# Supplementary material for: Identification and characterization of long noncoding RNAs and mRNAs expression profiles related to postnatal liver maturation of breeder roosters using Ribo-zero RNA sequencing
Source: BMC Genomics. 2018 Jun 27;19:498. doi: 10.1186/s12864-018-4891-7 (PMC6020324; doi:10.1186/s12864-018-4891-7)
Supplement: Supplementary file 1 — Table S1. Summary of protein-coding genes identified in the chicken liver libraries. (XLSX 4278 kb) [file 12864_2018_4891_MOESM1_ESM.xlsx]

## Sheet: Sheet1
gene_id	gene_name	transcript_id	GO	KEGG	Description	FPKM.IM1	FPKM.IM2	FPKM.IM3	FPKM.M1	FPKM.M2	FPKM.M3
ENSGALG00000000003	PANX2	ENSGALT00000000003	GO:0005737(cytoplasm);GO:0055085(transmembrane transport);GO:0002931(response to ischemia);GO:0015267(channel activity);GO:0005921(gap junction);GO:0006812(cation transport);GO:0022829(wide pore channel activity);GO:0012505(endomembrane system);GO:0005886(plasma membrane);GO:0007267(cell-cell signaling);GO:0016021(integral component of membrane);GO:0016020(membrane)	NA	pannexin 2 [Source:HGNC Symbol;Acc:HGNC:8600]	0.0470961	0.0590169	0.177061	0	0	0.0109152
ENSGALG00000000011	C10orf88	ENSGALT00000000012	GO:0042802(identical protein binding)	NA	chromosome 10 open reading frame 88 [Source:HGNC Symbol;Acc:HGNC:25822]	2.07498	2.73342	2.23934	1.6585	1.62451	1.5259
ENSGALG00000000038	ENSGALG00000000038	ENSGALT00000000051	GO:0006508(proteolysis);GO:0008236(serine-type peptidase activity);GO:0004252(serine-type endopeptidase activity);GO:0016787(hydrolase activity);GO:0008233(peptidase activity)	NA		0	0.097248	0.221349	0.127527	0.030465	0
ENSGALG00000000044	WFIKKN1	ENSGALT00000000059	GO:0005576(extracellular region);GO:0060021(palate development);GO:0048747(muscle fiber development);GO:0043392(negative regulation of DNA binding);GO:0032091(negative regulation of protein binding);GO:0001501(skeletal system development);GO:1900116(extracellular negative regulation of signal transduction);GO:0030414(peptidase inhibitor activity);GO:0010466(negative regulation of peptidase activi…	NA	WAP, follistatin/kazal, immunoglobulin, kunitz and netrin domain containing 1 [Source:HGNC Symbol;Acc:HGNC:30912]	0.145506	0.046517	0.068729	0.063559	0.018786	0
ENSGALG00000000048	ENSGALG00000000048	ENSGALT00000000063;ENSGALT00000046364	GO:0033180(proton-transporting V-type ATPase, V1 domain);GO:0046034(ATP metabolic process);GO:0046961(proton-transporting ATPase activity, rotational mechanism);GO:0005765(lysosomal membrane);GO:0015992(proton transport);GO:0015991(ATP hydrolysis coupled proton transport);GO:0005886(plasma membrane);GO:0005524(ATP binding);GO:0005524(ATP binding)	00190(Oxidative phosphorylation);04150(mTOR signaling pathway);04145(Phagosome);04145(Phagosome)		0.159124	0.266542	0.182351	0.292167	0.118044	0.254374
ENSGALG00000000059	TUBB3	ENSGALT00000053180	GO:0071944(cell periphery);GO:0043025(neuronal cell body);GO:0030425(dendrite);GO:0030424(axon);GO:0015630(microtubule cytoskeleton);GO:0005737(cytoplasm);GO:0005622(intracellular);GO:0007411(axon guidance);GO:0005874(microtubule);GO:0007017(microtubule-based process);GO:0003924(GTPase activity);GO:0005525(GTP binding);GO:0005856(cytoskeleton);GO:0000166(nucleotide binding);GO:0007010(cytoskeleto…	NA	tubulin beta 3 class III [Source:HGNC Symbol;Acc:HGNC:20772]	0	0.02111	0.036301	0	0	0.015208
ENSGALG00000000071	DDIAS	ENSGALT00000000097;ENSGALT00000058813	NA	NA	DNA damage induced apoptosis suppressor [Source:HGNC Symbol;Acc:HGNC:26351]	0.253524	0.462274	1.05418	0.353691	0.350652	0.105974
ENSGALG00000000107	TRIM7	ENSGALT00000000149	GO:0005634(nucleus);GO:0005737(cytoplasm);GO:0005622(intracellular);GO:0046872(metal ion binding);GO:0008270(zinc ion binding)	NA	tripartite motif containing 7 [Source:HGNC Symbol;Acc:HGNC:16278]	0.131977	0.134759	0.105212	0.050128	0.019881	0.117385
ENSGALG00000000123	ENSGALG00000000123	ENSGALT00000000172	NA	NA		0	0.0189034	0.0142894	0.0175918	0	0
ENSGALG00000000136	Blec2	ENSGALT00000000188	GO:0016021(integral component of membrane);GO:0016020(membrane)	NA		0	0	0.077539	0.181227	0.430473	0.129448
ENSGALG00000000151	ADAMTS19	ENSGALT00000000207;ENSGALT00000052608	GO:0008233(peptidase activity);GO:0008237(metallopeptidase activity);GO:0004222(metalloendopeptidase activity);GO:0006508(proteolysis);GO:0046872(metal ion binding);GO:0008270(zinc ion binding);GO:0008270(zinc ion binding)	NA	ADAM metallopeptidase with thrombospondin type 1 motif 19 [Source:HGNC Symbol;Acc:HGNC:17111]	0.816792	0.898468	0.799741	0.816074	0.611465	0.754449
ENSGALG00000000162	ENSGALG00000000162	ENSGALT00000041213	GO:0019882(antigen processing and presentation);GO:0042613(MHC class II protein complex);GO:0006955(immune response);GO:0016021(integral component of membrane);GO:0016020(membrane)	NA		0	0	0.035446	0.146857	0.089913	0.203926
ENSGALG00000000164	MYBPH	ENSGALT00000040700	GO:0032982(myosin filament);GO:0005859(muscle myosin complex);GO:0031430(M band);GO:0071688(striated muscle myosin thick filament assembly);GO:0045214(sarcomere organization);GO:0007015(actin filament organization);GO:0006941(striated muscle contraction);GO:0097493(structural molecule activity conferring elasticity);GO:0051371(muscle alpha-actinin binding);GO:0008307(structural constituent of mus…	NA	Myosin-binding protein H [Source:UniProtKB/Swiss-Prot;Acc:Q05623]	0	0	0.00987	0.042988	0.023954	0
ENSGALG00000000168	ADORA1	ENSGALT00000000224	GO:0045202(synapse);GO:0043197(dendritic spine);GO:0005886(plasma membrane);GO:1900453(negative regulation of long term synaptic depression);GO:0070256(negative regulation of mucus secretion);GO:0060079(excitatory postsynaptic potential);GO:0051930(regulation of sensory perception of pain);GO:0050728(negative regulation of inflammatory response);GO:0003093(regulation of glomerular filtration);GO:…	04080(Neuroactive ligand-receptor interaction)	adenosine A1 receptor [Source:HGNC Symbol;Acc:HGNC:262]	0	0	0	0.0571912	0	0
ENSGALG00000000172	MYOG	ENSGALT00000040709	GO:0032993(protein-DNA complex);GO:0005667(transcription factor complex);GO:1901741(positive regulation of myoblast fusion);GO:1901739(regulation of myoblast fusion);GO:0071392(cellular response to estradiol stimulus);GO:0071158(positive regulation of cell cycle arrest);GO:0048743(positive regulation of skeletal muscle fiber development);GO:0045944(positive regulation of transcription from RNA po…	NA	Myogenin [Source:UniProtKB/Swiss-Prot;Acc:P17920]	0	0	0	0.071243	0	0
ENSGALG00000000184	SLC27A6	ENSGALT00000000240	GO:0031957(very long-chain fatty acid-CoA ligase activity);GO:0001676(long-chain fatty acid metabolic process);GO:0015908(fatty acid transport);GO:0004467(long-chain fatty acid-CoA ligase activity);GO:0008152(metabolic process);GO:0003824(catalytic activity);GO:0016021(integral component of membrane)	03320(PPAR signaling pathway)	solute carrier family 27 member 6 [Source:HGNC Symbol;Acc:HGNC:11000]	0.058336	0.122572	0.025059	0.056489	0.10546	0.066182
ENSGALG00000000209	PRNP	ENSGALT00000083146;ENSGALT00000000277	GO:0070062(extracellular exosome);GO:0045121(membrane raft);GO:0043083(synaptic cleft);GO:0043231(intracellular membrane-bounded organelle);GO:0031965(nuclear membrane);GO:0030425(dendrite);GO:0016020(membrane);GO:0009986(cell surface);GO:0005886(plasma membrane);GO:0005829(cytosol);GO:0005794(Golgi apparatus);GO:0005783(endoplasmic reticulum);GO:1905664(regulation of calcium ion import across pl…	04216(Ferroptosis);04216(Ferroptosis)	prion protein [Source:HGNC Symbol;Acc:HGNC:9449]	1.01481	0.15991	0.950727	0.041081	0.098111	0.07767
ENSGALG00000000217	PPFIA4	ENSGALT00000000287	GO:0045202(synapse);GO:0048786(presynaptic active zone)	NA	PTPRF interacting protein alpha 4 [Source:HGNC Symbol;Acc:HGNC:9248]	0.082508	0.021423	0.031045	0.025157	0.015986	0.015566
ENSGALG00000000225	ENSGALG00000000225	ENSGALT00000000303;ENSGALT00000066233	GO:0016758(transferase activity, transferring hexosyl groups);GO:0005975(carbohydrate metabolic process);GO:0016020(membrane);GO:0016020(membrane)	00510(N-Glycan biosynthesis);00510(N-Glycan biosynthesis)		0.381246	0.621475	0.319205	0.179067	0.589697	0.445415
ENSGALG00000000226	TMEM9	ENSGALT00000000304	GO:0016021(integral component of membrane);GO:0016020(membrane)	NA	transmembrane protein 9 [Source:HGNC Symbol;Acc:HGNC:18823]	0.20119	0.232867	0.212393	0.176407	0.070101	0.24469
ENSGALG00000000239	ENSGALG00000000239	ENSGALT00000000318	NA	NA		0.020188	0.299107	0.192959	0.002499	0.091051	0.036832
ENSGALG00000000242	EBF2	ENSGALT00000000321	GO:0060612(adipose tissue development);GO:0045944(positive regulation of transcription from RNA polymerase II promoter);GO:0045893(positive regulation of transcription, DNA-templated);GO:0035563(positive regulation of chromatin binding);GO:0001709(cell fate determination);GO:0003682(chromatin binding);GO:0003677(DNA binding);GO:0001077(transcriptional activator activity, RNA polymerase II core pr…	NA	early B-cell factor 2 [Source:HGNC Symbol;Acc:HGNC:19090]	0.022788	0.043876	0.015639	0.00319	0	0.018781
ENSGALG00000000244	CAMK4	ENSGALT00000000323;ENSGALT00000088975	GO:0070062(extracellular exosome);GO:0005654(nucleoplasm);GO:0001650(fibrillar center);GO:0045893(positive regulation of transcription, DNA-templated);GO:0043011(myeloid dendritic cell differentiation);GO:0007616(long-term memory);GO:0004683(calmodulin-dependent protein kinase activity);GO:0046777(protein autophosphorylation);GO:0009931(calcium-dependent protein serine/threonine kinase activity);…	NA	calcium/calmodulin dependent protein kinase IV [Source:HGNC Symbol;Acc:HGNC:1464]	1.08708	0.929064	1.20647	0.338197	0.3478	0.313399
ENSGALG00000000251	CD79B	ENSGALT00000000330	GO:0050853(B cell receptor signaling pathway);GO:0009897(external side of plasma membrane);GO:0030183(B cell differentiation);GO:0007166(cell surface receptor signaling pathway);GO:0004888(transmembrane signaling receptor activity);GO:0005737(cytoplasm);GO:0005887(integral component of plasma membrane);GO:0016021(integral component of membrane);GO:0016020(membrane);GO:0005654(nucleoplasm);GO:0005…	NA	CD79b molecule [Source:HGNC Symbol;Acc:HGNC:1699]	0.111556	0.369642	0.128888	0.337421	0.25331	0.643445
ENSGALG00000000274	ENSGALG00000000274	ENSGALT00000000361	GO:0007166(cell surface receptor signaling pathway);GO:0004888(transmembrane signaling receptor activity);GO:0004999(vasoactive intestinal polypeptide receptor activity);GO:0005886(plasma membrane);GO:0007186(G-protein coupled receptor signaling pathway);GO:0007165(signal transduction);GO:0004930(G-protein coupled receptor activity);GO:0004871(signal transducer activity);GO:0016021(integral compo…	NA	growth hormone releasing hormone receptor precursor [Source:RefSeq peptide;Acc:NP_001098428]	0	0.029632	0	0.010088	0	0.010563
ENSGALG00000000280	EFNA5	ENSGALT00000071491;ENSGALT00000069626;ENSGALT00000047342;ENSGALT00000080773	GO:0043087(regulation of GTPase activity);GO:0032956(regulation of actin cytoskeleton organization);GO:0050731(positive regulation of peptidyl-tyrosine phosphorylation);GO:0048013(ephrin receptor signaling pathway);GO:0022407(regulation of cell-cell adhesion);GO:0070507(regulation of microtubule cytoskeleton organization);GO:0005886(plasma membrane);GO:0071944(cell periphery);GO:0048668(collatera…	NA	ephrin-A5 precursor [Source:RefSeq peptide;Acc:NP_990515]	0.0856612	0.359467	0.241611	0.33242	0.272068	0.174138
ENSGALG00000000295	ENSGALG00000000295	ENSGALT00000053002;ENSGALT00000000386	NA	NA		0.00774522	0.0123448	0.00888503	0.003486	0.00406119	0.0208314
ENSGALG00000000299	PKP1	ENSGALT00000031460	GO:0070062(extracellular exosome);GO:0030057(desmosome);GO:0043231(intracellular membrane-bounded organelle);GO:0005886(plasma membrane);GO:0005654(nucleoplasm);GO:0005634(nucleus);GO:0045110(intermediate filament bundle assembly);GO:0005521(lamin binding);GO:0098609(cell-cell adhesion);GO:0007155(cell adhesion);GO:0010628(positive regulation of gene expression);GO:1902373(negative regulation of …	NA	plakophilin 1 [Source:HGNC Symbol;Acc:HGNC:9023]	0	0.026022	0	0.013253	0.015142	0
ENSGALG00000000302	ENSGALG00000000302	ENSGALT00000059944;ENSGALT00000070446;ENSGALT00000084315;ENSGALT00000000401	GO:0005861(troponin complex);GO:0006937(regulation of muscle contraction);GO:0006937(regulation of muscle contraction)	04260(Cardiac muscle contraction);04261(Adrenergic signaling in cardiomyocytes);04261(Adrenergic signaling in cardiomyocytes)	troponin T, cardiac muscle isoforms [Source:RefSeq peptide;Acc:NP_990780]	0.107032	0	0.0109375	0.0044765	0	0.00436687
ENSGALG00000000309	LAD1	ENSGALT00000000410	GO:0005198(structural molecule activity);GO:0045296(cadherin binding);GO:0070062(extracellular exosome)	NA	ladinin 1 [Source:HGNC Symbol;Acc:HGNC:6472]	0.720439	0.956456	0.758558	0.247784	0.335991	0.762493
ENSGALG00000000313	TNNI1	ENSGALT00000000419	GO:0060048(cardiac muscle contraction);GO:0005861(troponin complex);GO:0055010(ventricular cardiac muscle tissue morphogenesis);GO:0014883(transition between fast and slow fiber);GO:0003009(skeletal muscle contraction)	NA	troponin I1, slow skeletal type [Source:HGNC Symbol;Acc:HGNC:11945]	0.244114	0	0.000781	0.000735	0	0
ENSGALG00000000314	NEFL	ENSGALT00000000420	GO:0043209(myelin sheath);GO:0043005(neuron projection);GO:0033596(TSC1-TSC2 complex);GO:0030424(axon);GO:0005883(neurofilament);GO:0005882(intermediate filament);GO:0005737(cytoplasm);GO:0060052(neurofilament cytoskeleton organization);GO:0050885(neuromuscular process controlling balance);GO:0050772(positive regulation of axonogenesis);GO:0048812(neuron projection morphogenesis);GO:0045110(inter…	NA	neurofilament light [Source:HGNC Symbol;Acc:HGNC:7739]	0.54488	0.490847	0.415882	0.0337617	0.0778026	0.0498823
ENSGALG00000000317	NEFM	ENSGALT00000000423	GO:0097418(neurofibrillary tangle);GO:0005883(neurofilament);GO:0061564(axon development);GO:0005882(intermediate filament);GO:0005198(structural molecule activity)	NA	neurofilament medium [Source:HGNC Symbol;Acc:HGNC:7734]	0.034496	0.042903	0	0.023591	0	0
ENSGALG00000000337	CTXN1	ENSGALT00000000452	GO:0031224(intrinsic component of membrane);GO:0016021(integral component of membrane);GO:0016020(membrane)	NA	cortexin 1 [Source:HGNC Symbol;Acc:HGNC:31108]	0.174306	0	0.093309	0	0	0
ENSGALG00000000341	ENSGALG00000000341	ENSGALT00000000457	NA	NA		0	0	0	0	0	0.038359
ENSGALG00000000364	STC1	ENSGALT00000000496	GO:0005737(cytoplasm);GO:0005634(nucleus);GO:0005615(extracellular space);GO:1903403(negative regulation of renal phosphate excretion);GO:0090280(positive regulation of calcium ion import);GO:0060348(bone development);GO:0086004(regulation of cardiac muscle cell contraction);GO:0051926(negative regulation of calcium ion transport);GO:0044070(regulation of anion transport);GO:0035988(chondrocyte p…	NA	stanniocalcin 1 [Source:HGNC Symbol;Acc:HGNC:11373]	0.179225	0.077121	0.007889	0.025094	0.036677	0.033924
ENSGALG00000000365	ENSGALG00000000365	ENSGALT00000057448	GO:0043565(sequence-specific DNA binding);GO:0006355(regulation of transcription, DNA-templated);GO:0005634(nucleus);GO:0003677(DNA binding)	NA		0	0.046528	0	0	0	0
ENSGALG00000000367	ENSGALG00000000367	ENSGALT00000054005;ENSGALT00000055913;ENSGALT00000000499	GO:0015280(ligand-gated sodium channel activity);GO:0005272(sodium channel activity);GO:0098655(cation transmembrane transport);GO:0035725(sodium ion transmembrane transport);GO:0006814(sodium ion transport);GO:0006811(ion transport);GO:0006810(transport);GO:0016021(integral component of membrane);GO:0016020(membrane);GO:0016020(membrane)	NA		0.111902	0.102655	0.106499	0.063053	0.0535331	0.131825
ENSGALG00000000394	SLC6A17	ENSGALT00000000539	GO:0032328(alanine transport);GO:0015824(proline transport);GO:0015816(glycine transport);GO:0007420(brain development);GO:0003333(amino acid transmembrane transport);GO:0015171(amino acid transmembrane transporter activity);GO:0015820(leucine transport);GO:0006836(neurotransmitter transport);GO:0015293(symporter activity);GO:0005328(neurotransmitter:sodium symporter activity);GO:0055085(transmem…	NA	solute carrier family 6 member 17 [Source:HGNC Symbol;Acc:HGNC:31399]	0	0.050756	0.001956	0.021765	0.014898	0
ENSGALG00000000400	ENSGALG00000000400	ENSGALT00000000545	GO:0016021(integral component of membrane);GO:0071805(potassium ion transmembrane transport);GO:0051260(protein homooligomerization);GO:0005249(voltage-gated potassium channel activity);GO:0034765(regulation of ion transmembrane transport);GO:0005244(voltage-gated ion channel activity);GO:0008076(voltage-gated potassium channel complex);GO:0006813(potassium ion transport);GO:0006811(ion transport…	NA		0.012105	0	0	0.001288	0	0
ENSGALG00000000406	ENSGALG00000000406	ENSGALT00000000553	GO:0050291(sphingosine N-acyltransferase activity);GO:0046513(ceramide biosynthetic process);GO:0005783(endoplasmic reticulum);GO:0005634(nucleus);GO:0003677(DNA binding);GO:0016021(integral component of membrane);GO:0016020(membrane)	00600(Sphingolipid metabolism)		0	0	0	0.035498	0.001127	0.014128
ENSGALG00000000407	ENSGALG00000000407	ENSGALT00000000555	GO:0031463(Cul3-RING ubiquitin ligase complex);GO:0004842(ubiquitin-protein transferase activity);GO:0016567(protein ubiquitination)	NA		0.054352	0.034965	0.042677	0.189512	0.077696	0.16417
ENSGALG00000000437	ENSGALG00000000437	ENSGALT00000000594	GO:0030163(protein catabolic process);GO:0004190(aspartic-type endopeptidase activity);GO:0006914(autophagy);GO:0006508(proteolysis);GO:0016787(hydrolase activity);GO:0008233(peptidase activity)	NA		0	0	0	0.018961	0	0
ENSGALG00000000441	KCNA10	ENSGALT00000000598	GO:0016021(integral component of membrane);GO:0071805(potassium ion transmembrane transport);GO:0051260(protein homooligomerization);GO:0005249(voltage-gated potassium channel activity);GO:0034765(regulation of ion transmembrane transport);GO:0005244(voltage-gated ion channel activity);GO:0008076(voltage-gated potassium channel complex);GO:0006813(potassium ion transport);GO:0006811(ion transport…	NA	potassium voltage-gated channel subfamily A member 10 [Source:HGNC Symbol;Acc:HGNC:6219]	0.011987	0	0.012492	0	0	0
ENSGALG00000000451	MEIG1	ENSGALT00000000612	GO:0005634(nucleus)	NA	meiosis/spermiogenesis associated 1 [Source:HGNC Symbol;Acc:HGNC:23429]	0.068172	0	0.038742	0.041334	0.100084	0.006311
ENSGALG00000000458	TMPRSS9	ENSGALT00000000620	GO:0006508(proteolysis);GO:0008236(serine-type peptidase activity);GO:0004252(serine-type endopeptidase activity);GO:0016787(hydrolase activity);GO:0008233(peptidase activity);GO:0016021(integral component of membrane);GO:0016020(membrane)	NA	transmembrane protease, serine 9 [Source:HGNC Symbol;Acc:HGNC:30079]	0.128282	0.219889	0.121495	0.054586	0.083149	0.116146
ENSGALG00000000469	ADRA1A	ENSGALT00000000639	GO:0016020(membrane);GO:0031965(nuclear membrane);GO:0005634(nucleus);GO:0045987(positive regulation of smooth muscle contraction);GO:0043410(positive regulation of MAPK cascade);GO:0035265(organ growth);GO:0016049(cell growth);GO:0007512(adult heart development);GO:0007200(phospholipase C-activating G-protein coupled receptor signaling pathway);GO:0001997(positive regulation of the force of hear…	04020(Calcium signaling pathway);04080(Neuroactive ligand-receptor interaction);04261(Adrenergic signaling in cardiomyocytes);04270(Vascular smooth muscle contraction)	adrenoceptor alpha 1A [Source:HGNC Symbol;Acc:HGNC:277]	0.020543	0.026787	0	0.026148	0	0.019558
ENSGALG00000000476	LRRTM4	ENSGALT00000071588;ENSGALT00000000646	GO:0046426(negative regulation of JAK-STAT cascade);GO:0006469(negative regulation of protein kinase activity);GO:0004860(protein kinase inhibitor activity);GO:0019221(cytokine-mediated signaling pathway);GO:0005737(cytoplasm);GO:0016021(integral component of membrane);GO:0016020(membrane);GO:0016020(membrane)	NA	leucine rich repeat transmembrane neuronal 4 [Source:HGNC Symbol;Acc:HGNC:19411]	0.333906	0.371697	0.693196	0.928379	0.47584	1.23462
ENSGALG00000000477	ENSGALG00000000477	ENSGALT00000000647	GO:0016042(lipid catabolic process);GO:0016020(membrane);GO:0005811(lipid droplet);GO:0055088(lipid homeostasis);GO:0019433(triglyceride catabolic process);GO:0006629(lipid metabolic process);GO:0004806(triglyceride lipase activity);GO:0005737(cytoplasm);GO:0016787(hydrolase activity);GO:0008152(metabolic process)	NA		0	0.07191	0.094126	0	0.020142	0.052895
ENSGALG00000000478	ENSGALG00000000478	ENSGALT00000000648	NA	NA		0.356624	0.46921	0.344852	0.161692	0.20186	0.415628
ENSGALG00000000483	ENSGALG00000000483	ENSGALT00000000663	GO:0016042(lipid catabolic process);GO:0016020(membrane);GO:0005811(lipid droplet);GO:0055088(lipid homeostasis);GO:0019433(triglyceride catabolic process);GO:0006629(lipid metabolic process);GO:0004806(triglyceride lipase activity);GO:0005737(cytoplasm);GO:0016787(hydrolase activity);GO:0008152(metabolic process)	NA		0	0	0.041906	0.028155	0	0.019064
ENSGALG00000000497	ENSGALG00000000497	ENSGALT00000000680	GO:0042981(regulation of apoptotic process)	NA		0.081407	0	0	0	0	0
ENSGALG00000000498	ENSGALG00000000498	ENSGALT00000040528	GO:0070062(extracellular exosome);GO:0016021(integral component of membrane);GO:0009897(external side of plasma membrane);GO:0005764(lysosome);GO:0005768(endosome);GO:0060319(primitive erythrocyte differentiation);GO:0050482(arachidonic acid secretion);GO:0060177(regulation of angiotensin metabolic process);GO:0050435(amyloid-beta metabolic process);GO:0043171(peptide catabolic process);GO:004244…	NA		0.600848	0.460885	0.230059	0.088374	0.032203	0.070298
ENSGALG00000000505	KCNH6	ENSGALT00000031464	GO:0005249(voltage-gated potassium channel activity);GO:0034765(regulation of ion transmembrane transport);GO:0005244(voltage-gated ion channel activity);GO:0071805(potassium ion transmembrane transport);GO:0006813(potassium ion transport);GO:0006811(ion transport);GO:0005267(potassium channel activity);GO:0005216(ion channel activity);GO:0006810(transport);GO:0005887(integral component of plasma…	NA	Potassium voltage-gated channel subfamily H member 6 [Source:UniProtKB/Swiss-Prot;Acc:Q9PT84]	0	0.039034	0	0.081431	0.038632	0.150374
ENSGALG00000000507	CPNE7	ENSGALT00000038850;ENSGALT00000048373	GO:0071277(cellular response to calcium ion);GO:0005737(cytoplasm);GO:0005886(plasma membrane);GO:0005634(nucleus);GO:0070062(extracellular exosome);GO:0070062(extracellular exosome)	NA	copine 7 [Source:HGNC Symbol;Acc:HGNC:2320]	0.055283	0.004157	0	0.123784	0.05403	0.172662
ENSGALG00000000568	LGR6	ENSGALT00000000792	GO:0030177(positive regulation of Wnt signaling pathway);GO:0030335(positive regulation of cell migration);GO:0042246(tissue regeneration);GO:1990523(bone regeneration);GO:0031982(vesicle)	NA	leucine rich repeat containing G protein-coupled receptor 6 [Source:HGNC Symbol;Acc:HGNC:19719]	0	0.059756	0	0.029741	0.017618	0.002151
ENSGALG00000000584	ENSGALG00000000584	ENSGALT00000000815	NA	NA		1.49493	2.0722	1.31723	0.48209	0.348051	0.723866
ENSGALG00000000593	ENSGALG00000000593	ENSGALT00000000829	GO:0016021(integral component of membrane);GO:0016020(membrane)	NA		0	0	0	0	0	0.001693
ENSGALG00000000604	ENSGALG00000000604	ENSGALT00000000845	GO:0002028(regulation of sodium ion transport);GO:0016021(integral component of membrane);GO:0016020(membrane)	NA		0	0.032611	0.056287	0	0.017375	0.064352
ENSGALG00000000607	GPR37L1	ENSGALT00000000849	GO:0043235(receptor complex);GO:0005886(plasma membrane);GO:1903206(negative regulation of hydrogen peroxide-induced cell death);GO:0048712(negative regulation of astrocyte differentiation);GO:0045879(negative regulation of smoothened signaling pathway);GO:0045665(negative regulation of neuron differentiation);GO:0043410(positive regulation of MAPK cascade);GO:0021940(positive regulation of cereb…	NA	G protein-coupled receptor 37 like 1 [Source:HGNC Symbol;Acc:HGNC:14923]	0.071994	0.15021	0	0.027976	0.176199	0.159906
ENSGALG00000000611	PPP1R15B	ENSGALT00000000864	GO:0000164(protein phosphatase type 1 complex);GO:1903912(negative regulation of endoplasmic reticulum stress-induced eIF2 alpha phosphorylation);GO:0070262(peptidyl-serine dephosphorylation);GO:0042542(response to hydrogen peroxide);GO:0034976(response to endoplasmic reticulum stress);GO:0006983(ER overload response);GO:0006979(response to oxidative stress);GO:0001933(negative regulation of prot…	NA	protein phosphatase 1 regulatory subunit 15B [Source:HGNC Symbol;Acc:HGNC:14951]	0.092233	0.229348	0.201605	0.222895	0.568857	0.371495
ENSGALG00000000616	ELF3	ENSGALT00000000873;ENSGALT00000084349	GO:0005829(cytosol);GO:0005794(Golgi apparatus);GO:0005654(nucleoplasm);GO:0045944(positive regulation of transcription from RNA polymerase II promoter);GO:0045893(positive regulation of transcription, DNA-templated);GO:0045892(negative regulation of transcription, DNA-templated);GO:0030855(epithelial cell differentiation);GO:0030198(extracellular matrix organization);GO:0009653(anatomical struct…	NA	E74 like ETS transcription factor 3 [Source:HGNC Symbol;Acc:HGNC:3318]	0.303801	0.822657	0.879796	0.275674	0.284626	0.409857
ENSGALG00000000625	MAPT	ENSGALT00000000887;ENSGALT00000061999;ENSGALT00000057128	GO:0005875(microtubule associated complex);GO:0000226(microtubule cytoskeleton organization);GO:0031175(neuron projection development);GO:0008017(microtubule binding);GO:0015631(tubulin binding);GO:0005856(cytoskeleton);GO:0043005(neuron projection);GO:0005874(microtubule);GO:0005737(cytoplasm);GO:0005737(cytoplasm)	04010(MAPK signaling pathway);04010(MAPK signaling pathway)		0.564081	0.415184	0.583245	0.330342	0.185071	0.513132
ENSGALG00000000653	CNTN2	ENSGALT00000000928	GO:0044224(juxtaparanode region of axon);GO:0043209(myelin sheath);GO:0043025(neuronal cell body);GO:0043005(neuron projection);GO:0033268(node of Ranvier);GO:0030424(axon);GO:0009986(cell surface);GO:0008076(voltage-gated potassium channel complex);GO:0097090(presynaptic membrane organization);GO:0071206(establishment of protein localization to juxtaparanode region of axon);GO:0071205(protein lo…	04514(Cell adhesion molecules (CAMs))	contactin 2 [Source:HGNC Symbol;Acc:HGNC:2172]	0.029168	0.013103	0.007111	0.023649	0.005098	0.019748
ENSGALG00000000667	EDN2	ENSGALT00000000942	GO:0005615(extracellular space);GO:0097009(energy homeostasis);GO:0060585(positive regulation of prostaglandin-endoperoxide synthase activity);GO:0048286(lung alveolus development);GO:0048246(macrophage chemotaxis);GO:0048016(inositol phosphate-mediated signaling);GO:0045987(positive regulation of smooth muscle contraction);GO:0042310(vasoconstriction);GO:0042116(macrophage activation);GO:0030593…	04080(Neuroactive ligand-receptor interaction);04270(Vascular smooth muscle contraction)	endothelin 2 [Source:HGNC Symbol;Acc:HGNC:3177]	0.189407	0.12772	0.145613	0.165908	0.160553	0.250415
ENSGALG00000000681	PAK1	ENSGALT00000000963	GO:0050770(regulation of axonogenesis);GO:0043408(regulation of MAPK cascade);GO:0071437(invadopodium);GO:0043234(protein complex);GO:0005911(cell-cell junction);GO:0005886(plasma membrane);GO:0005829(cytosol);GO:0005737(cytoplasm);GO:0001726(ruffle);GO:0060244(negative regulation of cell proliferation involved in contact inhibition);GO:0051496(positive regulation of stress fiber assembly);GO:004…	04010(MAPK signaling pathway);04012(ErbB signaling pathway);04510(Focal adhesion);04810(Regulation of actin cytoskeleton)	p21 (RAC1) activated kinase 1 [Source:HGNC Symbol;Acc:HGNC:8590]	0.040831	0.233979	0.186564	0.345611	0.353936	0.246267
ENSGALG00000000684	KLHDC8A	ENSGALT00000000967	GO:0031463(Cul3-RING ubiquitin ligase complex);GO:0004842(ubiquitin-protein transferase activity);GO:0016567(protein ubiquitination)	NA	kelch domain containing 8A [Source:HGNC Symbol;Acc:HGNC:25573]	0.174783	0.094062	0.120662	0.032161	0.091028	0.146672
ENSGALG00000000690	GDPD4	ENSGALT00000000973	GO:0008889(glycerophosphodiester phosphodiesterase activity);GO:0008081(phosphoric diester hydrolase activity);GO:0006629(lipid metabolic process);GO:0016021(integral component of membrane);GO:0016020(membrane)	NA	glycerophosphodiester phosphodiesterase domain containing 4 [Source:HGNC Symbol;Acc:HGNC:24849]	0	0.137971	0.042359	0.005281	0.020095	0
ENSGALG00000000722	ENSGALG00000000722	ENSGALT00000001022	GO:0015293(symporter activity);GO:0055085(transmembrane transport);GO:0006810(transport);GO:0016021(integral component of membrane);GO:0016020(membrane)	NA		0.009333	0	0.007651	0.069564	0.041937	0.029966
ENSGALG00000000745	SLC26A9	ENSGALT00000001070	GO:0070062(extracellular exosome);GO:0016324(apical plasma membrane);GO:0009986(cell surface);GO:0015701(bicarbonate transport);GO:0006821(chloride transport);GO:0010628(positive regulation of gene expression);GO:0006820(anion transport);GO:0051117(ATPase binding);GO:0015301(anion:anion antiporter activity);GO:0005254(chloride channel activity);GO:0006811(ion transport);GO:0006810(transport);GO:0…	NA	solute carrier family 26 member 9 [Source:HGNC Symbol;Acc:HGNC:14469]	0.001284	0	0	0.053546	0	0.01729
ENSGALG00000000769	RAB7B	ENSGALT00000035212	GO:0045335(phagocytic vesicle);GO:0005802(trans-Golgi network);GO:0005794(Golgi apparatus);GO:0005770(late endosome);GO:0005764(lysosome);GO:0051092(positive regulation of NF-kappaB transcription factor activity);GO:0045654(positive regulation of megakaryocyte differentiation);GO:0034499(late endosome to Golgi transport);GO:0034164(negative regulation of toll-like receptor 9 signaling pathway);GO…	04145(Phagosome);04140(Autophagy - animal);04137(Mitophagy - animal);05132(Salmonella infection)	RAB7B, member RAS oncogene family [Source:HGNC Symbol;Acc:HGNC:30513]	0.689164	1.56446	0.714823	0.112538	0.235324	0.273625
ENSGALG00000000786	CTSE	ENSGALT00000086913;ENSGALT00000001140	GO:0070062(extracellular exosome);GO:0005768(endosome);GO:0019886(antigen processing and presentation of exogenous peptide antigen via MHC class II);GO:0016540(protein autoprocessing);GO:0042803(protein homodimerization activity);GO:0004190(aspartic-type endopeptidase activity);GO:0030163(protein catabolic process);GO:0006508(proteolysis);GO:0016787(hydrolase activity);GO:0008233(peptidase activi…	04142(Lysosome);04142(Lysosome)	cathepsin E [Source:HGNC Symbol;Acc:HGNC:2530]	0.00487492	0	0.0217229	0	0.0142292	0.00795744
ENSGALG00000000788	AVPR1B	ENSGALT00000035207	GO:0090280(positive regulation of calcium ion import);GO:0060732(positive regulation of inositol phosphate biosynthetic process);GO:0043434(response to peptide hormone);GO:0001992(regulation of systemic arterial blood pressure by vasopressin);GO:0005000(vasopressin receptor activity);GO:0045907(positive regulation of vasoconstriction);GO:0005886(plasma membrane);GO:0043204(perikaryon);GO:0032870(…	04020(Calcium signaling pathway);04080(Neuroactive ligand-receptor interaction);04270(Vascular smooth muscle contraction)	arginine vasopressin receptor 1B [Source:HGNC Symbol;Acc:HGNC:896]	0	0	0.037236	0.061416	0	0.059223
ENSGALG00000000803	ENSGALG00000000803	ENSGALT00000001164	NA	NA		0	0	0	0.009945	0	0
ENSGALG00000000806	LINGO3	ENSGALT00000001168	NA	NA	leucine rich repeat and Ig domain containing 3 [Source:HGNC Symbol;Acc:HGNC:21206]	0.829222	0	0	0	0	0
ENSGALG00000000808	ENSGALG00000000808	ENSGALT00000001170	GO:0004383(guanylate cyclase activity);GO:0006182(cGMP biosynthetic process);GO:0008074(guanylate cyclase complex, soluble);GO:0009190(cyclic nucleotide biosynthetic process);GO:0016849(phosphorus-oxygen lyase activity);GO:0007165(signal transduction);GO:0016829(lyase activity);GO:0005886(plasma membrane);GO:0035556(intracellular signal transduction);GO:0006468(protein phosphorylation);GO:0005524…	NA		0.00347876	0.0347313	0.00628511	0.0051509	0.0145291	0.00855847
ENSGALG00000000881	GPATCH3	ENSGALT00000001295	GO:0003676(nucleic acid binding);GO:0032480(negative regulation of type I interferon production);GO:0039536(negative regulation of RIG-I signaling pathway);GO:0045893(positive regulation of transcription, DNA-templated);GO:0005634(nucleus);GO:0005737(cytoplasm)	NA	G-patch domain containing 3 [Source:HGNC Symbol;Acc:HGNC:25720]	1.18693	1.56134	1.15921	0.636685	0.916774	1.1219
ENSGALG00000000892	IL10	ENSGALT00000001312	GO:0005615(extracellular space);GO:2000352(negative regulation of endothelial cell apoptotic process);GO:1904706(negative regulation of vascular smooth muscle cell proliferation);GO:1903034(regulation of response to wounding);GO:0071222(cellular response to lipopolysaccharide);GO:0060302(negative regulation of cytokine activity);GO:0051384(response to glucocorticoid);GO:0051091(positive regulatio…	04068(FoxO signaling pathway);04060(Cytokine-cytokine receptor interaction);04672(Intestinal immune network for IgA production)	interleukin 10 [Source:HGNC Symbol;Acc:HGNC:5962]	0	0.066001	0	0.090734	0.041345	0.093758
ENSGALG00000000894	APCDD1	ENSGALT00000001315	GO:0005887(integral component of plasma membrane);GO:0043615(astrocyte cell migration);GO:0030178(negative regulation of Wnt signaling pathway);GO:0017147(Wnt-protein binding);GO:0016055(Wnt signaling pathway);GO:0005886(plasma membrane);GO:0016021(integral component of membrane);GO:0016020(membrane);GO:0042802(identical protein binding)	NA	APC down-regulated 1 [Source:HGNC Symbol;Acc:HGNC:15718]	0.26723	0.360882	0.26276	0.263709	0.145005	0.401539
ENSGALG00000000909	GFAP	ENSGALT00000001337	GO:0097450(astrocyte end-foot);GO:0097449(astrocyte projection);GO:0097386(glial cell projection);GO:0044297(cell body);GO:0043209(myelin sheath);GO:0042995(cell projection);GO:0016020(membrane);GO:0005882(intermediate filament);GO:0005737(cytoplasm);GO:0005622(intracellular);GO:1904714(regulation of chaperone-mediated autophagy);GO:0060291(long-term synaptic potentiation);GO:0060020(Bergmann gli…	NA	glial fibrillary acidic protein [Source:HGNC Symbol;Acc:HGNC:4235]	0.003108	0	0.050047	0	0.015156	0
ENSGALG00000000911	IL19	ENSGALT00000001340	GO:2001244(positive regulation of intrinsic apoptotic signaling pathway);GO:2001237(negative regulation of extrinsic apoptotic signaling pathway);GO:2001235(positive regulation of apoptotic signaling pathway);GO:0072593(reactive oxygen species metabolic process);GO:0042226(interleukin-6 biosynthetic process)	NA	interleukin 19 [Source:HGNC Symbol;Acc:HGNC:5990]	0	0	0	0.055087	0.017542	0.110937
ENSGALG00000000914	ENSGALG00000000914	ENSGALT00000001343	GO:0016021(integral component of membrane);GO:0016020(membrane)	NA		0	0	0	0	0.026207	0
ENSGALG00000000918	ENSGALG00000000918	ENSGALT00000001352	NA	NA		0.14449	0.534615	0.179659	0.228998	0.078544	0.16841
ENSGALG00000001021	MYOCD	ENSGALT00000001507	GO:0005634(nucleus);GO:0000790(nuclear chromatin);GO:2001015(negative regulation of skeletal muscle cell differentiation);GO:2000727(positive regulation of cardiac muscle cell differentiation);GO:2000721(positive regulation of transcription from RNA polymerase II promoter involved in smooth muscle cell differentiation);GO:2000587(negative regulation of platelet-derived growth factor receptor-beta…	NA	myocardin [Source:HGNC Symbol;Acc:HGNC:16067]	0.36074	0.603244	0.434188	0.672318	0.1446	0.718346
ENSGALG00000001062	GGT7	ENSGALT00000001589	GO:0036374(glutathione hydrolase activity);GO:0006751(glutathione catabolic process);GO:0006508(proteolysis);GO:0016021(integral component of membrane);GO:0016020(membrane);GO:1902883(negative regulation of response to oxidative stress)	00430(Taurine and hypotaurine metabolism);00480(Glutathione metabolism)	gamma-glutamyltransferase 7 [Source:HGNC Symbol;Acc:HGNC:4259]	0.313449	0.431939	0.322866	0.392781	0.22155	0.485139
ENSGALG00000001078	ENSGALG00000001078	ENSGALT00000001613	GO:0005524(ATP binding);GO:0000166(nucleotide binding)	NA		0.016635	0	0.068033	0	0	0
ENSGALG00000001079	WNT3	ENSGALT00000001615;ENSGALT00000063966	GO:0005578(proteinaceous extracellular matrix);GO:1905474(canonical Wnt signaling pathway involved in stem cell proliferation);GO:1904954(canonical Wnt signaling pathway involved in midbrain dopaminergic neuron differentiation);GO:0072089(stem cell proliferation);GO:0060323(head morphogenesis);GO:0060174(limb bud formation);GO:0060173(limb development);GO:0060070(canonical Wnt signaling pathway);…	04310(Wnt signaling pathway);04150(mTOR signaling pathway);04916(Melanogenesis);04916(Melanogenesis)	Wnt family member 3 [Source:HGNC Symbol;Acc:HGNC:12782]	0	0	0.0532306	0.0685223	0.084378	0.0436928
ENSGALG00000001080	NR5A1	ENSGALT00000001616	GO:0090575(RNA polymerase II transcription factor complex);GO:0005634(nucleus);GO:2000195(negative regulation of female gonad development);GO:2000020(positive regulation of male gonad development);GO:0051457(maintenance of protein location in nucleus);GO:0045944(positive regulation of transcription from RNA polymerase II promoter);GO:0045893(positive regulation of transcription, DNA-templated);GO…	NA	nuclear receptor subfamily 5 group A member 1 [Source:HGNC Symbol;Acc:HGNC:7983]	0.003235	0.036052	0.014633	0	0.016159	0.012882
ENSGALG00000001081	TTC34	ENSGALT00000040470	NA	NA	tetratricopeptide repeat domain 34 [Source:HGNC Symbol;Acc:HGNC:34297]	0.055667	0.011915	0.062061	0.043312	0	0.048039
ENSGALG00000001094	ADGRD2	ENSGALT00000001639	GO:0007166(cell surface receptor signaling pathway);GO:0004888(transmembrane signaling receptor activity);GO:0007186(G-protein coupled receptor signaling pathway);GO:0004930(G-protein coupled receptor activity);GO:0016021(integral component of membrane);GO:0016020(membrane)	NA	adhesion G protein-coupled receptor D2 [Source:HGNC Symbol;Acc:HGNC:18651]	0.035322	0.023037	0.079373	0.326132	0.273671	0.370537
ENSGALG00000001097	WNT9B	ENSGALT00000040856	GO:1905438(non-canonical Wnt signaling pathway involved in midbrain dopaminergic neuron differentiation);GO:1904948(midbrain dopaminergic neuron differentiation);GO:1902455(negative regulation of stem cell population maintenance);GO:0072181(mesonephric duct formation);GO:0072174(metanephric tubule formation);GO:0072170(metanephric tubule development);GO:0072164(mesonephric tubule development);GO:…	NA	Wnt family member 9B [Source:HGNC Symbol;Acc:HGNC:12779]	0	0	0.005165	0	0	0
ENSGALG00000001111	DNAH9	ENSGALT00000001676	GO:0031514(motile cilium);GO:0030286(dynein complex);GO:0005930(axoneme);GO:0003341(cilium movement);GO:0045505(dynein intermediate chain binding);GO:0051959(dynein light intermediate chain binding);GO:0007018(microtubule-based movement);GO:0003777(microtubule motor activity);GO:0016887(ATPase activity);GO:0005524(ATP binding);GO:0045503(dynein light chain binding);GO:0008569(ATP-dependent microt…	NA	dynein axonemal heavy chain 9 [Source:HGNC Symbol;Acc:HGNC:2953]	0.03509	0.049198	0.046942	0.049174	0.023201	0.07817
ENSGALG00000001115	MMEL1	ENSGALT00000001683	GO:0008237(metallopeptidase activity);GO:0004222(metalloendopeptidase activity);GO:0006508(proteolysis);GO:0016021(integral component of membrane);GO:0016020(membrane)	NA	membrane metalloendopeptidase like 1 [Source:HGNC Symbol;Acc:HGNC:14668]	0.316361	0.190824	0.37309	1.1515	1.08985	1.06482
ENSGALG00000001122	CALN1	ENSGALT00000001691	GO:0032588(trans-Golgi network membrane);GO:0046872(metal ion binding);GO:0005509(calcium ion binding);GO:0016021(integral component of membrane);GO:0016020(membrane)	NA	calneuron 1 [Source:HGNC Symbol;Acc:HGNC:13248]	0.015062	0.033433	0.043694	0.031118	0	0
ENSGALG00000001124	LHX2	ENSGALT00000062950;ENSGALT00000001693;ENSGALT00000074814	GO:0005634(nucleus);GO:0005622(intracellular);GO:2000678(negative regulation of transcription regulatory region DNA binding);GO:0060041(retina development in camera-type eye);GO:0048675(axon extension);GO:0048646(anatomical structure formation involved in morphogenesis);GO:0045944(positive regulation of transcription from RNA polymerase II promoter);GO:0045893(positive regulation of transcription…	NA	LIM homeobox 2 [Source:HGNC Symbol;Acc:HGNC:6594]	0.722825	0.699106	0.303558	0.537549	0.53278	0.626581
ENSGALG00000001130	GALNT17	ENSGALT00000001706	GO:0030246(carbohydrate binding);GO:0006486(protein glycosylation);GO:0005794(Golgi apparatus);GO:0000139(Golgi membrane);GO:0016757(transferase activity, transferring glycosyl groups);GO:0016740(transferase activity);GO:0016021(integral component of membrane);GO:0016020(membrane)	00512(Mucin type O-glycan biosynthesis)	polypeptide N-acetylgalactosaminyltransferase 17 [Source:HGNC Symbol;Acc:HGNC:16347]	0.254199	0.339571	0.193238	0.347033	0.267703	0.392222
ENSGALG00000001132	ENSGALG00000001132	ENSGALT00000001704	GO:0001540(amyloid-beta binding);GO:0006355(regulation of transcription, DNA-templated);GO:0008134(transcription factor binding);GO:0005634(nucleus);GO:0005737(cytoplasm)	NA		0.094393	0.114197	0.078124	0.024827	0.036221	0.05543
ENSGALG00000001136	ENSGALG00000001136	ENSGALT00000035200	GO:0006355(regulation of transcription, DNA-templated);GO:0006351(transcription, DNA-templated);GO:0046983(protein dimerization activity);GO:0005634(nucleus);GO:0003677(DNA binding)	04330(Notch signaling pathway)		0.503271	0.445004	0.556491	0.291548	0.206732	0.624517
ENSGALG00000001141	HES5	ENSGALT00000001715;ENSGALT00000089917	GO:2000981(negative regulation of inner ear receptor cell differentiation);GO:2000737(negative regulation of stem cell differentiation);GO:0097150(neuronal stem cell population maintenance);GO:0090162(establishment of epithelial cell polarity);GO:0072282(metanephric nephron tubule morphogenesis);GO:0072086(specification of loop of Henle identity);GO:0072050(S-shaped body morphogenesis);GO:0072049…	04330(Notch signaling pathway);04330(Notch signaling pathway)	hes family bHLH transcription factor 5 [Source:HGNC Symbol;Acc:HGNC:19764]	0.167613	0.148898	0.0623691	0.0489376	0	0.0593241
ENSGALG00000001149	ADGRG5	ENSGALT00000001727	GO:0007166(cell surface receptor signaling pathway);GO:0004888(transmembrane signaling receptor activity);GO:0007186(G-protein coupled receptor signaling pathway);GO:0004930(G-protein coupled receptor activity);GO:0016021(integral component of membrane);GO:0016020(membrane)	NA	adhesion G protein-coupled receptor G5 [Source:HGNC Symbol;Acc:HGNC:19010]	0.554055	0.841933	0.28267	0.45483	0.849985	0.647596
ENSGALG00000001156	RNF222	ENSGALT00000001736	GO:0033768(SUMO-targeted ubiquitin ligase complex);GO:0033234(negative regulation of protein sumoylation);GO:0043161(proteasome-mediated ubiquitin-dependent protein catabolic process);GO:0016567(protein ubiquitination);GO:0061630(ubiquitin protein ligase activity);GO:0046872(metal ion binding);GO:0016021(integral component of membrane);GO:0016020(membrane)	NA	ring finger protein 222 [Source:HGNC Symbol;Acc:HGNC:34517]	0	0.095312	0	0	0	0
ENSGALG00000001167	KCNJ1	ENSGALT00000001767	GO:0005546(phosphatidylinositol-4,5-bisphosphate binding);GO:0015272(ATP-activated inward rectifier potassium channel activity);GO:0010107(potassium ion import);GO:0005242(inward rectifier potassium channel activity);GO:0034765(regulation of ion transmembrane transport);GO:0005244(voltage-gated ion channel activity);GO:0006813(potassium ion transport);GO:0006811(ion transport);GO:0006810(transpor…	NA	potassium voltage-gated channel subfamily J member 1 [Source:HGNC Symbol;Acc:HGNC:6255]	0	0.051414	0	0	0	0.037539
ENSGALG00000001171	Sema6B	ENSGALT00000001774	GO:0030215(semaphorin receptor binding);GO:0005887(integral component of plasma membrane);GO:0016021(integral component of membrane);GO:0016020(membrane)	NA	semaphorin 6B [Source:HGNC Symbol;Acc:HGNC:10739]	0.538323	1.19146	0.385858	0.507921	0.848914	1.13605
ENSGALG00000001177	ENSGALG00000001177	ENSGALT00000001786	GO:0007160(cell-matrix adhesion);GO:0005887(integral component of plasma membrane);GO:0007155(cell adhesion);GO:0016021(integral component of membrane);GO:0016020(membrane)	04514(Cell adhesion molecules (CAMs))		1.00328	0.993745	1.00346	0.442401	0.692636	0.505021
ENSGALG00000001181	KCNJ5	ENSGALT00000001790;ENSGALT00000082490	GO:0008076(voltage-gated potassium channel complex);GO:1990573(potassium ion import across plasma membrane);GO:0098914(membrane repolarization during atrial cardiac muscle cell action potential);GO:0086091(regulation of heart rate by cardiac conduction);GO:0010107(potassium ion import);GO:0086089(voltage-gated potassium channel activity involved in atrial cardiac muscle cell action potential repo…	NA	potassium voltage-gated channel subfamily J member 5 [Source:HGNC Symbol;Acc:HGNC:6266]	0.785889	0.545834	0.56525	0.510761	0.877781	0.51323
ENSGALG00000001203	TMEM45B	ENSGALT00000001822	GO:0016021(integral component of membrane);GO:0016020(membrane)	NA	transmembrane protein 45B [Source:HGNC Symbol;Acc:HGNC:25194]	0.10988	0.0644	0.014826	0.063074	0.036743	0.230893
ENSGALG00000001214	PARD6A	ENSGALT00000001842	GO:0045177(apical part of cell);GO:0043234(protein complex);GO:0034451(centriolar satellite);GO:0005938(cell cortex);GO:0005923(bicellular tight junction);GO:0005813(centrosome);GO:0005737(cytoplasm);GO:0005634(nucleus);GO:1904781(positive regulation of protein localization to centrosome);GO:0045217(cell-cell junction maintenance);GO:0001933(negative regulation of protein phosphorylation);GO:0030…	04144(Endocytosis);04530(Tight junction)	par-6 family cell polarity regulator alpha [Source:HGNC Symbol;Acc:HGNC:15943]	0.19328	0.656561	0.73106	0.013685	0.154596	0.233471
ENSGALG00000001235	ENSGALG00000001235	ENSGALT00000001874	NA	NA		0.021955	0.018522	0.037236	0.018922	0.042592	0.017295
ENSGALG00000001244	ENSGALG00000001244	ENSGALT00000001888	NA	NA		0.025442	0.065789	0.05164	0	0.055761	0.053526
ENSGALG00000001261	CFAP52	ENSGALT00000001914	NA	NA	cilia and flagella associated protein 52 [Source:HGNC Symbol;Acc:HGNC:16053]	0.023251	0	0.025585	0	0.017542	0
ENSGALG00000001263	GTF2IRD1	ENSGALT00000001926	GO:0006366(transcription from RNA polymerase II promoter);GO:0005829(cytosol);GO:0005654(nucleoplasm);GO:0005634(nucleus);GO:0014886(transition between slow and fast fiber);GO:0007275(multicellular organism development);GO:0006357(regulation of transcription from RNA polymerase II promoter);GO:0003677(DNA binding);GO:0003700(transcription factor activity, sequence-specific DNA binding);GO:0000981…	NA	GTF2I repeat domain containing 1 [Source:HGNC Symbol;Acc:HGNC:4661]	0.560755	1.19916	0.801918	0.715857	0.861558	1.32279
ENSGALG00000001273	C2CD4C	ENSGALT00000001942	GO:0005544(calcium-dependent phospholipid binding);GO:0005509(calcium ion binding);GO:0005886(plasma membrane)	NA	C2 calcium dependent domain containing 4C [Source:HGNC Symbol;Acc:HGNC:29417]	0.028391	0	0	0	0	0
ENSGALG00000001282	GABRD	ENSGALT00000001958	GO:0055085(transmembrane transport);GO:0045202(synapse);GO:1902711(GABA-A receptor complex);GO:0030054(cell junction);GO:0007165(signal transduction);GO:0005230(extracellular ligand-gated ion channel activity);GO:0004890(GABA-A receptor activity);GO:0006811(ion transport);GO:0034220(ion transmembrane transport);GO:0005216(ion channel activity);GO:0006810(transport);GO:0005886(plasma membrane);GO:…	04080(Neuroactive ligand-receptor interaction)	gamma-aminobutyric acid type A receptor delta subunit [Source:HGNC Symbol;Acc:HGNC:4084]	0.358987	0.275635	0.286686	0.176855	0.085429	0.164999
ENSGALG00000001289	SHC2	ENSGALT00000001968;ENSGALT00000064908	GO:0000187(activation of MAPK activity);GO:0030971(receptor tyrosine kinase binding);GO:0007169(transmembrane receptor protein tyrosine kinase signaling pathway);GO:0005886(plasma membrane);GO:0005622(intracellular);GO:0035556(intracellular signal transduction);GO:0035556(intracellular signal transduction)	04012(ErbB signaling pathway);04370(VEGF signaling pathway);04510(Focal adhesion);04910(Insulin signaling pathway);04910(Insulin signaling pathway)	SHC adaptor protein 2 [Source:HGNC Symbol;Acc:HGNC:29869]	0.149428	0.151459	0.208077	0.16348	0.215145	0.3152
ENSGALG00000001310	ENSGALG00000001310	ENSGALT00000001994	GO:0005634(nucleus);GO:0001514(selenocysteine incorporation);GO:0003723(RNA binding);GO:0003676(nucleic acid binding)	NA		1.88836	1.92981	2.72016	1.66092	0.895865	1.94321
ENSGALG00000001311	ENSGALG00000001311	ENSGALT00000001996	GO:0005096(GTPase activator activity);GO:0043547(positive regulation of GTPase activity);GO:0005737(cytoplasm);GO:0007165(signal transduction)	NA		0.06426	0.213373	0.030127	0.026288	0.006835	0.04857
ENSGALG00000001314	PTGS1	ENSGALT00000080867;ENSGALT00000034903	GO:0070062(extracellular exosome);GO:0043231(intracellular membrane-bounded organelle);GO:0005794(Golgi apparatus);GO:0005737(cytoplasm);GO:0042127(regulation of cell proliferation);GO:0001750(photoreceptor outer segment);GO:0019371(cyclooxygenase pathway);GO:0008217(regulation of blood pressure);GO:0006693(prostaglandin metabolic process);GO:0001516(prostaglandin biosynthetic process);GO:0004666…	00590(Arachidonic acid metabolism);00590(Arachidonic acid metabolism)	prostaglandin-endoperoxide synthase 1 [Source:HGNC Symbol;Acc:HGNC:9604]	0.797568	0.634527	0.183213	0.259389	0.335995	0.321609
ENSGALG00000001319	CAMK1G	ENSGALT00000002011	GO:0012505(endomembrane system);GO:0005954(calcium- and calmodulin-dependent protein kinase complex);GO:0005886(plasma membrane);GO:0005622(intracellular);GO:0035556(intracellular signal transduction);GO:0018107(peptidyl-threonine phosphorylation);GO:0018105(peptidyl-serine phosphorylation);GO:0005516(calmodulin binding);GO:0004683(calmodulin-dependent protein kinase activity);GO:0006468(protein …	NA	calcium/calmodulin dependent protein kinase IG [Source:HGNC Symbol;Acc:HGNC:14585]	0.017164	0	0.08202	0.050816	0	0.033273
ENSGALG00000001342	HCN2	ENSGALT00000002048	GO:0098855(HCN channel complex);GO:0005887(integral component of plasma membrane);GO:0005886(plasma membrane);GO:1990573(potassium ion import across plasma membrane);GO:0098719(sodium ion import across plasma membrane);GO:0071805(potassium ion transmembrane transport);GO:0071321(cellular response to cGMP);GO:0071320(cellular response to cAMP);GO:0042391(regulation of membrane potential);GO:003572…	NA	hyperpolarization activated cyclic nucleotide gated potassium and sodium channel 2 [Source:HGNC Symbol;Acc:HGNC:4846]	0.099355	0.017733	0.046771	0.04277	0.081949	0.118612
ENSGALG00000001343	LAMB3	ENSGALT00000002051	GO:0005610(laminin-5 complex);GO:0005604(basement membrane);GO:0035987(endodermal cell differentiation)	NA	laminin subunit beta 3 [Source:HGNC Symbol;Acc:HGNC:6490]	0.611353	0.670434	0.522817	0.32819	0.130629	0.128808
ENSGALG00000001347	LHX6	ENSGALT00000002057;ENSGALT00000069304	GO:0005634(nucleus);GO:0043565(sequence-specific DNA binding);GO:0006355(regulation of transcription, DNA-templated);GO:0046872(metal ion binding);GO:0003677(DNA binding);GO:0003677(DNA binding)	NA	LIM homeobox 6 [Source:HGNC Symbol;Acc:HGNC:21735]	0.191661	0.239333	0.0463853	0.0658172	0.156569	0.0508723
ENSGALG00000001348	TEKT3	ENSGALT00000002058	GO:0036126(sperm flagellum);GO:0070062(extracellular exosome);GO:0005737(cytoplasm);GO:0005634(nucleus);GO:0080154(regulation of fertilization);GO:0060294(cilium movement involved in cell motility);GO:0060271(cilium assembly);GO:0030317(flagellated sperm motility)	NA	tektin 3 [Source:HGNC Symbol;Acc:HGNC:14293]	0	0.049102	0.007431	0.027776	0.015505	0.041772
ENSGALG00000001370	ADAMTS8	ENSGALT00000002090;ENSGALT00000079283	GO:0005578(proteinaceous extracellular matrix);GO:0008237(metallopeptidase activity);GO:0004222(metalloendopeptidase activity);GO:0006508(proteolysis);GO:0046872(metal ion binding);GO:0008270(zinc ion binding);GO:0008270(zinc ion binding)	NA	ADAM metallopeptidase with thrombospondin type 1 motif 8 [Source:HGNC Symbol;Acc:HGNC:224]	0.888319	0.767986	0.800437	0.269602	0.311977	0.341751
ENSGALG00000001383	HTR4	ENSGALT00000002105	GO:0016020(membrane);GO:0005737(cytoplasm);GO:0032098(regulation of appetite);GO:0007214(gamma-aminobutyric acid signaling pathway);GO:0004993(G-protein coupled serotonin receptor activity);GO:0098664(G-protein coupled serotonin receptor signaling pathway);GO:0007268(chemical synaptic transmission);GO:0005887(integral component of plasma membrane);GO:0007186(G-protein coupled receptor signaling p…	04020(Calcium signaling pathway);04080(Neuroactive ligand-receptor interaction)	5-hydroxytryptamine receptor 4 [Source:HGNC Symbol;Acc:HGNC:5299]	0	0.049549	0	0.168737	0.126021	0.150703
ENSGALG00000001391	PLLP	ENSGALT00000002116	GO:0070062(extracellular exosome);GO:0016021(integral component of membrane);GO:0016020(membrane)	NA	plasmolipin [Source:HGNC Symbol;Acc:HGNC:18553]	0.131052	0.045557	0	0.035006	0.097542	0.100514
ENSGALG00000001409	IL12B	ENSGALT00000041052;ENSGALT00000002145	GO:0070417(cellular response to cold);GO:0046982(protein heterodimerization activity);GO:0005615(extracellular space);GO:0005125(cytokine activity);GO:0005576(extracellular region);GO:0004896(cytokine receptor activity);GO:0005126(cytokine receptor binding);GO:0008083(growth factor activity);GO:0042164(interleukin-12 alpha subunit binding);GO:0042802(identical protein binding);GO:0042803(protein …	NA	interleukin 12B [Source:HGNC Symbol;Acc:HGNC:5970]	0.282209	0.230296	0.321865	0.86532	0.191488	0.513606
ENSGALG00000001410	SPNS3	ENSGALT00000002146	GO:0006869(lipid transport);GO:0040011(locomotion);GO:0003376(sphingosine-1-phosphate signaling pathway);GO:0046624(sphingolipid transporter activity);GO:0031982(vesicle);GO:0005765(lysosomal membrane);GO:0055085(transmembrane transport);GO:0016021(integral component of membrane);GO:0016020(membrane)	NA	sphingolipid transporter 3 (putative) [Source:HGNC Symbol;Acc:HGNC:28433]	0.165617	0.091315	0.260871	0.24143	0.345949	0.36773
ENSGALG00000001418	GUCA1B	ENSGALT00000035145	GO:0031282(regulation of guanylate cyclase activity);GO:0007602(phototransduction);GO:0007601(visual perception);GO:0030249(guanylate cyclase regulator activity);GO:0008048(calcium sensitive guanylate cyclase activator activity);GO:0031284(positive regulation of guanylate cyclase activity);GO:0050896(response to stimulus);GO:0046872(metal ion binding);GO:0005509(calcium ion binding)	04744(Phototransduction)	guanylate cyclase activator 1B [Source:HGNC Symbol;Acc:HGNC:4679]	0.033248	0	0	0.075421	0	0.036933
ENSGALG00000001431	GUCA1A	ENSGALT00000002179	GO:0001750(photoreceptor outer segment);GO:0071277(cellular response to calcium ion);GO:0031284(positive regulation of guanylate cyclase activity);GO:0031282(regulation of guanylate cyclase activity);GO:0007602(phototransduction);GO:0007601(visual perception);GO:0030249(guanylate cyclase regulator activity);GO:0008048(calcium sensitive guanylate cyclase activator activity);GO:0005509(calcium ion …	04744(Phototransduction)	guanylate cyclase activator 1A [Source:HGNC Symbol;Acc:HGNC:4678]	0.249771	0.257306	0.142641	0.074624	0.046491	0.049476
ENSGALG00000001440	ACTL9	ENSGALT00000002192	NA	NA	actin like 9 [Source:HGNC Symbol;Acc:HGNC:28494]	0	0	0.037236	0.064278	0.02553	0
ENSGALG00000001442	OPCML	ENSGALT00000002194	GO:0070062(extracellular exosome)	NA	opioid binding protein/cell adhesion molecule like [Source:HGNC Symbol;Acc:HGNC:8143]	0.0811353	0.262981	0.0804837	0.0223404	0.0958706	0.0143183
ENSGALG00000001445	FABP6	ENSGALT00000002198;ENSGALT00000085568	GO:0032052(bile acid binding);GO:0008289(lipid binding);GO:0005737(cytoplasm);GO:0005737(cytoplasm)	03320(PPAR signaling pathway);03320(PPAR signaling pathway)	fatty acid binding protein 6 [Source:HGNC Symbol;Acc:HGNC:3561]	1.11337	0.807867	0.993085	0.742416	0.619627	0.427091
ENSGALG00000001449	STRA6	ENSGALT00000002203	GO:0043234(protein complex);GO:0097070(ductus arteriosus closure);GO:0061205(paramesonephric duct development);GO:0061156(pulmonary artery morphogenesis);GO:0061143(alveolar primary septum development);GO:0061038(uterus morphogenesis);GO:0061029(eyelid development in camera-type eye);GO:0060900(embryonic camera-type eye formation);GO:0060426(lung vasculature development);GO:0060323(head morphogen…	NA	stimulated by retinoic acid 6 [Source:HGNC Symbol;Acc:HGNC:30650]	0	0.020497	0.001707	0.031104	0	0
ENSGALG00000001450	ENSGALG00000001450	ENSGALT00000002205	GO:0016021(integral component of membrane);GO:0016020(membrane)	NA		0.05743	0.015369	0.009307	0.047151	0.002706	0.013876
ENSGALG00000001462	ENSGALG00000001462	ENSGALT00000002217;ENSGALT00000045853	GO:0001973(adenosine receptor signaling pathway);GO:0001609(G-protein coupled adenosine receptor activity);GO:0005886(plasma membrane);GO:0007186(G-protein coupled receptor signaling pathway);GO:0007165(signal transduction);GO:0004930(G-protein coupled receptor activity);GO:0004871(signal transducer activity);GO:0016021(integral component of membrane);GO:0016020(membrane);GO:0016020(membrane)	04080(Neuroactive ligand-receptor interaction);04080(Neuroactive ligand-receptor interaction)		0.337738	0.163042	0.285102	0.444526	0.528558	0.700434
ENSGALG00000001480	FAM212B	ENSGALT00000002243	NA	NA	family with sequence similarity 212 member B [Source:HGNC Symbol;Acc:HGNC:28045]	0.898401	1.05373	0.132145	0.017089	0.007135	0.68572
ENSGALG00000001512	KCND3	ENSGALT00000002297	GO:0016020(membrane);GO:0008076(voltage-gated potassium channel complex);GO:0099625(ventricular cardiac muscle cell membrane repolarization);GO:0098915(membrane repolarization during ventricular cardiac muscle cell action potential);GO:0097623(potassium ion export across plasma membrane);GO:0086091(regulation of heart rate by cardiac conduction);GO:0086009(membrane repolarization);GO:0071435(pota…	NA	potassium voltage-gated channel subfamily D member 3 [Source:HGNC Symbol;Acc:HGNC:6239]	0	0.048582	0.055721	0.011054	0.01288	0.049991
ENSGALG00000001533	TSNAXIP1	ENSGALT00000002330	GO:0005737(cytoplasm)	NA	translin associated factor X interacting protein 1 [Source:HGNC Symbol;Acc:HGNC:18586]	0.126766	0.091775	0.195766	0.230845	0.096294	0.172287
ENSGALG00000001534	ENSGALG00000001534	ENSGALT00000002331	GO:0030165(PDZ domain binding);GO:0016021(integral component of membrane);GO:0016020(membrane)	NA		0.024249	0.062501	0.052356	0.109595	0.056761	0.045634
ENSGALG00000001592	ACER1	ENSGALT00000002417;ENSGALT00000063995;ENSGALT00000074626	GO:0005783(endoplasmic reticulum);GO:0071277(cellular response to calcium ion);GO:0046514(ceramide catabolic process);GO:0046512(sphingosine biosynthetic process);GO:0030216(keratinocyte differentiation);GO:0030154(cell differentiation);GO:0030148(sphingolipid biosynthetic process);GO:0019216(regulation of lipid metabolic process);GO:0010446(response to alkaline pH);GO:0008544(epidermis developme…	00600(Sphingolipid metabolism);00600(Sphingolipid metabolism)	alkaline ceramidase 1 [Source:HGNC Symbol;Acc:HGNC:18356]	0	0	0.00160753	0.128627	0.0325065	0.142898
ENSGALG00000001608	UNC5D	ENSGALT00000059793;ENSGALT00000069231;ENSGALT00000085292	GO:0007165(signal transduction);GO:0098742(cell-cell adhesion via plasma-membrane adhesion molecules);GO:0007411(axon guidance);GO:0009986(cell surface);GO:0021859(pyramidal neuron differentiation);GO:2001222(regulation of neuron migration);GO:2001222(regulation of neuron migration)	NA	unc-5 netrin receptor D [Source:HGNC Symbol;Acc:HGNC:18634]	0.0392881	0.135085	0.0869499	0.121455	0.152073	0.409109
ENSGALG00000001611	B3GAT1	ENSGALT00000034500	GO:0043231(intracellular membrane-bounded organelle);GO:0050650(chondroitin sulfate proteoglycan biosynthetic process);GO:0030204(chondroitin sulfate metabolic process);GO:0005975(carbohydrate metabolic process);GO:0015018(galactosylgalactosylxylosylprotein 3-beta-glucuronosyltransferase activity);GO:0008499(UDP-galactose:beta-N-acetylglucosamine beta-1,3-galactosyltransferase activity);GO:000013…	00515(Mannose type O-glycan biosyntheis)	beta-1,3-glucuronyltransferase 1 [Source:HGNC Symbol;Acc:HGNC:921]	0.0364	0.049076	0.02009	0.017432	0	0.000522
ENSGALG00000001626	UTS2R	ENSGALT00000002482	GO:0008217(regulation of blood pressure);GO:0001604(urotensin II receptor activity);GO:0007200(phospholipase C-activating G-protein coupled receptor signaling pathway);GO:0007218(neuropeptide signaling pathway);GO:0005887(integral component of plasma membrane);GO:0007186(G-protein coupled receptor signaling pathway);GO:0007165(signal transduction);GO:0004930(G-protein coupled receptor activity);G…	04080(Neuroactive ligand-receptor interaction)	urotensin 2 receptor [Source:HGNC Symbol;Acc:HGNC:4468]	0.022971	0	0	0.043249	0	0
ENSGALG00000001633	DUSP26	ENSGALT00000002495	GO:0070062(extracellular exosome);GO:0005794(Golgi apparatus);GO:0005739(mitochondrion);GO:0005737(cytoplasm);GO:0005634(nucleus);GO:1902310(positive regulation of peptidyl-serine dephosphorylation);GO:0070373(negative regulation of ERK1 and ERK2 cascade);GO:0045785(positive regulation of cell adhesion);GO:0044387(negative regulation of protein kinase activity by regulation of protein phosphoryla…	NA	dual specificity phosphatase 26 [Source:HGNC Symbol;Acc:HGNC:28161]	1.14561	1.25513	0.741698	0.470379	0.724232	0.464718
ENSGALG00000001640	RNF122	ENSGALT00000002505	GO:0043161(proteasome-mediated ubiquitin-dependent protein catabolic process);GO:0000209(protein polyubiquitination);GO:0042787(protein ubiquitination involved in ubiquitin-dependent protein catabolic process);GO:0061630(ubiquitin protein ligase activity);GO:0016021(integral component of membrane);GO:0016020(membrane)	NA	ring finger protein 122 [Source:HGNC Symbol;Acc:HGNC:21147]	0.872448	0.836886	1.01222	0.264262	0.796787	1.2636
ENSGALG00000001645	KCNT1	ENSGALT00000038919	GO:0034765(regulation of ion transmembrane transport);GO:0015269(calcium-activated potassium channel activity);GO:0008076(voltage-gated potassium channel complex);GO:0005249(voltage-gated potassium channel activity);GO:0071805(potassium ion transmembrane transport);GO:0006813(potassium ion transport);GO:0006811(ion transport);GO:0005267(potassium channel activity);GO:0006810(transport);GO:0005886…	NA	Potassium channel subfamily T member 1 [Source:UniProtKB/Swiss-Prot;Acc:Q8QFV0]	0.141395	0.115799	0.0346104	0.0298967	0.0319754	0.00509471
ENSGALG00000001653	MANEAL	ENSGALT00000035100	GO:0016798(hydrolase activity, acting on glycosyl bonds);GO:0016021(integral component of membrane);GO:0016020(membrane)	NA	mannosidase endo-alpha like [Source:HGNC Symbol;Acc:HGNC:26452]	0.112067	0.227261	0.135124	0.173033	0.134909	0.256675
ENSGALG00000001662	ATP10B	ENSGALT00000002539	GO:0005783(endoplasmic reticulum);GO:0045332(phospholipid translocation);GO:0015914(phospholipid transport);GO:0004012(phospholipid-translocating ATPase activity);GO:0000287(magnesium ion binding);GO:0016787(hydrolase activity);GO:0005886(plasma membrane);GO:0000166(nucleotide binding);GO:0005524(ATP binding);GO:0016021(integral component of membrane);GO:0016020(membrane)	NA	ATPase phospholipid transporting 10B (putative) [Source:HGNC Symbol;Acc:HGNC:13543]	0.037999	0.057888	0.083269	0.555384	1.21091	0.600563
ENSGALG00000001690	GABRB2	ENSGALT00000002584	GO:0070062(extracellular exosome);GO:0005886(plasma membrane);GO:1901215(negative regulation of neuron death);GO:0090102(cochlea development);GO:0060384(innervation);GO:0060119(inner ear receptor cell development);GO:0048666(neuron development);GO:0043524(negative regulation of neuron apoptotic process);GO:0043523(regulation of neuron apoptotic process);GO:0007605(sensory perception of sound);GO:…	04080(Neuroactive ligand-receptor interaction)	gamma-aminobutyric acid type A receptor beta2 subunit [Source:HGNC Symbol;Acc:HGNC:4082]	0.110631	0.452313	0.203474	0.142277	0.073362	0.114917
ENSGALG00000001695	GABRA6	ENSGALT00000002601	GO:0034707(chloride channel complex);GO:0005254(chloride channel activity);GO:0006821(chloride transport);GO:0007214(gamma-aminobutyric acid signaling pathway);GO:0045211(postsynaptic membrane);GO:1902476(chloride transmembrane transport);GO:0055085(transmembrane transport);GO:0045202(synapse);GO:1902711(GABA-A receptor complex);GO:0030054(cell junction);GO:0005230(extracellular ligand-gated ion …	04080(Neuroactive ligand-receptor interaction)	gamma-aminobutyric acid type A receptor alpha6 subunit [Source:HGNC Symbol;Acc:HGNC:4080]	0.040378	0.176091	0.02768	0.031491	0	0
ENSGALG00000001696	SAG	ENSGALT00000002605	GO:0001917(photoreceptor inner segment);GO:0001750(photoreceptor outer segment);GO:0051219(phosphoprotein binding);GO:0002046(opsin binding);GO:0007165(signal transduction)	04744(Phototransduction)	S-antigen visual arrestin [Source:HGNC Symbol;Acc:HGNC:10521]	0.251392	0.139528	0.159387	0.408568	0.17393	0.38278
ENSGALG00000001698	GABRA1	ENSGALT00000002609	GO:1902711(GABA-A receptor complex);GO:0005886(plasma membrane);GO:1902476(chloride transmembrane transport);GO:0060078(regulation of postsynaptic membrane potential);GO:1904315(transmitter-gated ion channel activity involved in regulation of postsynaptic membrane potential);GO:0022851(GABA-gated chloride ion channel activity);GO:0034707(chloride channel complex);GO:0005254(chloride channel activ…	04080(Neuroactive ligand-receptor interaction)	gamma-aminobutyric acid type A receptor alpha1 subunit [Source:HGNC Symbol;Acc:HGNC:4075]	0.028348	0.013809	0.022906	0.008716	0.015417	0.010083
ENSGALG00000001716	C15orf59	ENSGALT00000002633	NA	NA	chromosome 15 open reading frame 59 [Source:HGNC Symbol;Acc:HGNC:33753]	0	0.035683	0	0	0	0.02444
ENSGALG00000001721	ENSGALG00000001721	ENSGALT00000002639	GO:2000344(positive regulation of acrosome reaction);GO:0007339(binding of sperm to zona pellucida);GO:0035803(egg coat formation);GO:0032190(acrosin binding);GO:0031012(extracellular matrix);GO:0005576(extracellular region);GO:0016021(integral component of membrane);GO:0016020(membrane)	NA		0	0.010109	0	0.056571	0	0.015992
ENSGALG00000001727	LZTS1	ENSGALT00000002650	GO:0044772(mitotic cell cycle phase transition);GO:0016242(negative regulation of macroautophagy);GO:0008017(microtubule binding)	NA	leucine zipper tumor suppressor 1 [Source:HGNC Symbol;Acc:HGNC:13861]	0.093583	0.08151	0.120361	0.109945	0.072242	0.157473
ENSGALG00000001762	ENSGALG00000001762	ENSGALT00000002705	GO:0034453(microtubule anchoring);GO:0005813(centrosome);GO:0008017(microtubule binding)	NA		0	0.247802	0	0.042897	0.039617	0
ENSGALG00000001764	HCN4	ENSGALT00000002708	GO:0098855(HCN channel complex);GO:0048471(perinuclear region of cytoplasm);GO:0031226(intrinsic component of plasma membrane);GO:0005886(plasma membrane);GO:1990573(potassium ion import across plasma membrane);GO:0098909(regulation of cardiac muscle cell action potential involved in regulation of contraction);GO:0098719(sodium ion import across plasma membrane);GO:0086091(regulation of heart rat…	NA	hyperpolarization activated cyclic nucleotide gated potassium channel 4 [Source:HGNC Symbol;Acc:HGNC:16882]	0.042422	0.037545	0.01312	0.010295	0.017901	0.002002
ENSGALG00000001770	ENSGALG00000001770	ENSGALT00000002716	NA	NA		0.456533	0.517401	0.209555	0.335333	0.357189	0.330362
ENSGALG00000001773	RFX2	ENSGALT00000002724;ENSGALT00000074313	GO:0060271(cilium assembly);GO:0045944(positive regulation of transcription from RNA polymerase II promoter);GO:0007286(spermatid development);GO:0006357(regulation of transcription from RNA polymerase II promoter);GO:0001675(acrosome assembly);GO:0003700(transcription factor activity, sequence-specific DNA binding);GO:0000978(RNA polymerase II core promoter proximal region sequence-specific DNA …	NA	regulatory factor X2 [Source:HGNC Symbol;Acc:HGNC:9983]	0.382174	0.451948	0.327739	0.321529	0.39364	0.554653
ENSGALG00000001793	MYL10	ENSGALT00000002764;ENSGALT00000072153	GO:0005509(calcium ion binding);GO:0005739(mitochondrion);GO:0005739(mitochondrion)	04510(Focal adhesion);04810(Regulation of actin cytoskeleton);04810(Regulation of actin cytoskeleton)	myosin light chain 10 [Source:HGNC Symbol;Acc:HGNC:29825]	0.138298	0.235363	0.100887	0.0346602	0	0.11021
ENSGALG00000001806	ENSGALG00000001806	ENSGALT00000041254	GO:0046920(alpha-(1->3)-fucosyltransferase activity);GO:0032580(Golgi cisterna membrane);GO:0036065(fucosylation);GO:0008417(fucosyltransferase activity);GO:0000139(Golgi membrane);GO:0006486(protein glycosylation);GO:0005794(Golgi apparatus);GO:0016757(transferase activity, transferring glycosyl groups);GO:0016740(transferase activity);GO:0016021(integral component of membrane);GO:0016020(membra…	00601(Glycosphingolipid biosynthesis - lacto and neolacto series)		0	0.050598	0	0.032927	0	0
ENSGALG00000001812	ATCAY	ENSGALT00000041255	GO:0043005(neuron projection);GO:0031966(mitochondrial membrane);GO:0005737(cytoplasm);GO:2000212(negative regulation of glutamate metabolic process);GO:0032880(regulation of protein localization);GO:0031175(neuron projection development);GO:0019894(kinesin binding)	NA	ATCAY, caytaxin [Source:HGNC Symbol;Acc:HGNC:779]	0	0.025431	0.031491	0.007585	0.033184	0.066147
ENSGALG00000001828	SH2B2	ENSGALT00000053003;ENSGALT00000002828;ENSGALT00000050833	GO:0035556(intracellular signal transduction);GO:0005829(cytosol);GO:0001726(ruffle);GO:0030036(actin cytoskeleton organization);GO:0001725(stress fiber);GO:0019221(cytokine-mediated signaling pathway);GO:0005884(actin filament);GO:0008286(insulin receptor signaling pathway);GO:0050873(brown fat cell differentiation);GO:0005068(transmembrane receptor protein tyrosine kinase adaptor activity);GO:0…	04910(Insulin signaling pathway);04910(Insulin signaling pathway)	SH2B adaptor protein 2 [Source:HGNC Symbol;Acc:HGNC:17381]	0.560245	0.815308	0.562436	0.750902	1.06892	1.6442
ENSGALG00000001835	SCNN1D	ENSGALT00000002837	GO:0015280(ligand-gated sodium channel activity);GO:0005272(sodium channel activity);GO:0035725(sodium ion transmembrane transport);GO:0006814(sodium ion transport);GO:0006811(ion transport);GO:0006810(transport);GO:0016021(integral component of membrane);GO:0016020(membrane);GO:0005886(plasma membrane);GO:0015629(actin cytoskeleton)	NA	sodium channel epithelial 1 delta subunit [Source:HGNC Symbol;Acc:HGNC:10601]	0	0	0	0.024357	0	0
ENSGALG00000001849	BSN	ENSGALT00000036284	GO:0098831(presynaptic active zone cytoplasmic component);GO:0098793(presynapse);GO:0048786(presynaptic active zone);GO:0045202(synapse);GO:0044306(neuron projection terminus);GO:0030425(dendrite);GO:0030424(axon);GO:0014069(postsynaptic density);GO:0009986(cell surface);GO:0099526(presynapse to nucleus signaling pathway);GO:0035418(protein localization to synapse);GO:0007416(synapse assembly);GO…	NA	bassoon presynaptic cytomatrix protein [Source:HGNC Symbol;Acc:HGNC:1117]	0.089719	0.104356	0.079721	0.176559	0.119422	0.110884
ENSGALG00000001857	C1QTNF12	ENSGALT00000002876	GO:0005615(extracellular space);GO:0005576(extracellular region);GO:0051897(positive regulation of protein kinase B signaling);GO:0050728(negative regulation of inflammatory response);GO:0046628(positive regulation of insulin receptor signaling pathway);GO:0046326(positive regulation of glucose import);GO:0046324(regulation of glucose import);GO:0045721(negative regulation of gluconeogenesis);GO:…	NA	C1q and TNF related 12 [Source:HGNC Symbol;Acc:HGNC:32308]	0.060668	0.074734	0.082254	0.190275	0.280622	0.457184
ENSGALG00000001862	ST6GALNAC1	ENSGALT00000002882	GO:0001665(alpha-N-acetylgalactosaminide alpha-2,6-sialyltransferase activity);GO:0009311(oligosaccharide metabolic process);GO:0097503(sialylation);GO:0008373(sialyltransferase activity);GO:0018279(protein N-linked glycosylation via asparagine);GO:0000139(Golgi membrane);GO:0006486(protein glycosylation);GO:0005794(Golgi apparatus);GO:0016757(transferase activity, transferring glycosyl groups);G…	00512(Mucin type O-glycan biosynthesis)	ST6 N-acetylgalactosaminide alpha-2,6-sialyltransferase 1 [Source:HGNC Symbol;Acc:HGNC:23614]	0.196203	0.204384	0.279081	0.206266	0.444479	0.729093
ENSGALG00000001863	ENSGALG00000001863	ENSGALT00000065964;ENSGALT00000002892	GO:0005319(lipid transporter activity);GO:0006869(lipid transport);GO:0006869(lipid transport)	NA		0.0292849	0.00343037	0.0121551	0.038591	0.0113374	0.0189304
ENSGALG00000001866	MCHR2	ENSGALT00000002898	GO:0004966(galanin receptor activity);GO:0007188(adenylate cyclase-modulating G-protein coupled receptor signaling pathway);GO:0007200(phospholipase C-activating G-protein coupled receptor signaling pathway);GO:0007218(neuropeptide signaling pathway);GO:0005887(integral component of plasma membrane);GO:0007186(G-protein coupled receptor signaling pathway);GO:0007165(signal transduction);GO:000493…	04080(Neuroactive ligand-receptor interaction)	melanin-concentrating hormone receptor 2 [Source:RefSeq peptide;Acc:NP_001122137]	0	0	0	0.024992	0.017999	0
ENSGALG00000001869	LINGO2	ENSGALT00000002902	GO:0051965(positive regulation of synapse assembly);GO:0005578(proteinaceous extracellular matrix);GO:0005615(extracellular space);GO:0016021(integral component of membrane);GO:0016020(membrane)	NA	leucine rich repeat and Ig domain containing 2 [Source:HGNC Symbol;Acc:HGNC:21207]	0.024409	0.029514	0	0.04101	0	0
ENSGALG00000001885	ENSGALG00000001885	ENSGALT00000002921	NA	NA		0	0.086067	0	0.026881	0.070294	0
ENSGALG00000001912	ENSGALG00000001912	ENSGALT00000002956;ENSGALT00000054157	GO:0006468(protein phosphorylation);GO:0005524(ATP binding);GO:0004672(protein kinase activity);GO:0000166(nucleotide binding);GO:0016021(integral component of membrane);GO:0016020(membrane);GO:0016020(membrane)	NA		0	0	0.0327361	0.0130612	0.0200418	0.0252595
ENSGALG00000001917	SSC4D	ENSGALT00000040256	GO:0070062(extracellular exosome);GO:0006898(receptor-mediated endocytosis);GO:0005044(scavenger receptor activity);GO:0016020(membrane)	NA	scavenger receptor cysteine rich family member with 4 domains [Source:HGNC Symbol;Acc:HGNC:14461]	0	0.009928	0	0.018053	0.003813	0.025286
ENSGALG00000001932	SRRM3	ENSGALT00000002986;ENSGALT00000082430	NA	NA	serine/arginine repetitive matrix 3 [Source:HGNC Symbol;Acc:HGNC:26729]	0	0	0	0.00796578	0.0144096	0.0220223
ENSGALG00000001935	TTLL10	ENSGALT00000002990	GO:0006464(cellular protein modification process)	NA	tubulin tyrosine ligase like 10 [Source:HGNC Symbol;Acc:HGNC:26693]	0	0	0.006033	0.072186	0.032898	0.018119
ENSGALG00000001936	MYO7B	ENSGALT00000002994	GO:0090651(apical cytoplasm);GO:0070062(extracellular exosome);GO:0016459(myosin complex);GO:0005903(brush border);GO:0005902(microvillus);GO:0003774(motor activity);GO:1904970(brush border assembly);GO:0005856(cytoskeleton);GO:0005524(ATP binding)	NA	myosin VIIB [Source:HGNC Symbol;Acc:HGNC:7607]	0.058366	0.134593	0.139029	0.134507	0.160572	0.345213
ENSGALG00000001946	RSPO1	ENSGALT00000003012;ENSGALT00000083145	GO:0090263(positive regulation of canonical Wnt signaling pathway);GO:0030177(positive regulation of Wnt signaling pathway);GO:0002090(regulation of receptor internalization);GO:0001934(positive regulation of protein phosphorylation);GO:0005102(receptor binding);GO:0001664(G-protein coupled receptor binding);GO:0001664(G-protein coupled receptor binding)	NA	R-spondin 1 [Source:HGNC Symbol;Acc:HGNC:21679]	0.112015	0.128836	0.0773214	0.0604937	0.0846528	0.108718
ENSGALG00000001951	ENSGALG00000001951	ENSGALT00000003019	NA	NA		0.150438	0.427245	0.260574	0.40846	0.790201	0.805413
ENSGALG00000001955	AANAT	ENSGALT00000003024	GO:0048471(perinuclear region of cytoplasm);GO:0005829(cytosol);GO:0071492(cellular response to UV-A);GO:0030187(melatonin biosynthetic process);GO:0071320(cellular response to cAMP);GO:0007623(circadian rhythm);GO:0006474(N-terminal protein amino acid acetylation);GO:0004060(arylamine N-acetyltransferase activity);GO:0004059(aralkylamine N-acetyltransferase activity);GO:0048511(rhythmic process)…	00380(Tryptophan metabolism)	aralkylamine N-acetyltransferase [Source:HGNC Symbol;Acc:HGNC:19]	0.01465	0.17523	0.114882	0.077175	0.144233	0.21456
ENSGALG00000001963	ENSGALG00000001963	ENSGALT00000003043;ENSGALT00000083861	GO:0016311(dephosphorylation);GO:0006470(protein dephosphorylation);GO:0008138(protein tyrosine/serine/threonine phosphatase activity);GO:0008138(protein tyrosine/serine/threonine phosphatase activity)	NA		0.255448	0.079854	0.204925	0.119348	0.075546	0.103185
ENSGALG00000001968	SYT6	ENSGALT00000003058	GO:0097038(perinuclear endoplasmic reticulum);GO:0016021(integral component of membrane);GO:0060478(acrosomal vesicle exocytosis);GO:0007340(acrosome reaction);GO:0048306(calcium-dependent protein binding);GO:0042803(protein homodimerization activity);GO:0042802(identical protein binding);GO:0030276(clathrin binding);GO:0019905(syntaxin binding);GO:0005544(calcium-dependent phospholipid binding);…	NA	synaptotagmin 6 [Source:HGNC Symbol;Acc:HGNC:18638]	0.198547	0.147328	0.147217	0.164029	0.138114	0.283607
ENSGALG00000001981	PARP6	ENSGALT00000003085	GO:0003950(NAD+ ADP-ribosyltransferase activity)	NA	poly(ADP-ribose) polymerase family member 6 [Source:HGNC Symbol;Acc:HGNC:26921]	0.67148	0.858652	0.398331	0.938884	0.847159	3.23229
ENSGALG00000001994	ENSGALG00000001994	ENSGALT00000064567	NA	NA		0	0	0	0.003961	0.004735	0
ENSGALG00000002000	GRAMD2A	ENSGALT00000003113	GO:0016021(integral component of membrane);GO:0016020(membrane)	NA	GRAM domain containing 2A [Source:HGNC Symbol;Acc:HGNC:27287]	0.710992	1.09775	0.35004	0.496823	0.586094	0.888896
ENSGALG00000002008	RNF157	ENSGALT00000074221;ENSGALT00000003128	NA	NA	ring finger protein 157 [Source:HGNC Symbol;Acc:HGNC:29402]	0.0975385	0.136884	0.0430365	0.0455638	0.0275913	0.0390975
ENSGALG00000002015	SNCG	ENSGALT00000003136	GO:0007268(chemical synaptic transmission);GO:0008344(adult locomotory behavior);GO:0009306(protein secretion);GO:0014059(regulation of dopamine secretion);GO:0046928(regulation of neurotransmitter secretion);GO:0050808(synapse organization);GO:0005737(cytoplasm);GO:0030424(axon);GO:0043025(neuronal cell body);GO:0070062(extracellular exosome)	NA	synuclein gamma [Source:HGNC Symbol;Acc:HGNC:11141]	0	0.126302	0.011811	0.088965	0	0.03743
ENSGALG00000002046	ENSGALG00000002046	ENSGALT00000061574;ENSGALT00000003182	GO:0048791(calcium ion-regulated exocytosis of neurotransmitter);GO:0017158(regulation of calcium ion-dependent exocytosis);GO:0006906(vesicle fusion);GO:0030276(clathrin binding);GO:0005544(calcium-dependent phospholipid binding);GO:0005509(calcium ion binding);GO:0045202(synapse);GO:0019905(syntaxin binding);GO:0098793(presynapse);GO:0005886(plasma membrane);GO:0019898(extrinsic component of me…	NA		0.169529	0.164566	0.165588	0.214284	0.106725	0.223083
ENSGALG00000002048	ENSGALG00000002048	ENSGALT00000003184	NA	NA		0.197116	0	0	0	0.041513	0
ENSGALG00000002081	MMP28	ENSGALT00000003246	GO:0008237(metallopeptidase activity);GO:0031012(extracellular matrix);GO:0005578(proteinaceous extracellular matrix);GO:0004222(metalloendopeptidase activity);GO:0006508(proteolysis);GO:0016787(hydrolase activity);GO:0008233(peptidase activity);GO:0046872(metal ion binding);GO:0008270(zinc ion binding);GO:0010760(negative regulation of macrophage chemotaxis);GO:0005737(cytoplasm)	NA	matrix metallopeptidase 28 [Source:HGNC Symbol;Acc:HGNC:14366]	0.874743	0.891648	0.404602	0.883035	0.407402	0.259045
ENSGALG00000002082	AMPD1	ENSGALT00000003247	GO:0032264(IMP salvage);GO:0009168(purine ribonucleoside monophosphate biosynthetic process);GO:0019239(deaminase activity);GO:0003876(AMP deaminase activity);GO:0016787(hydrolase activity);GO:0046872(metal ion binding)	00230(Purine metabolism)	adenosine monophosphate deaminase 1 [Source:HGNC Symbol;Acc:HGNC:468]	0.02802	0.077623	0.018076	0.065169	0.077986	0.079707
ENSGALG00000002083	ENSGALG00000002083	ENSGALT00000065017	NA	NA		0	0	0.0205301	0.0153689	0.0676149	0.00536051
ENSGALG00000002086	RASL10B	ENSGALT00000003254	GO:0090277(positive regulation of peptide hormone secretion);GO:0003050(regulation of systemic arterial blood pressure by atrial natriuretic peptide);GO:0005525(GTP binding);GO:0003924(GTPase activity);GO:0007165(signal transduction);GO:0016020(membrane)	NA	RAS like family 10 member B [Source:HGNC Symbol;Acc:HGNC:30295]	0	0.162325	0.023022	0.118271	0.075128	0
ENSGALG00000002088	ENSGALG00000002088	ENSGALT00000002899	GO:0004966(galanin receptor activity);GO:0007188(adenylate cyclase-modulating G-protein coupled receptor signaling pathway);GO:0007200(phospholipase C-activating G-protein coupled receptor signaling pathway);GO:0007218(neuropeptide signaling pathway);GO:0005887(integral component of plasma membrane);GO:0007186(G-protein coupled receptor signaling pathway);GO:0007165(signal transduction);GO:000493…	04080(Neuroactive ligand-receptor interaction)		0	0.051003	0.084601	0	0.016576	0.118606
ENSGALG00000002091	ZDHHC1	ENSGALT00000003262	GO:0005783(endoplasmic reticulum);GO:0070062(extracellular exosome);GO:0018345(protein palmitoylation);GO:0019706(protein-cysteine S-palmitoyltransferase activity);GO:0016746(transferase activity, transferring acyl groups);GO:0016409(palmitoyltransferase activity);GO:0016740(transferase activity);GO:0016021(integral component of membrane);GO:0016020(membrane)	NA	zinc finger DHHC-type containing 1 [Source:HGNC Symbol;Acc:HGNC:17916]	0.313241	0.529966	0.323292	0.124033	0.089351	0.128747
ENSGALG00000002093	NR2E3	ENSGALT00000003264	GO:0005667(transcription factor complex);GO:0005634(nucleus);GO:0060041(retina development in camera-type eye);GO:0045944(positive regulation of transcription from RNA polymerase II promoter);GO:0045872(positive regulation of rhodopsin gene expression);GO:0042462(eye photoreceptor cell development);GO:0008285(negative regulation of cell proliferation);GO:0000122(negative regulation of transcripti…	NA	nuclear receptor subfamily 2 group E member 3 [Source:HGNC Symbol;Acc:HGNC:7974]	0	0.027555	0	0.025329	0	0.04174
ENSGALG00000002097	ENSGALG00000002097	ENSGALT00000003270	NA	NA	Gallus gallus epididymal protein-like (LOC415324), mRNA. [Source:RefSeq mRNA;Acc:NM_001193276]	0	0.03876	0	0.028275	0	0.043311
ENSGALG00000002098	GRIK3	ENSGALT00000003274	GO:0005887(integral component of plasma membrane);GO:0005886(plasma membrane);GO:0042391(regulation of membrane potential);GO:0007216(G-protein coupled glutamate receptor signaling pathway);GO:0007215(glutamate receptor signaling pathway);GO:0015277(kainate selective glutamate receptor activity);GO:0004970(ionotropic glutamate receptor activity);GO:0001640(adenylate cyclase inhibiting G-protein c…	04080(Neuroactive ligand-receptor interaction)	glutamate ionotropic receptor kainate type subunit 3 [Source:HGNC Symbol;Acc:HGNC:4581]	0.013002	0.030554	0	0.016691	0.012275	0
ENSGALG00000002103	TPPP3	ENSGALT00000003282	GO:0070062(extracellular exosome);GO:0046785(microtubule polymerization);GO:0001578(microtubule bundle formation);GO:0015631(tubulin binding);GO:0048471(perinuclear region of cytoplasm);GO:0097427(microtubule bundle)	NA	tubulin polymerization promoting protein family member 3 [Source:HGNC Symbol;Acc:HGNC:24162]	0.671032	0.459531	0.462974	0.050459	0.154189	0.153879
ENSGALG00000002105	FOXI1	ENSGALT00000003284	GO:0043231(intracellular membrane-bounded organelle);GO:0005730(nucleolus);GO:0045944(positive regulation of transcription from RNA polymerase II promoter);GO:0045893(positive regulation of transcription, DNA-templated);GO:0042472(inner ear morphogenesis);GO:0044212(transcription regulatory region DNA binding);GO:0043565(sequence-specific DNA binding);GO:0003700(transcription factor activity, seq…	NA	forkhead box I1 [Source:HGNC Symbol;Acc:HGNC:3815]	0.027916	0.050867	0	0	0.278767	0.137682
ENSGALG00000002108	EVPL	ENSGALT00000003290	GO:0045111(intermediate filament cytoskeleton);GO:0005829(cytosol);GO:0008544(epidermis development);GO:0001533(cornified envelope);GO:0019215(intermediate filament binding);GO:0005856(cytoskeleton);GO:0005198(structural molecule activity)	NA	envoplakin [Source:HGNC Symbol;Acc:HGNC:3503]	0.165984	0.146828	0.109801	0.02656	0.010648	0.041154
ENSGALG00000002111	ENSGALG00000002111	ENSGALT00000003325;ENSGALT00000051804;ENSGALT00000059816	NA	NA		0	0	0.0168866	0.0187368	0	0.0241227
ENSGALG00000002121	PLEKHN1	ENSGALT00000003315	NA	NA	pleckstrin homology domain containing N1 [Source:HGNC Symbol;Acc:HGNC:25284]	0.00576	0.101949	0.025693	0.128873	0.086448	0.293683
ENSGALG00000002132	KCNIP1	ENSGALT00000074043;ENSGALT00000003332	GO:0005509(calcium ion binding);GO:0005737(cytoplasm);GO:0015459(potassium channel regulator activity);GO:1901379(regulation of potassium ion transmembrane transport);GO:0031234(extrinsic component of cytoplasmic side of plasma membrane);GO:0008076(voltage-gated potassium channel complex);GO:0008076(voltage-gated potassium channel complex)	NA	potassium voltage-gated channel interacting protein 1 [Source:HGNC Symbol;Acc:HGNC:15521]	0.161941	0.156913	0.238692	0.141863	0.209499	0.500611
ENSGALG00000002150	ENSGALG00000002150	ENSGALT00000003371	GO:0006417(regulation of translation);GO:0003730(mRNA 3'-UTR binding);GO:1990124(messenger ribonucleoprotein complex);GO:2000766(negative regulation of cytoplasmic translation);GO:0006412(translation);GO:0043022(ribosome binding);GO:0008135(translation factor activity, RNA binding);GO:0000900(translation repressor activity, nucleic acid binding);GO:0045202(synapse);GO:0043005(neuron projection);G…	04114(Oocyte meiosis);04914(Progesterone-mediated oocyte maturation)		0.03947	0.03777	0.015348	0.117867	0.141281	0.121506
ENSGALG00000002152	GABRP	ENSGALT00000003373	GO:0055085(transmembrane transport);GO:0045202(synapse);GO:1902711(GABA-A receptor complex);GO:0030054(cell junction);GO:0007165(signal transduction);GO:0005230(extracellular ligand-gated ion channel activity);GO:0004890(GABA-A receptor activity);GO:0006811(ion transport);GO:0034220(ion transmembrane transport);GO:0005216(ion channel activity);GO:0006810(transport);GO:0005886(plasma membrane);GO:…	04080(Neuroactive ligand-receptor interaction)	gamma-aminobutyric acid type A receptor pi subunit [Source:HGNC Symbol;Acc:HGNC:4089]	0	0	0	0.086372	0.032737	0.104287
ENSGALG00000002183	PRR16	ENSGALT00000003419	GO:0045793(positive regulation of cell size);GO:0045727(positive regulation of translation)	NA	proline rich 16 [Source:HGNC Symbol;Acc:HGNC:29654]	0	0.766942	0.035542	0.143705	0.031852	0.04362
ENSGALG00000002186	UNC45B	ENSGALT00000003422	GO:0005829(cytosol);GO:0061077(chaperone-mediated protein folding);GO:0051879(Hsp90 protein binding)	NA	unc-45 myosin chaperone B [Source:HGNC Symbol;Acc:HGNC:14304]	0.015914	0	0	0.004558	0.026028	0
ENSGALG00000002191	TLX3	ENSGALT00000003427	GO:0005634(nucleus);GO:0048665(neuron fate specification);GO:0045665(negative regulation of neuron differentiation);GO:0030182(neuron differentiation);GO:0007585(respiratory gaseous exchange);GO:0007417(central nervous system development);GO:0002087(regulation of respiratory gaseous exchange by neurological system process);GO:0001764(neuron migration);GO:0001708(cell fate specification);GO:004356…	NA	T-cell leukemia homeobox 3 [Source:HGNC Symbol;Acc:HGNC:13532]	0	0	0.014774	0	0.026568	0.00559
ENSGALG00000002193	ARHGEF4	ENSGALT00000003431	GO:0046847(filopodium assembly);GO:0030032(lamellipodium assembly);GO:0030676(Rac guanyl-nucleotide exchange factor activity);GO:0019904(protein domain specific binding);GO:0005085(guanyl-nucleotide exchange factor activity);GO:0035023(regulation of Rho protein signal transduction);GO:0005089(Rho guanyl-nucleotide exchange factor activity);GO:0005622(intracellular);GO:0035556(intracellular signal…	NA	Rho guanine nucleotide exchange factor 4 [Source:HGNC Symbol;Acc:HGNC:684]	0.591627	0.417981	0.357809	0.104397	0.089762	0.041961
ENSGALG00000002201	PPL	ENSGALT00000003446	GO:0070062(extracellular exosome);GO:0045296(cadherin binding);GO:0005856(cytoskeleton);GO:0009612(response to mechanical stimulus)	NA	periplakin [Source:HGNC Symbol;Acc:HGNC:9273]	0.558273	0.353914	0.498728	0.277112	0.315441	0.509658
ENSGALG00000002203	FGF-18	ENSGALT00000055066	GO:0008543(fibroblast growth factor receptor signaling pathway);GO:0005104(fibroblast growth factor receptor binding);GO:0008083(growth factor activity);GO:0005576(extracellular region);GO:0005105(type 1 fibroblast growth factor receptor binding);GO:0005111(type 2 fibroblast growth factor receptor binding);GO:0001503(ossification);GO:0001525(angiogenesis);GO:0001957(intramembranous ossification);…	04010(MAPK signaling pathway);04810(Regulation of actin cytoskeleton)	fibroblast growth factor 18 [Source:HGNC Symbol;Acc:HGNC:3674]	0	0	0.0112302	0.0550731	0.0984751	0
ENSGALG00000002204	SLC7A4	ENSGALT00000003450	GO:0003333(amino acid transmembrane transport);GO:0015171(amino acid transmembrane transporter activity);GO:0016021(integral component of membrane);GO:0016020(membrane)	NA	solute carrier family 7 member 4 [Source:HGNC Symbol;Acc:HGNC:11062]	0.133412	0.124875	0.139373	0.217561	0.353365	0.322515
ENSGALG00000002207	ATP6V1G3	ENSGALT00000073456	NA	00190(Oxidative phosphorylation);04150(mTOR signaling pathway);04145(Phagosome)	ATPase H+ transporting V1 subunit G3 [Source:HGNC Symbol;Acc:HGNC:18265]	0	0	0.033348	0.293065	0.360876	0.758401
ENSGALG00000002223	LHX9	ENSGALT00000003480	GO:0035262(gonad morphogenesis);GO:0008585(female gonad development);GO:0008584(male gonad development);GO:0008283(cell proliferation);GO:0043565(sequence-specific DNA binding);GO:0006355(regulation of transcription, DNA-templated);GO:0046872(metal ion binding);GO:0005634(nucleus);GO:0003677(DNA binding)	NA	LIM/homeobox protein Lhx9 [Source:RefSeq peptide;Acc:NP_990757]	0	0.029738	0	0.02063	0.007292	0.009205
ENSGALG00000002244	Agrp	ENSGALT00000003511	GO:0009755(hormone-mediated signaling pathway);GO:0005102(receptor binding);GO:0005576(extracellular region)	04920(Adipocytokine signaling pathway)	agouti related neuropeptide [Source:HGNC Symbol;Acc:HGNC:330]	0.0390653	0.0366403	0.111245	0.0645378	0.059706	0.0637876
ENSGALG00000002250	DTWD2	ENSGALT00000003531	GO:1903955(positive regulation of protein targeting to mitochondrion)	NA	DTW domain containing 2 [Source:HGNC Symbol;Acc:HGNC:19334]	0.397254	0.604038	1.33072	0.513968	0.661592	0.503652
ENSGALG00000002266	OGDHL	ENSGALT00000003553	GO:0045252(oxoglutarate dehydrogenase complex);GO:0006099(tricarboxylic acid cycle);GO:0030976(thiamine pyrophosphate binding);GO:0016624(oxidoreductase activity, acting on the aldehyde or oxo group of donors, disulfide as acceptor);GO:0004591(oxoglutarate dehydrogenase (succinyl-transferring) activity);GO:0005739(mitochondrion);GO:0008152(metabolic process);GO:0055114(oxidation-reduction process)	01200(Carbon metabolism);00020(Citrate cycle (TCA cycle));00310(Lysine degradation);00380(Tryptophan metabolism)	oxoglutarate dehydrogenase like [Source:HGNC Symbol;Acc:HGNC:25590]	0.181737	0.147751	0.160094	0.148426	0.077666	0.034993
ENSGALG00000002287	CRB1	ENSGALT00000003596	GO:0005509(calcium ion binding);GO:0007009(plasma membrane organization);GO:0042462(eye photoreceptor cell development);GO:0061024(membrane organization);GO:0005886(plasma membrane);GO:0005902(microvillus);GO:0005913(cell-cell adherens junction);GO:0043234(protein complex)	NA	crumbs 1, cell polarity complex component [Source:HGNC Symbol;Acc:HGNC:2343]	0.007164	0	0.018259	0.04103	0.018231	0.008596
ENSGALG00000002289	CHAT	ENSGALT00000003601;ENSGALT00000050327	GO:0004102(choline O-acetyltransferase activity);GO:0060416(response to growth hormone);GO:0016746(transferase activity, transferring acyl groups);GO:0005623(cell);GO:0016740(transferase activity);GO:0016740(transferase activity)	00564(Glycerophospholipid metabolism);00564(Glycerophospholipid metabolism)	choline O-acetyltransferase [Source:HGNC Symbol;Acc:HGNC:1912]	0.0491906	0	0	0.00426899	0.00694719	0
ENSGALG00000002298	COL8A2	ENSGALT00000003614	GO:0031012(extracellular matrix);GO:0050673(epithelial cell proliferation);GO:0048593(camera-type eye morphogenesis);GO:0005581(collagen trimer);GO:0005576(extracellular region)	NA	collagen type VIII alpha 2 chain [Source:HGNC Symbol;Acc:HGNC:2216]	0.009806	0.088811	0.021683	0.06268	0.079762	0.036368
ENSGALG00000002299	RGR	ENSGALT00000003615	GO:0005887(integral component of plasma membrane);GO:0009584(detection of visible light);GO:0007602(phototransduction);GO:0007601(visual perception);GO:0007186(G-protein coupled receptor signaling pathway);GO:0004930(G-protein coupled receptor activity);GO:0016021(integral component of membrane);GO:0016020(membrane);GO:0008020(G-protein coupled photoreceptor activity)	NA	retinal G protein coupled receptor [Source:HGNC Symbol;Acc:HGNC:9990]	0	0	0	0.021455	0.016869	0
ENSGALG00000002303	LRIT1	ENSGALT00000003623	GO:0016021(integral component of membrane);GO:0016020(membrane)	NA	leucine rich repeat, Ig-like and transmembrane domains 1 [Source:HGNC Symbol;Acc:HGNC:23404]	0	0	0.012609	0.00487	0	0
ENSGALG00000002307	LRIT2	ENSGALT00000041178	GO:0016021(integral component of membrane);GO:0016020(membrane)	NA	leucine rich repeat, Ig-like and transmembrane domains 2 [Source:HGNC Symbol;Acc:HGNC:23443]	0	0	0.024588	0	0.022324	0
ENSGALG00000002312	TMEM132E	ENSGALT00000052104;ENSGALT00000003612	GO:0016021(integral component of membrane);GO:0016020(membrane);GO:0016020(membrane)	NA	transmembrane protein 132E [Source:HGNC Symbol;Acc:HGNC:26991]	0.0948426	0.404192	0.0635864	0.0470248	0.0306424	0.0363993
ENSGALG00000002314	CDHR1	ENSGALT00000041171	GO:0042622(photoreceptor outer segment membrane);GO:0005887(integral component of plasma membrane);GO:0045494(photoreceptor cell maintenance);GO:0009987(cellular process);GO:0005886(plasma membrane);GO:0007156(homophilic cell adhesion via plasma membrane adhesion molecules);GO:0007155(cell adhesion);GO:0005509(calcium ion binding);GO:0016021(integral component of membrane);GO:0016020(membrane);GO…	NA	cadherin related family member 1 [Source:HGNC Symbol;Acc:HGNC:14550]	0.014645	0.018906	0.01568	0.05158	0.012663	0.032847
ENSGALG00000002318	LVRN	ENSGALT00000003649	GO:0004177(aminopeptidase activity);GO:0008217(regulation of blood pressure);GO:0043171(peptide catabolic process);GO:0070006(metalloaminopeptidase activity);GO:0008237(metallopeptidase activity);GO:0008270(zinc ion binding);GO:0006508(proteolysis);GO:0007165(signal transduction);GO:0042277(peptide binding);GO:0005737(cytoplasm);GO:0016787(hydrolase activity);GO:0008233(peptidase activity);GO:000…	NA	laeverin [Source:HGNC Symbol;Acc:HGNC:26904]	0.00784	0.043479	0.008394	0.061642	0.066149	0.080697
ENSGALG00000002335	DOCK3	ENSGALT00000003678;ENSGALT00000059778	GO:0005829(cytosol);GO:0005085(guanyl-nucleotide exchange factor activity);GO:0007264(small GTPase mediated signal transduction);GO:0005622(intracellular);GO:0065009(regulation of molecular function);GO:0065009(regulation of molecular function)	NA	dedicator of cytokinesis 3 [Source:HGNC Symbol;Acc:HGNC:2989]	0.146706	0.320179	0.021618	0.074969	0.141274	0.452062
ENSGALG00000002350	ENSGALG00000002350	ENSGALT00000003708	GO:0036159(inner dynein arm assembly);GO:0003341(cilium movement);GO:0045505(dynein intermediate chain binding);GO:0051959(dynein light intermediate chain binding);GO:0030286(dynein complex);GO:0007018(microtubule-based movement);GO:0003777(microtubule motor activity);GO:0016887(ATPase activity);GO:0005524(ATP binding);GO:0045503(dynein light chain binding);GO:0008569(ATP-dependent microtubule mo…	NA		0.568869	0.741946	0.70278	0.72933	0.299707	0.90065
ENSGALG00000002367	ENSGALG00000002367	ENSGALT00000003729	GO:0005856(cytoskeleton);GO:0008092(cytoskeletal protein binding)	NA		0.068182	0	0.086404	0.025553	0.006061	0.000445
ENSGALG00000002370	SH2D4B	ENSGALT00000003735	NA	NA	SH2 domain containing 4B [Source:HGNC Symbol;Acc:HGNC:31440]	0	0.15121	0	0.049274	0	0.022368
ENSGALG00000002383	ENSGALG00000002383	ENSGALT00000039337	GO:0016021(integral component of membrane);GO:0016020(membrane)	NA		0.069234	0	0.058173	0.405676	0.763185	0.443207
ENSGALG00000002386	TMEM8B	ENSGALT00000003755	GO:0005886(plasma membrane);GO:0016021(integral component of membrane);GO:0016020(membrane);GO:0007160(cell-matrix adhesion);GO:0009986(cell surface)	NA	transmembrane protein 8B [Source:HGNC Symbol;Acc:HGNC:21427]	0.180882	0.186309	0.230018	0.172768	0.034068	0.106514
ENSGALG00000002407	HYDIN	ENSGALT00000003789;ENSGALT00000046709	GO:1990718(axonemal central pair projection);GO:1904158(axonemal central apparatus assembly);GO:0060438(trachea development);GO:0021591(ventricular system development);GO:0007275(multicellular organism development);GO:0003341(cilium movement);GO:0002064(epithelial cell development);GO:0002064(epithelial cell development)	NA	hydrocephalus inducing homolog [Source:RefSeq peptide;Acc:NP_001152843]	0.0454177	0.0839129	0.0480493	0.2705	0.132347	0.292535
ENSGALG00000002413	CELF4	ENSGALT00000003800	GO:0005737(cytoplasm);GO:0005634(nucleus);GO:1902866(regulation of retina development in camera-type eye);GO:0090394(negative regulation of excitatory postsynaptic potential);GO:0048026(positive regulation of mRNA splicing, via spliceosome);GO:0048025(negative regulation of mRNA splicing, via spliceosome);GO:0006376(mRNA splice site selection);GO:0000381(regulation of alternative mRNA splicing, v…	NA	CUGBP Elav-like family member 4 [Source:HGNC Symbol;Acc:HGNC:14015]	0.026045	0.052834	0.061914	0.039766	0	0
ENSGALG00000002428	ZP2	ENSGALT00000039091	GO:0031012(extracellular matrix);GO:0005886(plasma membrane);GO:0005783(endoplasmic reticulum);GO:0005771(multivesicular body);GO:0060468(prevention of polyspermy);GO:0007339(binding of sperm to zona pellucida);GO:0032190(acrosin binding);GO:0016021(integral component of membrane);GO:0016020(membrane);GO:0042802(identical protein binding)	NA	zona pellucida glycoprotein 2 [Source:HGNC Symbol;Acc:HGNC:13188]	0.017342	0	0	0.03278	0.038318	0.048273
ENSGALG00000002442	ANKS4B	ENSGALT00000003850	GO:0005903(brush border);GO:0005902(microvillus);GO:0005886(plasma membrane);GO:0005789(endoplasmic reticulum membrane);GO:1904970(brush border assembly);GO:1904106(protein localization to microvillus);GO:0043623(cellular protein complex assembly);GO:0034976(response to endoplasmic reticulum stress)	NA	ankyrin repeat and sterile alpha motif domain containing 4B [Source:HGNC Symbol;Acc:HGNC:26795]	0.272946	0.195676	0.176687	0.145646	0.162381	0.259816
ENSGALG00000002443	FBXL16	ENSGALT00000003851	NA	NA	F-box and leucine rich repeat protein 16 [Source:HGNC Symbol;Acc:HGNC:14150]	0	0.065079	0	0.028234	0.006086	0
ENSGALG00000002453	ABCA7	ENSGALT00000003869	GO:0030054(cell junction);GO:0005886(plasma membrane);GO:0005794(Golgi apparatus);GO:0045332(phospholipid translocation);GO:0038027(apolipoprotein A-I-mediated signaling pathway);GO:0034380(high-density lipoprotein particle assembly);GO:0033700(phospholipid efflux);GO:0033344(cholesterol efflux);GO:0090556(phosphatidylserine-translocating ATPase activity);GO:0090554(phosphatidylcholine-translocat…	NA	ATP binding cassette subfamily A member 7 [Source:HGNC Symbol;Acc:HGNC:37]	0.0585827	0.111846	0.0485206	0.0450037	0.0606306	0.106161
ENSGALG00000002461	ENSGALG00000002461	ENSGALT00000003883	GO:0004222(metalloendopeptidase activity);GO:0006508(proteolysis);GO:0046872(metal ion binding);GO:0008270(zinc ion binding)	NA		0.335391	0.225783	0.464246	0.351455	0.259108	0.449584
ENSGALG00000002467	MTSS1L	ENSGALT00000003894	GO:0030864(cortical actin cytoskeleton);GO:0030027(lamellipodium);GO:0005886(plasma membrane);GO:0001726(ruffle);GO:0097178(ruffle assembly);GO:0097581(lamellipodium organization);GO:0007009(plasma membrane organization);GO:0061024(membrane organization);GO:0048365(Rac GTPase binding);GO:0005546(phosphatidylinositol-4,5-bisphosphate binding);GO:0003785(actin monomer binding);GO:0003779(actin bind…	NA	MTSS1L, I-BAR domain containing [Source:HGNC Symbol;Acc:HGNC:25094]	1.26876	1.73693	0.764087	0.612074	0.601234	0.429988
ENSGALG00000002515	OLFM1	ENSGALT00000073894;ENSGALT00000089302;ENSGALT00000003964	GO:0043204(perikaryon);GO:0043025(neuronal cell body);GO:0044295(axonal growth cone);GO:0030424(axon);GO:0060317(cardiac epithelial to mesenchymal transition);GO:0010718(positive regulation of epithelial to mesenchymal transition);GO:0022900(electron transport chain);GO:0009055(electron carrier activity);GO:0020037(heme binding);GO:0045202(synapse);GO:0030054(cell junction);GO:0010629(negative re…	NA	olfactomedin 1 [Source:HGNC Symbol;Acc:HGNC:17187]	0.671006	0.556844	0.547805	0.165299	0.107398	0.427788
ENSGALG00000002539	KCNN2	ENSGALT00000004004	GO:0015269(calcium-activated potassium channel activity);GO:0005516(calmodulin binding);GO:0043025(neuronal cell body);GO:0006813(potassium ion transport);GO:0005886(plasma membrane);GO:0016021(integral component of membrane);GO:0016020(membrane);GO:0016286(small conductance calcium-activated potassium channel activity);GO:0019904(protein domain specific binding);GO:0042803(protein homodimerizati…	NA	potassium calcium-activated channel subfamily N member 2 [Source:HGNC Symbol;Acc:HGNC:6291]	0.466301	0.383932	0.290556	0.444328	0.391381	0.559361
ENSGALG00000002551	CFAP70	ENSGALT00000004025	GO:0070062(extracellular exosome)	NA	cilia and flagella associated protein 70 [Source:HGNC Symbol;Acc:HGNC:30726]	0.658384	0.429215	0.459581	0.312301	0.190276	0.275444
ENSGALG00000002554	TSPAN2	ENSGALT00000004037	GO:0043209(myelin sheath);GO:0005886(plasma membrane);GO:0061564(axon development);GO:0048709(oligodendrocyte differentiation);GO:0042552(myelination);GO:0014005(microglia development);GO:0014002(astrocyte development);GO:0006954(inflammatory response);GO:0007166(cell surface receptor signaling pathway);GO:0005887(integral component of plasma membrane);GO:0016021(integral component of membrane);G…	NA	tetraspanin 2 [Source:HGNC Symbol;Acc:HGNC:20659]	0.97662	1.03048	1.04951	0.613767	0.55011	0.683127
ENSGALG00000002577	ENSGALG00000002577	ENSGALT00000004063	GO:0008289(lipid binding)	NA		0	0	0	0	0.116905	0
ENSGALG00000002579	RIMBP2	ENSGALT00000004065;ENSGALT00000076408;ENSGALT00000067389	GO:0010923(negative regulation of phosphatase activity);GO:0010923(negative regulation of phosphatase activity)	NA	RIMS binding protein 2 [Source:HGNC Symbol;Acc:HGNC:30339]	0.86858	1.89054	2.20645	1.08579	0.959812	1.84926
ENSGALG00000002597	MSS51	ENSGALT00000004086	GO:0035176(social behavior)	NA	MSS51 mitochondrial translational activator [Source:HGNC Symbol;Acc:HGNC:21000]	0.067451	0.03338	0.020441	0.017513	0.024387	0.013344
ENSGALG00000002610	ENSGALG00000002610	ENSGALT00000004111	GO:0015914(phospholipid transport);GO:0005622(intracellular);GO:0005548(phospholipid transporter activity)	NA		0.230577	0.623256	0.593797	0.262512	0.196559	0.860256
ENSGALG00000002618	KCTD7	ENSGALT00000004120;ENSGALT00000074087	GO:0051260(protein homooligomerization);GO:0005829(cytosol);GO:0005737(cytoplasm);GO:0005886(plasma membrane);GO:0016020(membrane);GO:0016020(membrane)	NA	potassium channel tetramerization domain containing 7 [Source:HGNC Symbol;Acc:HGNC:21957]	0.210571	0.261875	0.201031	0.231168	0.309121	0.284143
ENSGALG00000002622	FCHSD1	ENSGALT00000041243	GO:0007274(neuromuscular synaptic transmission);GO:0055037(recycling endosome);GO:0030833(regulation of actin filament polymerization);GO:0031594(neuromuscular junction)	NA	FCH and double SH3 domains 1 [Source:HGNC Symbol;Acc:HGNC:25463]	1.39278	2.28432	2.02325	0.546589	0.585908	1.24264
ENSGALG00000002631	LRRC75A	ENSGALT00000004146	NA	NA	leucine rich repeat containing 75A [Source:HGNC Symbol;Acc:HGNC:32403]	0.283938	0.718292	0.685254	0.210625	0.252952	0.712786
ENSGALG00000002645	ENSGALG00000002645	ENSGALT00000004171	GO:0004519(endonuclease activity);GO:0004518(nuclease activity);GO:0090502(RNA phosphodiester bond hydrolysis, endonucleolytic);GO:0090305(nucleic acid phosphodiester bond hydrolysis);GO:0097433(dense body);GO:0043186(P granule);GO:0033391(chromatoid body);GO:0005845(mRNA cap binding complex);GO:0005844(polysome);GO:0005737(cytoplasm);GO:0051321(meiotic cell cycle);GO:0005634(nucleus);GO:0034587(…	NA		0.219031	0.175065	0.485789	0.0282	0.066572	0.134113
ENSGALG00000002646	FAM171B	ENSGALT00000004172	GO:0016021(integral component of membrane);GO:0016020(membrane)	NA	family with sequence similarity 171 member B [Source:HGNC Symbol;Acc:HGNC:29412]	0.426923	1.24747	0.514615	0.155738	0.13864	0.0868
ENSGALG00000002647	PLS1	ENSGALT00000004173;ENSGALT00000078701	GO:1990357(terminal web);GO:0070062(extracellular exosome);GO:0032432(actin filament bundle);GO:0005903(brush border);GO:0005737(cytoplasm);GO:1902896(terminal web assembly);GO:0040018(positive regulation of multicellular organism growth);GO:0032532(regulation of microvillus length);GO:0001951(intestinal D-glucose absorption);GO:0051639(actin filament network formation);GO:0005884(actin filament)…	NA	plastin 1 [Source:HGNC Symbol;Acc:HGNC:9090]	0.670448	0.565392	0.720238	0.213595	0.0409604	0.0455177
ENSGALG00000002652	ENSGALG00000002652	ENSGALT00000039687	GO:0042813(Wnt-activated receptor activity);GO:0007166(cell surface receptor signaling pathway);GO:0004888(transmembrane signaling receptor activity);GO:0016055(Wnt signaling pathway);GO:0007275(multicellular organism development);GO:0016021(integral component of membrane);GO:0016020(membrane)	NA		0.055122	0.064093	0.027844	0.036854	0.004821	0.07271
ENSGALG00000002653	NCBP3	ENSGALT00000004180	GO:0005737(cytoplasm);GO:0016607(nuclear speck);GO:0005634(nucleus);GO:0051607(defense response to virus);GO:0003729(mRNA binding);GO:0003723(RNA binding);GO:0000340(RNA 7-methylguanosine cap binding);GO:0000339(RNA cap binding)	NA	nuclear cap binding subunit 3 [Source:HGNC Symbol;Acc:HGNC:24612]	2.36379	2.83686	2.05866	2.09468	1.38857	1.90038
ENSGALG00000002671	TMEM132D	ENSGALT00000004206	GO:0010923(negative regulation of phosphatase activity);GO:0016021(integral component of membrane);GO:0016020(membrane)	NA	transmembrane protein 132D [Source:HGNC Symbol;Acc:HGNC:29411]	0.081019	0.041943	0.05295	0.108392	0.055572	0.114121
ENSGALG00000002675	SCUBE3	ENSGALT00000004215	GO:0009986(cell surface);GO:0051291(protein heterooligomerization);GO:0051260(protein homooligomerization);GO:0045880(positive regulation of smoothened signaling pathway);GO:0007165(signal transduction);GO:0030154(cell differentiation);GO:0005615(extracellular space);GO:0005509(calcium ion binding)	NA	signal peptide, CUB domain and EGF like domain containing 3 [Source:HGNC Symbol;Acc:HGNC:13655]	0.06092	0.170428	0.108253	0.251814	0.251889	0.850333
ENSGALG00000002708	LINGO1	ENSGALT00000004272	GO:0005154(epidermal growth factor receptor binding);GO:0007409(axonogenesis);GO:0007165(signal transduction);GO:0005578(proteinaceous extracellular matrix);GO:0005615(extracellular space);GO:0005886(plasma membrane);GO:0016021(integral component of membrane);GO:0016020(membrane)	NA	Leucine-rich repeat and immunoglobulin-like domain-containing nogo receptor-interacting protein 1 [Source:UniProtKB/Swiss-Prot;Acc:Q50L44]	0.356572	0.378491	0.301806	0.122911	0.069217	0.153777
ENSGALG00000002714	TMEM132C	ENSGALT00000004281	GO:0016021(integral component of membrane);GO:0016020(membrane)	NA	transmembrane protein 132C [Source:HGNC Symbol;Acc:HGNC:25436]	0.374533	0.754324	0.599944	0.028998	0.367146	0.050592
ENSGALG00000002728	SLC16A3	ENSGALT00000004306;ENSGALT00000068113	GO:0031965(nuclear membrane);GO:0005887(integral component of plasma membrane);GO:0005886(plasma membrane);GO:0055085(transmembrane transport);GO:0035873(lactate transmembrane transport);GO:0015718(monocarboxylic acid transport);GO:0015129(lactate transmembrane transporter activity);GO:0008028(monocarboxylic acid transmembrane transporter activity);GO:0003723(RNA binding);GO:0016021(integral comp…	NA	solute carrier family 16 member 3 [Source:HGNC Symbol;Acc:HGNC:10924]	0.16137	0.273219	0.298718	0.16777	0.163659	0.18566
ENSGALG00000002744	PCDH15	ENSGALT00000044134;ENSGALT00000004324	GO:0032421(stereocilium bundle);GO:0032420(stereocilium);GO:0005886(plasma membrane);GO:0005737(cytoplasm);GO:0001750(photoreceptor outer segment);GO:1905515(non-motile cilium assembly);GO:0060122(inner ear receptor stereocilium organization);GO:0060088(auditory receptor cell stereocilium organization);GO:0060013(righting reflex);GO:0051017(actin filament bundle assembly);GO:0050973(detection of …	NA	protocadherin related 15 [Source:HGNC Symbol;Acc:HGNC:14674]	0.0170596	0.00883346	0.0227723	0.0358951	0.181006	0.0619381
ENSGALG00000002756	TMEM121	ENSGALT00000004354	GO:0016021(integral component of membrane);GO:0016020(membrane)	NA	transmembrane protein 121 [Source:HGNC Symbol;Acc:HGNC:20511]	0.049126	0.062885	0.019839	0.020721	0.018136	0.011643
ENSGALG00000002766	MLKL	ENSGALT00000004369	GO:0005886(plasma membrane);GO:0005737(cytoplasm);GO:0070266(necroptotic process);GO:0070207(protein homotrimerization);GO:0032403(protein complex binding);GO:0019901(protein kinase binding);GO:0005524(ATP binding);GO:0004871(signal transducer activity);GO:0035556(intracellular signal transduction)	04217(Necroptosis)	mixed lineage kinase domain like pseudokinase [Source:HGNC Symbol;Acc:HGNC:26617]	0.085364	0.102863	0.042252	0.16187	0.100232	0.453077
ENSGALG00000002789	ENSGALG00000002789	ENSGALT00000004407	GO:0021954(central nervous system neuron development);GO:0001578(microtubule bundle formation);GO:0005875(microtubule associated complex);GO:0000226(microtubule cytoskeleton organization);GO:0031175(neuron projection development);GO:0008017(microtubule binding);GO:0015631(tubulin binding);GO:0005856(cytoskeleton);GO:0043005(neuron projection);GO:0005874(microtubule);GO:0005737(cytoplasm);GO:00056…	NA		0.329076	0.537524	0.416028	0.654747	0.271218	0.685455
ENSGALG00000002790	ABLIM3	ENSGALT00000004410	GO:0030027(lamellipodium);GO:0001725(stress fiber);GO:1903955(positive regulation of protein targeting to mitochondrion);GO:0060271(cilium assembly);GO:0045944(positive regulation of transcription from RNA polymerase II promoter);GO:0030032(lamellipodium assembly);GO:0007010(cytoskeleton organization);GO:0006351(transcription, DNA-templated);GO:0030036(actin cytoskeleton organization);GO:0003779(…	NA	actin binding LIM protein family member 3 [Source:HGNC Symbol;Acc:HGNC:29132]	0.388791	0.349813	0.331036	0.268931	0.347551	0.593268
ENSGALG00000002792	SPDEF	ENSGALT00000004418	GO:0005634(nucleus);GO:0060576(intestinal epithelial cell development);GO:0060480(lung goblet cell differentiation);GO:0045944(positive regulation of transcription from RNA polymerase II promoter);GO:0043065(positive regulation of apoptotic process);GO:0010455(positive regulation of cell fate commitment);GO:0010454(negative regulation of cell fate commitment);GO:0000122(negative regulation of tra…	NA	SAM pointed domain containing ETS transcription factor [Source:HGNC Symbol;Acc:HGNC:17257]	0.015953	0.032863	0.082789	0.049704	0.036876	0.105014
ENSGALG00000002804	RND2	ENSGALT00000004437	GO:0048672(positive regulation of collateral sprouting);GO:0007264(small GTPase mediated signal transduction);GO:0005525(GTP binding);GO:0003924(GTPase activity);GO:0005622(intracellular);GO:0000166(nucleotide binding);GO:0016020(membrane)	NA	Rho family GTPase 2 [Source:HGNC Symbol;Acc:HGNC:18315]	0.108663	0.344567	0.13053	0.565355	0.158307	0.692658
ENSGALG00000002840	GRM4	ENSGALT00000004481	GO:0042734(presynaptic membrane);GO:0031410(cytoplasmic vesicle);GO:0005887(integral component of plasma membrane);GO:0005622(intracellular);GO:0043410(positive regulation of MAPK cascade);GO:0007196(adenylate cyclase-inhibiting G-protein coupled glutamate receptor signaling pathway);GO:0000187(activation of MAPK activity);GO:0008066(glutamate receptor activity);GO:0004930(G-protein coupled recep…	04080(Neuroactive ligand-receptor interaction)	glutamate metabotropic receptor 4 [Source:HGNC Symbol;Acc:HGNC:4596]	0	0.0201539	0	0.0257542	0.0179522	0
ENSGALG00000002845	CTNNA3	ENSGALT00000004486	GO:0030027(lamellipodium);GO:0005916(fascia adherens);GO:0005912(adherens junction);GO:0098911(regulation of ventricular cardiac muscle cell action potential);GO:0086091(regulation of heart rate by cardiac conduction);GO:0086073(bundle of His cell-Purkinje myocyte adhesion involved in cell communication);GO:0008013(beta-catenin binding);GO:0045296(cadherin binding);GO:0051015(actin filament bindi…	04520(Adherens junction)	catenin alpha 3 [Source:HGNC Symbol;Acc:HGNC:2511]	0.019628	0.032258	0.005372	0.007588	0.038405	0.141646
ENSGALG00000002848	ENSGALG00000002848	ENSGALT00000004492	GO:0016037(light absorption);GO:0007601(visual perception);GO:0009584(detection of visible light);GO:0018298(protein-chromophore linkage);GO:0016038(absorption of visible light);GO:0001750(photoreceptor outer segment);GO:0050896(response to stimulus);GO:0007602(phototransduction);GO:0009881(photoreceptor activity);GO:0007186(G-protein coupled receptor signaling pathway);GO:0007165(signal transduc…	04744(Phototransduction)	Green-sensitive opsin [Source:UniProtKB/Swiss-Prot;Acc:P28683]	0	0	0	0.007434	0	0.022851
ENSGALG00000002860	MLN	ENSGALT00000035045	GO:0006939(smooth muscle contraction);GO:0005576(extracellular region);GO:0005179(hormone activity);GO:0010469(regulation of receptor activity)	04080(Neuroactive ligand-receptor interaction)	Gallus gallus motilin (MLN), mRNA. [Source:RefSeq mRNA;Acc:NM_001305129]	0	0	0.006567	0	0	0
ENSGALG00000002864	LRRTM3	ENSGALT00000034096	GO:1902004(positive regulation of amyloid-beta formation);GO:0051965(positive regulation of synapse assembly);GO:0046426(negative regulation of JAK-STAT cascade);GO:0006469(negative regulation of protein kinase activity);GO:0004860(protein kinase inhibitor activity);GO:0019221(cytokine-mediated signaling pathway);GO:0005737(cytoplasm);GO:0016021(integral component of membrane);GO:0016020(membrane)	NA	leucine rich repeat transmembrane neuronal 3 [Source:HGNC Symbol;Acc:HGNC:19410]	0.012936	0.016699	0	0.019271	0	0.012192
ENSGALG00000002886	NKX2-5	ENSGALT00000004551	GO:0090575(RNA polymerase II transcription factor complex);GO:0005737(cytoplasm);GO:0005667(transcription factor complex);GO:0005634(nucleus);GO:1903779(regulation of cardiac conduction);GO:0090090(negative regulation of canonical Wnt signaling pathway);GO:0072358(cardiovascular system development);GO:0071772(response to BMP);GO:0060971(embryonic heart tube left/right pattern formation);GO:006092…	NA	NK2 homeobox 5 [Source:HGNC Symbol;Acc:HGNC:2488]	0.088721	0	0	0.024437	0	0
ENSGALG00000002888	CASZ1	ENSGALT00000004554;ENSGALT00000053538	GO:0043231(intracellular membrane-bounded organelle);GO:0005829(cytosol);GO:0005654(nucleoplasm);GO:0045893(positive regulation of transcription, DNA-templated);GO:0045664(regulation of neuron differentiation);GO:0006351(transcription, DNA-templated);GO:0003676(nucleic acid binding);GO:0003676(nucleic acid binding)	NA	castor zinc finger 1 [Source:HGNC Symbol;Acc:HGNC:26002]	0.484767	0.885142	0.449505	0.324314	0.345509	0.5957
ENSGALG00000002897	SLC16A14	ENSGALT00000004572	GO:0005887(integral component of plasma membrane);GO:0055085(transmembrane transport);GO:0016021(integral component of membrane);GO:0016020(membrane);GO:0008028(monocarboxylic acid transmembrane transporter activity);GO:0015718(monocarboxylic acid transport)	NA	solute carrier family 16 member 14 [Source:HGNC Symbol;Acc:HGNC:26417]	0.028744	0.12697	0.177628	0.035448	0.02746	0.02691
ENSGALG00000002911	MOXD1	ENSGALT00000004596;ENSGALT00000079529	GO:0005789(endoplasmic reticulum membrane);GO:0016715(oxidoreductase activity, acting on paired donors, with incorporation or reduction of molecular oxygen, reduced ascorbate as one donor, and incorporation of one atom of oxygen);GO:0004497(monooxygenase activity);GO:0003824(catalytic activity);GO:0055114(oxidation-reduction process);GO:0005507(copper ion binding);GO:0005507(copper ion binding)	NA	monooxygenase DBH like 1 [Source:HGNC Symbol;Acc:HGNC:21063]	0.0570824	0.0491251	0.0611146	0.0159841	0.08482	0.0968942
ENSGALG00000002931	REG4	ENSGALT00000004627	GO:0005737(cytoplasm);GO:2001065(mannan binding);GO:0008201(heparin binding)	NA	regenerating family member 4 [Source:HGNC Symbol;Acc:HGNC:22977]	0.350248	0.827759	0.229895	0.509452	0.231913	0.956155
ENSGALG00000002958	DNER	ENSGALT00000088244;ENSGALT00000004678	GO:0043025(neuronal cell body);GO:0030425(dendrite);GO:0005886(plasma membrane);GO:0005769(early endosome);GO:0060088(auditory receptor cell stereocilium organization);GO:0048741(skeletal muscle fiber development);GO:0035678(neuromast hair cell morphogenesis);GO:0010001(glial cell differentiation);GO:0007417(central nervous system development);GO:0007220(Notch receptor processing);GO:0005112(Notc…	NA	delta/notch like EGF repeat containing [Source:HGNC Symbol;Acc:HGNC:24456]	0.0578076	0.0880572	0.0834091	0.0209766	0	0.00570058
ENSGALG00000002974	SPHKAP	ENSGALT00000087454;ENSGALT00000004709	GO:0070062(extracellular exosome);GO:0051018(protein kinase A binding);GO:0010738(regulation of protein kinase A signaling);GO:0005739(mitochondrion);GO:0005739(mitochondrion)	NA	SPHK1 interactor, AKAP domain containing [Source:HGNC Symbol;Acc:HGNC:30619]	0.00348933	0.0756972	0.0299763	0.0627134	0.200188	0.0514672
ENSGALG00000002981	ERCC4	ENSGALT00000086421;ENSGALT00000087154;ENSGALT00000004716	GO:0070522(ERCC4-ERCC1 complex);GO:0005669(transcription factor TFIID complex);GO:0005634(nucleus);GO:0000784(nuclear chromosome, telomeric region);GO:0000781(chromosome, telomeric region);GO:0000110(nucleotide-excision repair factor 1 complex);GO:0000109(nucleotide-excision repair complex);GO:1905768(negative regulation of double-stranded telomeric DNA binding);GO:1905765(negative regulation of …	03420(Nucleotide excision repair);03460(Fanconi anemia pathway);03460(Fanconi anemia pathway)	ERCC excision repair 4, endonuclease catalytic subunit [Source:HGNC Symbol;Acc:HGNC:3436]	1.55321	1.52938	1.87907	1.01966	0.968083	0.967783
ENSGALG00000002992	DAW1	ENSGALT00000004736	GO:0007507(heart development);GO:0007368(determination of left/right symmetry);GO:0005737(cytoplasm)	NA	dynein assembly factor with WD repeats 1 [Source:HGNC Symbol;Acc:HGNC:26383]	0.023344	0.18011	0.064729	0.338293	0.261953	0.183576
ENSGALG00000002993	CA10	ENSGALT00000004742	NA	NA	carbonic anhydrase 10 [Source:HGNC Symbol;Acc:HGNC:1369]	0.736369	0.526813	0.488821	0.362562	0.517972	1.10324
ENSGALG00000003003	CCL20	ENSGALT00000004747	GO:0071356(cellular response to tumor necrosis factor);GO:0071347(cellular response to interleukin-1);GO:0071346(cellular response to interferon-gamma);GO:0070374(positive regulation of ERK1 and ERK2 cascade);GO:0070098(chemokine-mediated signaling pathway);GO:0048247(lymphocyte chemotaxis);GO:0043547(positive regulation of GTPase activity);GO:0030593(neutrophil chemotaxis);GO:0002548(monocyte ch…	04060(Cytokine-cytokine receptor interaction)	C-C motif chemokine ligand 20 [Source:HGNC Symbol;Acc:HGNC:10619]	0	0.032103	0.169821	0.229725	0.520017	0.450167
ENSGALG00000003005	CHRNB4	ENSGALT00000039804	GO:0005892(acetylcholine-gated channel complex);GO:0060084(synaptic transmission involved in micturition);GO:0051971(positive regulation of transmission of nerve impulse);GO:0042391(regulation of membrane potential);GO:0035095(behavioral response to nicotine);GO:0035094(response to nicotine);GO:0007626(locomotory behavior);GO:0007165(signal transduction);GO:0006940(regulation of smooth muscle con…	04080(Neuroactive ligand-receptor interaction)	cholinergic receptor nicotinic beta 4 subunit [Source:HGNC Symbol;Acc:HGNC:1964]	0.194907	0.177442	0.061951	0.305629	0.574051	0.746222
ENSGALG00000003011	TOM1L1	ENSGALT00000034713	GO:0070062(extracellular exosome);GO:0005829(cytosol);GO:0005768(endosome);GO:0005737(cytoplasm);GO:0045839(negative regulation of mitotic nuclear division);GO:0032147(activation of protein kinase activity);GO:0031954(positive regulation of protein autophosphorylation);GO:0007165(signal transduction);GO:0030295(protein kinase activator activity);GO:0030276(clathrin binding);GO:0019901(protein kin…	NA	target of myb1 like 1 membrane trafficking protein [Source:HGNC Symbol;Acc:HGNC:11983]	0.179928	0.132254	0.138869	0.163555	0.00631	0.212037
ENSGALG00000003014	CHRNA3	ENSGALT00000004759	GO:0005892(acetylcholine-gated channel complex);GO:0060084(synaptic transmission involved in micturition);GO:0035095(behavioral response to nicotine);GO:0007399(nervous system development);GO:0007165(signal transduction);GO:0022848(acetylcholine-gated cation-selective channel activity);GO:0015464(acetylcholine receptor activity);GO:0045211(postsynaptic membrane);GO:0060079(excitatory postsynaptic…	04080(Neuroactive ligand-receptor interaction)	cholinergic receptor nicotinic alpha 3 subunit [Source:HGNC Symbol;Acc:HGNC:1957]	0.162349	0.250139	0.241742	0.153718	0.054409	0.185852
ENSGALG00000003021	CHRNA5	ENSGALT00000004776;ENSGALT00000051165	GO:0005892(acetylcholine-gated channel complex);GO:0035095(behavioral response to nicotine);GO:0035094(response to nicotine);GO:0015464(acetylcholine receptor activity);GO:0045211(postsynaptic membrane);GO:0060079(excitatory postsynaptic potential);GO:0022848(acetylcholine-gated cation-selective channel activity);GO:0060078(regulation of postsynaptic membrane potential);GO:0055085(transmembrane t…	04080(Neuroactive ligand-receptor interaction);04080(Neuroactive ligand-receptor interaction)	neuronal acetylcholine receptor subunit alpha-5 precursor [Source:RefSeq peptide;Acc:NP_989746]	0.568356	1.33864	0.662975	0.545963	0.373527	0.61933
ENSGALG00000003075	SLC34A1	ENSGALT00000004859	GO:0031982(vesicle);GO:0005903(brush border);GO:0016324(apical plasma membrane);GO:0005886(plasma membrane);GO:0055062(phosphate ion homeostasis);GO:0046689(response to mercury ion);GO:0046686(response to cadmium ion);GO:0044341(sodium-dependent phosphate transport);GO:0035435(phosphate ion transmembrane transport);GO:0010288(response to lead ion);GO:0006817(phosphate ion transport);GO:0015321(so…	NA	solute carrier family 34 member 1 [Source:HGNC Symbol;Acc:HGNC:11019]	0.0387734	0.105898	0.0388823	0.0462162	0.0408087	0
ENSGALG00000003076	TNFSF6	ENSGALT00000004863	GO:0070062(extracellular exosome);GO:0009986(cell surface);GO:0009897(external side of plasma membrane);GO:0005886(plasma membrane);GO:0005615(extracellular space);GO:0005634(nucleus);GO:2000353(positive regulation of endothelial cell apoptotic process);GO:1903514(release of sequestered calcium ion into cytosol by endoplasmic reticulum);GO:0097527(necroptotic signaling pathway);GO:0097190(apoptot…	04010(MAPK signaling pathway);04068(FoxO signaling pathway);04060(Cytokine-cytokine receptor interaction);04210(Apoptosis);04217(Necroptosis);05164(Influenza A);05168(Herpes simplex infection)	Fas ligand [Source:HGNC Symbol;Acc:HGNC:11936]	0.053704	0.256497	0.400131	0.956481	0.352037	0.402483
ENSGALG00000003099	PCTP	ENSGALT00000004896;ENSGALT00000083907;ENSGALT00000089622	GO:0015914(phospholipid transport);GO:0008525(phosphatidylcholine transporter activity);GO:0031210(phosphatidylcholine binding);GO:0005829(cytosol);GO:0008289(lipid binding);GO:0008289(lipid binding)	NA	phosphatidylcholine transfer protein [Source:HGNC Symbol;Acc:HGNC:8752]	0.884745	0.963799	1.46554	0.440119	0.52833	1.13828
ENSGALG00000003103	MST1R	ENSGALT00000036283	GO:0009986(cell surface);GO:0005886(plasma membrane);GO:0005773(vacuole);GO:0001725(stress fiber);GO:0051897(positive regulation of protein kinase B signaling);GO:0043406(positive regulation of MAP kinase activity);GO:0018108(peptidyl-tyrosine phosphorylation);GO:0009615(response to virus);GO:0019899(enzyme binding);GO:0004714(transmembrane receptor protein tyrosine kinase activity);GO:0007169(tr…	NA	macrophage stimulating 1 receptor [Source:HGNC Symbol;Acc:HGNC:7381]	0.764146	0.946021	0.901916	0.487324	0.44493	0.813759
ENSGALG00000003105	ANKFN1	ENSGALT00000038814	NA	NA	ankyrin repeat and fibronectin type III domain containing 1 [Source:HGNC Symbol;Acc:HGNC:26766]	0	0	0	0.014809	0	0
ENSGALG00000003106	ENSGALG00000003106	ENSGALT00000034624;ENSGALT00000067528	GO:0005634(nucleus);GO:0003677(DNA binding);GO:0003677(DNA binding)	NA		0.02038	0	0	0.19241	0.291692	0.148168
ENSGALG00000003114	NOG	ENSGALT00000004916	GO:0005615(extracellular space);GO:2001234(negative regulation of apoptotic signaling pathway);GO:2000313(regulation of fibroblast growth factor receptor signaling pathway involved in neural plate anterior/posterior pattern formation);GO:1905006(negative regulation of epithelial to mesenchymal transition involved in endocardial cushion formation);GO:1902747(negative regulation of lens fiber cell …	04350(TGF-beta signaling pathway)	noggin [Source:HGNC Symbol;Acc:HGNC:7866]	0	0	0	0.050194	0	0
ENSGALG00000003118	ADGRA2	ENSGALT00000004926;ENSGALT00000081722	GO:0007166(cell surface receptor signaling pathway);GO:0004888(transmembrane signaling receptor activity);GO:0007186(G-protein coupled receptor signaling pathway);GO:0007165(signal transduction);GO:0004930(G-protein coupled receptor activity);GO:0004871(signal transducer activity);GO:0016021(integral component of membrane);GO:0016020(membrane);GO:0045765(regulation of angiogenesis);GO:0001525(ang…	NA	adhesion G protein-coupled receptor A2 [Source:HGNC Symbol;Acc:HGNC:17849]	0.900981	1.89632	1.00968	0.716838	0.9071	1.06762
ENSGALG00000003124	BRF2	ENSGALT00000029525	GO:0034599(cellular response to oxidative stress);GO:0006359(regulation of transcription from RNA polymerase III promoter);GO:0001032(RNA polymerase III type 3 promoter DNA binding);GO:0001007(transcription factor activity, RNA polymerase III transcription factor binding);GO:0006355(regulation of transcription, DNA-templated);GO:0046872(metal ion binding);GO:0070897(DNA-templated transcriptional …	NA	BRF2, RNA polymerase III transcription initiation factor subunit [Source:HGNC Symbol;Acc:HGNC:17298]	1.07075	1.23886	0.926082	0.251934	0.587133	0.675939
ENSGALG00000003126	ERBB4	ENSGALT00000088706;ENSGALT00000063298	GO:0016477(cell migration);GO:0018108(peptidyl-tyrosine phosphorylation);GO:0045893(positive regulation of transcription, DNA-templated);GO:0044212(transcription regulatory region DNA binding);GO:0008284(positive regulation of cell proliferation);GO:0008285(negative regulation of cell proliferation);GO:0046777(protein autophosphorylation);GO:0004714(transmembrane receptor protein tyrosine kinase …	04012(ErbB signaling pathway);04020(Calcium signaling pathway);04020(Calcium signaling pathway)	erb-b2 receptor tyrosine kinase 4 [Source:HGNC Symbol;Acc:HGNC:3432]	0.102517	0.120706	0.0689301	0.0858189	0.0578454	0.115137
ENSGALG00000003134	ENSGALG00000003134	ENSGALT00000004953	GO:0007264(small GTPase mediated signal transduction);GO:0005525(GTP binding);GO:0005622(intracellular);GO:0000166(nucleotide binding)	NA		0.110323	0.214125	0.026882	0.431355	0.193418	0.164287
ENSGALG00000003136	IKZF2	ENSGALT00000004958;ENSGALT00000039949;ENSGALT00000052711	GO:0005634(nucleus);GO:0045944(positive regulation of transcription from RNA polymerase II promoter);GO:0042803(protein homodimerization activity);GO:0046982(protein heterodimerization activity);GO:0003676(nucleic acid binding);GO:0046872(metal ion binding);GO:0006468(protein phosphorylation);GO:0044212(transcription regulatory region DNA binding);GO:0000122(negative regulation of transcription f…	NA	IKAROS family zinc finger 2 [Source:HGNC Symbol;Acc:HGNC:13177]	0.29205	0.292979	0.362341	0.876662	1.01522	0.688235
ENSGALG00000003137	RFLNA	ENSGALT00000039587	GO:0032432(actin filament bundle);GO:1900158(negative regulation of bone mineralization involved in bone maturation);GO:0061572(actin filament bundle organization);GO:0061182(negative regulation of chondrocyte development);GO:0048705(skeletal system morphogenesis);GO:0031005(filamin binding);GO:0061181(regulation of chondrocyte development)	NA	refilin A [Source:HGNC Symbol;Acc:HGNC:27051]	0.118476	0.012272	0.111708	0	0	0.032955
ENSGALG00000003138	OXTR	ENSGALT00000004960	GO:0045777(positive regulation of blood pressure);GO:0004990(oxytocin receptor activity);GO:0001992(regulation of systemic arterial blood pressure by vasopressin);GO:0005000(vasopressin receptor activity);GO:0045907(positive regulation of vasoconstriction);GO:1901652(response to peptide);GO:0032870(cellular response to hormone stimulus);GO:0042277(peptide binding);GO:0005887(integral component of…	04020(Calcium signaling pathway);04080(Neuroactive ligand-receptor interaction)	oxytocin receptor [Source:HGNC Symbol;Acc:HGNC:8529]	0.082548	0.140152	0.023015	0	0	0.020466
ENSGALG00000003140	ENSGALG00000003140	ENSGALT00000004963	NA	NA		0	0	0	0.026572	0	0
ENSGALG00000003142	ENSGALG00000003142	ENSGALT00000004965	GO:0007631(feeding behavior);GO:0007268(chemical synaptic transmission);GO:0007218(neuropeptide signaling pathway);GO:0004983(neuropeptide Y receptor activity);GO:0007186(G-protein coupled receptor signaling pathway);GO:0004930(G-protein coupled receptor activity);GO:0016021(integral component of membrane);GO:0016020(membrane)	04080(Neuroactive ligand-receptor interaction)		0	0.050958	0	0.023617	0.028976	0.069698
ENSGALG00000003146	CCDC92	ENSGALT00000046182	GO:0005814(centriole);GO:0005654(nucleoplasm);GO:0005813(centrosome);GO:0043231(intracellular membrane-bounded organelle)	NA	coiled-coil domain containing 92 [Source:HGNC Symbol;Acc:HGNC:29563]	0.332522	0.118901	0.234695	0.048126	0.085835	0.19814
ENSGALG00000003148	SPAG16	ENSGALT00000080641;ENSGALT00000004979	GO:1990716(axonemal central apparatus);GO:0005930(axoneme);GO:0005737(cytoplasm);GO:0005634(nucleus);GO:0097231(cell motility in response to calcium ion);GO:0060294(cilium movement involved in cell motility);GO:0060271(cilium assembly);GO:0051012(microtubule sliding);GO:0035082(axoneme assembly);GO:0007288(sperm axoneme assembly);GO:0007288(sperm axoneme assembly)	NA	sperm associated antigen 16 [Source:HGNC Symbol;Acc:HGNC:23225]	0.261874	0.329425	0.14222	0.103693	0.236016	0.0229933
ENSGALG00000003163	GNAO1	ENSGALT00000005006	GO:0007212(dopamine receptor signaling pathway);GO:0007188(adenylate cyclase-modulating G-protein coupled receptor signaling pathway);GO:0051430(corticotropin-releasing hormone receptor 1 binding);GO:0031852(mu-type opioid receptor binding);GO:0031821(G-protein coupled serotonin receptor binding);GO:0005834(heterotrimeric G-protein complex);GO:0031683(G-protein beta/gamma-subunit complex binding)…	04916(Melanogenesis)	G protein subunit alpha o1 [Source:HGNC Symbol;Acc:HGNC:4389]	0.418963	0.558706	0.302858	0.146668	0.395967	0.148931
ENSGALG00000003164	ENSGALG00000003164	ENSGALT00000005010	GO:0072583(clathrin-dependent endocytosis);GO:0031966(mitochondrial membrane);GO:0061025(membrane fusion);GO:0003374(dynamin family protein polymerization involved in mitochondrial fission);GO:0005525(GTP binding);GO:0000266(mitochondrial fission);GO:0003924(GTPase activity);GO:0008017(microtubule binding);GO:0000166(nucleotide binding)	NA		0.23477	0.445896	0.623992	0.322363	0.366316	0.423351
ENSGALG00000003172	ENSGALG00000003172	ENSGALT00000005033	GO:0055085(transmembrane transport);GO:0016021(integral component of membrane);GO:0016020(membrane)	NA		0.930714	0.755401	0.616891	0.513871	0.597454	0.64759
ENSGALG00000003174	RIMS3	ENSGALT00000005035	GO:0048786(presynaptic active zone);GO:2000300(regulation of synaptic vesicle exocytosis);GO:0042391(regulation of membrane potential);GO:0044325(ion channel binding);GO:0048791(calcium ion-regulated exocytosis of neurotransmitter)	NA	regulating synaptic membrane exocytosis 3 [Source:HGNC Symbol;Acc:HGNC:21292]	0.078264	0	0.028371	0.044955	0	0
ENSGALG00000003176	ENSGALG00000003176	ENSGALT00000005037	GO:0043087(regulation of GTPase activity);GO:0005737(cytoplasm);GO:0007165(signal transduction)	NA		0	0.021752	0	0.054378	0	0
ENSGALG00000003203	ENSGALG00000003203	ENSGALT00000005073	GO:0005615(extracellular space);GO:0050919(negative chemotaxis);GO:0038191(neuropilin binding)	NA		0.146254	0.39974	0.226935	0.137939	0.113887	0.134704
ENSGALG00000003224	HSF4	ENSGALT00000005105	GO:0016607(nuclear speck);GO:0070207(protein homotrimerization);GO:0048468(cell development);GO:0045944(positive regulation of transcription from RNA polymerase II promoter);GO:0045597(positive regulation of cell differentiation);GO:0043010(camera-type eye development);GO:0033169(histone H3-K9 demethylation);GO:0008284(positive regulation of cell proliferation);GO:0007601(visual perception);GO:00…	NA	heat shock transcription factor 4 [Source:HGNC Symbol;Acc:HGNC:5227]	0.008988	0.025111	0.050667	0.035907	0	0.025324
ENSGALG00000003283	COMP	ENSGALT00000005192	GO:0070062(extracellular exosome);GO:0031012(extracellular matrix);GO:0005615(extracellular space);GO:0060173(limb development);GO:0043066(negative regulation of apoptotic process);GO:0003417(growth plate cartilage development);GO:0043395(heparan sulfate proteoglycan binding);GO:0008201(heparin binding);GO:0005518(collagen binding);GO:0005509(calcium ion binding);GO:0002020(protease binding);GO:0…	04512(ECM-receptor interaction);04145(Phagosome);04510(Focal adhesion)	cartilage oligomeric matrix protein [Source:HGNC Symbol;Acc:HGNC:2227]	0.914024	0.911635	0.611728	1.2248	0.558201	1.07465
ENSGALG00000003285	CDHR2	ENSGALT00000005196	GO:0070062(extracellular exosome);GO:0044214(spanning component of plasma membrane);GO:0031528(microvillus membrane);GO:0031526(brush border membrane);GO:0016324(apical plasma membrane);GO:0005903(brush border);GO:0090675(intermicrovillar adhesion);GO:0060243(negative regulation of cell growth involved in contact inhibition);GO:0044331(cell-cell adhesion mediated by cadherin);GO:0032532(regulatio…	NA	cadherin related family member 2 [Source:HGNC Symbol;Acc:HGNC:18231]	0.562763	0.378196	1.31048	0.047057	0.006697	0.046018
ENSGALG00000003310	SLC45A2	ENSGALT00000005245	GO:0048066(developmental pigmentation);GO:0015770(sucrose transport);GO:0008506(sucrose:proton symporter activity);GO:0055085(transmembrane transport);GO:0016021(integral component of membrane);GO:0016020(membrane)	NA	solute carrier family 45 member 2 [Source:HGNC Symbol;Acc:HGNC:16472]	0	0.028675	0.025966	0.032585	0.036278	0.007017
ENSGALG00000003324	PRRX1	ENSGALT00000005264	GO:0005730(nucleolus);GO:0005634(nucleus);GO:0097150(neuronal stem cell population maintenance);GO:0070570(regulation of neuron projection regeneration);GO:0060021(palate development);GO:0048844(artery morphogenesis);GO:0051216(cartilage development);GO:0048704(embryonic skeletal system morphogenesis);GO:0048701(embryonic cranial skeleton morphogenesis);GO:0048664(neuron fate determination);GO:00…	NA	paired related homeobox 1 [Source:HGNC Symbol;Acc:HGNC:9142]	0.285785	0.184921	0.070965	0.0191681	0.0191932	0.0319719
ENSGALG00000003361	ENSGALG00000003361	ENSGALT00000005314;ENSGALT00000064149	GO:0016021(integral component of membrane);GO:0016020(membrane);GO:0016020(membrane)	NA		0.0872283	0.0989852	0.170285	0.396288	0.381627	0.478223
ENSGALG00000003403	ZNF385C	ENSGALT00000005381;ENSGALT00000068205	GO:0003723(RNA binding);GO:0072332(intrinsic apoptotic signaling pathway by p53 class mediator);GO:0002039(p53 binding);GO:0005622(intracellular);GO:0003676(nucleic acid binding);GO:0046872(metal ion binding);GO:0008270(zinc ion binding);GO:0008270(zinc ion binding)	NA	zinc finger protein 385C [Source:HGNC Symbol;Acc:HGNC:33722]	0	0	0	0.0355895	0.00151567	0
ENSGALG00000003424	LMX1A	ENSGALT00000005411	GO:1904948(midbrain dopaminergic neuron differentiation);GO:0071542(dopaminergic neuron differentiation);GO:0050808(synapse organization);GO:0045944(positive regulation of transcription from RNA polymerase II promoter);GO:0045665(negative regulation of neuron differentiation);GO:0042048(olfactory behavior);GO:0030901(midbrain development);GO:0030182(neuron differentiation);GO:0021953(central nerv…	NA	LIM homeobox transcription factor 1 alpha [Source:HGNC Symbol;Acc:HGNC:6653]	0	0	0	0.013424	0.005289	0.011294
ENSGALG00000003426	RHBDL3	ENSGALT00000005419	GO:0016485(protein processing);GO:0016021(integral component of membrane);GO:0004252(serine-type endopeptidase activity);GO:0006508(proteolysis);GO:0016787(hydrolase activity);GO:0008233(peptidase activity);GO:0005509(calcium ion binding);GO:0016020(membrane)	NA	rhomboid like 3 [Source:HGNC Symbol;Acc:HGNC:16502]	0	0.023513	0.020214	0	0.025933	0.056839
ENSGALG00000003433	ENSGALG00000003433	ENSGALT00000005435	GO:0016805(dipeptidase activity);GO:0008239(dipeptidyl-peptidase activity);GO:0008235(metalloexopeptidase activity);GO:0008237(metallopeptidase activity);GO:0006508(proteolysis);GO:0031225(anchored component of membrane);GO:0016787(hydrolase activity);GO:0008233(peptidase activity);GO:0046872(metal ion binding);GO:0016020(membrane)	NA		0.901887	0.902086	0.915574	3.69694	1.9404	2.30431
ENSGALG00000003435	ENSGALG00000003435	ENSGALT00000005443	GO:0030163(protein catabolic process);GO:0004190(aspartic-type endopeptidase activity);GO:0006914(autophagy);GO:0006508(proteolysis);GO:0016787(hydrolase activity);GO:0008233(peptidase activity)	NA		0.086353	0.186211	0.158708	0.219995	0.043001	0.316341
ENSGALG00000003446	PRLR	ENSGALT00000039164;ENSGALT00000051652;ENSGALT00000090175;ENSGALT00000049414;ENSGALT00000086239;ENSGALT00000056659;ENSGALT00000069274	GO:0004896(cytokine receptor activity);GO:0016021(integral component of membrane);GO:0016020(membrane);GO:0004925(prolactin receptor activity);GO:0017046(peptide hormone binding);GO:0007171(activation of transmembrane receptor protein tyrosine kinase activity);GO:0038161(prolactin signaling pathway);GO:0009986(cell surface);GO:0009986(cell surface)	04080(Neuroactive ligand-receptor interaction);04060(Cytokine-cytokine receptor interaction);04060(Cytokine-cytokine receptor interaction)	prolactin receptor [Source:HGNC Symbol;Acc:HGNC:9446]	0.583672	0.468246	0.285682	0.317642	0.490275	0.366199
ENSGALG00000003470	ZMAT4	ENSGALT00000005496	GO:0003723(RNA binding);GO:0072332(intrinsic apoptotic signaling pathway by p53 class mediator);GO:0002039(p53 binding);GO:0003676(nucleic acid binding);GO:0046872(metal ion binding);GO:0008270(zinc ion binding);GO:0005634(nucleus)	NA	zinc finger matrin-type 4 [Source:HGNC Symbol;Acc:HGNC:25844]	0.12043	0.220569	0.283707	0.05101	0	0.112554
ENSGALG00000003472	VWC2L	ENSGALT00000039946	GO:0032281(AMPA glutamate receptor complex);GO:0005615(extracellular space);GO:0045666(positive regulation of neuron differentiation);GO:0030514(negative regulation of BMP signaling pathway)	NA	von Willebrand factor C domain containing protein 2 like [Source:HGNC Symbol;Acc:HGNC:37203]	0.061425	0.282324	0.032819	0.051331	0.031802	0.016854
ENSGALG00000003478	GFI1B	ENSGALT00000005506	GO:0016363(nuclear matrix);GO:0005667(transcription factor complex);GO:0005634(nucleus);GO:0001085(RNA polymerase II transcription factor binding);GO:0016569(covalent chromatin modification);GO:0003676(nucleic acid binding);GO:0007275(multicellular organism development);GO:0006355(regulation of transcription, DNA-templated);GO:0006351(transcription, DNA-templated);GO:0046872(metal ion binding);GO…	NA	growth factor independent 1B transcriptional repressor [Source:HGNC Symbol;Acc:HGNC:4238]	0.611481	0.497683	0.49123	0.617545	1.28383	0.962019
ENSGALG00000003499	MAST3	ENSGALT00000005535	GO:0007010(cytoskeleton organization);GO:0000287(magnesium ion binding);GO:0004674(protein serine/threonine kinase activity);GO:0005622(intracellular);GO:0035556(intracellular signal transduction);GO:0018105(peptidyl-serine phosphorylation);GO:0006468(protein phosphorylation);GO:0016740(transferase activity);GO:0005524(ATP binding);GO:0004672(protein kinase activity);GO:0000166(nucleotide binding…	NA	microtubule associated serine/threonine kinase 3 [Source:HGNC Symbol;Acc:HGNC:19036]	0.837454	1.395	0.583274	1.43271	1.28111	1.88957
ENSGALG00000003512	SPINK7	ENSGALT00000005554	GO:0043234(protein complex);GO:0048545(response to steroid hormone);GO:0030246(carbohydrate binding);GO:0019864(IgG binding);GO:0019863(IgE binding);GO:0004867(serine-type endopeptidase inhibitor activity);GO:0005783(endoplasmic reticulum);GO:0010466(negative regulation of peptidase activity);GO:0030414(peptidase inhibitor activity);GO:0010951(negative regulation of endopeptidase activity);GO:000…	NA	Ovomucoid [Source:UniProtKB/Swiss-Prot;Acc:P01005]	0.108291	0.0695491	0.129624	0.0674374	0.65093	0.545879
ENSGALG00000003529	SYNC	ENSGALT00000005583	GO:0042383(sarcolemma);GO:0031594(neuromuscular junction);GO:0030018(Z disc);GO:0005829(cytosol);GO:0005737(cytoplasm);GO:0045103(intermediate filament-based process);GO:0005882(intermediate filament);GO:0005198(structural molecule activity)	NA	syncoilin, intermediate filament protein [Source:HGNC Symbol;Acc:HGNC:28897]	0.200971	0.261489	0.080136	0.195644	0.070883	0.156231
ENSGALG00000003545	CFAP77	ENSGALT00000005607	NA	NA	cilia and flagella associated protein 77 [Source:HGNC Symbol;Acc:HGNC:33776]	0	0	0.158898	0.03137	0.015359	0
ENSGALG00000003554	OPTC	ENSGALT00000005624;ENSGALT00000047620;ENSGALT00000050847	NA	NA	opticin [Source:HGNC Symbol;Acc:HGNC:8158]	0	0	0.00189486	0	0	0.0447201
ENSGALG00000003560	SLC6A2	ENSGALT00000005637;ENSGALT00000051007	GO:0006836(neurotransmitter transport);GO:0015293(symporter activity);GO:0005328(neurotransmitter:sodium symporter activity);GO:0055085(transmembrane transport);GO:0090277(positive regulation of peptide hormone secretion);GO:0043005(neuron projection);GO:0006810(transport);GO:0005887(integral component of plasma membrane);GO:0016021(integral component of membrane);GO:0016020(membrane);GO:0005333(…	NA	solute carrier family 6 member 2 [Source:HGNC Symbol;Acc:HGNC:11048]	0.1627	0.292493	0.205057	0.268561	0.428521	1.27914
ENSGALG00000003562	NPTX2	ENSGALT00000064163;ENSGALT00000005641	GO:0008306(associative learning);GO:0008150(biological_process);GO:0005575(cellular_component);GO:0003674(molecular_function);GO:0003674(molecular_function)	NA	neuronal pentraxin 2 [Source:HGNC Symbol;Acc:HGNC:7953]	0.349737	0.50426	0.477651	0.251075	0.181135	0.529829
ENSGALG00000003567	FNDC5	ENSGALT00000005650	GO:0005886(plasma membrane);GO:0005783(endoplasmic reticulum);GO:0005576(extracellular region);GO:0090336(positive regulation of brown fat cell differentiation);GO:0014850(response to muscle activity);GO:0016021(integral component of membrane);GO:0016020(membrane)	NA	fibronectin type III domain containing 5 [Source:HGNC Symbol;Acc:HGNC:20240]	0.167952	0.243409	0.035435	0	0	0.053076
ENSGALG00000003582	SLC1A3	ENSGALT00000005668	GO:0071944(cell periphery);GO:0043025(neuronal cell body);GO:0043005(neuron projection);GO:0042995(cell projection);GO:0009986(cell surface);GO:0005886(plasma membrane);GO:0070779(D-aspartate import);GO:0051938(L-glutamate import);GO:0050885(neuromuscular process controlling balance);GO:0050806(positive regulation of synaptic transmission);GO:0048667(cell morphogenesis involved in neuron differen…	NA	solute carrier family 1 member 3 [Source:HGNC Symbol;Acc:HGNC:10941]	0	0.048775	0.00965	0.033233	0	0.00933
ENSGALG00000003588	IRX5	ENSGALT00000005677	GO:0006355(regulation of transcription, DNA-templated);GO:0005634(nucleus);GO:0003677(DNA binding);GO:0002027(regulation of heart rate);GO:0008406(gonad development);GO:0010468(regulation of gene expression);GO:0042551(neuron maturation);GO:0048468(cell development);GO:0048701(embryonic cranial skeleton morphogenesis);GO:0060040(retinal bipolar neuron differentiation)	NA	iroquois homeobox 5 [Source:HGNC Symbol;Acc:HGNC:14361]	0.081137	0	0.003605	0.016686	0.085492	0.012695
ENSGALG00000003590	C17orf58	ENSGALT00000034629	NA	NA	chromosome 17 open reading frame 58 [Source:HGNC Symbol;Acc:HGNC:27568]	0.148274	0.177552	0.164392	0.090972	0.030798	0.149849
ENSGALG00000003602	ENSGALG00000003602	ENSGALT00000039713	GO:0001736(establishment of planar polarity);GO:0032502(developmental process)	NA		1.0397	1.02956	1.19875	1.23745	0.476067	0.83909
ENSGALG00000003647	SLC13A2	ENSGALT00000034941	GO:0070062(extracellular exosome);GO:0005215(transporter activity);GO:0006814(sodium ion transport);GO:0098656(anion transmembrane transport);GO:0005887(integral component of plasma membrane);GO:0055085(transmembrane transport);GO:0016021(integral component of membrane);GO:0016020(membrane)	NA	solute carrier family 13 member 2 [Source:HGNC Symbol;Acc:HGNC:10917]	0.044018	0.044472	0.026526	0.665648	0.069882	0.349833
ENSGALG00000003648	SVIP	ENSGALT00000032758	GO:0070062(extracellular exosome);GO:0036513(Derlin-1 retrotranslocation complex);GO:0031225(anchored component of membrane);GO:0005789(endoplasmic reticulum membrane);GO:1904153(negative regulation of retrograde protein transport, ER to cytosol);GO:1903070(negative regulation of ER-associated ubiquitin-dependent protein catabolic process);GO:1903061(positive regulation of protein lipidation);GO:…	04141(Protein processing in endoplasmic reticulum)	small VCP interacting protein [Source:HGNC Symbol;Acc:HGNC:25238]	0.681539	1.17625	0.793771	0.112138	0.219601	0.286649
ENSGALG00000003657	UNC119	ENSGALT00000005793	GO:0061098(positive regulation of protein tyrosine kinase activity);GO:0042953(lipoprotein transport);GO:0005622(intracellular);GO:0030182(neuron differentiation);GO:0007399(nervous system development);GO:0008289(lipid binding);GO:0000281(mitotic cytokinesis);GO:0000922(spindle pole);GO:0005813(centrosome);GO:0045171(intercellular bridge);GO:0051233(spindle midzone)	NA	unc-119 lipid binding chaperone [Source:HGNC Symbol;Acc:HGNC:12565]	0.091718	0.059398	0	0.040591	0.020747	0.057824
ENSGALG00000003660	FANCF	ENSGALT00000005800	GO:0043240(Fanconi anaemia nuclear complex);GO:0016567(protein ubiquitination);GO:0007283(spermatogenesis);GO:0006974(cellular response to DNA damage stimulus);GO:0001541(ovarian follicle development);GO:0061630(ubiquitin protein ligase activity)	03460(Fanconi anemia pathway)	Fanconi anemia complementation group F [Source:HGNC Symbol;Acc:HGNC:3587]	0	0	0	0.158439	0	0.071247
ENSGALG00000003677	NTNG2	ENSGALT00000005827	GO:0046658(anchored component of plasma membrane);GO:0030424(axon);GO:0005886(plasma membrane);GO:0007409(axonogenesis)	04514(Cell adhesion molecules (CAMs))	netrin G2 [Source:HGNC Symbol;Acc:HGNC:14288]	0.367476	0.962729	0.130679	0.132198	0.164717	0.053813
ENSGALG00000003690	ENSGALG00000003690	ENSGALT00000077742;ENSGALT00000073356;ENSGALT00000066035;ENSGALT00000088542;ENSGALT00000005846	GO:0005882(intermediate filament);GO:0005198(structural molecule activity);GO:0005198(structural molecule activity)	NA	keratin, type I cytoskeletal 14 [Source:RefSeq peptide;Acc:NP_001001311]	0.170944	0.237607	0.469503	0.0610022	0.0775419	0.0379845
ENSGALG00000003699	EBF1	ENSGALT00000029074;ENSGALT00000063697	GO:0007275(multicellular organism development);GO:0006355(regulation of transcription, DNA-templated);GO:0006351(transcription, DNA-templated);GO:0046872(metal ion binding);GO:0005634(nucleus);GO:0003677(DNA binding);GO:0003677(DNA binding)	NA	early B-cell factor 1 [Source:HGNC Symbol;Acc:HGNC:3126]	0.326233	0.300495	0.200172	0.135253	0.202065	0.158491
ENSGALG00000003713	ENSGALG00000003713	ENSGALT00000005893	GO:1903959(regulation of anion transmembrane transport);GO:0006821(chloride transport);GO:0005247(voltage-gated chloride channel activity);GO:0005216(ion channel activity);GO:1902476(chloride transmembrane transport);GO:0055085(transmembrane transport);GO:0016021(integral component of membrane);GO:0016020(membrane)	NA		0.020173	0.01346	0.075469	0.035766	0.056345	0.082666
ENSGALG00000003716	GDNF	ENSGALT00000005897	GO:0005576(extracellular region);GO:2001240(negative regulation of extrinsic apoptotic signaling pathway in absence of ligand);GO:0090190(positive regulation of branching involved in ureteric bud morphogenesis);GO:0072108(positive regulation of mesenchymal to epithelial transition involved in metanephros morphogenesis);GO:0072107(positive regulation of ureteric bud formation);GO:0060688(regulatio…	NA	glial cell derived neurotrophic factor [Source:HGNC Symbol;Acc:HGNC:4232]	0	0	0	0	0.008939	0
ENSGALG00000003736	ABCB9	ENSGALT00000005928	GO:0043231(intracellular membrane-bounded organelle);GO:0030176(integral component of endoplasmic reticulum membrane);GO:0016021(integral component of membrane);GO:0005765(lysosomal membrane);GO:0005764(lysosome);GO:0015833(peptide transport);GO:0042803(protein homodimerization activity);GO:0015440(peptide-transporting ATPase activity);GO:0005524(ATP binding);GO:0042626(ATPase activity, coupled t…	02010(ABC transporters);04142(Lysosome)	ATP binding cassette subfamily B member 9 [Source:HGNC Symbol;Acc:HGNC:50]	1.57382	3.17855	1.69717	2.0153	1.99247	3.18347
ENSGALG00000003744	ADAM19	ENSGALT00000005940	GO:0005794(Golgi apparatus);GO:0007507(heart development);GO:0006509(membrane protein ectodomain proteolysis);GO:0017124(SH3 domain binding);GO:0008237(metallopeptidase activity);GO:0004222(metalloendopeptidase activity);GO:0006508(proteolysis);GO:0046872(metal ion binding);GO:0016021(integral component of membrane);GO:0016020(membrane)	NA	ADAM metallopeptidase domain 19 [Source:HGNC Symbol;Acc:HGNC:197]	0.121275	0.163559	0.390102	0.269587	0.26197	0.406808
ENSGALG00000003758	MREG	ENSGALT00000005966	GO:0043234(protein complex);GO:0042470(melanosome);GO:0048066(developmental pigmentation);GO:0043473(pigmentation);GO:0032402(melanosome transport);GO:0030318(melanocyte differentiation)	NA	melanoregulin [Source:HGNC Symbol;Acc:HGNC:25478]	0.138165	0.19436	0.292592	0.161771	0.161161	0.191644
ENSGALG00000003777	NELL1	ENSGALT00000005993	GO:0005509(calcium ion binding)	NA	neural EGFL like 1 [Source:HGNC Symbol;Acc:HGNC:7750]	0	0.0234967	0	0.0147782	0	0
ENSGALG00000003802	OTUD7A	ENSGALT00000006032	GO:0035871(protein K11-linked deubiquitination);GO:0004843(thiol-dependent ubiquitin-specific protease activity);GO:0071947(protein deubiquitination involved in ubiquitin-dependent protein catabolic process);GO:0071108(protein K48-linked deubiquitination);GO:0045088(regulation of innate immune response);GO:0070536(protein K63-linked deubiquitination);GO:0043124(negative regulation of I-kappaB kin…	NA	OTU deubiquitinase 7A [Source:HGNC Symbol;Acc:HGNC:20718]	0.307002	0.290711	0.282784	0.774112	0.804029	0.637308
ENSGALG00000003814	DKK1	ENSGALT00000006047	GO:0039706(co-receptor binding);GO:0048019(receptor antagonist activity);GO:0050750(low-density lipoprotein particle receptor binding);GO:0000122(negative regulation of transcription from RNA polymerase II promoter);GO:0000904(cell morphogenesis involved in differentiation);GO:0001706(endoderm formation);GO:0001707(mesoderm formation);GO:0002090(regulation of receptor internalization);GO:0007492(…	NA	dickkopf WNT signaling pathway inhibitor 1 [Source:HGNC Symbol;Acc:HGNC:2891]	0	0	0	0.023111	0.024817	0
ENSGALG00000003816	NT5C1A	ENSGALT00000006051	GO:0009128(purine nucleoside monophosphate catabolic process);GO:0016311(dephosphorylation);GO:0008253(5'-nucleotidase activity);GO:0009117(nucleotide metabolic process);GO:0000287(magnesium ion binding);GO:0000166(nucleotide binding);GO:0005737(cytoplasm)	00230(Purine metabolism);00240(Pyrimidine metabolism);00760(Nicotinate and nicotinamide metabolism)	5'-nucleotidase, cytosolic IA [Source:HGNC Symbol;Acc:HGNC:17819]	0.052174	0	0.083649	0	0.038299	0.073885
ENSGALG00000003829	HPCAL4	ENSGALT00000006069	GO:0005622(intracellular);GO:0005509(calcium ion binding)	NA	hippocalcin like 4 [Source:HGNC Symbol;Acc:HGNC:18212]	0.059106	0	0.007066	0.049654	0.021549	0
ENSGALG00000003833	CACNA1E	ENSGALT00000079028;ENSGALT00000039677;ENSGALT00000061394	GO:0005245(voltage-gated calcium channel activity);GO:0070588(calcium ion transmembrane transport);GO:0006816(calcium ion transport);GO:0005262(calcium channel activity);GO:0005891(voltage-gated calcium channel complex);GO:0008331(high voltage-gated calcium channel activity);GO:0034765(regulation of ion transmembrane transport);GO:0005244(voltage-gated ion channel activity);GO:0086010(membrane de…	04010(MAPK signaling pathway);04020(Calcium signaling pathway);04020(Calcium signaling pathway)	calcium voltage-gated channel subunit alpha1 E [Source:HGNC Symbol;Acc:HGNC:1392]	0.057107	0.17418	0.0483916	0.0209762	0.0174443	0.0207022
ENSGALG00000003836	ENSGALG00000003836	ENSGALT00000006088	GO:0003723(RNA binding);GO:0003676(nucleic acid binding)	NA		0.017651	0.018181	0.065973	0.100571	0.031172	0.046464
ENSGALG00000003839	GRM2	ENSGALT00000006095	GO:0043005(neuron projection);GO:0005246(calcium channel regulator activity);GO:0001641(group II metabotropic glutamate receptor activity);GO:0051966(regulation of synaptic transmission, glutamatergic);GO:0007216(G-protein coupled glutamate receptor signaling pathway);GO:0007196(adenylate cyclase-inhibiting G-protein coupled glutamate receptor signaling pathway);GO:0008066(glutamate receptor acti…	NA	glutamate metabotropic receptor 2 [Source:HGNC Symbol;Acc:HGNC:4594]	0.019571	0.074201	0.04886	0.127174	0.028675	0.072312
ENSGALG00000003841	ENSGALG00000003841	ENSGALT00000006097	GO:0007205(protein kinase C-activating G-protein coupled receptor signaling pathway);GO:0004143(diacylglycerol kinase activity);GO:0003951(NAD+ kinase activity);GO:0016301(kinase activity);GO:0005622(intracellular);GO:0008152(metabolic process);GO:0035556(intracellular signal transduction);GO:0016740(transferase activity);GO:0005524(ATP binding);GO:0000166(nucleotide binding);GO:0016310(phosphory…	NA		0.087106	0.026419	0.058423	0.073045	0.092346	0.059432
ENSGALG00000003842	GHRH	ENSGALT00000006098	GO:0005576(extracellular region);GO:0005179(hormone activity);GO:0010469(regulation of receptor activity)	NA	growth hormone releasing hormone precursor [Source:RefSeq peptide;Acc:NP_001035554]	0.131583	0.135721	0.360024	0.223787	0.223274	0.379131
ENSGALG00000003854	IFT81	ENSGALT00000006126	GO:0097228(sperm principal piece);GO:0097225(sperm midpiece);GO:0036064(ciliary basal body);GO:0030992(intraciliary transport particle B);GO:0005929(cilium);GO:0005813(centrosome);GO:0060271(cilium assembly);GO:0042073(intraciliary transport);GO:0035735(intraciliary transport involved in cilium assembly);GO:0007283(spermatogenesis);GO:0015631(tubulin binding)	NA	intraflagellar transport 81 [Source:HGNC Symbol;Acc:HGNC:14313]	1.52077	0.910401	1.47936	0.752524	0.818211	0.659804
ENSGALG00000003859	ENSGALG00000003859	ENSGALT00000006132	GO:0005882(intermediate filament);GO:0005198(structural molecule activity)	NA		0.081477	0.076759	0.03494	0.059643	0.065798	0.135527
ENSGALG00000003866	FIBCD1	ENSGALT00000006154	GO:0008061(chitin binding);GO:0016020(membrane)	NA	fibrinogen C domain containing 1 [Source:HGNC Symbol;Acc:HGNC:25922]	0	0.034722	0	0.018092	0.003552	0.09157
ENSGALG00000003886	SGCD	ENSGALT00000006182	GO:0042383(sarcolemma);GO:0016012(sarcoglycan complex);GO:0016011(dystroglycan complex);GO:0016010(dystrophin-associated glycoprotein complex);GO:0061024(membrane organization);GO:0060047(heart contraction);GO:0055001(muscle cell development);GO:0048738(cardiac muscle tissue development);GO:0007517(muscle organ development);GO:0016021(integral component of membrane);GO:0016020(membrane)	NA	sarcoglycan delta [Source:HGNC Symbol;Acc:HGNC:10807]	1.38374	1.65233	1.16542	1.1462	1.55912	1.58534
ENSGALG00000003895	PRDM12	ENSGALT00000006192	GO:0005634(nucleus);GO:1900111(positive regulation of histone H3-K9 dimethylation);GO:0051574(positive regulation of histone H3-K9 methylation);GO:0050965(detection of temperature stimulus involved in sensory perception of pain);GO:0031175(neuron projection development);GO:0022008(neurogenesis);GO:0019233(sensory perception of pain);GO:1990226(histone methyltransferase binding);GO:0003676(nucleic…	NA	PR/SET domain 12 [Source:HGNC Symbol;Acc:HGNC:13997]	0	0	0	0.00495	0.015449	0
ENSGALG00000003904	MLPH	ENSGALT00000006204;ENSGALT00000044342;ENSGALT00000045863	GO:0017137(Rab GTPase binding);GO:0006886(intracellular protein transport);GO:0005622(intracellular);GO:0030864(cortical actin cytoskeleton);GO:0003779(actin binding);GO:0030425(dendrite);GO:0048471(perinuclear region of cytoplasm);GO:0070062(extracellular exosome);GO:0017022(myosin binding);GO:0030050(vesicle transport along actin filament);GO:0030674(protein binding, bridging);GO:0030674(protei…	NA	melanophilin [Source:HGNC Symbol;Acc:HGNC:29643]	0.135748	0.114831	0.208076	0.457024	0.245978	0.466219
ENSGALG00000003908	SLC6A5	ENSGALT00000006211	GO:0005886(plasma membrane);GO:0060012(synaptic transmission, glycinergic);GO:0036233(glycine import);GO:0015375(glycine:sodium symporter activity);GO:0006836(neurotransmitter transport);GO:0015293(symporter activity);GO:0005328(neurotransmitter:sodium symporter activity);GO:0055085(transmembrane transport);GO:0006810(transport);GO:0005887(integral component of plasma membrane);GO:0016021(integra…	NA	solute carrier family 6 member 5 [Source:HGNC Symbol;Acc:HGNC:11051]	0	0.00411429	0.0270695	0.0209464	0	0
ENSGALG00000003911	CACNG5	ENSGALT00000006226	GO:0032281(AMPA glutamate receptor complex);GO:2000311(regulation of AMPA receptor activity);GO:0070588(calcium ion transmembrane transport);GO:0006816(calcium ion transport);GO:0019226(transmission of nerve impulse);GO:0016247(channel regulator activity);GO:0005262(calcium channel activity);GO:0005245(voltage-gated calcium channel activity);GO:0034765(regulation of ion transmembrane transport);G…	04010(MAPK signaling pathway);04260(Cardiac muscle contraction);04261(Adrenergic signaling in cardiomyocytes)	calcium voltage-gated channel auxiliary subunit gamma 5 [Source:HGNC Symbol;Acc:HGNC:1409]	0	0	0.020712	0.01664	0.087142	0.018607
ENSGALG00000003914	CALR3	ENSGALT00000006232	GO:0044183(protein binding involved in protein folding);GO:0051082(unfolded protein binding);GO:0005783(endoplasmic reticulum);GO:0006457(protein folding);GO:0005509(calcium ion binding)	04144(Endocytosis)	calreticulin 3 [Source:HGNC Symbol;Acc:HGNC:20407]	0.035276	0	0	0	0.029952	0.046447
ENSGALG00000003928	LHX3	ENSGALT00000002663	GO:0005667(transcription factor complex);GO:0005622(intracellular);GO:0048839(inner ear development);GO:0045944(positive regulation of transcription from RNA polymerase II promoter);GO:0045893(positive regulation of transcription, DNA-templated);GO:0043066(negative regulation of apoptotic process);GO:0030154(cell differentiation);GO:0021983(pituitary gland development);GO:0021527(spinal cord asso…	NA	LIM homeobox 3 [Source:HGNC Symbol;Acc:HGNC:6595]	0	0.119671	0	0.001459	0.050098	0
ENSGALG00000003931	ATOH7	ENSGALT00000006264	GO:0048663(neuron fate commitment);GO:0030182(neuron differentiation);GO:0021554(optic nerve development);GO:0009649(entrainment of circadian clock);GO:0007623(circadian rhythm);GO:0003407(neural retina development);GO:0007399(nervous system development);GO:0030154(cell differentiation);GO:0007275(multicellular organism development);GO:0006355(regulation of transcription, DNA-templated);GO:000635…	NA	atonal bHLH transcription factor 7 [Source:HGNC Symbol;Acc:HGNC:13907]	0	0	0	0	0.063674	0
ENSGALG00000003952	RBPJL	ENSGALT00000006299	GO:0005667(transcription factor complex);GO:0005634(nucleus);GO:0045944(positive regulation of transcription from RNA polymerase II promoter);GO:0045893(positive regulation of transcription, DNA-templated);GO:0003682(chromatin binding);GO:0003677(DNA binding);GO:0001228(transcriptional activator activity, RNA polymerase II transcription regulatory region sequence-specific binding);GO:0000977(RNA …	04330(Notch signaling pathway)	recombination signal binding protein for immunoglobulin kappa J region like [Source:HGNC Symbol;Acc:HGNC:13761]	0	0.163717	0	0.042721	0	0.092028
ENSGALG00000003965	DBX1	ENSGALT00000006317	GO:0021521(ventral spinal cord interneuron specification);GO:0006357(regulation of transcription from RNA polymerase II promoter);GO:0043565(sequence-specific DNA binding);GO:0006355(regulation of transcription, DNA-templated);GO:0005634(nucleus);GO:0003677(DNA binding)	NA	developing brain homeobox 1 [Source:HGNC Symbol;Acc:HGNC:33185]	0	0	0.023225	0.018223	0	0
ENSGALG00000003978	CIB3	ENSGALT00000034980	GO:0005509(calcium ion binding);GO:0000287(magnesium ion binding)	NA	calcium and integrin binding family member 3 [Source:HGNC Symbol;Acc:HGNC:24580]	0.129894	0.059785	0.178608	0.477571	0.166895	0.29343
ENSGALG00000003980	IQCA1	ENSGALT00000006341	GO:0005524(ATP binding)	NA	IQ motif containing with AAA domain 1 [Source:HGNC Symbol;Acc:HGNC:26195]	0.057274	0.09056	0.070044	0.072758	0.017433	0.029113
ENSGALG00000003990	ENSGALG00000003990	ENSGALT00000006358	GO:0046872(metal ion binding)	NA		1.25426	1.57669	1.1486	0.803937	0.672083	1.06468
ENSGALG00000004028	MATN4	ENSGALT00000006413;ENSGALT00000072590	GO:0005509(calcium ion binding);GO:0005509(calcium ion binding)	NA	matrilin 4 [Source:HGNC Symbol;Acc:HGNC:6910]	0.0233765	0.0123632	0.00975839	0.0691227	0.00310395	0.0103086
ENSGALG00000004044	CSRP3	ENSGALT00000006436	GO:0030018(Z disc);GO:0060048(cardiac muscle contraction);GO:0055003(cardiac myofibril assembly);GO:0048738(cardiac muscle tissue development);GO:0045944(positive regulation of transcription from RNA polymerase II promoter);GO:0035995(detection of muscle stretch);GO:0033365(protein localization to organelle);GO:0006874(cellular calcium ion homeostasis);GO:0003300(cardiac muscle hypertrophy);GO:00…	NA	cysteine and glycine rich protein 3 [Source:HGNC Symbol;Acc:HGNC:2472]	0.035798	0.041626	0.057752	0.095322	0.023458	0.104354
ENSGALG00000004046	LARP6	ENSGALT00000006440;ENSGALT00000076815	GO:0006417(regulation of translation);GO:0030529(intracellular ribonucleoprotein complex);GO:0006396(RNA processing);GO:0003723(RNA binding);GO:0005634(nucleus);GO:0048027(mRNA 5'-UTR binding);GO:1990825(sequence-specific mRNA binding);GO:1902416(positive regulation of mRNA binding);GO:0005844(polysome);GO:0005844(polysome)	NA	La ribonucleoprotein domain family member 6 [Source:HGNC Symbol;Acc:HGNC:24012]	0.863525	0.232133	0.808601	0.416583	0.4124	0.451334
ENSGALG00000004059	LRRC49	ENSGALT00000006457	NA	NA	leucine rich repeat containing 49 [Source:HGNC Symbol;Acc:HGNC:25965]	0.437332	0.565472	0.371709	0.543352	0.189402	0.346903
ENSGALG00000004066	HTR6	ENSGALT00000006468	GO:0005929(cilium);GO:0032008(positive regulation of TOR signaling);GO:0021795(cerebral cortex cell migration);GO:0098664(G-protein coupled serotonin receptor signaling pathway);GO:0030594(neurotransmitter receptor activity);GO:0004993(G-protein coupled serotonin receptor activity);GO:0007186(G-protein coupled receptor signaling pathway);GO:0007165(signal transduction);GO:0004930(G-protein couple…	04020(Calcium signaling pathway);04080(Neuroactive ligand-receptor interaction)	5-hydroxytryptamine receptor 6 [Source:HGNC Symbol;Acc:HGNC:5301]	0.144813	0.046801	0.051714	0.112379	0.051225	0.135317
ENSGALG00000004093	TBX22	ENSGALT00000040612	GO:0003700(transcription factor activity, sequence-specific DNA binding);GO:0006355(regulation of transcription, DNA-templated);GO:0006351(transcription, DNA-templated);GO:0005634(nucleus);GO:0003677(DNA binding);GO:0000122(negative regulation of transcription from RNA polymerase II promoter);GO:0045892(negative regulation of transcription, DNA-templated);GO:0000977(RNA polymerase II regulatory r…	NA	T-box 22 [Source:HGNC Symbol;Acc:HGNC:11600]	0	0	0	0.012677	0	0.022236
ENSGALG00000004096	ENSGALG00000004096	ENSGALT00000006519	GO:0030673(axolemma);GO:0016324(apical plasma membrane);GO:0016020(membrane);GO:0009897(external side of plasma membrane);GO:1905906(regulation of amyloid fibril formation);GO:2000463(positive regulation of excitatory postsynaptic potential);GO:1904645(response to amyloid-beta);GO:1901214(regulation of neuron death);GO:1902004(positive regulation of amyloid-beta formation);GO:1900273(positive reg…	04020(Calcium signaling pathway);04080(Neuroactive ligand-receptor interaction)		0.115403	0.531316	0.377087	0.004548	0.074404	0.014967
ENSGALG00000004097	LRRC38	ENSGALT00000006520	GO:0007409(axonogenesis);GO:0005578(proteinaceous extracellular matrix);GO:0005615(extracellular space);GO:0016021(integral component of membrane);GO:0016020(membrane);GO:0005249(voltage-gated potassium channel activity);GO:0044325(ion channel binding);GO:0099104(potassium channel activator activity);GO:0071805(potassium ion transmembrane transport);GO:1903818(positive regulation of voltage-gated…	NA	leucine rich repeat containing 38 [Source:HGNC Symbol;Acc:HGNC:27005]	0.702309	0.178195	0.549214	0.352355	0.390172	0.500009
ENSGALG00000004101	NMUR2	ENSGALT00000006524	GO:0016021(integral component of membrane);GO:0050482(arachidonic acid secretion);GO:0048265(response to pain);GO:0048016(inositol phosphate-mediated signaling);GO:0043006(activation of phospholipase A2 activity by calcium-mediated signaling);GO:0007625(grooming behavior);GO:0007417(central nervous system development);GO:0007218(neuropeptide signaling pathway);GO:0007204(positive regulation of cy…	04080(Neuroactive ligand-receptor interaction)	neuromedin U receptor 2 [Source:HGNC Symbol;Acc:HGNC:16454]	0	0.021701	0	0.076449	0	0.031689
ENSGALG00000004102	C1orf158	ENSGALT00000006526	NA	NA	chromosome 1 open reading frame 158 [Source:HGNC Symbol;Acc:HGNC:28567]	0.039799	0.09328	0.142522	0.03115	0	0.065801
ENSGALG00000004103	FAM81A	ENSGALT00000006527	NA	NA	family with sequence similarity 81 member A [Source:HGNC Symbol;Acc:HGNC:28379]	0.526264	0.749108	0.632834	0.224458	0.27329	0.080655
ENSGALG00000004120	CNR2	ENSGALT00000006562	GO:0038171(cannabinoid signaling pathway);GO:0030595(leukocyte chemotaxis);GO:0004949(cannabinoid receptor activity);GO:0007186(G-protein coupled receptor signaling pathway);GO:0007165(signal transduction);GO:0004930(G-protein coupled receptor activity);GO:0004871(signal transducer activity);GO:0016021(integral component of membrane);GO:0016020(membrane)	04080(Neuroactive ligand-receptor interaction)	cannabinoid receptor 2 [Source:HGNC Symbol;Acc:HGNC:2160]	0	0	0.045064	0	0	0
ENSGALG00000004123	PABPC1L	ENSGALT00000006565	GO:0070062(extracellular exosome);GO:0051647(nucleus localization);GO:0048096(chromatin-mediated maintenance of transcription);GO:0006378(mRNA polyadenylation);GO:0006338(chromatin remodeling);GO:0001556(oocyte maturation);GO:0003723(RNA binding);GO:0005737(cytoplasm);GO:0003676(nucleic acid binding)	03013(RNA transport);03015(mRNA surveillance pathway);03018(RNA degradation)	poly(A) binding protein cytoplasmic 1 like [Source:HGNC Symbol;Acc:HGNC:15797]	0.63768	0.899049	0.768596	0.356935	0.442035	0.512021
ENSGALG00000004128	CYSLTR1	ENSGALT00000006571	GO:0005887(integral component of plasma membrane);GO:0007166(cell surface receptor signaling pathway);GO:0006935(chemotaxis);GO:0006816(calcium ion transport);GO:0002437(inflammatory response to antigenic stimulus);GO:0004974(leukotriene receptor activity);GO:0007200(phospholipase C-activating G-protein coupled receptor signaling pathway);GO:0008528(G-protein coupled peptide receptor activity);GO…	NA	cysteinyl leukotriene receptor 1 [Source:HGNC Symbol;Acc:HGNC:17451]	0.285717	0.177866	0.148945	9.7e-05	0.412132	0.824456
ENSGALG00000004134	GLRA1	ENSGALT00000034504;ENSGALT00000049586	GO:0060077(inhibitory synapse);GO:0045211(postsynaptic membrane);GO:0045202(synapse);GO:0043231(intracellular membrane-bounded organelle);GO:0043025(neuronal cell body);GO:0043005(neuron projection);GO:0016020(membrane);GO:0009897(external side of plasma membrane);GO:0005887(integral component of plasma membrane);GO:0005622(intracellular);GO:2000344(positive regulation of acrosome reaction);GO:19…	04080(Neuroactive ligand-receptor interaction);04080(Neuroactive ligand-receptor interaction)	glycine receptor alpha 1 [Source:HGNC Symbol;Acc:HGNC:4326]	0	0.0172369	0	0.0848136	0.0219223	0.0591366
ENSGALG00000004146	RIMS4	ENSGALT00000006595	GO:0097060(synaptic membrane);GO:0042391(regulation of membrane potential);GO:0044325(ion channel binding);GO:0048786(presynaptic active zone);GO:2000300(regulation of synaptic vesicle exocytosis);GO:0048791(calcium ion-regulated exocytosis of neurotransmitter)	NA	regulating synaptic membrane exocytosis 4 [Source:HGNC Symbol;Acc:HGNC:16183]	0.098807	0	0	0.062045	0.056569	0.017692
ENSGALG00000004155	MYOM3	ENSGALT00000006605	GO:0031430(M band);GO:0042803(protein homodimerization activity)	NA	myomesin 3 [Source:HGNC Symbol;Acc:HGNC:26679]	0.154214	0.042519	0.151629	0.097264	0.04416	0.044905
ENSGALG00000004163	NPHS2	ENSGALT00000006621	GO:0070062(extracellular exosome);GO:0045121(membrane raft);GO:0043234(protein complex);GO:0036057(slit diaphragm);GO:0031235(intrinsic component of the cytoplasmic side of the plasma membrane);GO:0005911(cell-cell junction);GO:0005886(plasma membrane);GO:0072249(metanephric glomerular visceral epithelial cell development);GO:0007588(excretion);GO:0031532(actin cytoskeleton reorganization);GO:000…	NA	NPHS2, podocin [Source:HGNC Symbol;Acc:HGNC:13394]	0	0	0.015175	0.018414	0	0
ENSGALG00000004173	AXDND1	ENSGALT00000006634	NA	NA	axonemal dynein light chain domain containing 1 [Source:HGNC Symbol;Acc:HGNC:26564]	0.038371	0.012857	0.113591	0.119984	0.033362	0.061275
ENSGALG00000004221	IL22RA1	ENSGALT00000006712	GO:0004896(cytokine receptor activity);GO:0016021(integral component of membrane);GO:0019221(cytokine-mediated signaling pathway);GO:0005886(plasma membrane);GO:0016020(membrane)	04060(Cytokine-cytokine receptor interaction)	interleukin 22 receptor subunit alpha 1 [Source:HGNC Symbol;Acc:HGNC:13700]	0.338256	0.659405	0.982904	0.305852	0.110559	0.330476
ENSGALG00000004248	TACR2	ENSGALT00000006758	GO:0070472(regulation of uterine smooth muscle contraction);GO:0045987(positive regulation of smooth muscle contraction);GO:0007217(tachykinin receptor signaling pathway);GO:0016497(substance K receptor activity);GO:0004995(tachykinin receptor activity);GO:0007268(chemical synaptic transmission);GO:0005886(plasma membrane);GO:0007186(G-protein coupled receptor signaling pathway);GO:0007165(signal…	04020(Calcium signaling pathway);04080(Neuroactive ligand-receptor interaction)	tachykinin receptor 2 [Source:HGNC Symbol;Acc:HGNC:11527]	0.018324	0	0	0.030111	0.047715	0
ENSGALG00000004250	B4GALNT4	ENSGALT00000006762	GO:0008376(acetylgalactosaminyltransferase activity);GO:0032580(Golgi cisterna membrane);GO:0005794(Golgi apparatus);GO:0016740(transferase activity);GO:0033842(N-acetyl-beta-glucosaminyl-glycoprotein 4-beta-N-acetylgalactosaminyltransferase activity)	NA	beta-1,4-N-acetyl-galactosaminyltransferase 4 [Source:HGNC Symbol;Acc:HGNC:26315]	1.124	1.02556	1.16995	0.145391	0.118379	0.306252
ENSGALG00000004257	TSPAN15	ENSGALT00000006771	GO:0097197(tetraspanin-enriched microdomain);GO:0070062(extracellular exosome);GO:0009986(cell surface);GO:0005886(plasma membrane);GO:0051604(protein maturation);GO:0019899(enzyme binding);GO:0007166(cell surface receptor signaling pathway);GO:0005887(integral component of plasma membrane);GO:0016021(integral component of membrane);GO:0016020(membrane);GO:0072659(protein localization to plasma m…	NA	tetraspanin 15 [Source:HGNC Symbol;Acc:HGNC:23298]	0.136974	0.0863933	0.0244411	0.185048	0.145725	0.063546
ENSGALG00000004274	ENSGALG00000004274	ENSGALT00000006798;ENSGALT00000085749	GO:0046983(protein dimerization activity);GO:0046983(protein dimerization activity)	NA		0.31681	0.297662	0.182152	0.175093	0.165519	0.25045
ENSGALG00000004279	GRIFIN	ENSGALT00000006803	GO:0030246(carbohydrate binding)	NA	galectin-related inter-fiber protein [Source:HGNC Symbol;Acc:HGNC:4577]	0	0	0	0.004144	0	0
ENSGALG00000004297	DNAH1	ENSGALT00000006843	GO:0036156(inner dynein arm);GO:0036126(sperm flagellum);GO:0005858(axonemal dynein complex);GO:0036159(inner dynein arm assembly);GO:0030317(flagellated sperm motility);GO:0003341(cilium movement);GO:0045505(dynein intermediate chain binding);GO:0051959(dynein light intermediate chain binding);GO:0030286(dynein complex);GO:0007018(microtubule-based movement);GO:0003777(microtubule motor activity…	NA	dynein axonemal heavy chain 1 [Source:HGNC Symbol;Acc:HGNC:2940]	0.019179	0.063984	0.026742	0.027733	0.06683	0.066448
ENSGALG00000004309	GDAP1L1	ENSGALT00000085403;ENSGALT00000006862	GO:0004364(glutathione transferase activity);GO:0005737(cytoplasm);GO:0016021(integral component of membrane);GO:0016020(membrane);GO:0006749(glutathione metabolic process);GO:0006749(glutathione metabolic process)	NA	ganglioside induced differentiation associated protein 1 like 1 [Source:HGNC Symbol;Acc:HGNC:4213]	0.030824	0.217276	0.141615	0.0763567	0.101569	0.019368
ENSGALG00000004336	INPPL1	ENSGALT00000006917	GO:0005829(cytosol);GO:0005886(plasma membrane);GO:0005794(Golgi apparatus);GO:0005737(cytoplasm);GO:0097178(ruffle assembly);GO:0044255(cellular lipid metabolic process);GO:0032868(response to insulin);GO:0010629(negative regulation of gene expression);GO:0009791(post-embryonic development);GO:0008285(negative regulation of cell proliferation);GO:0007015(actin filament organization);GO:0006897(e…	00562(Inositol phosphate metabolism);04070(Phosphatidylinositol signaling system);04910(Insulin signaling pathway)	inositol polyphosphate phosphatase like 1 [Source:HGNC Symbol;Acc:HGNC:6080]	0.036427	0.024367	0.038637	0.497447	1.30072	0.930438
ENSGALG00000004358	ENSGALG00000004358	ENSGALT00000006951	GO:0006508(proteolysis);GO:0008233(peptidase activity);GO:0008270(zinc ion binding)	NA		0	0	0.007572	0.03649	0.044686	0.034088
ENSGALG00000004365	WDR66	ENSGALT00000006963	NA	NA	WD repeat domain 66 [Source:HGNC Symbol;Acc:HGNC:28506]	0.582902	0.943601	0.871189	0.238743	0.366534	0.521188
ENSGALG00000004369	PYGO1	ENSGALT00000006970	GO:0005634(nucleus);GO:0045944(positive regulation of transcription from RNA polymerase II promoter);GO:0034504(protein localization to nucleus);GO:0016055(Wnt signaling pathway);GO:0009791(post-embryonic development);GO:0007289(spermatid nucleus differentiation);GO:0007286(spermatid development);GO:0002244(hematopoietic progenitor cell differentiation);GO:0001822(kidney development);GO:0046872(m…	NA	pygopus family PHD finger 1 [Source:HGNC Symbol;Acc:HGNC:30256]	0.548306	0.576852	0.499648	0.387506	0.255948	0.472217
ENSGALG00000004376	KCNJ2	ENSGALT00000006978	GO:0031224(intrinsic component of membrane);GO:0008076(voltage-gated potassium channel complex);GO:0090076(relaxation of skeletal muscle);GO:0086091(regulation of heart rate by cardiac conduction);GO:0086013(membrane repolarization during cardiac muscle cell action potential);GO:0086011(membrane repolarization during action potential);GO:0086002(cardiac muscle cell action potential involved in co…	NA	potassium voltage-gated channel subfamily J member 2 [Source:HGNC Symbol;Acc:HGNC:6263]	0.27636	0.324053	0.277951	0.5637	0.370741	0.282445
ENSGALG00000004386	SOX9	ENSGALT00000038513	GO:0044798(nuclear transcription factor complex);GO:0043234(protein complex);GO:0005667(transcription factor complex);GO:0005654(nucleoplasm);GO:0005634(nucleus);GO:2001054(negative regulation of mesenchymal cell apoptotic process);GO:2000794(regulation of epithelial cell proliferation involved in lung morphogenesis);GO:2000741(positive regulation of mesenchymal stem cell differentiation);GO:2000…	NA	SRY-box 9 [Source:HGNC Symbol;Acc:HGNC:11204]	0.502388	0.821604	0.766919	0.034152	0.169039	0.46721
ENSGALG00000004393	ENSGALG00000004393	ENSGALT00000007003	GO:0004553(hydrolase activity, hydrolyzing O-glycosyl compounds);GO:0005975(carbohydrate metabolic process);GO:0016798(hydrolase activity, acting on glycosyl bonds);GO:0016787(hydrolase activity);GO:0008152(metabolic process);GO:0016021(integral component of membrane);GO:0016020(membrane)	NA		0	0	0.011938	0.038378	0.02588	0
ENSGALG00000004394	PCBP3	ENSGALT00000007004	GO:0070062(extracellular exosome);GO:0005829(cytosol);GO:0005634(nucleus);GO:0000122(negative regulation of transcription from RNA polymerase II promoter);GO:1990829(C-rich single-stranded DNA binding);GO:0003723(RNA binding);GO:0003690(double-stranded DNA binding);GO:0001227(transcriptional repressor activity, RNA polymerase II transcription regulatory region sequence-specific binding);GO:000367…	NA	poly(rC) binding protein 3 [Source:HGNC Symbol;Acc:HGNC:8651]	0.106132	0.088963	0.084797	0.01844	0.034383	0.036953
ENSGALG00000004400	SPECC1	ENSGALT00000007018	NA	NA	sperm antigen with calponin homology and coiled-coil domains 1 [Source:HGNC Symbol;Acc:HGNC:30615]	0.449319	0.439945	0.383761	1.8637	1.36904	1.67617
ENSGALG00000004401	ENSGALG00000004401	ENSGALT00000032418	GO:0005578(proteinaceous extracellular matrix);GO:0045165(cell fate commitment);GO:0030182(neuron differentiation);GO:0016055(Wnt signaling pathway);GO:0005109(frizzled binding);GO:0005615(extracellular space);GO:0007275(multicellular organism development);GO:0005102(receptor binding);GO:0005576(extracellular region)	04310(Wnt signaling pathway);04150(mTOR signaling pathway);04916(Melanogenesis)		0.052315	0.065478	0	0	0.013618	0.000709
ENSGALG00000004420	SDK1	ENSGALT00000083692;ENSGALT00000071612	GO:0070062(extracellular exosome);GO:0048148(behavioral response to cocaine);GO:0060998(regulation of dendritic spine development);GO:0016021(integral component of membrane);GO:0016020(membrane);GO:0016020(membrane)	NA	sidekick cell adhesion molecule 1 [Source:HGNC Symbol;Acc:HGNC:19307]	0.7444	1.16375	0.944352	0.598243	0.522869	0.639141
ENSGALG00000004446	NPFFR1	ENSGALT00000007077	GO:0008188(neuropeptide receptor activity);GO:1901652(response to peptide);GO:0032870(cellular response to hormone stimulus);GO:0042277(peptide binding);GO:0004930(G-protein coupled receptor activity);GO:0005887(integral component of plasma membrane);GO:0007218(neuropeptide signaling pathway);GO:0007186(G-protein coupled receptor signaling pathway);GO:0007165(signal transduction);GO:0004871(signa…	04080(Neuroactive ligand-receptor interaction)	neuropeptide FF receptor 1 [Source:HGNC Symbol;Acc:HGNC:17425]	0	0	0	0.039693	0.076176	0.066099
ENSGALG00000004448	BRINP2	ENSGALT00000007079	GO:0071300(cellular response to retinoic acid);GO:0045930(negative regulation of mitotic cell cycle);GO:0045666(positive regulation of neuron differentiation);GO:0043025(neuronal cell body);GO:0030425(dendrite);GO:0005783(endoplasmic reticulum)	NA	BMP/retinoic acid inducible neural specific 2 [Source:HGNC Symbol;Acc:HGNC:13746]	0	0	0	0	0.011606	0.011973
ENSGALG00000004472	ASTN1	ENSGALT00000007121	GO:0016021(integral component of membrane);GO:0009897(external side of plasma membrane);GO:0005768(endosome);GO:0016477(cell migration);GO:0007158(neuron cell-cell adhesion);GO:0007626(locomotory behavior);GO:0001764(neuron migration);GO:0016020(membrane);GO:0098609(cell-cell adhesion)	NA	astrotactin 1 [Source:HGNC Symbol;Acc:HGNC:773]	0.142208	0.232479	0.035941	0.099044	0.27655	0.091404
ENSGALG00000004475	ENSGALG00000004475	ENSGALT00000007125	GO:0042567(insulin-like growth factor ternary complex);GO:0005520(insulin-like growth factor binding);GO:0016021(integral component of membrane);GO:0016020(membrane)	NA		0.024985	0.030039	0.02675	0	0.177229	0.086408
ENSGALG00000004476	SEMA3G	ENSGALT00000007127	GO:0070062(extracellular exosome);GO:0005615(extracellular space);GO:0005102(receptor binding);GO:0030517(negative regulation of axon extension);GO:0050919(negative chemotaxis);GO:0038191(neuropilin binding)	NA	semaphorin 3G [Source:HGNC Symbol;Acc:HGNC:30400]	0.607885	0.68332	0.523043	0.097422	0.202185	0.250151
ENSGALG00000004495	DNAI2	ENSGALT00000007161	GO:0036157(outer dynein arm);GO:0036126(sperm flagellum);GO:0009897(external side of plasma membrane);GO:0005930(axoneme);GO:0005858(axonemal dynein complex);GO:0060271(cilium assembly);GO:0036158(outer dynein arm assembly);GO:0007368(determination of left/right symmetry);GO:0003341(cilium movement);GO:0003777(microtubule motor activity);GO:0045504(dynein heavy chain binding);GO:0008574(ATP-depen…	NA	dynein axonemal intermediate chain 2 [Source:HGNC Symbol;Acc:HGNC:18744]	0.050318	0.217106	0.04586	0.036189	0.038707	0.030051
ENSGALG00000004502	KIF19	ENSGALT00000007173	GO:0005871(kinesin complex);GO:0007018(microtubule-based movement);GO:0016887(ATPase activity);GO:0003777(microtubule motor activity);GO:0005874(microtubule);GO:0008017(microtubule binding);GO:0003774(motor activity);GO:0005524(ATP binding);GO:0000166(nucleotide binding);GO:0008574(ATP-dependent microtubule motor activity, plus-end-directed);GO:0060404(axonemal microtubule depolymerization);GO:00…	NA	kinesin family member 19 [Source:HGNC Symbol;Acc:HGNC:26735]	0	0	0.057726	0.029003	0	0.007161
ENSGALG00000004504	RADIL	ENSGALT00000065284;ENSGALT00000007176;ENSGALT00000054248;ENSGALT00000071942	GO:0034446(substrate adhesion-dependent cell spreading);GO:0005874(microtubule);GO:0007165(signal transduction);GO:0007165(signal transduction)	NA	Rap associating with DIL domain [Source:HGNC Symbol;Acc:HGNC:22226]	0.267448	0.321963	0.194788	0.23591	0.503735	0.629271
ENSGALG00000004508	EYA2	ENSGALT00000007180	GO:2001240(negative regulation of extrinsic apoptotic signaling pathway in absence of ligand);GO:0045739(positive regulation of DNA repair);GO:0016576(histone dephosphorylation);GO:0014706(striated muscle tissue development);GO:0004725(protein tyrosine phosphatase activity);GO:0048856(anatomical structure development);GO:0004721(phosphoprotein phosphatase activity);GO:0030154(cell differentiation…	NA	Gallus gallus eyes absent homolog 2 (Drosophila) (EYA2), mRNA. [Source:RefSeq mRNA;Acc:NM_204915]	0.0576509	0.0344986	0.0926761	0.0315987	0	0.0174145
ENSGALG00000004519	TRPV2	ENSGALT00000007195	GO:0044297(cell body);GO:0044295(axonal growth cone);GO:0030424(axon);GO:0032584(growth cone membrane);GO:0009986(cell surface);GO:0005886(plasma membrane);GO:0005622(intracellular);GO:0090280(positive regulation of calcium ion import);GO:0045773(positive regulation of axon extension);GO:0009266(response to temperature stimulus);GO:0005262(calcium channel activity);GO:0005261(cation channel activ…	04621(NOD-like receptor signaling pathway)	transient receptor potential cation channel subfamily V member 2 [Source:HGNC Symbol;Acc:HGNC:18082]	1.30035	0.946847	1.35956	2.09451	2.38856	3.63142
ENSGALG00000004525	TSPAN10	ENSGALT00000007203	GO:0007166(cell surface receptor signaling pathway);GO:0005887(integral component of plasma membrane);GO:0016021(integral component of membrane);GO:0016020(membrane)	NA	tetraspanin 10 [Source:HGNC Symbol;Acc:HGNC:29942]	0	0.045133	0	0.001021	0.015992	0
ENSGALG00000004526	TNR	ENSGALT00000084303	GO:0005578(proteinaceous extracellular matrix);GO:0008306(associative learning);GO:0030198(extracellular matrix organization);GO:0035641(locomotory exploration behavior);GO:0050808(synapse organization);GO:0009986(cell surface);GO:0050885(neuromuscular process controlling balance);GO:0045121(membrane raft);GO:0030517(negative regulation of axon extension);GO:0050804(modulation of chemical synapti…	04512(ECM-receptor interaction);04510(Focal adhesion)	tenascin R [Source:HGNC Symbol;Acc:HGNC:11953]	0.00910269	0.0117506	0.0276885	0	0.0113367	0.00817636
ENSGALG00000004528	TSHZ3	ENSGALT00000007212	GO:0005654(nucleoplasm);GO:0005634(nucleus);GO:0045892(negative regulation of transcription, DNA-templated);GO:0003682(chromatin binding);GO:0010468(regulation of gene expression);GO:0001078(transcriptional repressor activity, RNA polymerase II core promoter proximal region sequence-specific binding);GO:0000122(negative regulation of transcription from RNA polymerase II promoter);GO:0007275(multi…	NA	teashirt zinc finger homeobox 3 [Source:HGNC Symbol;Acc:HGNC:30700]	0.470588	0.595399	0.801099	0.577922	0.022585	0.197348
ENSGALG00000004530	MMD2	ENSGALT00000007215	GO:0048471(perinuclear region of cytoplasm);GO:0046579(positive regulation of Ras protein signal transduction);GO:0045860(positive regulation of protein kinase activity);GO:0045666(positive regulation of neuron differentiation);GO:0019835(cytolysis);GO:0032880(regulation of protein localization);GO:0006468(protein phosphorylation);GO:0004672(protein kinase activity);GO:0016021(integral component …	NA	monocyte to macrophage differentiation associated 2 [Source:HGNC Symbol;Acc:HGNC:30133]	0.016432	0.042424	0.047907	0.014586	0.048087	0
ENSGALG00000004538	TNN	ENSGALT00000007224	GO:0005178(integrin binding);GO:0042802(identical protein binding);GO:0002076(osteoblast development);GO:0007160(cell-matrix adhesion);GO:0007409(axonogenesis);GO:0016049(cell growth);GO:0016477(cell migration);GO:0033689(negative regulation of osteoblast proliferation);GO:0045668(negative regulation of osteoblast differentiation);GO:1905240(negative regulation of canonical Wnt signaling pathway …	NA	tenascin N [Source:HGNC Symbol;Acc:HGNC:22942]	0.06662	0.065669	0.035176	0.098947	0.238576	0.138029
ENSGALG00000004568	ENSGALG00000004568	ENSGALT00000007270	GO:0061436(establishment of skin barrier);GO:0006508(proteolysis);GO:0017171(serine hydrolase activity);GO:0004252(serine-type endopeptidase activity);GO:0008236(serine-type peptidase activity);GO:0016787(hydrolase activity);GO:0008233(peptidase activity);GO:0005615(extracellular space)	NA		0.028323	0.134837	0.062764	0.061796	0.063931	0.014322
ENSGALG00000004572	ENSGALG00000004572	ENSGALT00000007278	GO:0050880(regulation of blood vessel size);GO:0005576(extracellular region);GO:0005179(hormone activity);GO:0010469(regulation of receptor activity)	04270(Vascular smooth muscle contraction)		0.095112	0.044814	0	0.018599	0.030957	0.129395
ENSGALG00000004574	NPPB	ENSGALT00000034931	GO:0007168(receptor guanylyl cyclase signaling pathway);GO:0009792(embryo development ending in birth or egg hatching);GO:0006182(cGMP biosynthetic process);GO:0050880(regulation of blood vessel size);GO:0005576(extracellular region);GO:0005179(hormone activity);GO:0010469(regulation of receptor activity)	04270(Vascular smooth muscle contraction)	Natriuretic peptides A Atrial natriuretic factor [Source:UniProtKB/Swiss-Prot;Acc:P18908]	0.26563	0.294247	0.351848	0.070008	0.080865	0.037917
ENSGALG00000004582	MYL2	ENSGALT00000035085	GO:0030016(myofibril);GO:0015629(actin cytoskeleton);GO:0005856(cytoskeleton);GO:0098735(positive regulation of the force of heart contraction);GO:0060048(cardiac muscle contraction);GO:0060047(heart contraction);GO:0055010(ventricular cardiac muscle tissue morphogenesis);GO:0055003(cardiac myofibril assembly);GO:0048747(muscle fiber development);GO:0042694(muscle cell fate specification);GO:0030…	04371(Apelin signaling pathway);04510(Focal adhesion);04530(Tight junction);04810(Regulation of actin cytoskeleton);04260(Cardiac muscle contraction);04261(Adrenergic signaling in cardiomyocytes)	myosin light chain 2 [Source:HGNC Symbol;Acc:HGNC:7583]	0.295906	0.077079	0	0.025037	0	0.068686
ENSGALG00000004607	ENSGALG00000004607	ENSGALT00000007329	NA	NA		0.099798	0.034239	0.091153	0.171852	0.076064	0.076971
ENSGALG00000004627	ENSGALG00000004627	ENSGALT00000007372	GO:0070831(basement membrane assembly);GO:0005604(basement membrane);GO:0048731(system development)	NA		0	0.046763	0.038784	0.026883	0.007446	0.044465
ENSGALG00000004630	ENSGALG00000004630	ENSGALT00000007377	GO:0005886(plasma membrane);GO:0007156(homophilic cell adhesion via plasma membrane adhesion molecules);GO:0007155(cell adhesion);GO:0005509(calcium ion binding);GO:0016021(integral component of membrane);GO:0016020(membrane)	NA		0.021474	0	0.046135	0.027572	0.015816	0
ENSGALG00000004631	DRAXIN	ENSGALT00000007382	GO:0005576(extracellular region);GO:0090090(negative regulation of canonical Wnt signaling pathway);GO:0043524(negative regulation of neuron apoptotic process);GO:0030900(forebrain development);GO:0030517(negative regulation of axon extension);GO:0021528(commissural neuron differentiation in spinal cord);GO:0021516(dorsal spinal cord development);GO:0007411(axon guidance);GO:0016055(Wnt signaling…	NA	dorsal inhibitory axon guidance protein [Source:HGNC Symbol;Acc:HGNC:25054]	0.0606857	0.110431	0.236266	0.266365	0.21088	0.0786121
ENSGALG00000004642	NMNAT2	ENSGALT00000007394	GO:0045202(synapse);GO:0005802(trans-Golgi network);GO:0005794(Golgi apparatus);GO:0005770(late endosome);GO:0034628('de novo' NAD biosynthetic process from aspartate);GO:0004515(nicotinate-nucleotide adenylyltransferase activity);GO:0000309(nicotinamide-nucleotide adenylyltransferase activity);GO:0009058(biosynthetic process);GO:0003824(catalytic activity)	00760(Nicotinate and nicotinamide metabolism)	nicotinamide nucleotide adenylyltransferase 2 [Source:HGNC Symbol;Acc:HGNC:16789]	0.03239	0	0	0	0	0
ENSGALG00000004662	DISP3	ENSGALT00000007427	GO:0031965(nuclear membrane);GO:0031410(cytoplasmic vesicle);GO:0030659(cytoplasmic vesicle membrane);GO:0005737(cytoplasm);GO:2000179(positive regulation of neural precursor cell proliferation);GO:0045834(positive regulation of lipid metabolic process);GO:0045665(negative regulation of neuron differentiation);GO:0009725(response to hormone);GO:0042632(cholesterol homeostasis);GO:0008203(choleste…	NA	dispatched RND transporter family member 3 [Source:HGNC Symbol;Acc:HGNC:29251]	0.651897	0.666244	0.658869	0.865377	0.904828	1.09425
ENSGALG00000004665	KPNA7	ENSGALT00000007433	GO:0005643(nuclear pore);GO:0006607(NLS-bearing protein import into nucleus);GO:0008139(nuclear localization sequence binding);GO:0006606(protein import into nucleus);GO:0008565(protein transporter activity);GO:0015031(protein transport);GO:0005829(cytosol);GO:0005654(nucleoplasm);GO:0006810(transport);GO:0005737(cytoplasm);GO:0005634(nucleus)	NA	karyopherin subunit alpha 7 [Source:HGNC Symbol;Acc:HGNC:21839]	0	0	0	0.049454	0.053891	0.038466
ENSGALG00000004721	KCNJ12	ENSGALT00000007518	GO:0031224(intrinsic component of membrane);GO:0051289(protein homotetramerization);GO:0005242(inward rectifier potassium channel activity);GO:0010107(potassium ion import);GO:0071805(potassium ion transmembrane transport);GO:0098655(cation transmembrane transport);GO:0034765(regulation of ion transmembrane transport);GO:0005244(voltage-gated ion channel activity);GO:0006813(potassium ion transpo…	NA	ATP-sensitive inward rectifier potassium channel 12 [Source:UniProtKB/Swiss-Prot;Acc:F1NHE9]	0.068911	0.177917	0	0	0.025293	0.016238
ENSGALG00000004734	ENSGALG00000004734	ENSGALT00000007539	GO:0030246(carbohydrate binding)	NA		0.191473	0.193102	0.069434	0.066006	0.14066	0.073377
ENSGALG00000004740	TMOD2	ENSGALT00000007552	GO:0006936(muscle contraction);GO:0007015(actin filament organization);GO:0051694(pointed-end actin filament capping);GO:0045745(positive regulation of G-protein coupled receptor protein signaling pathway);GO:0007611(learning or memory);GO:0005523(tropomyosin binding);GO:0007270(neuron-neuron synaptic transmission);GO:0030239(myofibril assembly);GO:0005865(striated muscle thin filament)	NA	tropomodulin 2 [Source:HGNC Symbol;Acc:HGNC:11872]	0.715417	0.349431	0.316027	0.732991	0.439033	0.369726
ENSGALG00000004742	BMP15	ENSGALT00000007559	GO:0005737(cytoplasm);GO:0060016(granulosa cell development);GO:0001541(ovarian follicle development);GO:0060395(SMAD protein signal transduction);GO:0048468(cell development);GO:0043408(regulation of MAPK cascade);GO:0030509(BMP signaling pathway);GO:0010862(positive regulation of pathway-restricted SMAD protein phosphorylation);GO:0005160(transforming growth factor beta receptor binding);GO:004…	NA	bone morphogenetic protein 15 [Source:HGNC Symbol;Acc:HGNC:1068]	0.02413	0.061725	0	0.020271	0	0.031707
ENSGALG00000004747	ENSGALG00000004747	ENSGALT00000007568	GO:0019216(regulation of lipid metabolic process);GO:0007193(adenylate cyclase-inhibiting G-protein coupled receptor signaling pathway);GO:0008047(enzyme activator activity);GO:0001664(G-protein coupled receptor binding);GO:0006629(lipid metabolic process);GO:0043085(positive regulation of catalytic activity);GO:0005737(cytoplasm);GO:0005615(extracellular space)	NA		0.092898	0.242645	0.140346	0.043339	0.089967	0.123745
ENSGALG00000004758	ENSGALG00000004758	ENSGALT00000034233	GO:0016021(integral component of membrane);GO:0071805(potassium ion transmembrane transport);GO:0051260(protein homooligomerization);GO:0005249(voltage-gated potassium channel activity);GO:0034765(regulation of ion transmembrane transport);GO:0005244(voltage-gated ion channel activity);GO:0008076(voltage-gated potassium channel complex);GO:0006813(potassium ion transport);GO:0006811(ion transport…	NA		0.150414	0.164287	0.145645	0.14538	0.08804	0.069355
ENSGALG00000004778	SLC47A2	ENSGALT00000007629	GO:0006855(drug transmembrane transport);GO:0015297(antiporter activity);GO:0015238(drug transmembrane transporter activity);GO:0055085(transmembrane transport);GO:0016021(integral component of membrane);GO:0016020(membrane)	NA	solute carrier family 47 member 2 [Source:HGNC Symbol;Acc:HGNC:26439]	0.018251	0.103198	0.046858	0.020216	0.05611	0.076858
ENSGALG00000004781	ZBTB40	ENSGALT00000039248	GO:0003674(molecular_function);GO:0006974(cellular response to DNA damage stimulus);GO:0005634(nucleus)	NA	zinc finger and BTB domain containing 40 [Source:HGNC Symbol;Acc:HGNC:29045]	1.25	1.21552	1.20743	1.28713	0.73072	1.15802
ENSGALG00000004788	ENSGALG00000004788	ENSGALT00000007643	GO:0005737(cytoplasm);GO:0042981(regulation of apoptotic process)	NA		0.081331	0.08627	0.40562	0.046818	0.153139	0.25299
ENSGALG00000004804	TGM3	ENSGALT00000064780;ENSGALT00000082627;ENSGALT00000007670	GO:0005509(calcium ion binding);GO:0030216(keratinocyte differentiation);GO:0003824(catalytic activity);GO:0005737(cytoplasm);GO:0031234(extrinsic component of cytoplasmic side of plasma membrane);GO:0070062(extracellular exosome);GO:0051262(protein tetramerization);GO:0003810(protein-glutamine gamma-glutamyltransferase activity);GO:0018149(peptide cross-linking);GO:0043163(cell envelope organiza…	NA	transglutaminase 3 [Source:HGNC Symbol;Acc:HGNC:11779]	0.119361	0.100118	0.084813	0.184364	0.160437	0.425077
ENSGALG00000004812	FAM129A	ENSGALT00000064776;ENSGALT00000007683	GO:0001934(positive regulation of protein phosphorylation);GO:0005737(cytoplasm);GO:0016020(membrane);GO:0034976(response to endoplasmic reticulum stress);GO:0001933(negative regulation of protein phosphorylation);GO:0005829(cytosol);GO:0005886(plasma membrane);GO:0070062(extracellular exosome);GO:0045727(positive regulation of translation);GO:0045727(positive regulation of translation)	NA	protein Niban [Source:RefSeq peptide;Acc:NP_001012614]	0.887948	0.388308	0.328403	0.949896	0.945274	1.30271
ENSGALG00000004840	RPH3A	ENSGALT00000007727	GO:0070382(exocytic vesicle);GO:0048791(calcium ion-regulated exocytosis of neurotransmitter);GO:0017158(regulation of calcium ion-dependent exocytosis);GO:0006906(vesicle fusion);GO:0030276(clathrin binding);GO:0005544(calcium-dependent phospholipid binding);GO:0005509(calcium ion binding);GO:0045202(synapse);GO:0019905(syntaxin binding);GO:0098793(presynapse);GO:0017137(Rab GTPase binding);GO:0…	NA	rabphilin 3A [Source:HGNC Symbol;Acc:HGNC:17056]	0.141616	0.317721	0.233349	0.121459	0.120228	0.086239
ENSGALG00000004879	SLC6A11	ENSGALT00000007788	GO:0015812(gamma-aminobutyric acid transport);GO:0005332(gamma-aminobutyric acid:sodium symporter activity);GO:0006810(transport);GO:0006836(neurotransmitter transport);GO:0015293(symporter activity);GO:0005215(transporter activity);GO:0005328(neurotransmitter:sodium symporter activity);GO:0055085(transmembrane transport);GO:0005887(integral component of plasma membrane);GO:0016021(integral compo…	NA	solute carrier family 6 member 11 [Source:HGNC Symbol;Acc:HGNC:11044]	0.018922	0.100686	0.082274	0.019483	0	0.016824
ENSGALG00000004900	RFLNB	ENSGALT00000007833	GO:0032432(actin filament bundle);GO:0015629(actin cytoskeleton);GO:1900158(negative regulation of bone mineralization involved in bone maturation);GO:0061572(actin filament bundle organization);GO:0061182(negative regulation of chondrocyte development);GO:0048705(skeletal system morphogenesis);GO:0030036(actin cytoskeleton organization);GO:0001837(epithelial to mesenchymal transition);GO:0031005…	NA	refilin B [Source:HGNC Symbol;Acc:HGNC:28705]	0.035504	0.210063	0.313753	0.148005	0.114772	0.441825
ENSGALG00000004903	CHST8	ENSGALT00000007842	GO:0042446(hormone biosynthetic process);GO:0030166(proteoglycan biosynthetic process);GO:0006790(sulfur compound metabolic process);GO:0001537(N-acetylgalactosamine 4-O-sulfotransferase activity);GO:0005975(carbohydrate metabolic process);GO:0016051(carbohydrate biosynthetic process);GO:0008146(sulfotransferase activity);GO:0005794(Golgi apparatus);GO:0000139(Golgi membrane);GO:0016740(transfera…	NA	carbohydrate sulfotransferase 8 [Source:HGNC Symbol;Acc:HGNC:15993]	0	0.029992	0.004791	0.00048	0.034699	0.074937
ENSGALG00000004907	KCTD15	ENSGALT00000083840;ENSGALT00000083446;ENSGALT00000051699;ENSGALT00000051813;ENSGALT00000007849	GO:0051260(protein homooligomerization);GO:0042802(identical protein binding);GO:0042802(identical protein binding)	NA	potassium channel tetramerization domain containing 15 [Source:HGNC Symbol;Acc:HGNC:23297]	1.27301	1.26934	1.19146	0.653051	0.59674	0.926592
ENSGALG00000004916	DRC3	ENSGALT00000067670	GO:0005737(cytoplasm);GO:0005930(axoneme)	NA	dynein regulatory complex subunit 3 [Source:HGNC Symbol;Acc:HGNC:25384]	0.159764	0.18928	0.244152	0.236286	0.421036	0.327249
ENSGALG00000004921	SLC6A1	ENSGALT00000081878	GO:0005886(plasma membrane);GO:0030424(axon);GO:0015812(gamma-aminobutyric acid transport);GO:0005332(gamma-aminobutyric acid:sodium symporter activity);GO:0006836(neurotransmitter transport);GO:0015293(symporter activity);GO:0005328(neurotransmitter:sodium symporter activity);GO:0055085(transmembrane transport);GO:0007268(chemical synaptic transmission);GO:0043005(neuron projection);GO:0006810(t…	NA	solute carrier family 6 member 1 [Source:HGNC Symbol;Acc:HGNC:11042]	0.0256778	0	0.0305155	0.0276833	0.0188485	0.0424879
ENSGALG00000004924	ENSGALG00000004924	ENSGALT00000007878	GO:0050896(response to stimulus);GO:0018298(protein-chromophore linkage);GO:0007602(phototransduction);GO:0007601(visual perception);GO:0009881(photoreceptor activity);GO:0007186(G-protein coupled receptor signaling pathway);GO:0007165(signal transduction);GO:0004930(G-protein coupled receptor activity);GO:0004871(signal transducer activity);GO:0016021(integral component of membrane);GO:0016020(m…	NA		0.029475	0	0.006732	0.024844	0	0
ENSGALG00000004930	HRH1	ENSGALT00000007887	GO:0005886(plasma membrane);GO:0005829(cytosol);GO:0048245(eosinophil chemotaxis);GO:0048167(regulation of synaptic plasticity);GO:0043114(regulation of vascular permeability);GO:0045907(positive regulation of vasoconstriction);GO:0019229(regulation of vasoconstriction);GO:0008542(visual learning);GO:0007613(memory);GO:0007200(phospholipase C-activating G-protein coupled receptor signaling pathwa…	04020(Calcium signaling pathway);04080(Neuroactive ligand-receptor interaction)	histamine receptor H1 [Source:HGNC Symbol;Acc:HGNC:5182]	0.057704	0	0.033395	0	0.149666	0
ENSGALG00000004945	SLC12A1	ENSGALT00000007915	GO:0070062(extracellular exosome);GO:0016324(apical plasma membrane);GO:0015377(cation:chloride symporter activity);GO:1902476(chloride transmembrane transport);GO:0006811(ion transport);GO:0005215(transporter activity);GO:0055085(transmembrane transport);GO:0016021(integral component of membrane);GO:0016020(membrane)	NA	solute carrier family 12 member 1 [Source:HGNC Symbol;Acc:HGNC:10910]	0.038907	0.014947	0.017116	0.038774	0.020934	0.020011
ENSGALG00000004946	ENSGALG00000004946	ENSGALT00000007918	NA	NA		0.134699	0.105041	0.20515	0.269475	0.125427	0.422769
ENSGALG00000004966	NYAP2	ENSGALT00000058916;ENSGALT00000007965	GO:0048812(neuron projection morphogenesis);GO:0014065(phosphatidylinositol 3-kinase signaling);GO:0005622(intracellular);GO:0005622(intracellular)	NA	neuronal tyrosine-phosphorylated phosphoinositide-3-kinase adaptor 2 [Source:HGNC Symbol;Acc:HGNC:29291]	0.368578	0.685992	0.598173	0.0597672	0.00917314	0.0271204
ENSGALG00000005007	ENSGALG00000005007	ENSGALT00000054344;ENSGALT00000069620	GO:0016311(dephosphorylation);GO:0035335(peptidyl-tyrosine dephosphorylation);GO:0006470(protein dephosphorylation);GO:0016791(phosphatase activity);GO:0008138(protein tyrosine/serine/threonine phosphatase activity);GO:0004725(protein tyrosine phosphatase activity);GO:0004725(protein tyrosine phosphatase activity)	NA		0.0967844	0	0.170327	0.040568	0	0
ENSGALG00000005011	ENSGALG00000005011	ENSGALT00000008025	GO:0048863(stem cell differentiation);GO:0030971(receptor tyrosine kinase binding);GO:0008284(positive regulation of cell proliferation);GO:0007169(transmembrane receptor protein tyrosine kinase signaling pathway);GO:0005886(plasma membrane)	NA		0	0.226731	0.224012	0.07721	0.006716	0.017559
ENSGALG00000005014	AIPL1	ENSGALT00000008029	GO:0005737(cytoplasm);GO:0005634(nucleus);GO:0001917(photoreceptor inner segment);GO:0043066(negative regulation of apoptotic process);GO:0030823(regulation of cGMP metabolic process);GO:0018343(protein farnesylation);GO:0007603(phototransduction, visible light);GO:0001895(retina homeostasis);GO:0001918(farnesylated protein binding)	NA	aryl hydrocarbon receptor interacting protein like 1 [Source:HGNC Symbol;Acc:HGNC:359]	0.052353	0.139084	0.124298	0.016323	0.082931	0.202801
ENSGALG00000005017	DUSP13	ENSGALT00000008034	GO:0016311(dephosphorylation);GO:0016791(phosphatase activity);GO:0035335(peptidyl-tyrosine dephosphorylation);GO:0006470(protein dephosphorylation);GO:0008138(protein tyrosine/serine/threonine phosphatase activity);GO:0004725(protein tyrosine phosphatase activity)	NA	dual specificity phosphatase 13 [Source:HGNC Symbol;Acc:HGNC:19681]	0.353089	0.446473	0.19227	0.023294	0.036132	0.086291
ENSGALG00000005022	ENSGALG00000005022	ENSGALT00000008039	GO:0016021(integral component of membrane);GO:0016020(membrane)	NA		0.218005	0.208964	0.315689	0.332719	0.491273	0.336165
ENSGALG00000005031	DRP2	ENSGALT00000054612;ENSGALT00000075548;ENSGALT00000082005;ENSGALT00000008061	GO:0005886(plasma membrane);GO:0046872(metal ion binding);GO:0008270(zinc ion binding);GO:0008270(zinc ion binding)	NA	dystrophin related protein 2 [Source:HGNC Symbol;Acc:HGNC:3032]	0.0395567	0.0872631	0.0277086	0.0380126	0.0242726	0.0319017
ENSGALG00000005041	TMEM35A	ENSGALT00000065708	NA	NA	transmembrane protein 35A [Source:HGNC Symbol;Acc:HGNC:25864]	0.450587	0.306455	0.288939	0.196138	0.218252	0.31272
ENSGALG00000005052	ENSGALG00000005052	ENSGALT00000008103	GO:0007186(G-protein coupled receptor signaling pathway);GO:0007165(signal transduction);GO:0004930(G-protein coupled receptor activity);GO:0004871(signal transducer activity);GO:0016021(integral component of membrane);GO:0016020(membrane)	NA		0	0.056586	0	0.055236	0	0.082078
ENSGALG00000005061	PPM1E	ENSGALT00000065722;ENSGALT00000008115	GO:0043234(protein complex);GO:0005730(nucleolus);GO:0005634(nucleus);GO:0051496(positive regulation of stress fiber assembly);GO:0035970(peptidyl-threonine dephosphorylation);GO:0035690(cellular response to drug);GO:0006470(protein dephosphorylation);GO:0006469(negative regulation of protein kinase activity);GO:0004722(protein serine/threonine phosphatase activity);GO:0043169(cation binding);GO:…	NA	protein phosphatase, Mg2+/Mn2+ dependent 1E [Source:HGNC Symbol;Acc:HGNC:19322]	0.850703	0.747272	0.9956	0.607845	0.797333	1.1327
ENSGALG00000005076	ENSGALG00000005076	ENSGALT00000008137;ENSGALT00000056895	GO:0004383(guanylate cyclase activity);GO:0006182(cGMP biosynthetic process);GO:0008074(guanylate cyclase complex, soluble);GO:0009190(cyclic nucleotide biosynthetic process);GO:0016849(phosphorus-oxygen lyase activity);GO:0020037(heme binding);GO:0007165(signal transduction);GO:0016829(lyase activity);GO:0005886(plasma membrane);GO:0035556(intracellular signal transduction);GO:0000166(nucleotide…	00230(Purine metabolism);04540(Gap junction);04270(Vascular smooth muscle contraction);04270(Vascular smooth muscle contraction)		0.169778	0.151572	0.17368	0.278089	0.145868	0.216588
ENSGALG00000005083	SLC5A10	ENSGALT00000008150	GO:0070062(extracellular exosome);GO:1904659(glucose transmembrane transport);GO:0006814(sodium ion transport);GO:0005412(glucose:sodium symporter activity);GO:0005887(integral component of plasma membrane);GO:0006810(transport);GO:0005215(transporter activity);GO:0055085(transmembrane transport);GO:0016021(integral component of membrane);GO:0016020(membrane)	NA	solute carrier family 5 member 10 [Source:HGNC Symbol;Acc:HGNC:23155]	0.257662	0.15034	0.356473	0.139669	0.135713	0.078717
ENSGALG00000005087	FAM83G	ENSGALT00000008158	GO:0005829(cytosol);GO:0005634(nucleus);GO:0030509(BMP signaling pathway)	NA	family with sequence similarity 83 member G [Source:HGNC Symbol;Acc:HGNC:32554]	0.322226	0.671472	0.19909	0.18745	0.128584	0.11833
ENSGALG00000005118	FAM124B	ENSGALT00000040805	GO:0005654(nucleoplasm);GO:0005739(mitochondrion)	NA	family with sequence similarity 124 member B [Source:HGNC Symbol;Acc:HGNC:26224]	0.198034	0.328838	0.685284	0.625105	0.524662	0.681279
ENSGALG00000005122	MYO1H	ENSGALT00000046438	GO:0016459(myosin complex);GO:0003774(motor activity);GO:0005524(ATP binding);GO:0000166(nucleotide binding)	NA	myosin IH [Source:HGNC Symbol;Acc:HGNC:13879]	0	0.0177421	0.0173639	0.0188776	0.03427	0.0373722
ENSGALG00000005123	WNT7A	ENSGALT00000008229	GO:0070307(lens fiber cell development);GO:0045202(synapse);GO:0098793(presynapse);GO:0005578(proteinaceous extracellular matrix);GO:0045165(cell fate commitment);GO:0030182(neuron differentiation);GO:0016055(Wnt signaling pathway);GO:0005109(frizzled binding);GO:0005615(extracellular space);GO:0007275(multicellular organism development);GO:0005102(receptor binding);GO:0005576(extracellular regio…	04310(Wnt signaling pathway);04150(mTOR signaling pathway);04916(Melanogenesis)	Wnt family member 7A [Source:HGNC Symbol;Acc:HGNC:12786]	0.181865	0.548791	0.100984	0.096792	0.191984	0.299232
ENSGALG00000005128	PTPDC1	ENSGALT00000036271	GO:0005654(nucleoplasm);GO:0060271(cilium assembly);GO:0007224(smoothened signaling pathway);GO:0004725(protein tyrosine phosphatase activity);GO:0005634(nucleus);GO:0005737(cytoplasm);GO:0016311(dephosphorylation);GO:0035335(peptidyl-tyrosine dephosphorylation);GO:0006470(protein dephosphorylation);GO:0016791(phosphatase activity);GO:0008138(protein tyrosine/serine/threonine phosphatase activity)	NA	protein tyrosine phosphatase domain containing 1 [Source:HGNC Symbol;Acc:HGNC:30184]	0.410119	0.411023	0.522371	0.847188	0.413155	0.784213
ENSGALG00000005140	RRAD	ENSGALT00000008251;ENSGALT00000055934	GO:0005525(GTP binding);GO:0003924(GTPase activity);GO:0000166(nucleotide binding);GO:0007165(signal transduction);GO:0016020(membrane);GO:1901841(regulation of high voltage-gated calcium channel activity);GO:1901842(negative regulation of high voltage-gated calcium channel activity);GO:1901842(negative regulation of high voltage-gated calcium channel activity)	NA	RRAD, Ras related glycolysis inhibitor and calcium channel regulator [Source:HGNC Symbol;Acc:HGNC:10446]	0.808336	1.44247	0.609844	0.238673	0.126675	0.199005
ENSGALG00000005145	SS18L1	ENSGALT00000008262	GO:0071565(nBAF complex);GO:0005829(cytosol);GO:0005634(nucleus);GO:0000780(condensed nuclear chromosome, centromeric region);GO:0000776(kinetochore);GO:0050775(positive regulation of dendrite morphogenesis);GO:0016358(dendrite development);GO:1903506(regulation of nucleic acid-templated transcription);GO:0003713(transcription coactivator activity)	NA	SS18L1, nBAF chromatin remodeling complex subunit [Source:HGNC Symbol;Acc:HGNC:15592]	0.083445	0.092305	0.063688	0.014112	0	0.031665
ENSGALG00000005170	HRH3	ENSGALT00000008300	GO:0004969(histamine receptor activity);GO:0001505(regulation of neurotransmitter levels);GO:0007194(negative regulation of adenylate cyclase activity);GO:0007186(G-protein coupled receptor signaling pathway);GO:0007165(signal transduction);GO:0004930(G-protein coupled receptor activity);GO:0004871(signal transducer activity);GO:0016021(integral component of membrane);GO:0016020(membrane)	04080(Neuroactive ligand-receptor interaction)	histamine receptor H3 [Source:HGNC Symbol;Acc:HGNC:5184]	0.016353	0.042221	0.137341	0.095799	0.072025	0.015413
ENSGALG00000005180	COL11A1	ENSGALT00000008321;ENSGALT00000063775;ENSGALT00000083237	GO:0007605(sensory perception of sound);GO:0007601(visual perception);GO:0042472(inner ear morphogenesis);GO:0005578(proteinaceous extracellular matrix);GO:0005615(extracellular space);GO:0055010(ventricular cardiac muscle tissue morphogenesis);GO:0002063(chondrocyte development);GO:0030199(collagen fibril organization);GO:0003007(heart morphogenesis);GO:0005581(collagen trimer);GO:0006029(proteo…	NA	collagen type XI alpha 1 chain [Source:HGNC Symbol;Acc:HGNC:2186]	0.518856	0.235455	0.235893	0.0177152	0.0127192	0.0438905
ENSGALG00000005188	MINDY4	ENSGALT00000008333	NA	NA	MINDY lysine 48 deubiquitinase 4 [Source:HGNC Symbol;Acc:HGNC:21916]	0.711354	1.08957	1.23321	0.52397	0.590298	0.755121
ENSGALG00000005194	ENSGALG00000005194	ENSGALT00000008343	GO:0016021(integral component of membrane);GO:0016020(membrane)	NA	CD72 molecule [Source:RefSeq peptide;Acc:NP_990383]	0	0.034921	0	0.044289	0.127697	0.123659
ENSGALG00000005212	GHRHR	ENSGALT00000008374;ENSGALT00000039264	GO:0030141(secretory granule);GO:0016363(nuclear matrix);GO:0016021(integral component of membrane);GO:0009986(cell surface);GO:0005886(plasma membrane);GO:0005737(cytoplasm);GO:0005640(nuclear outer membrane);GO:0005637(nuclear inner membrane);GO:0060133(somatotropin secreting cell development);GO:0060124(positive regulation of growth hormone secretion);GO:0051384(response to glucocorticoid);GO:…	04080(Neuroactive ligand-receptor interaction);04080(Neuroactive ligand-receptor interaction)	growth hormone releasing hormone receptor [Source:HGNC Symbol;Acc:HGNC:4266]	0.299642	0.190325	0.467237	0.035523	0.039574	0.274613
ENSGALG00000005215	CACNA1H	ENSGALT00000008381	GO:0016021(integral component of membrane);GO:2000344(positive regulation of acrosome reaction);GO:0070509(calcium ion import);GO:0042391(regulation of membrane potential);GO:0035865(cellular response to potassium ion);GO:0034651(cortisol biosynthetic process);GO:0032870(cellular response to hormone stimulus);GO:0032342(aldosterone biosynthetic process);GO:0097110(scaffold protein binding);GO:000…	NA	calcium voltage-gated channel subunit alpha1 H [Source:HGNC Symbol;Acc:HGNC:1395]	0.535874	0.655716	0.293761	0.137701	0.130215	0.107764
ENSGALG00000005223	PAC1	ENSGALT00000043252	GO:0043235(receptor complex);GO:0007166(cell surface receptor signaling pathway);GO:0004888(transmembrane signaling receptor activity);GO:0004999(vasoactive intestinal polypeptide receptor activity);GO:0005886(plasma membrane);GO:0007186(G-protein coupled receptor signaling pathway);GO:0007165(signal transduction);GO:0004930(G-protein coupled receptor activity);GO:0004871(signal transducer activi…	04080(Neuroactive ligand-receptor interaction)	ADCYAP receptor type I [Source:HGNC Symbol;Acc:HGNC:242]	0.113325	0.048085	0.081192	0.010372	0.063541	0.078746
ENSGALG00000005226	MYOZ1	ENSGALT00000008397	GO:0015629(actin cytoskeleton);GO:0051373(FATZ binding);GO:0030018(Z disc);GO:0030239(myofibril assembly);GO:0031433(telethonin binding);GO:0003779(actin binding)	NA	myozenin 1 [Source:HGNC Symbol;Acc:HGNC:13752]	0.05983	0.063262	0.188192	0.025949	0.128807	0.015323
ENSGALG00000005242	ENSGALG00000005242	ENSGALT00000090040	GO:0007166(cell surface receptor signaling pathway);GO:0004888(transmembrane signaling receptor activity);GO:0004999(vasoactive intestinal polypeptide receptor activity);GO:0005886(plasma membrane);GO:0007186(G-protein coupled receptor signaling pathway);GO:0007165(signal transduction);GO:0004930(G-protein coupled receptor activity);GO:0004871(signal transducer activity);GO:0016021(integral compo…	NA		0.00876841	0	0.00169174	0.000847828	0	0
ENSGALG00000005245	SGPP2	ENSGALT00000008427	GO:0005783(endoplasmic reticulum);GO:0006670(sphingosine metabolic process);GO:0042392(sphingosine-1-phosphate phosphatase activity);GO:0016311(dephosphorylation);GO:0016021(integral component of membrane);GO:0016020(membrane)	00600(Sphingolipid metabolism)	sphingosine-1-phosphate phosphatase 2 [Source:HGNC Symbol;Acc:HGNC:19953]	0.561742	0.934864	1.22206	0.167077	0.12484	0.807065
ENSGALG00000005247	ENSGALG00000005247	ENSGALT00000008429	GO:0036126(sperm flagellum);GO:0060294(cilium movement involved in cell motility);GO:0030317(flagellated sperm motility);GO:0060271(cilium assembly);GO:0005634(nucleus);GO:0005623(cell)	NA		0	0.033702	0	0.049831	0.039053	0.007489
ENSGALG00000005252	GPR88	ENSGALT00000008436	GO:0061743(motor learning);GO:0050885(neuromuscular process controlling balance);GO:0019228(neuronal action potential);GO:0007626(locomotory behavior);GO:0003774(motor activity);GO:0007631(feeding behavior);GO:0007268(chemical synaptic transmission);GO:0007218(neuropeptide signaling pathway);GO:0007186(G-protein coupled receptor signaling pathway);GO:0004930(G-protein coupled receptor activity);G…	NA	G protein-coupled receptor 88 [Source:HGNC Symbol;Acc:HGNC:4539]	0.076355	0.265037	0.045193	0.22886	0.139227	0.132051
ENSGALG00000005258	SSTR5	ENSGALT00000008442	GO:0005886(plasma membrane);GO:0050796(regulation of insulin secretion);GO:0042593(glucose homeostasis);GO:0032467(positive regulation of cytokinesis);GO:0071385(cellular response to glucocorticoid stimulus);GO:0007268(chemical synaptic transmission);GO:0043005(neuron projection);GO:0038170(somatostatin signaling pathway);GO:0008285(negative regulation of cell proliferation);GO:0007187(G-protein …	04080(Neuroactive ligand-receptor interaction)	somatostatin receptor 5 [Source:HGNC Symbol;Acc:HGNC:11334]	0.082311	0	0	0	0.030211	0
ENSGALG00000005265	SYT9	ENSGALT00000064534;ENSGALT00000008451;ENSGALT00000063676	GO:0031045(dense core granule);GO:0017158(regulation of calcium ion-dependent exocytosis);GO:0042802(identical protein binding);GO:0005546(phosphatidylinositol-4,5-bisphosphate binding);GO:0001786(phosphatidylserine binding);GO:0000149(SNARE binding);GO:0050796(regulation of insulin secretion);GO:0048791(calcium ion-regulated exocytosis of neurotransmitter);GO:0006906(vesicle fusion);GO:0030276(c…	NA	synaptotagmin 9 [Source:HGNC Symbol;Acc:HGNC:19265]	0.155855	0.0962722	0.117068	0.050385	0.11259	0.09309
ENSGALG00000005266	BEAN1	ENSGALT00000008452	GO:0016021(integral component of membrane);GO:0016020(membrane)	NA	brain expressed associated with NEDD4 1 [Source:HGNC Symbol;Acc:HGNC:24160]	0.356211	0.444652	0.634077	1.03811	1.08769	1.38928
ENSGALG00000005285	TBX4	ENSGALT00000008476	GO:0005884(actin filament);GO:0048705(skeletal system morphogenesis);GO:0035136(forelimb morphogenesis);GO:0035116(embryonic hindlimb morphogenesis);GO:0035108(limb morphogenesis);GO:0030326(embryonic limb morphogenesis);GO:0030324(lung development);GO:0002009(morphogenesis of an epithelium);GO:0030274(LIM domain binding);GO:0001525(angiogenesis);GO:0060174(limb bud formation);GO:0010468(regulati…	NA	T-box 4 [Source:HGNC Symbol;Acc:HGNC:11603]	0.01889	0	0.047273	0.015869	0.027695	0.028888
ENSGALG00000005286	TRIM42	ENSGALT00000008477	GO:0005622(intracellular);GO:0046872(metal ion binding);GO:0008270(zinc ion binding)	NA	tripartite motif containing 42 [Source:HGNC Symbol;Acc:HGNC:19014]	0	0	0	0	0.026095	0
ENSGALG00000005292	KLHL40	ENSGALT00000008484	GO:0031674(I band);GO:0031672(A band);GO:0032435(negative regulation of proteasomal ubiquitin-dependent protein catabolic process);GO:0031397(negative regulation of protein ubiquitination);GO:0048741(skeletal muscle fiber development);GO:0031463(Cul3-RING ubiquitin ligase complex);GO:0004842(ubiquitin-protein transferase activity);GO:0016567(protein ubiquitination)	NA	kelch like family member 40 [Source:HGNC Symbol;Acc:HGNC:30372]	0	0.012545	0	0.020075	0.035083	0.042043
ENSGALG00000005297	HHATL	ENSGALT00000008494	GO:0048471(perinuclear region of cytoplasm);GO:0005783(endoplasmic reticulum);GO:0060262(negative regulation of N-terminal protein palmitoylation);GO:0016021(integral component of membrane);GO:0016020(membrane)	NA	hedgehog acyltransferase like [Source:HGNC Symbol;Acc:HGNC:13242]	0.111257	0.184321	0.050516	0.090066	0.066209	0.064094
ENSGALG00000005303	CCDC13	ENSGALT00000008504	GO:0034451(centriolar satellite);GO:0005829(cytosol);GO:0005813(centrosome);GO:0005634(nucleus);GO:1905515(non-motile cilium assembly);GO:0031122(cytoplasmic microtubule organization);GO:0006974(cellular response to DNA damage stimulus)	NA	coiled-coil domain containing 13 [Source:HGNC Symbol;Acc:HGNC:26358]	0.531333	0.776539	0.786616	0.366461	0.245368	0.447594
ENSGALG00000005318	OVCH2	ENSGALT00000008522	GO:0006508(proteolysis);GO:0008236(serine-type peptidase activity);GO:0004252(serine-type endopeptidase activity);GO:0016787(hydrolase activity);GO:0008233(peptidase activity)	NA	ovochymase 2 (gene/pseudogene) [Source:HGNC Symbol;Acc:HGNC:29970]	0.865596	0.571014	0.538522	0.137406	0.070986	0.044044
ENSGALG00000005319	CDH8	ENSGALT00000008525	GO:0043679(axon terminus);GO:0043083(synaptic cleft);GO:0005886(plasma membrane);GO:0035249(synaptic transmission, glutamatergic);GO:0007268(chemical synaptic transmission);GO:0009409(response to cold);GO:0007155(cell adhesion);GO:0007156(homophilic cell adhesion via plasma membrane adhesion molecules);GO:0005509(calcium ion binding);GO:0016021(integral component of membrane);GO:0016020(membrane)…	NA	cadherin 8 [Source:HGNC Symbol;Acc:HGNC:1767]	0	0	0	0.0101909	0.016676	0
ENSGALG00000005323	DIRAS2	ENSGALT00000008539	GO:0005886(plasma membrane);GO:0005525(GTP binding);GO:0003924(GTPase activity);GO:0000166(nucleotide binding);GO:0007165(signal transduction);GO:0016020(membrane)	NA	DIRAS family GTPase 2 [Source:HGNC Symbol;Acc:HGNC:19323]	0.068894	0	0.157833	0	0.054379	0
ENSGALG00000005327	RBP2	ENSGALT00000008547	GO:0006810(transport);GO:0008289(lipid binding)	NA	retinol binding protein 2 [Source:HGNC Symbol;Acc:HGNC:9920]	0	0	0.088694	0	0	0
ENSGALG00000005330	SNCAIP	ENSGALT00000058340;ENSGALT00000008552	GO:0042802(identical protein binding);GO:0005737(cytoplasm);GO:0031625(ubiquitin protein ligase binding);GO:0005654(nucleoplasm);GO:0042417(dopamine metabolic process);GO:0008219(cell death);GO:0046928(regulation of neurotransmitter secretion);GO:0090083(regulation of inclusion body assembly);GO:0036464(cytoplasmic ribonucleoprotein granule);GO:0036464(cytoplasmic ribonucleoprotein granule)	NA	synuclein alpha interacting protein [Source:HGNC Symbol;Acc:HGNC:11139]	0.621077	0.609482	0.523969	0.39037	0.420535	0.490369
ENSGALG00000005331	GJC2	ENSGALT00000008553	GO:0043209(myelin sheath);GO:0005922(connexin complex);GO:0005921(gap junction);GO:0055085(transmembrane transport);GO:0009636(response to toxic substance);GO:0007267(cell-cell signaling);GO:0007154(cell communication);GO:0005243(gap junction channel activity);GO:0030054(cell junction);GO:0005886(plasma membrane);GO:0016021(integral component of membrane);GO:0016020(membrane);GO:1903763(gap junct…	NA	gap junction protein gamma 2 [Source:HGNC Symbol;Acc:HGNC:17494]	0.011914	0.020496	0.323054	0.193377	0.143757	0.082275
ENSGALG00000005351	PRDM6	ENSGALT00000008588	GO:0005634(nucleus);GO:0051151(negative regulation of smooth muscle cell differentiation);GO:0045892(negative regulation of transcription, DNA-templated);GO:0022008(neurogenesis);GO:0042803(protein homodimerization activity);GO:0003676(nucleic acid binding)	00310(Lysine degradation)	PR/SET domain 6 [Source:HGNC Symbol;Acc:HGNC:9350]	0.061053	0.101915	0.14386	0.022108	0.011431	0
ENSGALG00000005361	ENSGALG00000005361	ENSGALT00000008606	GO:0006166(purine ribonucleoside salvage);GO:0004422(hypoxanthine phosphoribosyltransferase activity);GO:0009116(nucleoside metabolic process);GO:0005737(cytoplasm);GO:0016757(transferase activity, transferring glycosyl groups);GO:0046872(metal ion binding);GO:0016740(transferase activity);GO:0000166(nucleotide binding);GO:0052657(guanine phosphoribosyltransferase activity);GO:0032264(IMP salvage)	NA		0	0.007709	0	0.017917	0.026929	0
ENSGALG00000005400	CACNA2D3	ENSGALT00000008674	NA	04010(MAPK signaling pathway);04260(Cardiac muscle contraction);04261(Adrenergic signaling in cardiomyocytes)	calcium voltage-gated channel auxiliary subunit alpha2delta 3 [Source:HGNC Symbol;Acc:HGNC:15460]	0.046303	0.064036	0.114362	0.032635	0	0.028247
ENSGALG00000005403	DHRS11	ENSGALT00000008678	GO:0008202(steroid metabolic process);GO:0006629(lipid metabolic process);GO:0016491(oxidoreductase activity);GO:0005576(extracellular region);GO:0055114(oxidation-reduction process);GO:0000166(nucleotide binding);GO:0000253(3-keto sterol reductase activity);GO:0004303(estradiol 17-beta-dehydrogenase activity);GO:0072555(17-beta-ketosteroid reductase activity);GO:0072582(17-beta-hydroxysteroid de…	NA	dehydrogenase/reductase 11 [Source:HGNC Symbol;Acc:HGNC:28639]	0.835903	0.894753	0.607968	0.26034	0.122619	0.329774
ENSGALG00000005404	LRTM1	ENSGALT00000008679	GO:0051965(positive regulation of synapse assembly);GO:0046426(negative regulation of JAK-STAT cascade);GO:0006469(negative regulation of protein kinase activity);GO:0004860(protein kinase inhibitor activity);GO:0019221(cytokine-mediated signaling pathway);GO:0005737(cytoplasm);GO:0016021(integral component of membrane);GO:0016020(membrane)	NA	leucine rich repeats and transmembrane domains 1 [Source:HGNC Symbol;Acc:HGNC:25023]	0	0.051174	0.045322	0	0	0
ENSGALG00000005409	LHX1	ENSGALT00000008686	GO:0043234(protein complex);GO:0005634(nucleus);GO:0005622(intracellular);GO:2000768(positive regulation of nephron tubule epithelial cell differentiation);GO:2000744(positive regulation of anterior head development);GO:2000543(positive regulation of gastrulation);GO:0097477(lateral motor column neuron migration);GO:0090190(positive regulation of branching involved in ureteric bud morphogenesis);…	NA	LIM homeobox 1 [Source:HGNC Symbol;Acc:HGNC:6593]	0.012649	0.064808	0.041452	0.023381	0.050349	0
ENSGALG00000005413	HS3ST6	ENSGALT00000077041	GO:0008467([heparan sulfate]-glucosamine 3-sulfotransferase 1 activity)	NA	heparan sulfate-glucosamine 3-sulfotransferase 6 [Source:HGNC Symbol;Acc:HGNC:14178]	0.253954	0	0	0	0	0
ENSGALG00000005419	ERC2	ENSGALT00000008705	GO:0045202(synapse);GO:0048786(presynaptic active zone)	NA	ELKS/RAB6-interacting/CAST family member 2 [Source:HGNC Symbol;Acc:HGNC:31922]	0.028208	0.058487	0.050335	0.016889	0.08714	0.061529
ENSGALG00000005421	ENSGALG00000005421	ENSGALT00000008708	GO:0008289(lipid binding);GO:0005783(endoplasmic reticulum)	NA		0.079382	0.42589	0.131949	0.165543	0.110802	0.166184
ENSGALG00000005426	FREM1	ENSGALT00000070266;ENSGALT00000008716	GO:0005604(basement membrane);GO:0097094(craniofacial suture morphogenesis);GO:0007160(cell-matrix adhesion);GO:0007154(cell communication);GO:0016021(integral component of membrane);GO:0016021(integral component of membrane)	NA	FRAS1 related extracellular matrix 1 [Source:HGNC Symbol;Acc:HGNC:23399]	2.61208	2.30876	2.64857	1.44326	1.44962	2.21264
ENSGALG00000005434	CER1	ENSGALT00000008725	GO:0010629(negative regulation of gene expression);GO:0010628(positive regulation of gene expression);GO:0005615(extracellular space);GO:0005125(cytokine activity);GO:0005576(extracellular region);GO:0016015(morphogen activity);GO:0036122(BMP binding);GO:0042803(protein homodimerization activity);GO:0001657(ureteric bud development);GO:0001947(heart looping);GO:0003140(determination of left/right…	04310(Wnt signaling pathway)	cerberus 1, DAN family BMP antagonist [Source:HGNC Symbol;Acc:HGNC:1862]	0	0.027627	0	0.023229	0	0
ENSGALG00000005443	TMIE	ENSGALT00000039133	GO:0016021(integral component of membrane);GO:0016020(membrane)	NA	transmembrane inner ear [Source:HGNC Symbol;Acc:HGNC:30800]	0	0	0	0	0.015599	0.010053
ENSGALG00000005448	MYL3	ENSGALT00000084918;ENSGALT00000008744	GO:0005509(calcium ion binding);GO:0031674(I band);GO:0031672(A band);GO:0060048(cardiac muscle contraction);GO:0055010(ventricular cardiac muscle tissue morphogenesis);GO:0006942(regulation of striated muscle contraction);GO:0002026(regulation of the force of heart contraction);GO:0003785(actin monomer binding);GO:0003785(actin monomer binding)	04371(Apelin signaling pathway);04260(Cardiac muscle contraction);04261(Adrenergic signaling in cardiomyocytes);04261(Adrenergic signaling in cardiomyocytes)	myosin light chain 3 [Source:HGNC Symbol;Acc:HGNC:7584]	0.170158	0.201839	0.103672	0.19014	0.0588118	0.118698
ENSGALG00000005458	RPL3L	ENSGALT00000008758;ENSGALT00000057236	GO:0022625(cytosolic large ribosomal subunit);GO:0000027(ribosomal large subunit assembly);GO:0003735(structural constituent of ribosome);GO:0030529(intracellular ribonucleoprotein complex);GO:0005840(ribosome);GO:0003723(RNA binding);GO:0006412(translation);GO:0005622(intracellular);GO:0016020(membrane);GO:0016020(membrane)	03010(Ribosome);03010(Ribosome)	ribosomal protein L3 like [Source:HGNC Symbol;Acc:HGNC:10351]	0.354744	0.206993	0.394405	0.221	0.163513	0.0907201
ENSGALG00000005462	ZP4	ENSGALT00000033525	GO:2000360(negative regulation of binding of sperm to zona pellucida);GO:2000344(positive regulation of acrosome reaction);GO:0060478(acrosomal vesicle exocytosis);GO:0042102(positive regulation of T cell proliferation);GO:0002922(positive regulation of humoral immune response);GO:0032190(acrosin binding);GO:0016021(integral component of membrane);GO:0016020(membrane);GO:0042802(identical protein…	NA	zona pellucida glycoprotein 4 [Source:HGNC Symbol;Acc:HGNC:15770]	0.02773	0.154973	0.152725	0.065396	0.048785	0.212904
ENSGALG00000005467	HSD17B2	ENSGALT00000008780	GO:0032526(response to retinoic acid);GO:0047035(testosterone dehydrogenase (NAD+) activity);GO:0004303(estradiol 17-beta-dehydrogenase activity);GO:0055114(oxidation-reduction process);GO:0016491(oxidoreductase activity);GO:0016021(integral component of membrane);GO:0016020(membrane)	00140(Steroid hormone biosynthesis)	hydroxysteroid 17-beta dehydrogenase 2 [Source:HGNC Symbol;Acc:HGNC:5211]	0.042769	0.033935	0.018266	0.079239	0.12319	0.079065
ENSGALG00000005493	ITGB1BP2	ENSGALT00000008819	GO:0030018(Z disc);GO:0008270(zinc ion binding);GO:0005509(calcium ion binding)	NA	integrin subunit beta 1 binding protein 2 [Source:HGNC Symbol;Acc:HGNC:6154]	0.122134	0.23718	0.111258	0.108396	0	0.009434
ENSGALG00000005499	IL17RD	ENSGALT00000008827;ENSGALT00000061152	GO:0005794(Golgi apparatus);GO:0005654(nucleoplasm);GO:0005654(nucleoplasm)	NA	interleukin 17 receptor D [Source:HGNC Symbol;Acc:HGNC:17616]	0.117928	0.110539	0.137006	0.123411	0.0559557	0.0867881
ENSGALG00000005502	KCNG4	ENSGALT00000033756	GO:0016021(integral component of membrane);GO:0008076(voltage-gated potassium channel complex);GO:0005886(plasma membrane);GO:0071805(potassium ion transmembrane transport);GO:0051260(protein homooligomerization);GO:0044325(ion channel binding);GO:0005251(delayed rectifier potassium channel activity);GO:0005249(voltage-gated potassium channel activity);GO:0034765(regulation of ion transmembrane t…	NA	potassium voltage-gated channel modifier subfamily G member 4 [Source:HGNC Symbol;Acc:HGNC:19697]	0	0	0	0	0.011762	0
ENSGALG00000005503	WFDC1	ENSGALT00000008832	GO:0004867(serine-type endopeptidase inhibitor activity);GO:0030414(peptidase inhibitor activity);GO:0001558(regulation of cell growth);GO:0010466(negative regulation of peptidase activity);GO:0005615(extracellular space);GO:0010951(negative regulation of endopeptidase activity);GO:0005576(extracellular region);GO:0050728(negative regulation of inflammatory response);GO:0061045(negative regulatio…	NA	WAP four-disulfide core domain 1 [Source:HGNC Symbol;Acc:HGNC:15466]	0.277734	0.733186	0.207784	0.49116	0.220391	0.637087
ENSGALG00000005537	ASB14	ENSGALT00000008882	GO:0000151(ubiquitin ligase complex);GO:0004842(ubiquitin-protein transferase activity);GO:0031625(ubiquitin protein ligase binding);GO:0016567(protein ubiquitination);GO:0005634(nucleus);GO:0005737(cytoplasm);GO:0035556(intracellular signal transduction)	NA	ankyrin repeat and SOCS box containing 14 [Source:HGNC Symbol;Acc:HGNC:19766]	0	0	0.205361	0.073996	0.056834	0.015695
ENSGALG00000005543	ENSGALG00000005543	ENSGALT00000008892	GO:0051482(positive regulation of cytosolic calcium ion concentration involved in phospholipase C-activating G-protein coupled signaling pathway);GO:0035025(positive regulation of Rho protein signal transduction);GO:0004930(G-protein coupled receptor activity);GO:0005887(integral component of plasma membrane);GO:0007186(G-protein coupled receptor signaling pathway);GO:0016021(integral component o…	NA		0	0.081973	0.001037	0.393407	0.794091	0.582818
ENSGALG00000005599	ENSGALG00000005599	ENSGALT00000008982	GO:0015020(glucuronosyltransferase activity);GO:0016758(transferase activity, transferring hexosyl groups);GO:0043231(intracellular membrane-bounded organelle);GO:0016757(transferase activity, transferring glycosyl groups);GO:0008152(metabolic process);GO:0016740(transferase activity);GO:0016021(integral component of membrane);GO:0016020(membrane)	00565(Ether lipid metabolism);00600(Sphingolipid metabolism)		0.01452	0.036087	0	0	0.016708	0
ENSGALG00000005601	ENSGALG00000005601	ENSGALT00000062365;ENSGALT00000008986	GO:0036159(inner dynein arm assembly);GO:0003341(cilium movement);GO:0045505(dynein intermediate chain binding);GO:0051959(dynein light intermediate chain binding);GO:0030286(dynein complex);GO:0007018(microtubule-based movement);GO:0003777(microtubule motor activity);GO:0016887(ATPase activity);GO:0005524(ATP binding);GO:0045503(dynein light chain binding);GO:0008569(ATP-dependent microtubule mo…	NA		0.0555084	0.081949	0.0860565	0.0391907	0.0399592	0.0346577
ENSGALG00000005613	ENSGALG00000005613	ENSGALT00000009008	GO:0043565(sequence-specific DNA binding);GO:0003700(transcription factor activity, sequence-specific DNA binding);GO:0007275(multicellular organism development);GO:0006355(regulation of transcription, DNA-templated);GO:0005634(nucleus);GO:0003677(DNA binding)	NA		0.169398	0.15427	0.350292	0.026663	0.026726	0
ENSGALG00000005616	ARSI	ENSGALT00000009011	GO:0008484(sulfuric ester hydrolase activity);GO:0008152(metabolic process);GO:0003824(catalytic activity)	NA	arylsulfatase family member I [Source:HGNC Symbol;Acc:HGNC:32521]	0.345919	0	0.124142	0.147417	0.044449	0.002914
ENSGALG00000005621	CAMK2A	ENSGALT00000009020	GO:0014069(postsynaptic density);GO:0005634(nucleus);GO:1902108(regulation of mitochondrial membrane permeability involved in apoptotic process);GO:0051928(positive regulation of calcium ion transport);GO:0051092(positive regulation of NF-kappaB transcription factor activity);GO:0048813(dendrite morphogenesis);GO:0048168(regulation of neuronal synaptic plasticity);GO:0046928(regulation of neurotr…	04012(ErbB signaling pathway);04310(Wnt signaling pathway);04020(Calcium signaling pathway);04114(Oocyte meiosis);04217(Necroptosis);04912(GnRH signaling pathway);04916(Melanogenesis);04261(Adrenergic signaling in cardiomyocytes)	calcium/calmodulin dependent protein kinase II alpha [Source:HGNC Symbol;Acc:HGNC:1460]	0	0	0.000608904	0.0268714	0.00887945	0
ENSGALG00000005630	CRYBB1	ENSGALT00000009031	GO:0005212(structural constituent of eye lens);GO:0007601(visual perception)	NA	crystallin beta B1 [Source:HGNC Symbol;Acc:HGNC:2397]	0.006607	0.151541	0.037156	0.089827	0.029776	0.155004
ENSGALG00000005631	TRPM2	ENSGALT00000009035	GO:0071421(manganese ion transmembrane transport);GO:0030659(cytoplasmic vesicle membrane);GO:0005887(integral component of plasma membrane);GO:0005886(plasma membrane);GO:0005765(lysosomal membrane);GO:0098703(calcium ion import across plasma membrane);GO:0097028(dendritic cell differentiation);GO:0071502(cellular response to temperature stimulus);GO:0071415(cellular response to purine-containin…	04621(NOD-like receptor signaling pathway)	transient receptor potential cation channel subfamily M member 2 [Source:HGNC Symbol;Acc:HGNC:12339]	0.177737	0.459141	0.220837	0.125801	0.172363	0.188356
ENSGALG00000005634	CRYBA4	ENSGALT00000086917;ENSGALT00000009039	GO:0043010(camera-type eye development);GO:0007601(visual perception);GO:0005212(structural constituent of eye lens);GO:0005212(structural constituent of eye lens)	NA	beta-crystallin A4 [Source:RefSeq peptide;Acc:NP_989509]	0	0	0.0234873	0.042372	0.122941	0
ENSGALG00000005648	ENSGALG00000005648	ENSGALT00000009061	GO:1901031(regulation of response to reactive oxygen species);GO:0005634(nucleus)	04115(p53 signaling pathway)		0.50991	0.742154	0.523713	0.434793	0.437089	0.705581
ENSGALG00000005672	SLC6A7	ENSGALT00000055495;ENSGALT00000009094	GO:0015193(L-proline transmembrane transporter activity);GO:0035524(proline transmembrane transport);GO:0006836(neurotransmitter transport);GO:0015293(symporter activity);GO:0005328(neurotransmitter:sodium symporter activity);GO:0055085(transmembrane transport);GO:0006810(transport);GO:0005887(integral component of plasma membrane);GO:0016021(integral component of membrane);GO:0016020(membrane);G…	NA	solute carrier family 6 member 7 [Source:HGNC Symbol;Acc:HGNC:11054]	0	0.028003	0.0147027	0.00962342	0	0.00320338
ENSGALG00000005679	CDX1	ENSGALT00000009108	GO:0044212(transcription regulatory region DNA binding);GO:0009887(animal organ morphogenesis);GO:0009948(anterior/posterior axis specification);GO:0000977(RNA polymerase II regulatory region sequence-specific DNA binding);GO:0045944(positive regulation of transcription from RNA polymerase II promoter);GO:0030154(cell differentiation);GO:0006357(regulation of transcription from RNA polymerase II …	NA	caudal type homeobox 1 [Source:HGNC Symbol;Acc:HGNC:1805]	0	0.018664	0.008143	0.015842	0	0
ENSGALG00000005689	Pax-2	ENSGALT00000075370	GO:0035282(segmentation);GO:0001756(somitogenesis);GO:0072179(nephric duct formation);GO:0001822(kidney development);GO:0060993(kidney morphogenesis);GO:0005634(nucleus);GO:0007275(multicellular organism development);GO:0006355(regulation of transcription, DNA-templated);GO:0006351(transcription, DNA-templated);GO:0003677(DNA binding);GO:0000987(core promoter proximal region sequence-specific DNA…	NA	paired box 2 [Source:HGNC Symbol;Acc:HGNC:8616]	0	0	0.00751576	0.0174048	0.00298493	0.0753303
ENSGALG00000005718	BHLHE23	ENSGALT00000009175	GO:0006355(regulation of transcription, DNA-templated);GO:0046983(protein dimerization activity);GO:0045944(positive regulation of transcription from RNA polymerase II promoter);GO:0046548(retinal rod cell development);GO:0046671(negative regulation of retinal cell programmed cell death);GO:0048050(post-embryonic eye morphogenesis);GO:0048468(cell development)	NA	basic helix-loop-helix family member e23 [Source:HGNC Symbol;Acc:HGNC:16093]	0	0.042242	0	0.018296	0.064	0.030807
ENSGALG00000005721	DGKG	ENSGALT00000009180	GO:0046834(lipid phosphorylation);GO:0046486(glycerolipid metabolic process);GO:0004143(diacylglycerol kinase activity);GO:0007205(protein kinase C-activating G-protein coupled receptor signaling pathway);GO:0003951(NAD+ kinase activity);GO:0016301(kinase activity);GO:0005622(intracellular);GO:0008152(metabolic process);GO:0035556(intracellular signal transduction);GO:0016740(transferase activity…	00561(Glycerolipid metabolism);00564(Glycerophospholipid metabolism);04070(Phosphatidylinositol signaling system)	diacylglycerol kinase gamma [Source:HGNC Symbol;Acc:HGNC:2853]	0.202886	0.212287	0.081764	0.034923	0.021178	0.085808
ENSGALG00000005752	ABCA4	ENSGALT00000009238	GO:0001750(photoreceptor outer segment);GO:0045494(photoreceptor cell maintenance);GO:0045332(phospholipid translocation);GO:0007601(visual perception);GO:0006649(phospholipid transfer to membrane);GO:0090555(phosphatidylethanolamine-translocating ATPase activity);GO:0016887(ATPase activity);GO:0005548(phospholipid transporter activity);GO:0004012(phospholipid-translocating ATPase activity);GO:00…	02010(ABC transporters)	ATP binding cassette subfamily A member 4 [Source:HGNC Symbol;Acc:HGNC:34]	0.283865	0.216998	0.245796	0.149882	0.038243	0.1194
ENSGALG00000005754	ENSGALG00000005754	ENSGALT00000009240	GO:0007179(transforming growth factor beta receptor signaling pathway);GO:0042127(regulation of cell proliferation);GO:0046330(positive regulation of JNK cascade);GO:0016311(dephosphorylation);GO:0035335(peptidyl-tyrosine dephosphorylation);GO:0006470(protein dephosphorylation);GO:0016791(phosphatase activity);GO:0008138(protein tyrosine/serine/threonine phosphatase activity);GO:0004725(protein t…	NA		0.123283	0.078658	0.176758	0.019907	0.043753	0.017198
ENSGALG00000005762	BIRC7	ENSGALT00000009253	GO:0009966(regulation of signal transduction);GO:1990001(inhibition of cysteine-type endopeptidase activity involved in apoptotic process);GO:0043027(cysteine-type endopeptidase inhibitor activity involved in apoptotic process);GO:0006915(apoptotic process);GO:0004842(ubiquitin-protein transferase activity);GO:0016567(protein ubiquitination);GO:0005634(nucleus);GO:0005737(cytoplasm)	04120(Ubiquitin mediated proteolysis)	baculoviral IAP repeat containing 7 [Source:HGNC Symbol;Acc:HGNC:13702]	0	0.03111	0.065986	0.075494	0.013342	0.085973
ENSGALG00000005763	VILL	ENSGALT00000009258	GO:0007010(cytoskeleton organization);GO:0051015(actin filament binding);GO:0003779(actin binding)	NA	villin like [Source:HGNC Symbol;Acc:HGNC:30906]	1.22598	1.06478	1.00578	1.15848	0.579465	1.31796
ENSGALG00000005766	PKD2L1	ENSGALT00000009261	GO:0097730(non-motile cilium);GO:0043235(receptor complex);GO:0043231(intracellular membrane-bounded organelle);GO:0034704(calcium channel complex);GO:0034703(cation channel complex);GO:0016020(membrane);GO:0009986(cell surface);GO:0005886(plasma membrane);GO:0005783(endoplasmic reticulum);GO:0071805(potassium ion transmembrane transport);GO:0071468(cellular response to acidic pH);GO:0070207(prot…	NA	polycystin 2 like 1, transient receptor potential cation channel [Source:HGNC Symbol;Acc:HGNC:9011]	0.009229	0.00266	0	0.006094	0.036563	0.014483
ENSGALG00000005774	NKAIN4	ENSGALT00000066184;ENSGALT00000055333;ENSGALT00000033989	GO:0002028(regulation of sodium ion transport);GO:0016021(integral component of membrane);GO:0016020(membrane);GO:0016020(membrane)	NA	sodium/potassium transporting ATPase interacting 4 [Source:HGNC Symbol;Acc:HGNC:16191]	0.268455	0.393842	0.360717	0.315451	0.631952	0.427414
ENSGALG00000005790	ENSGALG00000005790	ENSGALT00000009301	GO:0032007(negative regulation of TOR signaling);GO:0006469(negative regulation of protein kinase activity);GO:0005737(cytoplasm);GO:0035556(intracellular signal transduction)	NA		0.073934	0.168935	0.119972	0.061029	0.058894	0.166536
ENSGALG00000005797	COL20A1	ENSGALT00000009312	NA	NA	collagen type XX alpha 1 chain [Source:HGNC Symbol;Acc:HGNC:14670]	0.089414	0.105974	0.084533	0.015758	0.032239	0.076999
ENSGALG00000005801	CHRNA4	ENSGALT00000009316	GO:0016020(membrane);GO:0009897(external side of plasma membrane);GO:0005892(acetylcholine-gated channel complex);GO:0005886(plasma membrane);GO:0098655(cation transmembrane transport);GO:0095500(acetylcholine receptor signaling pathway);GO:0060080(inhibitory postsynaptic potential);GO:0051899(membrane depolarization);GO:0050890(cognition);GO:0050877(nervous system process);GO:0042391(regulation …	04080(Neuroactive ligand-receptor interaction)	cholinergic receptor nicotinic alpha 4 subunit [Source:HGNC Symbol;Acc:HGNC:1958]	0	0.030136	0.011664	0.04396	0.064299	0.041292
ENSGALG00000005811	ENSGALG00000005811	ENSGALT00000009331	NA	NA		0.072537	0.061704	0.021443	0.037407	0.04844	0.031343
ENSGALG00000005822	KCNQ2	ENSGALT00000009353	GO:0034765(regulation of ion transmembrane transport);GO:0030506(ankyrin binding);GO:0005267(potassium channel activity);GO:0016021(integral component of membrane);GO:0071805(potassium ion transmembrane transport);GO:0005249(voltage-gated potassium channel activity);GO:0008076(voltage-gated potassium channel complex);GO:0006813(potassium ion transport);GO:0006811(ion transport);GO:0005216(ion cha…	NA	potassium voltage-gated channel subfamily Q member 2 [Source:HGNC Symbol;Acc:HGNC:6296]	0	0	0.01713	0.027333	0.022518	0.014728
ENSGALG00000005824	SUSD2	ENSGALT00000009356	GO:0070062(extracellular exosome);GO:0005886(plasma membrane);GO:1902807(negative regulation of cell cycle G1/S phase transition);GO:0051782(negative regulation of cell division);GO:0030247(polysaccharide binding);GO:0006955(immune response);GO:0006898(receptor-mediated endocytosis);GO:0005044(scavenger receptor activity);GO:0016021(integral component of membrane);GO:0016020(membrane)	NA	sushi domain containing 2 [Source:HGNC Symbol;Acc:HGNC:30667]	0.005355	0.018225	0.013668	0.044941	0.019976	0.025492
ENSGALG00000005831	DNAI1	ENSGALT00000009363	GO:0036158(outer dynein arm assembly);GO:0003341(cilium movement);GO:0045504(dynein heavy chain binding);GO:0008574(ATP-dependent microtubule motor activity, plus-end-directed);GO:0045503(dynein light chain binding);GO:0036157(outer dynein arm);GO:0003351(epithelial cilium movement);GO:0007368(determination of left/right symmetry);GO:0007507(heart development);GO:0008286(insulin receptor signalin…	NA	dynein axonemal intermediate chain 1 [Source:HGNC Symbol;Acc:HGNC:2954]	0.288562	0.072875	0.33781	0.062178	0.04171	0.060966
ENSGALG00000005839	ENSGALG00000005839	ENSGALT00000009379;ENSGALT00000051008	GO:0001228(transcriptional activator activity, RNA polymerase II transcription regulatory region sequence-specific binding);GO:0000977(RNA polymerase II regulatory region sequence-specific DNA binding);GO:0005634(nucleus);GO:0045944(positive regulation of transcription from RNA polymerase II promoter);GO:0006366(transcription from RNA polymerase II promoter);GO:0003677(DNA binding);GO:0003677(DNA…	NA		1.34393	0.906925	1.27314	0.062284	0.0904311	0.372141
ENSGALG00000005842	GDPD2	ENSGALT00000050305	GO:0005886(plasma membrane);GO:0045669(positive regulation of osteoblast differentiation);GO:0030027(lamellipodium);GO:0090527(actin filament reorganization);GO:0005884(actin filament)	NA	glycerophosphodiester phosphodiesterase domain containing 2 [Source:HGNC Symbol;Acc:HGNC:25974]	0.027584	0	0	0.051443	0.003549	0.008934
ENSGALG00000005843	EEF1A2	ENSGALT00000009385	GO:0043209(myelin sheath);GO:0005853(eukaryotic translation elongation factor 1 complex);GO:0005737(cytoplasm);GO:0090218(positive regulation of lipid kinase activity);GO:0043065(positive regulation of apoptotic process);GO:0006414(translational elongation);GO:0019901(protein kinase binding);GO:0003746(translation elongation factor activity);GO:0003924(GTPase activity);GO:0005622(intracellular);G…	03013(RNA transport)	eukaryotic translation elongation factor 1 alpha 2 [Source:HGNC Symbol;Acc:HGNC:3192]	0.3306	0.403249	0.156722	0.031576	0.013505	0.01734
ENSGALG00000005844	ENSGALG00000005844	ENSGALT00000009388	GO:0016020(membrane);GO:0005737(cytoplasm)	NA		0.111961	0.113723	0.076769	0.011989	0.035701	0.070638
ENSGALG00000005846	MPDZ	ENSGALT00000009395	GO:0043220(Schmidt-Lanterman incisure);GO:0031410(cytoplasmic vesicle);GO:0016327(apicolateral plasma membrane);GO:0016324(apical plasma membrane);GO:0005923(bicellular tight junction);GO:0005737(cytoplasm);GO:0007155(cell adhesion);GO:0008022(protein C-terminus binding)	04530(Tight junction)	multiple PDZ domain crumbs cell polarity complex component [Source:HGNC Symbol;Acc:HGNC:7208]	2.34262	2.30728	2.07451	2.5609	1.82735	2.47796
ENSGALG00000005852	SRMS	ENSGALT00000009403	GO:0005737(cytoplasm);GO:0038083(peptidyl-tyrosine autophosphorylation);GO:0004713(protein tyrosine kinase activity);GO:0004715(non-membrane spanning protein tyrosine kinase activity);GO:0031234(extrinsic component of cytoplasmic side of plasma membrane);GO:0042127(regulation of cell proliferation);GO:0007169(transmembrane receptor protein tyrosine kinase signaling pathway);GO:0030154(cell differ…	NA	src-related kinase lacking C-terminal regulatory tyrosine and N-terminal myristylation sites [Source:HGNC Symbol;Acc:HGNC:11298]	0.061238	0.146769	0.050513	0.030029	0.02797	0.013766
ENSGALG00000005853	HTR2C	ENSGALT00000009404	GO:0005887(integral component of plasma membrane);GO:0005886(plasma membrane);GO:0070374(positive regulation of ERK1 and ERK2 cascade);GO:0051482(positive regulation of cytosolic calcium ion concentration involved in phospholipase C-activating G-protein coupled signaling pathway);GO:0051209(release of sequestered calcium ion into cytosol);GO:0045600(positive regulation of fat cell differentiation…	04020(Calcium signaling pathway);04080(Neuroactive ligand-receptor interaction);04540(Gap junction)	5-hydroxytryptamine receptor 2C [Source:HGNC Symbol;Acc:HGNC:5295]	0.029089	0.01502	0.030936	0.087255	0.049753	0
ENSGALG00000005861	ENSGALG00000005861	ENSGALT00000009423;ENSGALT00000062501	GO:0004553(hydrolase activity, hydrolyzing O-glycosyl compounds);GO:0005975(carbohydrate metabolic process);GO:0016021(integral component of membrane);GO:0016020(membrane);GO:0016020(membrane)	NA		0.23134	0.393528	0.381359	0.154075	0.217743	0.533358
ENSGALG00000005862	ENSGALG00000005862	ENSGALT00000009424	GO:0030247(polysaccharide binding);GO:0006955(immune response);GO:0006898(receptor-mediated endocytosis);GO:0005044(scavenger receptor activity)	NA		0	0.035728	0	0	0	0
ENSGALG00000005886	WSCD1	ENSGALT00000009462	GO:0008146(sulfotransferase activity)	NA	WSC domain containing 1 [Source:HGNC Symbol;Acc:HGNC:29060]	0.602246	0.562977	0.506388	0.574097	0.564888	0.483552
ENSGALG00000005896	ENSGALG00000005896	ENSGALT00000009489	GO:0046658(anchored component of plasma membrane);GO:0016020(membrane);GO:0004089(carbonate dehydratase activity)	00910(Nitrogen metabolism)		0	0	0	0.039734	0.026865	0.019331
ENSGALG00000005903	NRIP3	ENSGALT00000009496	GO:0004190(aspartic-type endopeptidase activity);GO:0006508(proteolysis)	NA	nuclear receptor interacting protein 3 [Source:HGNC Symbol;Acc:HGNC:1167]	0.061289	0	0.081915	0.016494	0.010077	0.233413
ENSGALG00000005918	ENSGALG00000005918	ENSGALT00000009517	GO:0016021(integral component of membrane);GO:0016020(membrane)	NA		0.367121	0.451902	0.233241	0.442207	0.370515	0.180495
ENSGALG00000005923	ENSGALG00000005923	ENSGALT00000009526	GO:0008015(blood circulation);GO:0001602(pancreatic polypeptide receptor activity);GO:0007631(feeding behavior);GO:0007268(chemical synaptic transmission);GO:0007218(neuropeptide signaling pathway);GO:0004983(neuropeptide Y receptor activity);GO:0007186(G-protein coupled receptor signaling pathway);GO:0007165(signal transduction);GO:0004930(G-protein coupled receptor activity);GO:0004871(signal t…	04080(Neuroactive ligand-receptor interaction)		0	0	0.083789	0	0	0
ENSGALG00000005928	XAF1	ENSGALT00000009537	NA	NA	XIAP associated factor 1 [Source:HGNC Symbol;Acc:HGNC:30932]	0	0.060526	0.047839	0.030213	0.022289	0.035272
ENSGALG00000005932	MYT1	ENSGALT00000073302	GO:0005654(nucleoplasm);GO:0005829(cytosol);GO:0003700(transcription factor activity, sequence-specific DNA binding);GO:0006355(regulation of transcription, DNA-templated);GO:0008270(zinc ion binding);GO:0005634(nucleus)	NA	myelin transcription factor 1 [Source:HGNC Symbol;Acc:HGNC:7622]	0.0276926	0.00401034	0.000446687	0.00808759	0	0.00478466
ENSGALG00000005958	TRIM66	ENSGALT00000009581	GO:0005654(nucleoplasm);GO:0016235(aggresome);GO:0005622(intracellular);GO:0046872(metal ion binding);GO:0008270(zinc ion binding)	NA	tripartite motif containing 66 [Source:HGNC Symbol;Acc:HGNC:29005]	0.116079	0.067663	0.105789	0.333715	0.22093	0.240411
ENSGALG00000005975	ENSGALG00000005975	ENSGALT00000040006	GO:0014003(oligodendrocyte development);GO:0003676(nucleic acid binding)	NA		0.302415	0.248326	0.068626	0.396527	0.149266	0.318465
ENSGALG00000005978	RBP3	ENSGALT00000009614	GO:0090658(cone matrix sheath);GO:1903561(extracellular vesicle);GO:0005615(extracellular space);GO:0005501(retinoid binding);GO:0008236(serine-type peptidase activity);GO:0006508(proteolysis);GO:0007601(visual perception);GO:0019841(retinol binding)	NA	retinol-binding protein 3 precursor [Source:RefSeq peptide;Acc:NP_001019746]	0.170713	0.151338	0.037956	0.100826	0.228991	0.125649
ENSGALG00000005985	GDF10	ENSGALT00000009625	GO:0060395(SMAD protein signal transduction);GO:0048468(cell development);GO:0045668(negative regulation of osteoblast differentiation);GO:0045444(fat cell differentiation);GO:0043408(regulation of MAPK cascade);GO:0030509(BMP signaling pathway);GO:0010862(positive regulation of pathway-restricted SMAD protein phosphorylation);GO:0001649(osteoblast differentiation);GO:0005160(transforming growth …	NA	growth differentiation factor 10 [Source:HGNC Symbol;Acc:HGNC:4215]	0.688937	0.274028	0.454718	1.33693	0.74686	0.786298
ENSGALG00000005995	SLC13A5	ENSGALT00000009642	GO:0035674(tricarboxylic acid transmembrane transport);GO:0015746(citrate transport);GO:0015744(succinate transport);GO:0006842(tricarboxylic acid transport);GO:0015142(tricarboxylic acid transmembrane transporter activity);GO:0015141(succinate transmembrane transporter activity);GO:0015137(citrate transmembrane transporter activity);GO:0071422(succinate transmembrane transport);GO:0017153(sodium…	NA	solute carrier family 13 member 5 [Source:HGNC Symbol;Acc:HGNC:23089]	0.394266	0.549865	0.873549	0.426148	0.248172	0.528104
ENSGALG00000006007	SAMD10	ENSGALT00000009665	NA	NA	sterile alpha motif domain containing 10 [Source:HGNC Symbol;Acc:HGNC:16129]	0.037874	0	0.028903	0.047804	0.008748	0
ENSGALG00000006009	PODXL2	ENSGALT00000036247	GO:0050901(leukocyte tethering or rolling);GO:0016021(integral component of membrane);GO:0016020(membrane)	NA	podocalyxin like 2 [Source:HGNC Symbol;Acc:HGNC:17936]	0.101762	0.183291	0.079822	0.109081	0.060771	0.04886
ENSGALG00000006017	DOCK11	ENSGALT00000074876;ENSGALT00000009683	GO:0051491(positive regulation of filopodium assembly);GO:0043547(positive regulation of GTPase activity);GO:0002315(marginal zone B cell differentiation);GO:0001782(B cell homeostasis);GO:0017048(Rho GTPase binding);GO:0005089(Rho guanyl-nucleotide exchange factor activity);GO:0005085(guanyl-nucleotide exchange factor activity);GO:0007264(small GTPase mediated signal transduction);GO:0005622(int…	NA	dedicator of cytokinesis 11 [Source:HGNC Symbol;Acc:HGNC:23483]	1.04991	0.765075	0.606639	2.23852	2.31947	2.34336
ENSGALG00000006019	EPHX4	ENSGALT00000009690	GO:0003824(catalytic activity)	NA	epoxide hydrolase 4 [Source:HGNC Symbol;Acc:HGNC:23758]	0.129014	0.083132	0.002562	0.185419	0.029367	0.21531
ENSGALG00000006025	XIRP1	ENSGALT00000038916	GO:0007507(heart development);GO:0030054(cell junction);GO:0030036(actin cytoskeleton organization);GO:0003779(actin binding)	NA	xin actin binding repeat containing 1 [Source:HGNC Symbol;Acc:HGNC:14301]	0.217825	0.352507	0.242477	0.253321	0.047772	0.119016
ENSGALG00000006031	BRDT	ENSGALT00000009708	GO:0005634(nucleus);GO:0051039(positive regulation of transcription involved in meiotic cell cycle);GO:0043484(regulation of RNA splicing);GO:0007283(spermatogenesis);GO:0007141(male meiosis I);GO:0007140(male meiotic nuclear division);GO:0006338(chromatin remodeling);GO:0001207(histone displacement);GO:0070577(lysine-acetylated histone binding);GO:0042393(histone binding);GO:0006355(regulation o…	NA	bromodomain testis associated [Source:HGNC Symbol;Acc:HGNC:1105]	0	0	0.001747	0.004996	0.010045	0
ENSGALG00000006041	BNC1	ENSGALT00000009730	GO:0005654(nucleoplasm);GO:0003676(nucleic acid binding)	NA	basonuclin 1 [Source:HGNC Symbol;Acc:HGNC:1081]	0.071851	0.096358	0.191194	0.011527	0.027995	0.013304
ENSGALG00000006044	ENSGALG00000006044	ENSGALT00000009737	NA	NA		0	0.102828	0.042641	0.053627	0.006529	0.109738
ENSGALG00000006045	SH3GL3	ENSGALT00000009738	GO:0070062(extracellular exosome);GO:0042802(identical protein binding);GO:0006897(endocytosis);GO:0005737(cytoplasm)	04144(Endocytosis)	SH3 domain containing GRB2 like 3, endophilin A3 [Source:HGNC Symbol;Acc:HGNC:10832]	0.626313	0.204365	0.481199	0.955529	0.385186	0.931113
ENSGALG00000006051	CDC7	ENSGALT00000009749	GO:0072686(mitotic spindle);GO:0045171(intercellular bridge);GO:0005737(cytoplasm);GO:0005654(nucleoplasm);GO:0005634(nucleus);GO:0044770(cell cycle phase transition);GO:0010971(positive regulation of G2/M transition of mitotic cell cycle);GO:0010571(positive regulation of nuclear cell cycle DNA replication);GO:0008284(positive regulation of cell proliferation);GO:0006909(phagocytosis);GO:0016301…	04110(Cell cycle)	cell division cycle 7 [Source:HGNC Symbol;Acc:HGNC:1745]	1.85377	1.73014	1.70256	0.193795	0.172932	0.100153
ENSGALG00000006053	SLC2A11	ENSGALT00000009757	GO:0022857(transmembrane transporter activity);GO:0006810(transport);GO:0005215(transporter activity);GO:0055085(transmembrane transport);GO:0016021(integral component of membrane);GO:0016020(membrane)	NA	solute carrier family 2 member 11 [Source:HGNC Symbol;Acc:HGNC:14239]	0.605112	0.607401	0.622834	0.412535	0.204266	0.258129
ENSGALG00000006072	ENSGALG00000006072	ENSGALT00000088374	GO:0019233(sensory perception of pain);GO:0001518(voltage-gated sodium channel complex);GO:0060078(regulation of postsynaptic membrane potential);GO:0035725(sodium ion transmembrane transport);GO:0034765(regulation of ion transmembrane transport);GO:0019228(neuronal action potential);GO:0006814(sodium ion transport);GO:0005272(sodium channel activity);GO:0005248(voltage-gated sodium channel activ…	NA		0	0.00222037	0.00386176	0.00540183	0.00632819	0.00132971
ENSGALG00000006076	RASGEF1C	ENSGALT00000009806	GO:0005085(guanyl-nucleotide exchange factor activity);GO:0007264(small GTPase mediated signal transduction);GO:0005622(intracellular);GO:0065009(regulation of molecular function)	NA	RasGEF domain family member 1C [Source:HGNC Symbol;Acc:HGNC:27400]	0.297469	0.416048	0.210387	0.227581	0.182837	0.38767
ENSGALG00000006091	HFM1	ENSGALT00000009827	GO:0010501(RNA secondary structure unwinding);GO:0004004(ATP-dependent RNA helicase activity);GO:0005730(nucleolus);GO:0005737(cytoplasm);GO:0003676(nucleic acid binding);GO:0005524(ATP binding);GO:0000712(resolution of meiotic recombination intermediates)	NA	HFM1, ATP dependent DNA helicase homolog [Source:HGNC Symbol;Acc:HGNC:20193]	0.069078	0.037752	0.122893	0.032343	0	0.003503
ENSGALG00000006095	ENSGALG00000006095	ENSGALT00000009834	GO:0070830(bicellular tight junction assembly);GO:0004725(protein tyrosine phosphatase activity);GO:0006470(protein dephosphorylation);GO:0004721(phosphoprotein phosphatase activity);GO:0005856(cytoskeleton);GO:0016787(hydrolase activity);GO:0035335(peptidyl-tyrosine dephosphorylation)	NA		0.256324	0.429998	0.573905	0.085059	0.164922	0.525434
ENSGALG00000006106	TNFRSF6B	ENSGALT00000009858	GO:0043154(negative regulation of cysteine-type endopeptidase activity involved in apoptotic process);GO:0097190(apoptotic signaling pathway);GO:0033209(tumor necrosis factor-mediated signaling pathway);GO:0032496(response to lipopolysaccharide);GO:0005031(tumor necrosis factor-activated receptor activity);GO:0006955(immune response);GO:0007275(multicellular organism development);GO:0042127(regul…	04060(Cytokine-cytokine receptor interaction)	TNF receptor superfamily member 6b [Source:HGNC Symbol;Acc:HGNC:11921]	0.111954	0.397769	0.254969	0.385505	0.594128	0.570423
ENSGALG00000006112	ENSGALG00000006112	ENSGALT00000031281	GO:0001518(voltage-gated sodium channel complex);GO:0060078(regulation of postsynaptic membrane potential);GO:0035725(sodium ion transmembrane transport);GO:0034765(regulation of ion transmembrane transport);GO:0019228(neuronal action potential);GO:0006814(sodium ion transport);GO:0005272(sodium channel activity);GO:0005248(voltage-gated sodium channel activity);GO:0005244(voltage-gated ion chann…	04261(Adrenergic signaling in cardiomyocytes)		0.347451	0.324608	0.449451	0.232162	0.201069	0.315216
ENSGALG00000006119	SAXO2	ENSGALT00000009874	GO:0008017(microtubule binding)	NA	stabilizer of axonemal microtubules 2 [Source:HGNC Symbol;Acc:HGNC:33727]	0.127137	0	0	0	0	0
ENSGALG00000006123	ENSGALG00000006123	ENSGALT00000009881;ENSGALT00000082715;ENSGALT00000071089	GO:0005634(nucleus);GO:0004003(ATP-dependent DNA helicase activity);GO:0070182(DNA polymerase binding);GO:0000723(telomere maintenance);GO:0000732(strand displacement);GO:0031297(replication fork processing);GO:0032206(positive regulation of telomere maintenance);GO:0032508(DNA duplex unwinding);GO:0043247(telomere maintenance in response to DNA damage);GO:0045910(negative regulation of DNA recom…	NA		1.38122	1.54038	1.3632	0.583726	0.313084	0.562663
ENSGALG00000006130	STMN3	ENSGALT00000009893	GO:0005737(cytoplasm);GO:0051493(regulation of cytoskeleton organization);GO:0043087(regulation of GTPase activity);GO:0035021(negative regulation of Rac protein signal transduction);GO:0031175(neuron projection development);GO:0031122(cytoplasmic microtubule organization);GO:0031110(regulation of microtubule polymerization or depolymerization);GO:0019904(protein domain specific binding);GO:00156…	NA	stathmin 3 [Source:HGNC Symbol;Acc:HGNC:15926]	0.455612	0.460797	0.505851	0.109637	0.167403	0.550523
ENSGALG00000006133	BlSK1	ENSGALT00000009896	GO:0005882(intermediate filament);GO:0007010(cytoskeleton organization);GO:0005200(structural constituent of cytoskeleton)	NA		0	0	0	0.086298	0	0
ENSGALG00000006158	ACVR2B	ENSGALT00000009945	GO:0045178(basal part of cell);GO:0043235(receptor complex);GO:0043234(protein complex);GO:0005737(cytoplasm);GO:1901389(negative regulation of transforming growth factor beta activation);GO:0061550(cranial ganglion development);GO:0061298(retina vasculature development in camera-type eye);GO:0060841(venous blood vessel development);GO:0060840(artery development);GO:0060836(lymphatic endothelial …	04350(TGF-beta signaling pathway);04060(Cytokine-cytokine receptor interaction)	activin A receptor type 2B [Source:HGNC Symbol;Acc:HGNC:174]	1.11108	0.879676	0.889553	0.50948	0.155076	0.429801
ENSGALG00000006174	VSTM4	ENSGALT00000009968	GO:0016021(integral component of membrane);GO:0005886(plasma membrane);GO:0016020(membrane)	NA	V-set and transmembrane domain containing 4 [Source:HGNC Symbol;Acc:HGNC:26470]	1.26338	0.903125	0.912538	0.771238	0.249872	0.945617
ENSGALG00000006175	DPEP1	ENSGALT00000009970;ENSGALT00000048861	GO:0016805(dipeptidase activity);GO:0008239(dipeptidyl-peptidase activity);GO:0008235(metalloexopeptidase activity);GO:0008237(metallopeptidase activity);GO:0006508(proteolysis);GO:0031225(anchored component of membrane);GO:0016787(hydrolase activity);GO:0008233(peptidase activity);GO:0046872(metal ion binding);GO:0016020(membrane);GO:0043027(cysteine-type endopeptidase inhibitor activity involve…	NA	dipeptidase 1 [Source:HGNC Symbol;Acc:HGNC:3002]	0.733279	0.868669	0.793566	0.0725921	0.0546715	0.111528
ENSGALG00000006186	RAD21L1	ENSGALT00000039400	GO:0034991(nuclear meiotic cohesin complex);GO:0030893(meiotic cohesin complex);GO:0005694(chromosome);GO:0005634(nucleus);GO:0000800(lateral element);GO:0000798(nuclear cohesin complex);GO:0000794(condensed nuclear chromosome);GO:0000228(nuclear chromosome);GO:0072520(seminiferous tubule development);GO:0070197(meiotic attachment of telomere to nuclear envelope);GO:0009566(fertilization);GO:0007…	NA	RAD21 cohesin complex component like 1 [Source:HGNC Symbol;Acc:HGNC:16271]	0.086613	0.085178	0.072389	0	0.034817	0.014276
ENSGALG00000006202	SCNN1B	ENSGALT00000064460	GO:0035725(sodium ion transmembrane transport);GO:0005887(integral component of plasma membrane);GO:0070062(extracellular exosome);GO:0016020(membrane);GO:0009897(external side of plasma membrane);GO:0006814(sodium ion transport);GO:0050891(multicellular organismal water homeostasis);GO:0034706(sodium channel complex);GO:0005272(sodium channel activity);GO:0015280(ligand-gated sodium channel acti…	NA	sodium channel epithelial 1 beta subunit [Source:HGNC Symbol;Acc:HGNC:10600]	0.125875	0	0.051334	0.081758	0.011896	0.048467
ENSGALG00000006203	C20orf96	ENSGALT00000033804	NA	NA	chromosome 20 open reading frame 96 [Source:HGNC Symbol;Acc:HGNC:16227]	0.11656	0.074295	0	0.021748	0.096535	0.002319
ENSGALG00000006208	OTOG	ENSGALT00000010023;ENSGALT00000075769;ENSGALT00000061471;ENSGALT00000071078	GO:0008344(adult locomotory behavior);GO:0046373(L-arabinose metabolic process);GO:0046556(alpha-L-arabinofuranosidase activity);GO:0007605(sensory perception of sound);GO:0005198(structural molecule activity);GO:0005198(structural molecule activity)	NA	otogelin [Source:HGNC Symbol;Acc:HGNC:8516]	0.00507761	0	0.0026301	0.0142247	0.00539417	0.0121595
ENSGALG00000006216	MYOD1	ENSGALT00000089449	GO:0016604(nuclear body);GO:0030016(myofibril);GO:0005829(cytosol);GO:0005737(cytoplasm);GO:0005667(transcription factor complex);GO:0005654(nucleoplasm);GO:0005634(nucleus);GO:0000790(nuclear chromatin);GO:2000818(negative regulation of myoblast proliferation);GO:1901741(positive regulation of myoblast fusion);GO:0071453(cellular response to oxygen levels);GO:0071392(cellular response to estradi…	NA	myogenic differentiation 1 [Source:HGNC Symbol;Acc:HGNC:7611]	0.219028	0.332709	0.129411	0.010658	0.061896	0.019527
ENSGALG00000006217	S100B	ENSGALT00000033666	GO:0048471(perinuclear region of cytoplasm);GO:0043025(neuronal cell body);GO:0005737(cytoplasm);GO:0005634(nucleus);GO:0001726(ruffle);GO:0048168(regulation of neuronal synaptic plasticity);GO:0043123(positive regulation of I-kappaB kinase/NF-kappaB signaling);GO:0007613(memory);GO:0007611(learning or memory);GO:0050786(RAGE receptor binding);GO:0048306(calcium-dependent protein binding);GO:0044…	NA	S100 calcium binding protein B [Source:HGNC Symbol;Acc:HGNC:10500]	0.088806	0.104803	0.080168	0.012581	0.075307	0.058812
ENSGALG00000006220	KCNC1	ENSGALT00000010037	GO:0032809(neuronal cell body membrane);GO:0032590(dendrite membrane);GO:0030673(axolemma);GO:0008076(voltage-gated potassium channel complex);GO:0051262(protein tetramerization);GO:0044325(ion channel binding);GO:0019894(kinesin binding);GO:0016021(integral component of membrane);GO:0071805(potassium ion transmembrane transport);GO:0051260(protein homooligomerization);GO:0005249(voltage-gated po…	NA	potassium voltage-gated channel subfamily C member 1 [Source:HGNC Symbol;Acc:HGNC:6233]	0	0.339339	0.290523	0.112006	0.063342	0.021338
ENSGALG00000006221	KIF1A	ENSGALT00000010045;ENSGALT00000067223;ENSGALT00000068464	GO:0030705(cytoskeleton-dependent intracellular transport);GO:0005871(kinesin complex);GO:0007018(microtubule-based movement);GO:0016887(ATPase activity);GO:0003777(microtubule motor activity);GO:0008017(microtubule binding);GO:0003774(motor activity);GO:0005524(ATP binding);GO:0000166(nucleotide binding);GO:0042802(identical protein binding);GO:0042802(identical protein binding)	NA	kinesin family member 1A [Source:HGNC Symbol;Acc:HGNC:888]	0.289994	0.439151	0.30469	0.290596	0.0664486	0.11656
ENSGALG00000006236	TPH1	ENSGALT00000010084;ENSGALT00000089849	GO:0042427(serotonin biosynthetic process);GO:0004510(tryptophan 5-monooxygenase activity);GO:0016714(oxidoreductase activity, acting on paired donors, with incorporation or reduction of molecular oxygen, reduced pteridine as one donor, and incorporation of one atom of oxygen);GO:0009072(aromatic amino acid family metabolic process);GO:0004497(monooxygenase activity);GO:0005506(iron ion binding);…	00380(Tryptophan metabolism);00790(Folate biosynthesis);00790(Folate biosynthesis)	tryptophan hydroxylase 1 [Source:HGNC Symbol;Acc:HGNC:12008]	0.153429	0.245931	0.141636	0.148481	0.537505	0.3397
ENSGALG00000006239	ENSGALG00000006239	ENSGALT00000010090	GO:0060395(SMAD protein signal transduction);GO:0048468(cell development);GO:0043408(regulation of MAPK cascade);GO:0010862(positive regulation of pathway-restricted SMAD protein phosphorylation);GO:0005160(transforming growth factor beta receptor binding);GO:0042981(regulation of apoptotic process);GO:0005125(cytokine activity);GO:0008083(growth factor activity);GO:0005615(extracellular space);G…	NA		0	0	0	0.029585	0	0.066831
ENSGALG00000006241	ENSGALG00000006241	ENSGALT00000010094	GO:0005874(microtubule);GO:0007017(microtubule-based process);GO:0003924(GTPase activity);GO:0005525(GTP binding);GO:0005856(cytoskeleton);GO:0005737(cytoplasm);GO:0000166(nucleotide binding);GO:0007010(cytoskeleton organization);GO:0005200(structural constituent of cytoskeleton)	04145(Phagosome);04210(Apoptosis);04530(Tight junction);04540(Gap junction)		0.055288	0.042502	0.141001	0.074587	0.038687	0.031032
ENSGALG00000006242	PABPN1L	ENSGALT00000010095	GO:0003723(RNA binding);GO:0003676(nucleic acid binding);GO:1904247(positive regulation of polynucleotide adenylyltransferase activity)	03015(mRNA surveillance pathway);05164(Influenza A)	poly(A) binding protein nuclear 1 like, cytoplasmic [Source:HGNC Symbol;Acc:HGNC:37237]	0.026036	0	0.057919	0	0	0.118464
ENSGALG00000006273	MYLK2	ENSGALT00000010138	GO:0005737(cytoplasm);GO:0005634(nucleus);GO:0055008(cardiac muscle tissue morphogenesis);GO:0046777(protein autophosphorylation);GO:0035914(skeletal muscle cell differentiation);GO:0032971(regulation of muscle filament sliding);GO:0018107(peptidyl-threonine phosphorylation);GO:0014816(skeletal muscle satellite cell differentiation);GO:0010628(positive regulation of gene expression);GO:0007274(ne…	04371(Apelin signaling pathway);04020(Calcium signaling pathway);04510(Focal adhesion);04810(Regulation of actin cytoskeleton);04270(Vascular smooth muscle contraction)	myosin light chain kinase 2 [Source:HGNC Symbol;Acc:HGNC:16243]	0	0.034451	0	0.009664	0.015545	0.010589
ENSGALG00000006290	HS3ST4	ENSGALT00000010161	GO:0008146(sulfotransferase activity);GO:0016740(transferase activity)	NA	heparan sulfate-glucosamine 3-sulfotransferase 4 [Source:HGNC Symbol;Acc:HGNC:5200]	0	0.024305	0.052009	0	0.064032	0.045785
ENSGALG00000006297	TRPC7	ENSGALT00000027784;ENSGALT00000081017	GO:0006828(manganese ion transport);GO:0006816(calcium ion transport);GO:0005262(calcium channel activity);GO:0007338(single fertilization);GO:0015279(store-operated calcium channel activity);GO:0070588(calcium ion transmembrane transport);GO:0051480(regulation of cytosolic calcium ion concentration);GO:0006811(ion transport);GO:0005216(ion channel activity);GO:0006810(transport);GO:0005887(integ…	NA	transient receptor potential cation channel subfamily C member 7 [Source:HGNC Symbol;Acc:HGNC:20754]	0.0255456	0.00774966	0.0474117	0.165225	0.0271327	0.128124
ENSGALG00000006302	ENSGALG00000006302	ENSGALT00000010189	GO:0016042(lipid catabolic process);GO:0016788(hydrolase activity, acting on ester bonds);GO:0006629(lipid metabolic process);GO:0016787(hydrolase activity)	NA		0	0.021416	0	0	0	0
ENSGALG00000006322	ENSGALG00000006322	ENSGALT00000010222	GO:0005229(intracellular calcium activated chloride channel activity);GO:0006821(chloride transport);GO:0005887(integral component of plasma membrane);GO:1902476(chloride transmembrane transport);GO:0016021(integral component of membrane);GO:0016020(membrane)	NA		0	0.013691	0	0.011493	0.017429	0.02576
ENSGALG00000006325	ENSGALG00000006325	ENSGALT00000010226	GO:0005576(extracellular region)	NA		0.210795	0.812873	0.376088	0.402566	0.477092	0.475012
ENSGALG00000006329	ENSGALG00000006329	ENSGALT00000010232	NA	04060(Cytokine-cytokine receptor interaction)		0.050972	0	0	0.00314	0	0
ENSGALG00000006346	CXCL14	ENSGALT00000010256	GO:0060326(cell chemotaxis);GO:0006955(immune response);GO:0008009(chemokine activity);GO:0007267(cell-cell signaling);GO:0005576(extracellular region);GO:0045662(negative regulation of myoblast differentiation);GO:0048839(inner ear development);GO:2000503(positive regulation of natural killer cell chemotaxis);GO:0005794(Golgi apparatus)	04060(Cytokine-cytokine receptor interaction)	C-X-C motif chemokine ligand 14 [Source:HGNC Symbol;Acc:HGNC:10640]	0	0	0	0.038387	0.021057	0
ENSGALG00000006352	CH25H	ENSGALT00000010268	GO:0008610(lipid biosynthetic process);GO:0035754(B cell chemotaxis);GO:0008203(cholesterol metabolic process);GO:0016491(oxidoreductase activity);GO:0008395(steroid hydroxylase activity);GO:0005506(iron ion binding);GO:0001567(cholesterol 25-hydroxylase activity);GO:0055114(oxidation-reduction process);GO:0016021(integral component of membrane);GO:0016020(membrane)	00120(Primary bile acid biosynthesis)	cholesterol 25-hydroxylase [Source:HGNC Symbol;Acc:HGNC:1907]	0.062304	0.082916	0	0	0	0.574012
ENSGALG00000006354	GAL3ST2	ENSGALT00000010271	GO:0009247(glycolipid biosynthetic process);GO:0001733(galactosylceramide sulfotransferase activity);GO:0008146(sulfotransferase activity);GO:0005794(Golgi apparatus);GO:0016021(integral component of membrane)	NA	galactose-3-O-sulfotransferase 2 [Source:HGNC Symbol;Acc:HGNC:24869]	0.060073	0	0.017904	0.042819	0.067214	0.109373
ENSGALG00000006361	NEU4	ENSGALT00000010282	GO:0019866(organelle inner membrane);GO:0005764(lysosome);GO:0005739(mitochondrion);GO:0009313(oligosaccharide catabolic process);GO:0006689(ganglioside catabolic process);GO:0006516(glycoprotein catabolic process);GO:0004308(exo-alpha-sialidase activity);GO:0043231(intracellular membrane-bounded organelle);GO:0016020(membrane);GO:0005737(cytoplasm)	NA	neuraminidase 4 [Source:HGNC Symbol;Acc:HGNC:21328]	0.12441	0.153016	0.067887	0.105904	0.06958	0.173283
ENSGALG00000006362	HTR5A	ENSGALT00000010283	GO:0019933(cAMP-mediated signaling);GO:0004993(G-protein coupled serotonin receptor activity);GO:0007198(adenylate cyclase-inhibiting serotonin receptor signaling pathway);GO:0051378(serotonin binding);GO:0030594(neurotransmitter receptor activity);GO:0005886(plasma membrane);GO:0005622(intracellular);GO:0005887(integral component of plasma membrane);GO:0007186(G-protein coupled receptor signalin…	04020(Calcium signaling pathway);04080(Neuroactive ligand-receptor interaction)	5-hydroxytryptamine receptor 5A [Source:HGNC Symbol;Acc:HGNC:5300]	0	0	0.03867	0	0	0
ENSGALG00000006368	PTPN5	ENSGALT00000010293	GO:0006470(protein dephosphorylation);GO:0004725(protein tyrosine phosphatase activity);GO:0001784(phosphotyrosine residue binding);GO:0004721(phosphoprotein phosphatase activity);GO:0016787(hydrolase activity);GO:0016311(dephosphorylation);GO:0035335(peptidyl-tyrosine dephosphorylation);GO:0016791(phosphatase activity);GO:0016021(integral component of membrane);GO:0016020(membrane)	NA	protein tyrosine phosphatase, non-receptor type 5 [Source:HGNC Symbol;Acc:HGNC:9657]	0.604829	0.654087	0.582833	2.44066	2.07534	3.18747
ENSGALG00000006376	TMC3	ENSGALT00000070321	GO:0016021(integral component of membrane);GO:0016020(membrane)	NA	transmembrane channel like 3 [Source:HGNC Symbol;Acc:HGNC:22995]	0.0378396	0.0111034	0	0.0246497	0.0359437	0.0256066
ENSGALG00000006387	RNF32	ENSGALT00000010315	GO:0016235(aggresome);GO:0005768(endosome)	NA	ring finger protein 32 [Source:HGNC Symbol;Acc:HGNC:17118]	0.01377	0.128309	0.027757	0.107842	0.074465	0.15283
ENSGALG00000006393	ENSGALG00000006393	ENSGALT00000010323	GO:0007166(cell surface receptor signaling pathway);GO:0004888(transmembrane signaling receptor activity);GO:0007186(G-protein coupled receptor signaling pathway);GO:0004930(G-protein coupled receptor activity);GO:0016021(integral component of membrane);GO:0016020(membrane)	NA		0.073346	0.149006	0	0.1149	0	0.097935
ENSGALG00000006394	ENSGALG00000006394	ENSGALT00000010324	GO:0019221(cytokine-mediated signaling pathway);GO:0004896(cytokine receptor activity);GO:0016020(membrane)	NA		0	0.138237	0.038501	0.13533	0.112454	0.209917
ENSGALG00000006406	BRS3	ENSGALT00000010343	GO:0031989(bombesin receptor signaling pathway);GO:0004946(bombesin receptor activity);GO:0008528(G-protein coupled peptide receptor activity);GO:0007186(G-protein coupled receptor signaling pathway);GO:0007165(signal transduction);GO:0004930(G-protein coupled receptor activity);GO:0004871(signal transducer activity);GO:0016021(integral component of membrane);GO:0016020(membrane)	04080(Neuroactive ligand-receptor interaction)	bombesin receptor subtype 3 [Source:HGNC Symbol;Acc:HGNC:1113]	0.016269	0	0.019041	0.037797	0.003251	0.030668
ENSGALG00000006412	VGLL1	ENSGALT00000085659;ENSGALT00000010350	GO:0005634(nucleus);GO:0008022(protein C-terminus binding);GO:0045944(positive regulation of transcription from RNA polymerase II promoter);GO:0003713(transcription coactivator activity);GO:0003705(transcription factor activity, RNA polymerase II distal enhancer sequence-specific binding);GO:0006355(regulation of transcription, DNA-templated);GO:0006355(regulation of transcription, DNA-templated)	NA	vestigial like family member 1 [Source:HGNC Symbol;Acc:HGNC:20985]	0.0882669	0.0357467	0.0222266	0.267911	0	0.0293505
ENSGALG00000006415	CD40LG	ENSGALT00000010354;ENSGALT00000049149	GO:0009986(cell surface);GO:0009897(external side of plasma membrane);GO:2000353(positive regulation of endothelial cell apoptotic process);GO:0051092(positive regulation of NF-kappaB transcription factor activity);GO:0051023(regulation of immunoglobulin secretion);GO:0048305(immunoglobulin secretion);GO:0045190(isotype switching);GO:0043066(negative regulation of apoptotic process);GO:0042102(po…	04060(Cytokine-cytokine receptor interaction);04514(Cell adhesion molecules (CAMs));04672(Intestinal immune network for IgA production);04672(Intestinal immune network for IgA production)	CD40 ligand [Source:HGNC Symbol;Acc:HGNC:11935]	0.0951775	0.071444	0.0450059	0.465238	0.788264	0.403576
ENSGALG00000006436	ENSGALG00000006436	ENSGALT00000010387	GO:0005737(cytoplasm);GO:0006810(transport);GO:0055085(transmembrane transport);GO:0016021(integral component of membrane);GO:0016020(membrane);GO:0015267(channel activity)	NA		0.052627	0	0.060889	0.12254	0.00619	0.041735
ENSGALG00000006440	ENSGALG00000006440	ENSGALT00000010393	GO:0009247(glycolipid biosynthetic process);GO:0001733(galactosylceramide sulfotransferase activity);GO:0005794(Golgi apparatus);GO:0016021(integral component of membrane)	NA		0	0	0	0.031116	0	0
ENSGALG00000006445	ARNT2	ENSGALT00000010400;ENSGALT00000077401;ENSGALT00000046354	GO:0034751(aryl hydrocarbon receptor complex);GO:0045893(positive regulation of transcription, DNA-templated);GO:0005667(transcription factor complex);GO:0014070(response to organic cyclic compound);GO:0009410(response to xenobiotic stimulus);GO:0070491(repressing transcription factor binding);GO:0017162(aryl hydrocarbon receptor binding);GO:0046982(protein heterodimerization activity);GO:0001046…	NA	aryl hydrocarbon receptor nuclear translocator 2 [Source:HGNC Symbol;Acc:HGNC:16876]	2.06529	1.29583	1.01511	1.48573	1.27227	1.06313
ENSGALG00000006456	C16orf45	ENSGALT00000010426	GO:0015630(microtubule cytoskeleton);GO:0021822(negative regulation of cell motility involved in cerebral cortex radial glia guided migration);GO:0007026(negative regulation of microtubule depolymerization)	NA	chromosome 16 open reading frame 45 [Source:HGNC Symbol;Acc:HGNC:19213]	0.348948	0.079881	0.173587	0.098392	0.088697	0.110252
ENSGALG00000006469	ENSGALG00000006469	ENSGALT00000010445	GO:0005391(sodium:potassium-exchanging ATPase activity);GO:0010248(establishment or maintenance of transmembrane electrochemical gradient);GO:0019829(cation-transporting ATPase activity);GO:0006814(sodium ion transport);GO:0099132(ATP hydrolysis coupled cation transmembrane transport);GO:0006813(potassium ion transport);GO:0006811(ion transport);GO:0006810(transport);GO:0016787(hydrolase activity…	00190(Oxidative phosphorylation)		0.0114031	0	0.0248306	0.0154819	0.00757307	0
ENSGALG00000006490	SCN3B	ENSGALT00000010490	GO:0030018(Z disc);GO:0005886(plasma membrane);GO:0001518(voltage-gated sodium channel complex);GO:2000649(regulation of sodium ion transmembrane transporter activity);GO:0086091(regulation of heart rate by cardiac conduction);GO:0086015(SA node cell action potential);GO:0086014(atrial cardiac muscle cell action potential);GO:0086012(membrane depolarization during cardiac muscle cell action poten…	NA	sodium voltage-gated channel beta subunit 3 [Source:HGNC Symbol;Acc:HGNC:20665]	0.025601	0.115545	0.101474	0.00572	0	0.054697
ENSGALG00000006491	ANKRD1	ENSGALT00000010491	GO:2000288(positive regulation of myoblast proliferation);GO:0071363(cellular response to growth factor stimulus);GO:0009791(post-embryonic development);GO:0014866(skeletal myofibril assembly);GO:0007519(skeletal muscle tissue development);GO:0051726(regulation of cell cycle);GO:0043066(negative regulation of apoptotic process);GO:0010629(negative regulation of gene expression);GO:0010628(positiv…	NA	ankyrin repeat domain 1 [Source:HGNC Symbol;Acc:HGNC:15819]	0.0707462	0.053259	0.0749825	0.110011	0.0926262	0.196329
ENSGALG00000006507	CLMP	ENSGALT00000010518	GO:0070062(extracellular exosome);GO:0009986(cell surface);GO:0005923(bicellular tight junction);GO:0005881(cytoplasmic microtubule);GO:0048565(digestive tract development);GO:0016021(integral component of membrane);GO:0016020(membrane)	NA	CXADR like membrane protein [Source:HGNC Symbol;Acc:HGNC:24039]	0.707362	0.757331	0.607475	0.706729	0.480759	0.714233
ENSGALG00000006508	FGF13	ENSGALT00000010519;ENSGALT00000083612	GO:0043005(neuron projection);GO:0030426(growth cone);GO:0030425(dendrite);GO:0030424(axon);GO:0030175(filopodium);GO:0016328(lateral plasma membrane);GO:0014704(intercalated disc);GO:0005886(plasma membrane);GO:0005874(microtubule);GO:0005829(cytosol);GO:0005737(cytoplasm);GO:0005634(nucleus);GO:0098909(regulation of cardiac muscle cell action potential involved in regulation of contraction);GO:…	04010(MAPK signaling pathway);04810(Regulation of actin cytoskeleton);04810(Regulation of actin cytoskeleton)	fibroblast growth factor 13 [Source:HGNC Symbol;Acc:HGNC:3670]	0.0057934	0.0415483	0.0689181	0.139559	0	0
ENSGALG00000006515	BSX	ENSGALT00000010527	GO:0007420(brain development);GO:0043565(sequence-specific DNA binding);GO:0006355(regulation of transcription, DNA-templated);GO:0006351(transcription, DNA-templated);GO:0005634(nucleus);GO:0003677(DNA binding);GO:0003700(transcription factor activity, sequence-specific DNA binding);GO:0007626(locomotory behavior);GO:0042755(eating behavior);GO:0045944(positive regulation of transcription from R…	NA	brain specific homeobox [Source:HGNC Symbol;Acc:HGNC:20450]	0	0	0	0.03366	0.04311	0
ENSGALG00000006519	KIAA1024	ENSGALT00000010531	GO:0016021(integral component of membrane);GO:0016020(membrane)	NA	KIAA1024 [Source:HGNC Symbol;Acc:HGNC:29172]	0.24826	0.168487	0.201004	0.089548	0.009227	0
ENSGALG00000006552	ENSGALG00000006552	ENSGALT00000010581	GO:0006006(glucose metabolic process);GO:0043066(negative regulation of apoptotic process);GO:0003407(neural retina development);GO:0005975(carbohydrate metabolic process);GO:0010467(gene expression);GO:0008283(cell proliferation);GO:0010628(positive regulation of gene expression);GO:0005576(extracellular region);GO:0005179(hormone activity);GO:0005615(extracellular space);GO:0010469(regulation o…	04068(FoxO signaling pathway);04150(mTOR signaling pathway);04140(Autophagy - animal);04114(Oocyte meiosis);04810(Regulation of actin cytoskeleton);04910(Insulin signaling pathway);04914(Progesterone-mediated oocyte maturation)	Insulin Insulin B chain Insulin A chain [Source:UniProtKB/Swiss-Prot;Acc:P67970]	0.13938	0.077622	0	0	0	0.069558
ENSGALG00000006558	ENSGALG00000006558	ENSGALT00000010589;ENSGALT00000077662	GO:0030286(dynein complex);GO:0045504(dynein heavy chain binding);GO:0008574(ATP-dependent microtubule motor activity, plus-end-directed);GO:0005929(cilium);GO:0007018(microtubule-based movement);GO:0045503(dynein light chain binding);GO:0045503(dynein light chain binding)	NA		1.6726	1.96941	1.99918	0.855085	0.409127	0.62131
ENSGALG00000006560	SEMA3A	ENSGALT00000010591;ENSGALT00000042634	GO:0044297(cell body);GO:0005615(extracellular space);GO:2001224(positive regulation of neuron migration);GO:2000020(positive regulation of male gonad development);GO:1990535(neuron projection maintenance);GO:2000009(negative regulation of protein localization to cell surface);GO:1903375(facioacoustic ganglion development);GO:1903045(neural crest cell migration involved in sympathetic nervous sys…	NA	semaphorin 3A [Source:HGNC Symbol;Acc:HGNC:10723]	1.1958	1.38567	1.06581	0.946618	0.782336	1.02081
ENSGALG00000006565	ENSGALG00000006565	ENSGALT00000010598	GO:0036374(glutathione hydrolase activity);GO:0006751(glutathione catabolic process);GO:0006508(proteolysis)	00590(Arachidonic acid metabolism);00430(Taurine and hypotaurine metabolism);00480(Glutathione metabolism)		0.237899	0.35325	0.137949	0.212721	0.168367	0.276011
ENSGALG00000006572	TNNT3	ENSGALT00000086409;ENSGALT00000010619;ENSGALT00000010620;ENSGALT00000060938	GO:0005861(troponin complex);GO:0006942(regulation of striated muscle contraction);GO:0006937(regulation of muscle contraction);GO:0043462(regulation of ATPase activity);GO:0003009(skeletal muscle contraction);GO:0048306(calcium-dependent protein binding);GO:0031013(troponin I binding);GO:0030899(calcium-dependent ATPase activity);GO:0030172(troponin C binding);GO:0005523(tropomyosin binding);GO:…	NA	Troponin T, fast skeletal muscle isoforms [Source:UniProtKB/Swiss-Prot;Acc:P12620]	0.0460801	0.0550914	0.0468807	0.392669	0.187907	0.111163
ENSGALG00000006576	GRM3	ENSGALT00000010624	GO:0045211(postsynaptic membrane);GO:0043197(dendritic spine);GO:0043005(neuron projection);GO:0042734(presynaptic membrane);GO:0030424(axon);GO:0014069(postsynaptic density);GO:0005886(plasma membrane);GO:0051966(regulation of synaptic transmission, glutamatergic);GO:0007216(G-protein coupled glutamate receptor signaling pathway);GO:0007196(adenylate cyclase-inhibiting G-protein coupled glutamat…	04080(Neuroactive ligand-receptor interaction)	glutamate metabotropic receptor 3 [Source:HGNC Symbol;Acc:HGNC:4595]	0.030813	0	0.03299	0.067863	0.076644	0.043224
ENSGALG00000006588	LRRC75B	ENSGALT00000010637	NA	NA	leucine rich repeat containing 75B [Source:HGNC Symbol;Acc:HGNC:33155]	0.157246	0.209276	0.167616	0.018467	0.01502	0.103593
ENSGALG00000006591	TNNI2	ENSGALT00000010641	GO:0005861(troponin complex);GO:0005634(nucleus);GO:0045893(positive regulation of transcription, DNA-templated);GO:0003009(skeletal muscle contraction);GO:0031014(troponin T binding);GO:0003779(actin binding)	NA	Gallus gallus troponin I type 2 (skeletal, fast) (TNNI2), mRNA. [Source:RefSeq mRNA;Acc:NM_205417]	0	0	0	0.016507	0.125344	0.195078
ENSGALG00000006597	ENSGALG00000006597	ENSGALT00000041193	GO:0036064(ciliary basal body);GO:0060271(cilium assembly);GO:0005737(cytoplasm)	NA		0.208569	0.644434	0.241457	0.245431	0.14576	0.248119
ENSGALG00000006602	SYT8	ENSGALT00000010657	GO:0005737(cytoplasm);GO:0031982(vesicle);GO:0048488(synaptic vesicle endocytosis);GO:0007340(acrosome reaction);GO:0048306(calcium-dependent protein binding);GO:0048791(calcium ion-regulated exocytosis of neurotransmitter);GO:0017158(regulation of calcium ion-dependent exocytosis);GO:0006906(vesicle fusion);GO:0030276(clathrin binding);GO:0005544(calcium-dependent phospholipid binding);GO:000550…	NA	synaptotagmin 8 [Source:HGNC Symbol;Acc:HGNC:19264]	0.162081	0.050512	0.03998	0.225075	0.501682	0.438535
ENSGALG00000006608	ENSGALG00000006608	ENSGALT00000010667	GO:0016311(dephosphorylation);GO:0008253(5'-nucleotidase activity);GO:0009117(nucleotide metabolic process);GO:0000287(magnesium ion binding);GO:0000166(nucleotide binding);GO:0005737(cytoplasm)	NA		1.01377	0.971523	1.02364	0.623793	0.673722	0.873166
ENSGALG00000006635	RHCG	ENSGALT00000010720	GO:0070062(extracellular exosome);GO:0016324(apical plasma membrane);GO:0016323(basolateral plasma membrane);GO:0005887(integral component of plasma membrane);GO:0005886(plasma membrane);GO:0070634(transepithelial ammonium transport);GO:0015696(ammonium transport);GO:0006885(regulation of pH);GO:0006873(cellular ion homeostasis);GO:0030506(ankyrin binding);GO:0008519(ammonium transmembrane transp…	NA	Rh family C glycoprotein [Source:HGNC Symbol;Acc:HGNC:18140]	0	0	0	0.049689	0.01969	0.006057
ENSGALG00000006636	ARL13A	ENSGALT00000010721	GO:0007264(small GTPase mediated signal transduction);GO:0005525(GTP binding);GO:0005622(intracellular);GO:0000166(nucleotide binding)	NA	ADP ribosylation factor like GTPase 13A [Source:HGNC Symbol;Acc:HGNC:31709]	0.084361	0.171697	0.179775	0	0.046677	0.059933
ENSGALG00000006638	GRIK4	ENSGALT00000010723;ENSGALT00000045454	GO:0045211(postsynaptic membrane);GO:0045202(synapse);GO:0042734(presynaptic membrane);GO:0032983(kainate selective glutamate receptor complex);GO:0016020(membrane);GO:0035235(ionotropic glutamate receptor signaling pathway);GO:0004970(ionotropic glutamate receptor activity);GO:0005234(extracellular-glutamate-gated ion channel activity);GO:0060079(excitatory postsynaptic potential);GO:0030054(cel…	NA	glutamate ionotropic receptor kainate type subunit 4 [Source:HGNC Symbol;Acc:HGNC:4582]	0.527449	0.460799	0.376605	0.28914	0.111829	0.198377
ENSGALG00000006644	ENSGALG00000006644	ENSGALT00000010736	GO:0005739(mitochondrion);GO:0007405(neuroblast proliferation);GO:0004467(long-chain fatty acid-CoA ligase activity);GO:0001676(long-chain fatty acid metabolic process);GO:0008152(metabolic process);GO:0003824(catalytic activity);GO:0016021(integral component of membrane);GO:0016020(membrane)	01212(Fatty acid metabolism);00061(Fatty acid biosynthesis);00071(Fatty acid degradation);04146(Peroxisome);04216(Ferroptosis);04920(Adipocytokine signaling pathway);03320(PPAR signaling pathway)		0.021196	0.057729	0.081757	0.1193	0.139254	0.039719
ENSGALG00000006662	ENSGALG00000006662	ENSGALT00000010777;ENSGALT00000048139	GO:0008289(lipid binding);GO:0008289(lipid binding)	NA		0.489619	0.90231	0.1808	0.038838	0.00787723	0.0742797
ENSGALG00000006666	BPIFB2	ENSGALT00000070956;ENSGALT00000051218	GO:0008289(lipid binding);GO:0008289(lipid binding)	NA	protein TENP [Source:RefSeq peptide;Acc:NP_990357]	0	0.0455972	0.00358584	0.0105843	0	0.00743558
ENSGALG00000006673	POU2F3	ENSGALT00000010793	GO:0005634(nucleus);GO:0045944(positive regulation of transcription from RNA polymerase II promoter);GO:0043922(negative regulation by host of viral transcription);GO:0043565(sequence-specific DNA binding);GO:0001077(transcriptional activator activity, RNA polymerase II core promoter proximal region sequence-specific binding);GO:0000978(RNA polymerase II core promoter proximal region sequence-spe…	NA	POU class 2 homeobox 3 [Source:HGNC Symbol;Acc:HGNC:19864]	0.017054	0.049106	0	0.046266	0	0.033488
ENSGALG00000006674	BPIFB6	ENSGALT00000010794	GO:0008289(lipid binding)	NA	BPI fold containing family B member 6 [Source:HGNC Symbol;Acc:HGNC:16504]	0.035874	0.035039	0.008184	0	0	0.019303
ENSGALG00000006679	BPIFB4	ENSGALT00000033711	GO:0008289(lipid binding)	NA	BPI fold containing family B member 4 [Source:HGNC Symbol;Acc:HGNC:16179]	0	0	0.010108	0.010615	0	0.017027
ENSGALG00000006681	BRSK2	ENSGALT00000010803	GO:0005813(centrosome);GO:0005783(endoplasmic reticulum);GO:0005737(cytoplasm);GO:0070059(intrinsic apoptotic signaling pathway in response to endoplasmic reticulum stress);GO:0061178(regulation of insulin secretion involved in cellular response to glucose stimulus);GO:0048812(neuron projection morphogenesis);GO:0036503(ERAD pathway);GO:0031532(actin cytoskeleton reorganization);GO:0030182(neuron…	NA	BR serine/threonine kinase 2 [Source:HGNC Symbol;Acc:HGNC:11405]	0.03107	0	0	0.221564	0.132928	0.375728
ENSGALG00000006693	ENSGALG00000006693	ENSGALT00000010816	GO:0008289(lipid binding)	NA		0	0	0.031071	0.020671	0	0
ENSGALG00000006705	MYOF	ENSGALT00000039756	GO:0070062(extracellular exosome);GO:0043231(intracellular membrane-bounded organelle);GO:0031410(cytoplasmic vesicle);GO:0005901(caveola);GO:0005886(plasma membrane);GO:0034605(cellular response to heat);GO:0030947(regulation of vascular endothelial growth factor receptor signaling pathway);GO:0007520(myoblast fusion);GO:0001778(plasma membrane repair);GO:0005543(phospholipid binding);GO:0016021…	NA	myoferlin [Source:HGNC Symbol;Acc:HGNC:3656]	0.315861	0.150828	0.166888	0.230345	0.22607	0.193074
ENSGALG00000006710	RAB36	ENSGALT00000010853	GO:0005525(GTP binding);GO:0003924(GTPase activity)	NA	RAB36, member RAS oncogene family [Source:HGNC Symbol;Acc:HGNC:9775]	0.255945	0.051295	0.127448	0.127902	0.277011	0.106732
ENSGALG00000006712	RSPH14	ENSGALT00000038421;ENSGALT00000010857	NA	NA	radial spoke head 14 homolog [Source:HGNC Symbol;Acc:HGNC:13437]	0	0	0.179799	0.0225956	0.00245937	0.0086152
ENSGALG00000006717	ENSGALG00000006717	ENSGALT00000010866;ENSGALT00000054919	GO:0005576(extracellular region);GO:0005576(extracellular region)	NA		0	0.0103121	0.0105022	0.0178672	0.0135395	0.0173918
ENSGALG00000006719	GNAZ	ENSGALT00000010871	GO:0070062(extracellular exosome);GO:0044297(cell body);GO:0030425(dendrite);GO:0007188(adenylate cyclase-modulating G-protein coupled receptor signaling pathway);GO:0005834(heterotrimeric G-protein complex);GO:0031683(G-protein beta/gamma-subunit complex binding);GO:0019001(guanyl nucleotide binding);GO:0004871(signal transducer activity);GO:0005525(GTP binding);GO:0003924(GTPase activity);GO:00…	NA	G protein subunit alpha z [Source:HGNC Symbol;Acc:HGNC:4395]	0.131371	0.113088	0.120497	0.1566	0.08713	0.100092
ENSGALG00000006725	ENSGALG00000006725	ENSGALT00000010881	GO:0005540(hyaluronic acid binding);GO:0007155(cell adhesion);GO:0005509(calcium ion binding)	NA		0.020405	0.013141	0.028153	0.033943	0.004993	0.031442
ENSGALG00000006728	SLC5A1	ENSGALT00000010884;ENSGALT00000070144	GO:1904659(glucose transmembrane transport);GO:0006814(sodium ion transport);GO:0005412(glucose:sodium symporter activity);GO:0005887(integral component of plasma membrane);GO:0006810(transport);GO:0005215(transporter activity);GO:0055085(transmembrane transport);GO:0016021(integral component of membrane);GO:0016020(membrane);GO:0015758(glucose transport);GO:0070062(extracellular exosome);GO:0070…	NA	solute carrier family 5 member 1 [Source:HGNC Symbol;Acc:HGNC:11036]	0.194326	0.187849	0.249756	0.409119	0.505992	0.629548
ENSGALG00000006746	ENSGALG00000006746	ENSGALT00000010905	GO:0042271(susceptibility to natural killer cell mediated cytotoxicity);GO:0008037(cell recognition);GO:0007157(heterophilic cell-cell adhesion via plasma membrane cell adhesion molecules);GO:0007156(homophilic cell adhesion via plasma membrane adhesion molecules);GO:0042803(protein homodimerization activity);GO:0005913(cell-cell adherens junction);GO:0005911(cell-cell junction);GO:0050839(cell a…	NA		0.229121	0.331309	0.303094	0.008842	0	0.076308
ENSGALG00000006776	KLHDC8B	ENSGALT00000010963	GO:0005829(cytosol);GO:0031463(Cul3-RING ubiquitin ligase complex);GO:0004842(ubiquitin-protein transferase activity);GO:0016567(protein ubiquitination)	NA	kelch domain containing 8B [Source:HGNC Symbol;Acc:HGNC:28557]	0.056231	0.215335	0.181417	0.125482	0.074449	0.146013
ENSGALG00000006792	VSTM2L	ENSGALT00000010983	GO:0005737(cytoplasm);GO:0005576(extracellular region);GO:0043524(negative regulation of neuron apoptotic process)	NA	V-set and transmembrane domain containing 2 like [Source:HGNC Symbol;Acc:HGNC:16096]	0.129735	0.073562	0	0.023457	0.027621	0.01289
ENSGALG00000006795	ABCG4	ENSGALT00000066694	GO:0046982(protein heterodimerization activity);GO:0042803(protein homodimerization activity);GO:1990830(cellular response to leukemia inhibitory factor)	02010(ABC transporters)	ATP binding cassette subfamily G member 4 [Source:HGNC Symbol;Acc:HGNC:13884]	0.269778	0.114745	0.250902	0.163233	0.078989	0.147369
ENSGALG00000006796	SRPX2	ENSGALT00000010991	GO:0005102(receptor binding);GO:0036458(hepatocyte growth factor binding);GO:0042802(identical protein binding);GO:0042325(regulation of phosphorylation);GO:0048870(cell motility);GO:0051965(positive regulation of synapse assembly);GO:0071625(vocalization behavior);GO:0090050(positive regulation of cell migration involved in sprouting angiogenesis);GO:0098609(cell-cell adhesion);GO:0005615(extrac…	NA	sushi repeat containing protein, X-linked 2 [Source:HGNC Symbol;Acc:HGNC:30668]	0.101506	0.395392	0.083104	0.079924	0.143574	0.163181
ENSGALG00000006797	ADARB2	ENSGALT00000050927	GO:0004000(adenosine deaminase activity);GO:0006396(RNA processing);GO:0003723(RNA binding)	NA	adenosine deaminase, RNA specific B2 (inactive) [Source:HGNC Symbol;Acc:HGNC:227]	0	0	0	0.0230809	0	0
ENSGALG00000006801	ENSGALG00000006801	ENSGALT00000011000	GO:0005136(interleukin-4 receptor binding);GO:0005126(cytokine receptor binding);GO:0006955(immune response);GO:0008083(growth factor activity);GO:0005576(extracellular region);GO:0010469(regulation of receptor activity)	NA		0	0	0	0	0	0.053153
ENSGALG00000006804	ODF2L	ENSGALT00000038838;ENSGALT00000067312	GO:0005813(centrosome);GO:0005813(centrosome)	NA	outer dense fiber of sperm tails 2 like [Source:HGNC Symbol;Acc:HGNC:29225]	0.0875516	0.00827312	0.0217571	0.214126	0.199795	0.288597
ENSGALG00000006807	PLSCR5	ENSGALT00000049683	GO:0017121(phospholipid scrambling);GO:0017128(phospholipid scramblase activity);GO:0005886(plasma membrane)	NA	phospholipid scramblase family member 5 [Source:HGNC Symbol;Acc:HGNC:19952]	0	0.0617198	0	0.0221875	0.0556805	0.032
ENSGALG00000006809	ENSGALG00000006809	ENSGALT00000011012;ENSGALT00000075631	GO:2000144(positive regulation of DNA-templated transcription, initiation);GO:0008134(transcription factor binding);GO:0003677(DNA binding);GO:0003677(DNA binding)	NA		0.614191	0.671148	1.2041	0.422396	0.151865	0.243554
ENSGALG00000006810	ZIC4	ENSGALT00000011013	GO:0003676(nucleic acid binding)	NA	Zic family member 4 [Source:HGNC Symbol;Acc:HGNC:20393]	0	0	0	0.019463	0.024887	0.036986
ENSGALG00000006821	TNMD	ENSGALT00000011029;ENSGALT00000080278	GO:0016525(negative regulation of angiogenesis);GO:0001937(negative regulation of endothelial cell proliferation);GO:0001886(endothelial cell morphogenesis);GO:0016021(integral component of membrane);GO:0016020(membrane);GO:0016020(membrane)	NA	tenomodulin [Source:HGNC Symbol;Acc:HGNC:17757]	0.0642231	0.0416262	0.0824919	0.1394	0.184697	0.0495689
ENSGALG00000006827	IL4	ENSGALT00000039923	GO:0005136(interleukin-4 receptor binding);GO:0005126(cytokine receptor binding);GO:0006955(immune response);GO:0008083(growth factor activity);GO:0005576(extracellular region);GO:0010469(regulation of receptor activity)	04060(Cytokine-cytokine receptor interaction);04672(Intestinal immune network for IgA production)	interleukin 4 precursor [Source:RefSeq peptide;Acc:NP_001007080]	0	0	0	0.047103	0.030802	0.12602
ENSGALG00000006835	TNNC2	ENSGALT00000011060	GO:0005861(troponin complex);GO:0006937(regulation of muscle contraction);GO:0048306(calcium-dependent protein binding);GO:0003009(skeletal muscle contraction);GO:0003779(actin binding);GO:0005509(calcium ion binding);GO:0051015(actin filament binding);GO:0046872(metal ion binding)	04020(Calcium signaling pathway)	troponin C2, fast skeletal type [Source:HGNC Symbol;Acc:HGNC:11944]	0.128649	0.189949	0.01632	0.001537	0	0.122601
ENSGALG00000006851	ENSGALG00000006851	ENSGALT00000061091;ENSGALT00000011083;ENSGALT00000074641	GO:0005886(plasma membrane);GO:0007156(homophilic cell adhesion via plasma membrane adhesion molecules);GO:0007155(cell adhesion);GO:0005509(calcium ion binding);GO:0016021(integral component of membrane);GO:0016020(membrane);GO:0016020(membrane)	NA		0.107977	0.157641	0.11075	0.0665974	0.0390443	0.0787272
ENSGALG00000006864	COL24A1	ENSGALT00000011110	GO:0002244(hematopoietic progenitor cell differentiation)	NA	collagen type XXIV alpha 1 chain [Source:HGNC Symbol;Acc:HGNC:20821]	0.859899	1.17548	0.769444	0.898046	0.443847	1.1248
ENSGALG00000006871	SLCO3A1	ENSGALT00000033975	GO:0043252(sodium-independent organic anion transport);GO:0015347(sodium-independent organic anion transmembrane transporter activity);GO:0006811(ion transport);GO:0006810(transport);GO:0005887(integral component of plasma membrane);GO:0005886(plasma membrane);GO:0005215(transporter activity);GO:0055085(transmembrane transport);GO:0016021(integral component of membrane);GO:0016020(membrane);GO:00…	NA	solute carrier organic anion transporter family member 3A1 [Source:HGNC Symbol;Acc:HGNC:10952]	0.164168	0.551037	0.172224	0.520128	0.709296	0.393496
ENSGALG00000006882	ST8SIA2	ENSGALT00000066731;ENSGALT00000011148	GO:0055037(recycling endosome);GO:0005769(early endosome);GO:0009311(oligosaccharide metabolic process);GO:0006491(N-glycan processing);GO:0006486(protein glycosylation);GO:0001574(ganglioside biosynthetic process);GO:0003828(alpha-N-acetylneuraminate alpha-2,8-sialyltransferase activity);GO:0097503(sialylation);GO:0008373(sialyltransferase activity);GO:0005794(Golgi apparatus);GO:0016757(transfe…	NA	ST8 alpha-N-acetyl-neuraminide alpha-2,8-sialyltransferase 2 [Source:HGNC Symbol;Acc:HGNC:10870]	0.139948	0.0438857	0.232239	0.0858719	0.0252924	0.0324756
ENSGALG00000006886	DACH2	ENSGALT00000011155	GO:0046545(development of primary female sexual characteristics);GO:0005667(transcription factor complex);GO:0006355(regulation of transcription, DNA-templated);GO:0051123(RNA polymerase II transcriptional preinitiation complex assembly);GO:0001075(transcription factor activity, RNA polymerase II core promoter sequence-specific binding involved in preinitiation complex assembly);GO:0007275(multic…	NA	dachshund family transcription factor 2 [Source:HGNC Symbol;Acc:HGNC:16814]	0.657807	1.20134	1.13736	0.259726	0.363893	0.207873
ENSGALG00000006922	ENSGALG00000006922	ENSGALT00000011217	GO:0010107(potassium ion import);GO:0005242(inward rectifier potassium channel activity);GO:0034765(regulation of ion transmembrane transport);GO:0005244(voltage-gated ion channel activity);GO:0006813(potassium ion transport);GO:0006811(ion transport);GO:0006810(transport);GO:0005887(integral component of plasma membrane);GO:0016021(integral component of membrane);GO:0016020(membrane)	NA		0.029165	0.112949	0	0	0	0
ENSGALG00000006934	PATZ1	ENSGALT00000065470;ENSGALT00000082485;ENSGALT00000011231	GO:0005654(nucleoplasm);GO:0005634(nucleus);GO:0045944(positive regulation of transcription from RNA polymerase II promoter);GO:0045893(positive regulation of transcription, DNA-templated);GO:0030217(T cell differentiation);GO:0010468(regulation of gene expression);GO:0008584(male gonad development);GO:0007283(spermatogenesis);GO:0006355(regulation of transcription, DNA-templated);GO:0003682(chro…	NA	POZ/BTB and AT hook containing zinc finger 1 [Source:HGNC Symbol;Acc:HGNC:13071]	1.08554	1.09108	0.706559	0.382914	0.412648	0.456245
ENSGALG00000006955	CCNJ	ENSGALT00000011268	GO:0005634(nucleus)	NA	cyclin J [Source:HGNC Symbol;Acc:HGNC:23434]	1.23573	1.64454	1.29897	1.02526	0.902423	1.2371
ENSGALG00000006964	ENSGALG00000006964	ENSGALT00000011282	GO:0003854(3-beta-hydroxy-delta5-steroid dehydrogenase activity);GO:0006694(steroid biosynthetic process);GO:0016616(oxidoreductase activity, acting on the CH-OH group of donors, NAD or NADP as acceptor);GO:0055114(oxidation-reduction process);GO:0016021(integral component of membrane);GO:0016020(membrane)	NA		0.104455	0.208319	0.116352	0.29629	0.116291	0.295709
ENSGALG00000006983	ENSGALG00000006983	ENSGALT00000033285	GO:0034061(DNA polymerase activity);GO:0003912(DNA nucleotidylexotransferase activity);GO:0071897(DNA biosynthetic process);GO:0003887(DNA-directed DNA polymerase activity);GO:0016779(nucleotidyltransferase activity);GO:0046872(metal ion binding);GO:0005634(nucleus);GO:0003677(DNA binding)	03450(Non-homologous end-joining)		0.017465	0.022545	0.037397	0.018958	0.012478	0.021893
ENSGALG00000006995	APOD	ENSGALT00000011326	GO:0070062(extracellular exosome);GO:0048471(perinuclear region of cytoplasm);GO:0005622(intracellular);GO:0005615(extracellular space);GO:2000405(negative regulation of T cell migration);GO:2000098(negative regulation of smooth muscle cell-matrix adhesion);GO:1900016(negative regulation of cytokine production involved in inflammatory response);GO:0071638(negative regulation of monocyte chemotact…	NA	apolipoprotein D [Source:HGNC Symbol;Acc:HGNC:612]	0.06503	0.159349	0.034812	0.027315	0.044713	0.020226
ENSGALG00000007001	TLR4	ENSGALT00000011333	GO:0048471(perinuclear region of cytoplasm);GO:0046696(lipopolysaccharide receptor complex);GO:0031226(intrinsic component of plasma membrane);GO:0009986(cell surface);GO:0009897(external side of plasma membrane);GO:0005887(integral component of plasma membrane);GO:0005737(cytoplasm);GO:0005886(plasma membrane);GO:1900227(positive regulation of NLRP3 inflammasome complex assembly);GO:0071260(cell…	04145(Phagosome);04217(Necroptosis);04620(Toll-like receptor signaling pathway);04621(NOD-like receptor signaling pathway);05132(Salmonella infection);05164(Influenza A)	toll like receptor 4 [Source:HGNC Symbol;Acc:HGNC:11850]	0.059711	0.939095	0.615735	1.07031	0.725886	0.98635
ENSGALG00000007003	ENSGALG00000007003	ENSGALT00000011337	GO:0047288(monosialoganglioside sialyltransferase activity);GO:0009311(oligosaccharide metabolic process);GO:0097503(sialylation);GO:0008373(sialyltransferase activity);GO:0018279(protein N-linked glycosylation via asparagine);GO:0000139(Golgi membrane);GO:0006486(protein glycosylation);GO:0005794(Golgi apparatus);GO:0016757(transferase activity, transferring glycosyl groups);GO:0016740(transfera…	NA		0	0.059059	0.097549	0.166207	0.130373	0.55743
ENSGALG00000007004	HTR3A	ENSGALT00000057561	GO:0022850(serotonin-gated cation-selective channel activity);GO:0051378(serotonin binding);GO:0032154(cleavage furrow);GO:1904602(serotonin-activated cation-selective channel complex)	NA	5-hydroxytryptamine receptor 3A [Source:HGNC Symbol;Acc:HGNC:5297]	0	0.023941	0.021399	0.100749	0.024128	0.102643
ENSGALG00000007007	ENSGALG00000007007	ENSGALT00000011341	GO:0005088(Ras guanyl-nucleotide exchange factor activity);GO:0005085(guanyl-nucleotide exchange factor activity);GO:0007264(small GTPase mediated signal transduction);GO:0005622(intracellular);GO:0065009(regulation of molecular function)	NA		0.187753	0.008961	0.024552	0.503534	0.037388	0.100593
ENSGALG00000007047	GAL	ENSGALT00000044334	GO:0043025(neuronal cell body);GO:0005615(extracellular space);GO:1902891(negative regulation of root hair elongation);GO:1902608(positive regulation of large conductance calcium-activated potassium channel activity);GO:0051795(positive regulation of timing of catagen);GO:0051464(positive regulation of cortisol secretion);GO:0045944(positive regulation of transcription from RNA polymerase II prom…	04080(Neuroactive ligand-receptor interaction)	galanin and GMAP prepropeptide [Source:HGNC Symbol;Acc:HGNC:4114]	0.182746	0.283933	0.1343	0.039187	0.126638	0.062564
ENSGALG00000007065	GJD4	ENSGALT00000011442	GO:0005886(plasma membrane);GO:0014717(regulation of satellite cell activation involved in skeletal muscle regeneration);GO:0005922(connexin complex);GO:0005921(gap junction);GO:0007154(cell communication);GO:0030054(cell junction);GO:0016021(integral component of membrane);GO:0016020(membrane)	NA	gap junction protein delta 4 [Source:HGNC Symbol;Acc:HGNC:23296]	0.078693	0.204662	0.08132	0.126412	0.025705	0.008184
ENSGALG00000007070	OTOA	ENSGALT00000072425;ENSGALT00000055175;ENSGALT00000011449;ENSGALT00000048461	GO:0007605(sensory perception of sound);GO:0016324(apical plasma membrane);GO:0007160(cell-matrix adhesion);GO:0019226(transmission of nerve impulse);GO:0009986(cell surface);GO:0009986(cell surface)	NA	otoancorin [Source:HGNC Symbol;Acc:HGNC:16378]	0.354539	0.388235	0.466792	0.670993	0.303521	0.399759
ENSGALG00000007110	ENSGALG00000007110	ENSGALT00000032362	GO:0016021(integral component of membrane);GO:0016020(membrane)	NA		0.233643	0.598263	0.612771	0.042798	0	0.010671
ENSGALG00000007116	CABP1	ENSGALT00000081786;ENSGALT00000081275	GO:0014069(postsynaptic density);GO:0005615(extracellular space);GO:0048306(calcium-dependent protein binding);GO:0005886(plasma membrane);GO:0000139(Golgi membrane);GO:0005509(calcium ion binding);GO:0005509(calcium ion binding)	NA	calcium binding protein 1 [Source:HGNC Symbol;Acc:HGNC:1384]	0.181235	0.0396804	0.129261	0.0516453	0	0.0577504
ENSGALG00000007118	ENSGALG00000007118	ENSGALT00000011532	GO:0098719(sodium ion import across plasma membrane);GO:0006885(regulation of pH);GO:0015386(potassium:proton antiporter activity);GO:0015385(sodium:proton antiporter activity);GO:0015297(antiporter activity);GO:1902600(hydrogen ion transmembrane transport);GO:0015299(solute:proton antiporter activity);GO:0071805(potassium ion transmembrane transport);GO:0006814(sodium ion transport);GO:0006812(c…	NA		0.022146	0.052791	0.066628	0.066035	0.024385	0.074416
ENSGALG00000007121	TNFSF8	ENSGALT00000011536	GO:0050830(defense response to Gram-positive bacterium);GO:0045944(positive regulation of transcription from RNA polymerase II promoter);GO:0043374(CD8-positive, alpha-beta T cell differentiation);GO:0005164(tumor necrosis factor receptor binding);GO:0005615(extracellular space);GO:0006955(immune response);GO:0005125(cytokine activity);GO:0016021(integral component of membrane);GO:0016020(membran…	04060(Cytokine-cytokine receptor interaction)	TNF superfamily member 8 [Source:HGNC Symbol;Acc:HGNC:11938]	0	0	0	0.235916	0.271013	0.286011
ENSGALG00000007141	LRRK1	ENSGALT00000011565	GO:0005739(mitochondrion);GO:0005829(cytosol);GO:1902533(positive regulation of intracellular signal transduction);GO:0090263(positive regulation of canonical Wnt signaling pathway);GO:0050732(negative regulation of peptidyl-tyrosine phosphorylation);GO:0050731(positive regulation of peptidyl-tyrosine phosphorylation);GO:0045453(bone resorption);GO:0036035(osteoclast development);GO:0042802(ident…	NA	leucine rich repeat kinase 1 [Source:HGNC Symbol;Acc:HGNC:18608]	0.582013	0.570436	0.376543	1.89662	1.36121	1.61113
ENSGALG00000007152	FAM3D	ENSGALT00000011587	GO:0046676(negative regulation of insulin secretion);GO:0005575(cellular_component);GO:0003674(molecular_function)	NA	family with sequence similarity 3 member D [Source:HGNC Symbol;Acc:HGNC:18665]	1.29287	1.28068	0.59176	0.517698	0.30182	0.398039
ENSGALG00000007160	ENSGALG00000007160	ENSGALT00000011597	GO:0043087(regulation of GTPase activity);GO:0005096(GTPase activator activity);GO:0007015(actin filament organization);GO:0043547(positive regulation of GTPase activity);GO:0007165(signal transduction)	NA		0.678575	0.479985	0.387637	0.915497	0.430589	0.521036
ENSGALG00000007168	ENSGALG00000007168	ENSGALT00000011609	NA	NA		0.0167986	0	0.112799	0.0570797	0.0174313	0
ENSGALG00000007172	FHIT	ENSGALT00000011614	GO:0070062(extracellular exosome);GO:0005886(plasma membrane);GO:0005829(cytosol);GO:0005737(cytoplasm);GO:0001650(fibrillar center);GO:0072332(intrinsic apoptotic signaling pathway by p53 class mediator);GO:0032435(negative regulation of proteasomal ubiquitin-dependent protein catabolic process);GO:0006163(purine nucleotide metabolic process);GO:0047710(bis(5'-adenosyl)-triphosphatase activity);…	NA	fragile histidine triad [Source:HGNC Symbol;Acc:HGNC:3701]	0.909787	0.605381	1.23831	0.387827	0.876843	0.923437
ENSGALG00000007174	TNFSF15	ENSGALT00000040053	GO:0005886(plasma membrane);GO:0042107(cytokine metabolic process);GO:0007250(activation of NF-kappaB-inducing kinase activity);GO:0006919(activation of cysteine-type endopeptidase activity involved in apoptotic process);GO:0005164(tumor necrosis factor receptor binding);GO:0005615(extracellular space);GO:0006955(immune response);GO:0005125(cytokine activity);GO:0006915(apoptotic process);GO:0005…	04060(Cytokine-cytokine receptor interaction)	TNF superfamily member 15 [Source:HGNC Symbol;Acc:HGNC:11931]	0.138323	0.023544	0.193182	0.115007	0.056259	0.127809
ENSGALG00000007179	ATP13A5	ENSGALT00000011622	GO:0043231(intracellular membrane-bounded organelle);GO:0099132(ATP hydrolysis coupled cation transmembrane transport);GO:0006812(cation transport);GO:0006874(cellular calcium ion homeostasis);GO:0005388(calcium-transporting ATPase activity);GO:0070588(calcium ion transmembrane transport);GO:0016787(hydrolase activity);GO:0005887(integral component of plasma membrane);GO:0016887(ATPase activity);…	NA	ATPase 13A5 [Source:HGNC Symbol;Acc:HGNC:31789]	0.028405	0.110929	0.085147	0.02693	0.00813	0.03594
ENSGALG00000007184	FEZF2	ENSGALT00000011634	GO:0003676(nucleic acid binding)	NA	FEZ family zinc finger 2 [Source:HGNC Symbol;Acc:HGNC:13506]	0.045774	0.030528	0.065095	0.040358	0.006753	0
ENSGALG00000007193	HRASLS	ENSGALT00000011646	GO:0016021(integral component of membrane);GO:0016020(membrane)	NA	HRAS like suppressor [Source:HGNC Symbol;Acc:HGNC:14922]	1.83596	1.70451	1.88296	1.0856	1.37047	1.41109
ENSGALG00000007211	CDH22	ENSGALT00000011670	GO:0007155(cell adhesion);GO:0005886(plasma membrane);GO:0007156(homophilic cell adhesion via plasma membrane adhesion molecules);GO:0005509(calcium ion binding);GO:0016021(integral component of membrane);GO:0016020(membrane)	NA	cadherin 22 [Source:HGNC Symbol;Acc:HGNC:13251]	0.006335	0.059466	0.034329	0.095497	0.002438	0.01368
ENSGALG00000007222	UTS2B	ENSGALT00000011689	GO:0008217(regulation of blood pressure);GO:0005576(extracellular region);GO:0005179(hormone activity);GO:0097746(regulation of blood vessel diameter);GO:0010469(regulation of receptor activity)	NA	urotensin 2B [Source:HGNC Symbol;Acc:HGNC:30894]	0	0	0.041672	0.034637	0	0
ENSGALG00000007236	ENSGALG00000007236	ENSGALT00000011708	GO:0050482(arachidonic acid secretion);GO:0006644(phospholipid metabolic process);GO:0004623(phospholipase A2 activity);GO:0016042(lipid catabolic process);GO:0006629(lipid metabolic process);GO:0016787(hydrolase activity);GO:0005576(extracellular region);GO:0005509(calcium ion binding);GO:0102567(phospholipase A2 activity (consuming 1,2-dipalmitoylphosphatidylcholine));GO:0102568(phospholipase A…	00564(Glycerophospholipid metabolism);00565(Ether lipid metabolism);00590(Arachidonic acid metabolism);00591(Linoleic acid metabolism);00592(alpha-Linolenic acid metabolism);04270(Vascular smooth muscle contraction)		0	0	0.066088	0	0	0
ENSGALG00000007242	SLITRK4	ENSGALT00000011717	GO:0051965(positive regulation of synapse assembly);GO:0007409(axonogenesis);GO:0016021(integral component of membrane);GO:0016020(membrane)	NA	SLIT and NTRK like family member 4 [Source:HGNC Symbol;Acc:HGNC:23502]	0	0.022823	0.028394	0.014853	0	0.016664
ENSGALG00000007245	ENSGALG00000007245	ENSGALT00000079758	NA	NA		0	0.0279483	0	0	0.00469868	0.0708843
ENSGALG00000007257	TEKT5	ENSGALT00000011749	GO:0005634(nucleus);GO:0036126(sperm flagellum);GO:0060294(cilium movement involved in cell motility);GO:0030317(flagellated sperm motility);GO:0060271(cilium assembly)	NA	tektin 5 [Source:HGNC Symbol;Acc:HGNC:26554]	0	0.002634	0.098322	0.025716	0.037168	0
ENSGALG00000007268	ENSGALG00000007268	ENSGALT00000080292	GO:1990504(dense core granule exocytosis);GO:0016079(synaptic vesicle exocytosis);GO:0045202(synapse);GO:0098793(presynapse)	NA		0.0232749	0.0114684	0.0556477	0.0178625	0.0012681	0.00456285
ENSGALG00000007269	GABRA3	ENSGALT00000011779	GO:0055085(transmembrane transport);GO:0045202(synapse);GO:1902711(GABA-A receptor complex);GO:0030054(cell junction);GO:0007165(signal transduction);GO:0005230(extracellular ligand-gated ion channel activity);GO:0004890(GABA-A receptor activity);GO:0006811(ion transport);GO:0034220(ion transmembrane transport);GO:0005216(ion channel activity);GO:0006810(transport);GO:0005886(plasma membrane);GO:…	NA	gamma-aminobutyric acid type A receptor alpha3 subunit [Source:HGNC Symbol;Acc:HGNC:4077]	0	0.023521	0	0.017699	0.061136	0.097617
ENSGALG00000007278	GRIN2A	ENSGALT00000011793;ENSGALT00000077302	GO:0019722(calcium-mediated signaling);GO:0099061(integral component of postsynaptic density membrane);GO:0098839(postsynaptic density membrane);GO:0045211(postsynaptic membrane);GO:0045202(synapse);GO:0043005(neuron projection);GO:0042734(presynaptic membrane);GO:0017146(NMDA selective glutamate receptor complex);GO:0016020(membrane);GO:0014069(postsynaptic density);GO:0009986(cell surface);GO:0…	04020(Calcium signaling pathway);04080(Neuroactive ligand-receptor interaction);04080(Neuroactive ligand-receptor interaction)	glutamate ionotropic receptor NMDA type subunit 2A [Source:HGNC Symbol;Acc:HGNC:4585]	0.188886	0.193089	0.177907	0.190145	0.0352747	0.101078
ENSGALG00000007282	CNGA2	ENSGALT00000011797	GO:0007608(sensory perception of smell);GO:0005216(ion channel activity);GO:0034765(regulation of ion transmembrane transport);GO:0071805(potassium ion transmembrane transport);GO:0005249(voltage-gated potassium channel activity);GO:0006811(ion transport);GO:0034220(ion transmembrane transport);GO:0006810(transport);GO:0005887(integral component of plasma membrane);GO:0042391(regulation of membra…	NA	cyclic nucleotide gated channel alpha 2 [Source:HGNC Symbol;Acc:HGNC:2149]	0	0.0986	0.049263	0.048274	0.022442	0
ENSGALG00000007284	SYNPR	ENSGALT00000011799	GO:0008021(synaptic vesicle);GO:0016021(integral component of membrane);GO:0016020(membrane);GO:0030285(integral component of synaptic vesicle membrane)	NA	synaptoporin [Source:HGNC Symbol;Acc:HGNC:16507]	0.034151	0.032918	0	0.033095	0.006267	0.023873
ENSGALG00000007288	SNTN	ENSGALT00000011803	GO:0042995(cell projection);GO:0005929(cilium);GO:0046914(transition metal ion binding)	NA	sentan, cilia apical structure protein [Source:HGNC Symbol;Acc:HGNC:33706]	0	0.062893	0	0	0	0
ENSGALG00000007305	ENSGALG00000007305	ENSGALT00000011825	GO:0004550(nucleoside diphosphate kinase activity);GO:0006241(CTP biosynthetic process);GO:0006228(UTP biosynthetic process);GO:0006183(GTP biosynthetic process);GO:0006165(nucleoside diphosphate phosphorylation);GO:0042981(regulation of apoptotic process);GO:0005622(intracellular);GO:0016740(transferase activity);GO:0005524(ATP binding);GO:0000166(nucleotide binding);GO:0016310(phosphorylation);…	00230(Purine metabolism);00240(Pyrimidine metabolism)		0.056209	0.028085	0.032766	0.072194	0.087092	0.019549
ENSGALG00000007314	DSCAML1	ENSGALT00000011835	GO:0009986(cell surface);GO:0005615(extracellular space);GO:0060219(camera-type eye photoreceptor cell differentiation);GO:0048704(embryonic skeletal system morphogenesis);GO:0010842(retina layer formation);GO:0007420(brain development);GO:0007416(synapse assembly);GO:0007156(homophilic cell adhesion via plasma membrane adhesion molecules);GO:0042803(protein homodimerization activity);GO:0007417(…	NA	DS cell adhesion molecule like 1 [Source:HGNC Symbol;Acc:HGNC:14656]	0.014518	0.013307	0.031767	0.029629	0.002527	0.00317
ENSGALG00000007319	BICDL1	ENSGALT00000056603;ENSGALT00000011840;ENSGALT00000086722;ENSGALT00000084822	GO:0005813(centrosome);GO:0031175(neuron projection development);GO:0017137(Rab GTPase binding);GO:0034452(dynactin binding);GO:0055107(Golgi to secretory granule transport);GO:0055107(Golgi to secretory granule transport)	NA	BICD family like cargo adaptor 1 [Source:HGNC Symbol;Acc:HGNC:28095]	0.0635291	0.284265	0.0988182	0.154315	0.0323433	0.10002
ENSGALG00000007324	TP63	ENSGALT00000087959;ENSGALT00000033346	GO:0005829(cytosol);GO:0005794(Golgi apparatus);GO:0005737(cytoplasm);GO:0005654(nucleoplasm);GO:0005634(nucleus);GO:0000790(nuclear chromatin);GO:2001235(positive regulation of apoptotic signaling pathway);GO:2000381(negative regulation of mesoderm development);GO:2000271(positive regulation of fibroblast apoptotic process);GO:0061436(establishment of skin barrier);GO:0060529(squamous basal epit…	NA	tumor protein 63 [Source:RefSeq peptide;Acc:NP_989682]	0.0778966	0.231927	0.123876	0.125141	0.37942	0.475447
ENSGALG00000007332	PRICKLE2	ENSGALT00000011865	GO:0046872(metal ion binding);GO:0008270(zinc ion binding);GO:0005737(cytoplasm)	04310(Wnt signaling pathway)	prickle planar cell polarity protein 2 [Source:HGNC Symbol;Acc:HGNC:20340]	0.729086	1.28774	0.932797	0.406647	0.345801	0.741933
ENSGALG00000007333	UBAP1L	ENSGALT00000011866	GO:0000813(ESCRT I complex);GO:0043162(ubiquitin-dependent protein catabolic process via the multivesicular body sorting pathway);GO:0043130(ubiquitin binding)	NA	ubiquitin associated protein 1 like [Source:HGNC Symbol;Acc:HGNC:40028]	0.165267	0.282833	0.213837	0.194324	0.096154	0.351543
ENSGALG00000007335	KBTBD13	ENSGALT00000011869	GO:0031463(Cul3-RING ubiquitin ligase complex);GO:0004842(ubiquitin-protein transferase activity);GO:0016567(protein ubiquitination)	NA	kelch repeat and BTB domain containing 13 [Source:HGNC Symbol;Acc:HGNC:37227]	0	0	0.029592	0	0.011796	0
ENSGALG00000007354	CIT	ENSGALT00000011895	GO:0016020(membrane);GO:0051402(neuron apoptotic process);GO:0032467(positive regulation of cytokinesis);GO:0000281(mitotic cytokinesis);GO:0097110(scaffold protein binding);GO:0030165(PDZ domain binding);GO:0005622(intracellular);GO:0046872(metal ion binding);GO:0035556(intracellular signal transduction);GO:0006468(protein phosphorylation);GO:0016740(transferase activity);GO:0005524(ATP binding)…	NA	citron rho-interacting serine/threonine kinase [Source:HGNC Symbol;Acc:HGNC:1985]	2.33397	3.16163	2.90097	0.221188	0.206758	0.1678
ENSGALG00000007361	SST	ENSGALT00000011903	GO:0005615(extracellular space);GO:0030334(regulation of cell migration);GO:0007267(cell-cell signaling);GO:0007166(cell surface receptor signaling pathway);GO:0005179(hormone activity);GO:0005576(extracellular region);GO:0010469(regulation of receptor activity)	NA	somatostatin [Source:HGNC Symbol;Acc:HGNC:11329]	0	0	0	0	0	0.057153
ENSGALG00000007371	IGDCC3	ENSGALT00000038397	GO:0005887(integral component of plasma membrane);GO:0050885(neuromuscular process controlling balance)	NA	immunoglobulin superfamily DCC subclass member 3 [Source:HGNC Symbol;Acc:HGNC:9700]	0.019012	0.012078	0.035451	0.034743	0.035626	0.037191
ENSGALG00000007383	HSPB8	ENSGALT00000011938	GO:0005829(cytosol);GO:0005737(cytoplasm);GO:0005634(nucleus);GO:0005622(intracellular);GO:0042802(identical protein binding)	NA	heat shock protein family B (small) member 8 [Source:HGNC Symbol;Acc:HGNC:30171]	0.072583	0.051196	0.175311	0.138085	0.076167	0.171906
ENSGALG00000007388	ENSGALG00000007388	ENSGALT00000079927	NA	NA		0	0.093412	0	0.018898	0.002257	0
ENSGALG00000007406	TMPRSS4	ENSGALT00000011978	GO:0006508(proteolysis);GO:0008236(serine-type peptidase activity);GO:0004252(serine-type endopeptidase activity);GO:0016787(hydrolase activity);GO:0008233(peptidase activity);GO:0006898(receptor-mediated endocytosis);GO:0005044(scavenger receptor activity);GO:0016021(integral component of membrane);GO:0016020(membrane)	NA	transmembrane protease, serine 4 [Source:HGNC Symbol;Acc:HGNC:11878]	0.016353	0.04208	0.027852	0.022297	0	0.009864
ENSGALG00000007412	MPZL2	ENSGALT00000011990;ENSGALT00000056291	GO:0098609(cell-cell adhesion);GO:0016021(integral component of membrane);GO:0016020(membrane);GO:0016020(membrane)	NA	myelin protein zero like 2 [Source:HGNC Symbol;Acc:HGNC:3496]	0.342124	0.290593	0.426538	0.730512	0.327669	0.778001
ENSGALG00000007417	ARMC4	ENSGALT00000011997	GO:0097546(ciliary base);GO:0005930(axoneme);GO:0036158(outer dynein arm assembly);GO:0021591(ventricular system development);GO:0007507(heart development);GO:0007368(determination of left/right symmetry);GO:0003356(regulation of cilium beat frequency);GO:0003341(cilium movement);GO:0005634(nucleus);GO:0005737(cytoplasm)	NA	armadillo repeat containing 4 [Source:HGNC Symbol;Acc:HGNC:25583]	0.012653	0.01993	0.002265	0.006093	0.006183	0.028639
ENSGALG00000007426	MKX	ENSGALT00000012017;ENSGALT00000052085	GO:0043565(sequence-specific DNA binding);GO:0006355(regulation of transcription, DNA-templated);GO:0005634(nucleus);GO:0003677(DNA binding);GO:0003677(DNA binding)	NA	mohawk homeobox [Source:HGNC Symbol;Acc:HGNC:23729]	0.151672	0.0633057	0.115685	0.0927755	0.099814	0.0735612
ENSGALG00000007441	MAP6	ENSGALT00000012041	GO:0005874(microtubule);GO:0005516(calmodulin binding);GO:0000226(microtubule cytoskeleton organization);GO:0008017(microtubule binding);GO:0032418(lysosome localization);GO:0048813(dendrite morphogenesis);GO:0048471(perinuclear region of cytoplasm)	NA	microtubule associated protein 6 [Source:HGNC Symbol;Acc:HGNC:6868]	0.030122	0	0.005506	0	0.048425	0
ENSGALG00000007525	ENSGALG00000007525	ENSGALT00000051702	NA	NA		0.125134	0.250701	0.171416	0.084723	0.108222	0.145278
ENSGALG00000007526	ENSGALG00000007526	ENSGALT00000012173	NA	NA		0.037321	0	0.020045	0.031457	0.10381	0
ENSGALG00000007530	ENSGALG00000007530	ENSGALT00000012180	GO:0006450(regulation of translational fidelity);GO:0002949(tRNA threonylcarbamoyladenosine modification);GO:0016779(nucleotidyltransferase activity);GO:0003725(double-stranded RNA binding);GO:0000049(tRNA binding);GO:0005737(cytoplasm);GO:0016021(integral component of membrane);GO:0016020(membrane)	NA		0.002928	0	0.018087	0.051176	0.011368	0
ENSGALG00000007539	ANKRD2	ENSGALT00000012192	GO:0031674(I band);GO:0043231(intracellular membrane-bounded organelle);GO:0030017(sarcomere);GO:0016605(PML body);GO:0030016(myofibril);GO:0005829(cytosol);GO:0005737(cytoplasm);GO:0005634(nucleus);GO:0000791(euchromatin);GO:2000291(regulation of myoblast proliferation);GO:1902253(regulation of intrinsic apoptotic signaling pathway by p53 class mediator);GO:0045662(negative regulation of myoblas…	NA	ankyrin repeat domain 2 [Source:HGNC Symbol;Acc:HGNC:495]	0.111116	0.279078	0.144988	0.115492	0.151114	0.259986
ENSGALG00000007546	ENSGALG00000007546	ENSGALT00000039549	GO:0000145(exocyst);GO:0051601(exocyst localization);GO:0006893(Golgi to plasma membrane transport);GO:0006887(exocytosis);GO:0017049(GTP-Rho binding);GO:0005546(phosphatidylinositol-4,5-bisphosphate binding);GO:0005886(plasma membrane)	NA		0.07726	0.13986	0.071247	1.15302	1.57578	1.42036
ENSGALG00000007562	FGF4	ENSGALT00000012228	GO:2000544(regulation of endothelial cell chemotaxis to fibroblast growth factor);GO:0070374(positive regulation of ERK1 and ERK2 cascade);GO:0060591(chondroblast differentiation);GO:0060561(apoptotic process involved in morphogenesis);GO:0060363(cranial suture morphogenesis);GO:0045944(positive regulation of transcription from RNA polymerase II promoter);GO:0043066(negative regulation of apoptot…	04010(MAPK signaling pathway);04810(Regulation of actin cytoskeleton)	fibroblast growth factor 4 [Source:HGNC Symbol;Acc:HGNC:3682]	0.041859	0.324487	0.15343	0.026595	0	0
ENSGALG00000007570	ENSGALG00000007570	ENSGALT00000012241	GO:0003676(nucleic acid binding)	NA		0	0	0.120781	0.045267	0.126753	0.050817
ENSGALG00000007594	ASB12	ENSGALT00000012279	GO:0061630(ubiquitin protein ligase activity);GO:0016567(protein ubiquitination);GO:0000151(ubiquitin ligase complex)	NA	ankyrin repeat and SOCS box containing 12 [Source:HGNC Symbol;Acc:HGNC:19763]	0.147658	0.433099	0.179976	0.215224	0.067101	0.087301
ENSGALG00000007607	IQCG	ENSGALT00000012302	GO:0070062(extracellular exosome);GO:0036126(sperm flagellum);GO:0031514(motile cilium);GO:0005737(cytoplasm);GO:0002177(manchette);GO:0007288(sperm axoneme assembly);GO:0007286(spermatid development);GO:0030544(Hsp70 protein binding);GO:0005516(calmodulin binding)	NA	IQ motif containing G [Source:HGNC Symbol;Acc:HGNC:25251]	0.126644	0.293327	0.315379	0.126024	0.049026	0.117666
ENSGALG00000007618	BTG4	ENSGALT00000012322	GO:0045930(negative regulation of mitotic cell cycle);GO:0008285(negative regulation of cell proliferation)	03018(RNA degradation)	BTG anti-proliferation factor 4 [Source:HGNC Symbol;Acc:HGNC:13862]	0	0	0	0.0527	0	0.01835
ENSGALG00000007623	CACNA1G	ENSGALT00000012332	GO:0005891(voltage-gated calcium channel complex);GO:0005886(plasma membrane);GO:0005737(cytoplasm);GO:0086091(regulation of heart rate by cardiac conduction);GO:0086046(membrane depolarization during SA node cell action potential);GO:0086045(membrane depolarization during AV node cell action potential);GO:0086027(AV node cell to bundle of His cell signaling);GO:0086018(SA node cell to atrial car…	04010(MAPK signaling pathway);04020(Calcium signaling pathway)	calcium voltage-gated channel subunit alpha1 G [Source:HGNC Symbol;Acc:HGNC:1394]	0.104509	0.19845	0.274541	0.0589124	0.0267564	0.106365
ENSGALG00000007647	MYO3A	ENSGALT00000057053;ENSGALT00000012375	GO:0031941(filamentous actin);GO:0030175(filopodium);GO:0046777(protein autophosphorylation);GO:0007605(sensory perception of sound);GO:0060002(plus-end directed microfilament motor activity);GO:0043531(ADP binding);GO:0030898(actin-dependent ATPase activity);GO:0005516(calmodulin binding);GO:0004672(protein kinase activity);GO:0000146(microfilament motor activity);GO:0016459(myosin complex);GO:0…	NA	myosin IIIA [Source:HGNC Symbol;Acc:HGNC:7601]	0.0858635	0.0273388	0.0860907	0.0161781	0.00661099	0.0545134
ENSGALG00000007666	KCHIP2	ENSGALT00000012427	GO:0034765(regulation of ion transmembrane transport);GO:0005509(calcium ion binding);GO:0005250(A-type (transient outward) potassium channel activity);GO:0015459(potassium channel regulator activity);GO:0044325(ion channel binding);GO:0047485(protein N-terminus binding);GO:0045163(clustering of voltage-gated potassium channels);GO:0071435(potassium ion export);GO:0071805(potassium ion transmembr…	NA	potassium voltage-gated channel interacting protein 2 [Source:HGNC Symbol;Acc:HGNC:15522]	0.0231265	0	0.0477633	0.0410099	0.0245188	0.0433135
ENSGALG00000007667	GPR158	ENSGALT00000012429	GO:0016020(membrane);GO:0072659(protein localization to plasma membrane);GO:0007186(G-protein coupled receptor signaling pathway);GO:0005886(plasma membrane);GO:0004930(G-protein coupled receptor activity);GO:0016021(integral component of membrane)	NA	G protein-coupled receptor 158 [Source:HGNC Symbol;Acc:HGNC:23689]	0.074417	0.080922	0.116979	0.131883	0.05019	0.09305
ENSGALG00000007668	BMP7	ENSGALT00000012430	GO:0005615(extracellular space);GO:2000872(positive regulation of progesterone secretion);GO:1905069(allantois development);GO:1900106(positive regulation of hyaluranon cable assembly);GO:1900006(positive regulation of dendrite development);GO:0072136(metanephric mesenchymal cell proliferation involved in metanephros development);GO:0072134(nephrogenic mesenchyme morphogenesis);GO:0072133(metanep…	04350(TGF-beta signaling pathway);04060(Cytokine-cytokine receptor interaction)	bone morphogenetic protein 7 [Source:HGNC Symbol;Acc:HGNC:1074]	0.546672	0.413395	0.329094	0.484339	0.64518	1.16876
ENSGALG00000007675	CXCR5	ENSGALT00000012443	GO:0048535(lymph node development);GO:0032467(positive regulation of cytokinesis);GO:0016494(C-X-C chemokine receptor activity);GO:0042113(B cell activation);GO:0070098(chemokine-mediated signaling pathway);GO:0004950(chemokine receptor activity);GO:0006955(immune response);GO:0006935(chemotaxis);GO:0007186(G-protein coupled receptor signaling pathway);GO:0007165(signal transduction);GO:0004930(G…	04060(Cytokine-cytokine receptor interaction)	C-X-C motif chemokine receptor 5 [Source:HGNC Symbol;Acc:HGNC:1060]	0.007833	0	0	0	0.224034	0
ENSGALG00000007684	ENSGALG00000007684	ENSGALT00000012456	NA	NA		0	0	0	0.057814	0	0.045244
ENSGALG00000007690	TFAP2C	ENSGALT00000012465	GO:0005739(mitochondrion);GO:0005654(nucleoplasm);GO:0005634(nucleus);GO:0045944(positive regulation of transcription from RNA polymerase II promoter);GO:0040029(regulation of gene expression, epigenetic);GO:0008584(male gonad development);GO:0046983(protein dimerization activity);GO:0003677(DNA binding);GO:0001078(transcriptional repressor activity, RNA polymerase II core promoter proximal regio…	NA	transcription factor AP-2 gamma [Source:HGNC Symbol;Acc:HGNC:11744]	0.188558	0.005112	0.189603	0.00567	0.045538	0
ENSGALG00000007694	PRTFDC1	ENSGALT00000087298;ENSGALT00000012469	GO:0006166(purine ribonucleoside salvage);GO:0042803(protein homodimerization activity);GO:0004422(hypoxanthine phosphoribosyltransferase activity);GO:0009116(nucleoside metabolic process);GO:0005737(cytoplasm);GO:0016757(transferase activity, transferring glycosyl groups);GO:0046872(metal ion binding);GO:0016740(transferase activity);GO:0000166(nucleotide binding);GO:0052657(guanine phosphoribos…	NA	phosphoribosyl transferase domain containing 1 [Source:HGNC Symbol;Acc:HGNC:23333]	1.56636	1.08215	1.52916	1.04932	1.37668	1.23382
ENSGALG00000007701	B3GNT7	ENSGALT00000012478	GO:0008378(galactosyltransferase activity);GO:0006486(protein glycosylation);GO:0005794(Golgi apparatus);GO:0000139(Golgi membrane);GO:0016757(transferase activity, transferring glycosyl groups);GO:0016740(transferase activity);GO:0016021(integral component of membrane);GO:0016020(membrane)	00533(Glycosaminoglycan biosynthesis - keratan sulfate)	UDP-GlcNAc:betaGal beta-1,3-N-acetylglucosaminyltransferase 7 [Source:HGNC Symbol;Acc:HGNC:18811]	0.561233	0.585128	0.464362	0.339049	0.501365	0.402682
ENSGALG00000007706	FGF8	ENSGALT00000033214;ENSGALT00000058777	GO:0090134(cell migration involved in mesendoderm migration);GO:0071774(response to fibroblast growth factor);GO:0071542(dopaminergic neuron differentiation);GO:0070374(positive regulation of ERK1 and ERK2 cascade);GO:0060684(epithelial-mesenchymal cell signaling);GO:0060563(neuroepithelial cell differentiation);GO:0060445(branching involved in salivary gland morphogenesis);GO:0060425(lung morpho…	04010(MAPK signaling pathway);04810(Regulation of actin cytoskeleton);04810(Regulation of actin cytoskeleton)	fibroblast growth factor 8 [Source:HGNC Symbol;Acc:HGNC:3686]	0	0.00955766	0	0.0116318	0.0199224	0.00870057
ENSGALG00000007710	ENSGALG00000007710	ENSGALT00000012493;ENSGALT00000083700;ENSGALT00000086947	GO:0005525(GTP binding);GO:0003924(GTPase activity);GO:0000166(nucleotide binding);GO:0007165(signal transduction);GO:0016020(membrane);GO:0016020(membrane)	NA		0.518337	0.279372	1.04603	0.424024	1.01232	0.637157
ENSGALG00000007714	NMUR1	ENSGALT00000014965	GO:0016021(integral component of membrane);GO:1903955(positive regulation of protein targeting to mitochondrion);GO:0048016(inositol phosphate-mediated signaling);GO:0019722(calcium-mediated signaling);GO:0007202(activation of phospholipase C activity);GO:0007200(phospholipase C-activating G-protein coupled receptor signaling pathway);GO:0006939(smooth muscle contraction);GO:0006821(chloride tran…	04080(Neuroactive ligand-receptor interaction)	neuromedin U receptor 1 [Source:HGNC Symbol;Acc:HGNC:4518]	0	0.028453	0	0.009831	0.017181	0.020811
ENSGALG00000007720	AIFM3	ENSGALT00000012517	GO:0005829(cytosol);GO:0005783(endoplasmic reticulum);GO:0005743(mitochondrial inner membrane);GO:0005739(mitochondrion);GO:0097194(execution phase of apoptosis);GO:0051537(2 iron, 2 sulfur cluster binding);GO:0050660(flavin adenine dinucleotide binding);GO:0016491(oxidoreductase activity);GO:0055114(oxidation-reduction process)	NA	apoptosis inducing factor, mitochondria associated 3 [Source:HGNC Symbol;Acc:HGNC:26398]	0.0490866	0	0.0112346	0.122568	0.068154	0.0660922
ENSGALG00000007727	ENSGALG00000007727	ENSGALT00000067123;ENSGALT00000053150	GO:0032259(methylation);GO:0008171(O-methyltransferase activity);GO:0016021(integral component of membrane);GO:0016020(membrane);GO:0016020(membrane)	NA		0	0.00284547	0.023818	0.0252538	0	0
ENSGALG00000007732	ENSGALG00000007732	ENSGALT00000012536	GO:0044295(axonal growth cone);GO:0043198(dendritic shaft);GO:0043025(neuronal cell body);GO:0043005(neuron projection);GO:0030426(growth cone);GO:0009986(cell surface);GO:0005887(integral component of plasma membrane);GO:0005886(plasma membrane);GO:0043547(positive regulation of GTPase activity);GO:0048681(negative regulation of axon regeneration);GO:0030517(negative regulation of axon extension…	NA		0.030203	0.005796	0.032774	0.067376	0.022471	0
ENSGALG00000007740	ENSGALG00000007740	ENSGALT00000012549;ENSGALT00000070016	GO:0005856(cytoskeleton);GO:0030036(actin cytoskeleton organization);GO:0003779(actin binding);GO:0003779(actin binding)	04520(Adherens junction);04520(Adherens junction)		0.00911653	0.0111889	0	0.0669755	0.011897	0
ENSGALG00000007741	MDFIC2	ENSGALT00000012550	NA	NA	MyoD family inhibitor domain containing 2 [Source:HGNC Symbol;Acc:HGNC:53442]	0	0	0.023738	0	0	0
ENSGALG00000007744	CASS4	ENSGALT00000062852;ENSGALT00000012554;ENSGALT00000071291	NA	NA	Cas scaffolding protein family member 4 [Source:HGNC Symbol;Acc:HGNC:15878]	0.387533	0.205518	0.336571	0.452499	0.696024	0.701892
ENSGALG00000007755	NEXMIF	ENSGALT00000012575	GO:0016035(zeta DNA polymerase complex);GO:0042276(error-prone translesion synthesis);GO:0005634(nucleus)	NA	neurite extension and migration factor [Source:HGNC Symbol;Acc:HGNC:29433]	0.077092	0.115364	0.124687	0.053905	0.017743	0.125605
ENSGALG00000007759	TMEFF2	ENSGALT00000012579	GO:0030336(negative regulation of cell migration);GO:0044319(wound healing, spreading of cells);GO:0045720(negative regulation of integrin biosynthetic process);GO:0051497(negative regulation of stress fiber assembly)	NA	transmembrane protein with EGF like and two follistatin like domains 2 [Source:HGNC Symbol;Acc:HGNC:11867]	0.128835	0.075356	0.223693	0.209275	0.049539	0.333728
ENSGALG00000007765	ENSGALG00000007765	ENSGALT00000012591	GO:0035335(peptidyl-tyrosine dephosphorylation);GO:0000188(inactivation of MAPK activity);GO:0017017(MAP kinase tyrosine/serine/threonine phosphatase activity);GO:0016311(dephosphorylation);GO:0006470(protein dephosphorylation);GO:0016791(phosphatase activity);GO:0008138(protein tyrosine/serine/threonine phosphatase activity);GO:0004725(protein tyrosine phosphatase activity)	NA		0.232781	0.799911	0.352186	0.347835	0.425499	7.4e-05
ENSGALG00000007781	GAL3ST1	ENSGALT00000012622	GO:0042552(myelination);GO:0007283(spermatogenesis);GO:0006682(galactosylceramide biosynthetic process);GO:0001733(galactosylceramide sulfotransferase activity);GO:0009247(glycolipid biosynthetic process);GO:0005794(Golgi apparatus);GO:0016021(integral component of membrane);GO:0016020(membrane)	00565(Ether lipid metabolism);00600(Sphingolipid metabolism)	galactose-3-O-sulfotransferase 1 [Source:HGNC Symbol;Acc:HGNC:24240]	0.004926	0.043567	0.199821	0	0.049548	0.206762
ENSGALG00000007785	PROK2	ENSGALT00000012626;ENSGALT00000049164	GO:0000187(activation of MAPK activity);GO:0045765(regulation of angiogenesis);GO:0008284(positive regulation of cell proliferation);GO:0005576(extracellular region);GO:0001664(G-protein coupled receptor binding);GO:0007623(circadian rhythm);GO:0008283(cell proliferation);GO:0043066(negative regulation of apoptotic process);GO:0001525(angiogenesis);GO:0007283(spermatogenesis);GO:0006935(chemotaxi…	NA	prokineticin 2 [Source:HGNC Symbol;Acc:HGNC:18455]	0.30855	0.521411	0.315679	0.267306	0.122784	0.123215
ENSGALG00000007786	DOK5	ENSGALT00000012627	GO:0051386(regulation of neurotrophin TRK receptor signaling pathway);GO:0007399(nervous system development);GO:0007169(transmembrane receptor protein tyrosine kinase signaling pathway);GO:0000165(MAPK cascade);GO:0005057(signal transducer activity, downstream of receptor);GO:0005158(insulin receptor binding);GO:0005622(intracellular)	NA	docking protein 5 [Source:HGNC Symbol;Acc:HGNC:16173]	0.177102	0.279178	0.255436	0.11354	0.06577	0.320409
ENSGALG00000007794	DRD2	ENSGALT00000012639	GO:0097730(non-motile cilium);GO:0060170(ciliary membrane);GO:0030672(synaptic vesicle membrane);GO:0030425(dendrite);GO:0030424(axon);GO:0016020(membrane);GO:0005887(integral component of plasma membrane);GO:0005886(plasma membrane);GO:1901386(negative regulation of voltage-gated calcium channel activity);GO:1900168(positive regulation of glial cell-derived neurotrophic factor secretion);GO:0060…	04080(Neuroactive ligand-receptor interaction);04540(Gap junction)	dopamine receptor D2 [Source:HGNC Symbol;Acc:HGNC:3023]	0	0.042756	0.012734	0.04155	0.040634	0.078042
ENSGALG00000007796	BCAS1	ENSGALT00000012644;ENSGALT00000082313	GO:0070062(extracellular exosome);GO:0070062(extracellular exosome)	NA	breast carcinoma amplified sequence 1 [Source:HGNC Symbol;Acc:HGNC:974]	0.143373	0.016375	0.044574	0.0852543	0.0792692	0.0924933
ENSGALG00000007803	ENSGALG00000007803	ENSGALT00000012658	GO:0022857(transmembrane transporter activity);GO:0006810(transport);GO:0005215(transporter activity);GO:0055085(transmembrane transport);GO:0016021(integral component of membrane);GO:0016020(membrane)	NA		0.086076	0.147525	0.080768	0.052048	0.041163	0.035537
ENSGALG00000007806	Fgf16	ENSGALT00000012662	GO:2000546(positive regulation of endothelial cell chemotaxis to fibroblast growth factor);GO:0008543(fibroblast growth factor receptor signaling pathway);GO:0005104(fibroblast growth factor receptor binding);GO:0008083(growth factor activity);GO:0005576(extracellular region);GO:0010469(regulation of receptor activity)	04010(MAPK signaling pathway);04810(Regulation of actin cytoskeleton)	fibroblast growth factor 16 [Source:HGNC Symbol;Acc:HGNC:3672]	0.070993	0.030957	0.068864	0.044265	0.093769	0
ENSGALG00000007809	TSHZ2	ENSGALT00000072480;ENSGALT00000012669	GO:0010468(regulation of gene expression);GO:0001078(transcriptional repressor activity, RNA polymerase II core promoter proximal region sequence-specific binding);GO:0000122(negative regulation of transcription from RNA polymerase II promoter);GO:0003682(chromatin binding);GO:0007275(multicellular organism development);GO:0006357(regulation of transcription from RNA polymerase II promoter);GO:00…	NA	teashirt zinc finger homeobox 2 [Source:HGNC Symbol;Acc:HGNC:13010]	0.959507	0.587613	0.634029	1.09078	0.511931	1.32828
ENSGALG00000007814	ENSGALG00000007814	ENSGALT00000012676	GO:0004035(alkaline phosphatase activity);GO:0016311(dephosphorylation);GO:0016787(hydrolase activity);GO:0008152(metabolic process);GO:0003824(catalytic activity);GO:0016791(phosphatase activity)	00730(Thiamine metabolism);00790(Folate biosynthesis)		0.86863	1.03284	0.928327	0.161243	0.279939	0.442019
ENSGALG00000007815	ANKK1	ENSGALT00000012682	GO:0006468(protein phosphorylation);GO:0005524(ATP binding);GO:0004672(protein kinase activity)	NA	ankyrin repeat and kinase domain containing 1 [Source:HGNC Symbol;Acc:HGNC:21027]	0	0	0.009567	0.039706	0	0.003247
ENSGALG00000007819	PDZRN3	ENSGALT00000065944;ENSGALT00000012692	GO:0031594(neuromuscular junction);GO:0005829(cytosol);GO:0005654(nucleoplasm);GO:0005634(nucleus);GO:0016567(protein ubiquitination);GO:0007528(neuromuscular junction development);GO:0061630(ubiquitin protein ligase activity);GO:0004842(ubiquitin-protein transferase activity);GO:0046872(metal ion binding);GO:0008270(zinc ion binding);GO:0008270(zinc ion binding)	NA	PDZ domain containing ring finger 3 [Source:HGNC Symbol;Acc:HGNC:17704]	0.779788	0.995408	0.969376	1.01117	0.796423	0.833663
ENSGALG00000007831	TLX1	ENSGALT00000012707	GO:0001077(transcriptional activator activity, RNA polymerase II core promoter proximal region sequence-specific binding);GO:0000978(RNA polymerase II core promoter proximal region sequence-specific DNA binding);GO:0043565(sequence-specific DNA binding);GO:0006355(regulation of transcription, DNA-templated);GO:0045944(positive regulation of transcription from RNA polymerase II promoter);GO:000636…	NA	T-cell leukemia homeobox 1 [Source:HGNC Symbol;Acc:HGNC:5056]	0.2396	0.145975	0.11919	0.041767	0.076105	0.129432
ENSGALG00000007837	KAZALD1	ENSGALT00000075446;ENSGALT00000012719	GO:0001558(regulation of cell growth);GO:0005520(insulin-like growth factor binding);GO:0005576(extracellular region);GO:0005578(proteinaceous extracellular matrix);GO:0030198(extracellular matrix organization);GO:0005614(interstitial matrix);GO:0005614(interstitial matrix)	NA	Kazal type serine peptidase inhibitor domain 1 [Source:HGNC Symbol;Acc:HGNC:25460]	0.419771	0.259419	0.165216	0.101279	0.0276586	0.100861
ENSGALG00000007839	NCAM1	ENSGALT00000077661;ENSGALT00000047809;ENSGALT00000040522;ENSGALT00000077926;ENSGALT00000077806	GO:0007155(cell adhesion);GO:0016021(integral component of membrane);GO:0016020(membrane);GO:0005886(plasma membrane);GO:0005829(cytosol);GO:0005829(cytosol)	04514(Cell adhesion molecules (CAMs));04514(Cell adhesion molecules (CAMs))	neural cell adhesion molecule 1 [Source:HGNC Symbol;Acc:HGNC:7656]	0.973424	0.839239	0.69021	0.921534	0.461523	0.651505
ENSGALG00000007853	PAPOLG	ENSGALT00000012751	GO:0043631(RNA polyadenylation);GO:0004652(polynucleotide adenylyltransferase activity);GO:0016779(nucleotidyltransferase activity);GO:0006378(mRNA polyadenylation);GO:0005634(nucleus);GO:0046872(metal ion binding);GO:0005654(nucleoplasm);GO:0005829(cytosol);GO:0016020(membrane);GO:0016604(nuclear body)	NA	poly(A) polymerase gamma [Source:HGNC Symbol;Acc:HGNC:14982]	0.061365	0	0	0.026482	0.04628	0
ENSGALG00000007862	CNTN3	ENSGALT00000012761	NA	NA	contactin 3 [Source:HGNC Symbol;Acc:HGNC:2173]	0.020072	0.057986	0.00393	0.030992	0.016807	0.00229
ENSGALG00000007864	ARMC3	ENSGALT00000074372;ENSGALT00000065281;ENSGALT00000012763	GO:0070062(extracellular exosome);GO:0005634(nucleus);GO:0005737(cytoplasm);GO:0005737(cytoplasm)	NA	armadillo repeat containing 3 [Source:HGNC Symbol;Acc:HGNC:30964]	0.0247364	0.0268795	0.0619566	0.032262	0.075242	0.0488708
ENSGALG00000007867	ENSGALG00000007867	ENSGALT00000012774	GO:0098719(sodium ion import across plasma membrane);GO:0006885(regulation of pH);GO:0015386(potassium:proton antiporter activity);GO:0015385(sodium:proton antiporter activity);GO:0015297(antiporter activity);GO:1902600(hydrogen ion transmembrane transport);GO:0015299(solute:proton antiporter activity);GO:0071805(potassium ion transmembrane transport);GO:0006814(sodium ion transport);GO:0006812(c…	NA		0.426425	0.48012	0.208421	0.794444	0.773592	1.78984
ENSGALG00000007868	BCO2	ENSGALT00000043097;ENSGALT00000012775	GO:0016702(oxidoreductase activity, acting on single donors with incorporation of molecular oxygen, incorporation of two atoms of oxygen);GO:0046872(metal ion binding);GO:0055114(oxidation-reduction process);GO:0005739(mitochondrion);GO:2000377(regulation of reactive oxygen species metabolic process);GO:0051881(regulation of mitochondrial membrane potential);GO:0042574(retinal metabolic process);…	NA	beta-carotene oxygenase 2 [Source:HGNC Symbol;Acc:HGNC:18503]	0.0325001	0	0.0200455	0.382443	0.194438	0.212213
ENSGALG00000007875	ENSGALG00000007875	ENSGALT00000012792	GO:0008237(metallopeptidase activity);GO:0004222(metalloendopeptidase activity);GO:0006508(proteolysis);GO:0007218(neuropeptide signaling pathway)	NA		0	0	0.033744	0	0.014223	0.050607
ENSGALG00000007886	PAMR1	ENSGALT00000077005;ENSGALT00000012805;ENSGALT00000088945	GO:0005615(extracellular space);GO:0006508(proteolysis);GO:0004252(serine-type endopeptidase activity);GO:0005509(calcium ion binding);GO:0005509(calcium ion binding)	NA	peptidase domain containing associated with muscle regeneration 1 [Source:HGNC Symbol;Acc:HGNC:24554]	0.317404	0.273044	0.229555	0.47367	0.322021	0.694458
ENSGALG00000007899	CHRND	ENSGALT00000082854;ENSGALT00000012824	GO:0005886(plasma membrane);GO:0022848(acetylcholine-gated cation-selective channel activity);GO:0042166(acetylcholine binding);GO:0042391(regulation of membrane potential);GO:0048630(skeletal muscle tissue growth);GO:0050881(musculoskeletal movement);GO:0005892(acetylcholine-gated channel complex);GO:0045211(postsynaptic membrane);GO:0060079(excitatory postsynaptic potential);GO:0060078(regulati…	04080(Neuroactive ligand-receptor interaction);04080(Neuroactive ligand-receptor interaction)	acetylcholine receptor subunit delta precursor [Source:RefSeq peptide;Acc:NP_001026488]	0.0678917	0.0629755	0	0.0250732	0.0473166	0.0677816
ENSGALG00000007906	CHRNG	ENSGALT00000012833	GO:0045211(postsynaptic membrane);GO:0060079(excitatory postsynaptic potential);GO:0022848(acetylcholine-gated cation-selective channel activity);GO:0060078(regulation of postsynaptic membrane potential);GO:0055085(transmembrane transport);GO:0045202(synapse);GO:0030054(cell junction);GO:0005230(extracellular ligand-gated ion channel activity);GO:0006811(ion transport);GO:0034220(ion transmembran…	04080(Neuroactive ligand-receptor interaction)	cholinergic receptor nicotinic gamma subunit [Source:HGNC Symbol;Acc:HGNC:1967]	0.05054	0.125867	0.023272	0.065288	0.051248	0.125664
ENSGALG00000007927	CNTN6	ENSGALT00000012870	GO:0005886(plasma membrane);GO:0045747(positive regulation of Notch signaling pathway);GO:0030182(neuron differentiation);GO:0022008(neurogenesis);GO:0005112(Notch binding);GO:0007399(nervous system development);GO:0007155(cell adhesion)	NA	contactin 6 [Source:HGNC Symbol;Acc:HGNC:2176]	0.00387	0.004726	0.003207	0.035565	0.005131	0.007305
ENSGALG00000007929	DIXDC1	ENSGALT00000012879	GO:0005829(cytosol);GO:0090263(positive regulation of canonical Wnt signaling pathway);GO:0070507(regulation of microtubule cytoskeleton organization);GO:0060070(canonical Wnt signaling pathway);GO:0045665(negative regulation of neuron differentiation);GO:0032956(regulation of actin cytoskeleton organization);GO:0030177(positive regulation of Wnt signaling pathway);GO:0021869(forebrain ventricula…	NA	DIX domain containing 1 [Source:HGNC Symbol;Acc:HGNC:23695]	0.157	0.286804	0.16423	0.382737	0.332259	0.505571
ENSGALG00000007945	CRYAB	ENSGALT00000012907;ENSGALT00000087604	GO:0070062(extracellular exosome);GO:0005737(cytoplasm);GO:0005634(nucleus);GO:1905907(negative regulation of amyloid fibril formation);GO:0071480(cellular response to gamma radiation);GO:0051260(protein homooligomerization);GO:0043066(negative regulation of apoptotic process);GO:0032463(negative regulation of protein homooligomerization);GO:0032387(negative regulation of intracellular transport)…	04141(Protein processing in endoplasmic reticulum);04141(Protein processing in endoplasmic reticulum)	crystallin alpha B [Source:HGNC Symbol;Acc:HGNC:2389]	0.0436792	0	0.0689623	0.0108615	0.00645167	0.113808
ENSGALG00000007948	LRRC4C	ENSGALT00000012910	GO:0016020(membrane);GO:0005615(extracellular space);GO:0050770(regulation of axonogenesis);GO:0046426(negative regulation of JAK-STAT cascade);GO:0006469(negative regulation of protein kinase activity);GO:0004860(protein kinase inhibitor activity);GO:0019221(cytokine-mediated signaling pathway);GO:0005737(cytoplasm);GO:0016021(integral component of membrane)	04514(Cell adhesion molecules (CAMs))	leucine rich repeat containing 4C [Source:HGNC Symbol;Acc:HGNC:29317]	0.065617	0.089794	0	0.142515	0.05106	0.083917
ENSGALG00000007950	C11orf1	ENSGALT00000012912	GO:0005654(nucleoplasm);GO:0005634(nucleus)	NA	chromosome 11 open reading frame 1 [Source:HGNC Symbol;Acc:HGNC:1163]	0	0	0	0.007435	0	0
ENSGALG00000007956	PLXDC2	ENSGALT00000012922	GO:0070062(extracellular exosome);GO:0016021(integral component of membrane);GO:0016020(membrane)	NA	plexin domain containing 2 [Source:HGNC Symbol;Acc:HGNC:21013]	0.242996	0.220965	0.202039	0.749951	0.862294	0.779522
ENSGALG00000007959	SLC26A3	ENSGALT00000030736	GO:0097225(sperm midpiece);GO:0016020(membrane);GO:0071320(cellular response to cAMP);GO:0060081(membrane hyperpolarization);GO:0051454(intracellular pH elevation);GO:0048240(sperm capacitation);GO:0015301(anion:anion antiporter activity);GO:0015108(chloride transmembrane transporter activity);GO:0015106(bicarbonate transmembrane transporter activity);GO:0015701(bicarbonate transport);GO:0015297(…	NA	solute carrier family 26 member 3 [Source:HGNC Symbol;Acc:HGNC:3018]	0.026974	0.064851	0.034709	0.045075	0.002891	0.046558
ENSGALG00000007964	CASTOR1	ENSGALT00000012933	GO:0061700(GATOR2 complex);GO:0005829(cytosol);GO:1904262(negative regulation of TORC1 signaling);GO:1903577(cellular response to L-arginine);GO:0042802(identical protein binding);GO:0034618(arginine binding);GO:1903432(regulation of TORC1 signaling)	NA	cytosolic arginine sensor for mTORC1 subunit 1 [Source:HGNC Symbol;Acc:HGNC:34423]	1.10978	1.56186	0.576591	0.399539	0.661952	1.06109
ENSGALG00000007972	TRPC5	ENSGALT00000012944	GO:0034704(calcium channel complex);GO:0070679(inositol 1,4,5 trisphosphate binding);GO:0005262(calcium channel activity);GO:0006828(manganese ion transport);GO:0015279(store-operated calcium channel activity);GO:0070588(calcium ion transmembrane transport);GO:0051480(regulation of cytosolic calcium ion concentration);GO:0006811(ion transport);GO:0005216(ion channel activity);GO:0006810(transport…	NA	transient receptor potential cation channel subfamily C member 5 [Source:HGNC Symbol;Acc:HGNC:12337]	0.102348	0.401921	0.6835	0.12215	0.183289	0.209319
ENSGALG00000007976	ENSGALG00000007976	ENSGALT00000012961	GO:0043541(UDP-N-acetylglucosamine transferase complex);GO:0006488(dolichol-linked oligosaccharide biosynthetic process);GO:0004577(N-acetylglucosaminyldiphosphodolichol N-acetylglucosaminyltransferase activity)	NA		0.087427	0.011286	0.090114	0.062771	0.012835	0
ENSGALG00000007980	KCNG1	ENSGALT00000012958	GO:0008076(voltage-gated potassium channel complex);GO:0005886(plasma membrane);GO:0071805(potassium ion transmembrane transport);GO:0005251(delayed rectifier potassium channel activity);GO:0016021(integral component of membrane);GO:0051260(protein homooligomerization);GO:0005249(voltage-gated potassium channel activity);GO:0034765(regulation of ion transmembrane transport);GO:0005244(voltage-gat…	NA	potassium voltage-gated channel modifier subfamily G member 1 [Source:HGNC Symbol;Acc:HGNC:6248]	0	0	0.008636	0.010634	0	0.007798
ENSGALG00000007993	DCX	ENSGALT00000012977;ENSGALT00000089383	GO:0035556(intracellular signal transduction);GO:0001764(neuron migration);GO:0007420(brain development);GO:0021766(hippocampus development);GO:0021819(layer formation in cerebral cortex);GO:0021860(pyramidal neuron development);GO:0021952(central nervous system projection neuron axonogenesis);GO:0048675(axon extension);GO:0048813(dendrite morphogenesis);GO:0005737(cytoplasm);GO:0043005(neuron pr…	NA	doublecortin isoform 2 [Source:RefSeq peptide;Acc:NP_001292603]	0.360075	0.168859	0.190147	0.444188	0.0621589	0.0812528
ENSGALG00000007998	SLC26A4	ENSGALT00000012986	GO:0070062(extracellular exosome);GO:0031526(brush border membrane);GO:0016324(apical plasma membrane);GO:0098656(anion transmembrane transport);GO:0032880(regulation of protein localization);GO:0006885(regulation of pH);GO:0006810(transport);GO:0005887(integral component of plasma membrane);GO:1902476(chloride transmembrane transport);GO:1902358(sulfate transmembrane transport);GO:0051453(regula…	NA	solute carrier family 26 member 4 [Source:HGNC Symbol;Acc:HGNC:8818]	0.020125	0.003342	0	0.049102	0.018828	0.016923
ENSGALG00000008006	CAPN6	ENSGALT00000012996;ENSGALT00000062797	GO:0001578(microtubule bundle formation);GO:0008017(microtubule binding);GO:0048471(perinuclear region of cytoplasm);GO:0005874(microtubule);GO:0005829(cytosol);GO:0005876(spindle microtubule);GO:0051493(regulation of cytoskeleton organization);GO:0006508(proteolysis);GO:0004198(calcium-dependent cysteine-type endopeptidase activity);GO:0005737(cytoplasm);GO:0016787(hydrolase activity);GO:0008234…	NA	calpain 6 [Source:HGNC Symbol;Acc:HGNC:1483]	0.096998	0.258002	0.225753	0.037028	0.078732	0.149015
ENSGALG00000008007	ITGA11	ENSGALT00000012997	GO:0034681(integrin alpha11-beta1 complex);GO:0016020(membrane);GO:0005925(focal adhesion);GO:0038065(collagen-activated signaling pathway);GO:0033627(cell adhesion mediated by integrin);GO:0007229(integrin-mediated signaling pathway);GO:0007160(cell-matrix adhesion);GO:0006929(substrate-dependent cell migration);GO:0001649(osteoblast differentiation);GO:0098639(collagen binding involved in cell-…	04512(ECM-receptor interaction);04510(Focal adhesion);04810(Regulation of actin cytoskeleton)	integrin subunit alpha 11 [Source:HGNC Symbol;Acc:HGNC:6136]	0.418525	0.401911	0.435798	0.6067	0.634463	0.775235
ENSGALG00000008028	LIF	ENSGALT00000013025	GO:0005829(cytosol);GO:0005615(extracellular space);GO:1903025(regulation of RNA polymerase II regulatory region sequence-specific DNA binding);GO:1901676(positive regulation of histone H3-K27 acetylation);GO:1900182(positive regulation of protein localization to nucleus);GO:0072307(regulation of metanephric nephron tubule epithelial cell differentiation);GO:0072108(positive regulation of mesench…	NA	LIF, interleukin 6 family cytokine [Source:HGNC Symbol;Acc:HGNC:6596]	0.061527	0	0	0.00363	0	0
ENSGALG00000008048	ENSGALG00000008048	ENSGALT00000013059	GO:0008237(metallopeptidase activity);GO:0004181(metallocarboxypeptidase activity);GO:0004180(carboxypeptidase activity);GO:0006508(proteolysis);GO:0016787(hydrolase activity);GO:0008233(peptidase activity);GO:0005615(extracellular space);GO:0046872(metal ion binding);GO:0008270(zinc ion binding)	NA		0	0.020647	0.011997	0.020909	0.074523	0.030335
ENSGALG00000008060	PRKAR2B	ENSGALT00000013087	GO:0097546(ciliary base);GO:0070062(extracellular exosome);GO:0043198(dendritic shaft);GO:0043197(dendritic spine);GO:0005886(plasma membrane);GO:0005813(centrosome);GO:0005737(cytoplasm);GO:2000480(negative regulation of cAMP-dependent protein kinase activity);GO:0007612(learning);GO:0006631(fatty acid metabolic process);GO:0034236(protein kinase A catalytic subunit binding);GO:0031625(ubiquitin…	04910(Insulin signaling pathway)	protein kinase cAMP-dependent type II regulatory subunit beta [Source:HGNC Symbol;Acc:HGNC:9392]	0.755089	0.798045	0.728075	0.615951	0.22849	0.426944
ENSGALG00000008063	NOX5	ENSGALT00000076561;ENSGALT00000013092	GO:0055114(oxidation-reduction process);GO:0015252(hydrogen ion channel activity);GO:0016175(superoxide-generating NADPH oxidase activity);GO:0001935(endothelial cell proliferation);GO:0042554(superoxide anion generation);GO:0016491(oxidoreductase activity);GO:0005509(calcium ion binding);GO:0016021(integral component of membrane);GO:0016020(membrane);GO:0016020(membrane)	NA	NADPH oxidase 5 [Source:HGNC Symbol;Acc:HGNC:14874]	0.0694519	0.0807306	0.0267451	0.0618454	0.103873	0.0565322
ENSGALG00000008072	CHRDL1	ENSGALT00000013105	GO:0048749(compound eye development);GO:0030514(negative regulation of BMP signaling pathway);GO:0001654(eye development)	NA	chordin like 1 [Source:HGNC Symbol;Acc:HGNC:29861]	0.203457	0.13357	0.407603	1.04304	1.04801	1.14884
ENSGALG00000008080	C1QTNF4	ENSGALT00000013115	NA	NA	C1q and TNF related 4 [Source:HGNC Symbol;Acc:HGNC:14346]	0	0.036087	0	0	0.02052	0
ENSGALG00000008085	NEFH	ENSGALT00000013122	GO:0097418(neurofibrillary tangle);GO:0043209(myelin sheath);GO:0030424(axon);GO:0014069(postsynaptic density);GO:0005883(neurofilament);GO:0005739(mitochondrion);GO:0005737(cytoplasm);GO:1902513(regulation of organelle transport along microtubule);GO:0061564(axon development);GO:0060052(neurofilament cytoskeleton organization);GO:0048936(peripheral nervous system neuron axonogenesis);GO:0045110(…	NA	neurofilament heavy [Source:HGNC Symbol;Acc:HGNC:7737]	0.352625	0.424657	0.111994	0.096721	0.220755	0.083432
ENSGALG00000008087	CPA1	ENSGALT00000013135	GO:0008237(metallopeptidase activity);GO:0004181(metallocarboxypeptidase activity);GO:0004180(carboxypeptidase activity);GO:0006508(proteolysis);GO:0016787(hydrolase activity);GO:0008233(peptidase activity);GO:0005615(extracellular space);GO:0046872(metal ion binding);GO:0008270(zinc ion binding)	NA	carboxypeptidase A1 [Source:HGNC Symbol;Acc:HGNC:2296]	0	0.038795	0	0.043967	0	0.029381
ENSGALG00000008103	CEP41	ENSGALT00000013152	GO:0036064(ciliary basal body);GO:0016020(membrane);GO:0005929(cilium);GO:0005815(microtubule organizing center);GO:0005814(centriole);GO:0005813(centrosome);GO:0060271(cilium assembly);GO:0018095(protein polyglutamylation);GO:0030030(cell projection organization);GO:0015031(protein transport);GO:0042995(cell projection);GO:0005856(cytoskeleton);GO:0006810(transport);GO:0005737(cytoplasm)	NA	centrosomal protein 41 [Source:HGNC Symbol;Acc:HGNC:12370]	0.647446	0.738072	0.564605	0.335608	0.304639	0.43365
ENSGALG00000008105	ENSGALG00000008105	ENSGALT00000013160	GO:0020037(heme binding);GO:0016705(oxidoreductase activity, acting on paired donors, with incorporation or reduction of molecular oxygen);GO:0004497(monooxygenase activity);GO:0005506(iron ion binding);GO:0046872(metal ion binding);GO:0055114(oxidation-reduction process);GO:0016491(oxidoreductase activity);GO:0008395(steroid hydroxylase activity)	NA		0.015364	0	0.040612	0.016067	0.014039	0.053598
ENSGALG00000008109	CDHR3	ENSGALT00000013164;ENSGALT00000055048;ENSGALT00000075395	GO:0005886(plasma membrane);GO:0007156(homophilic cell adhesion via plasma membrane adhesion molecules);GO:0007155(cell adhesion);GO:0005509(calcium ion binding);GO:0016021(integral component of membrane);GO:0016020(membrane);GO:0016020(membrane)	NA	cadherin related family member 3 [Source:HGNC Symbol;Acc:HGNC:26308]	0.150725	0.130065	0.0957391	0.0347671	0.0461636	0.101742
ENSGALG00000008113	PLCL1	ENSGALT00000075024	GO:0005886(plasma membrane);GO:1900122(positive regulation of receptor binding);GO:0033135(regulation of peptidyl-serine phosphorylation);GO:0032228(regulation of synaptic transmission, GABAergic);GO:0070679(inositol 1,4,5 trisphosphate binding);GO:0007214(gamma-aminobutyric acid signaling pathway);GO:0050811(GABA receptor binding);GO:0004435(phosphatidylinositol phospholipase C activity);GO:0016…	NA	phospholipase C like 1 (inactive) [Source:HGNC Symbol;Acc:HGNC:9063]	0.920209	0.494665	0.689355	0.714832	0.603309	0.838262
ENSGALG00000008135	SATB2	ENSGALT00000045425	GO:0043565(sequence-specific DNA binding);GO:0006357(regulation of transcription from RNA polymerase II promoter);GO:0005634(nucleus);GO:0006355(regulation of transcription, DNA-templated);GO:0006351(transcription, DNA-templated);GO:0003677(DNA binding)	NA	SATB homeobox 2 [Source:HGNC Symbol;Acc:HGNC:21637]	0.0125204	0.0469026	0.0268097	0.0451624	0.0181674	0.0294631
ENSGALG00000008141	COL4A5	ENSGALT00000013221	GO:0031594(neuromuscular junction);GO:0005605(basal lamina);GO:0005604(basement membrane);GO:0005587(collagen type IV trimer);GO:0005581(collagen trimer);GO:0038063(collagen-activated tyrosine kinase receptor signaling pathway);GO:0007528(neuromuscular junction development);GO:0005201(extracellular matrix structural constituent);GO:0005578(proteinaceous extracellular matrix);GO:0005576(extracellu…	04512(ECM-receptor interaction);04510(Focal adhesion);04933(AGE-RAGE signaling pathway in diabetic complications)	collagen type IV alpha 5 chain [Source:HGNC Symbol;Acc:HGNC:2207]	2.22003	1.11	1.23978	0.170963	0.122853	0.273205
ENSGALG00000008148	MYBPC3	ENSGALT00000032650;ENSGALT00000064415	GO:0031672(A band);GO:0030017(sarcomere);GO:0005863(striated muscle myosin thick filament);GO:0055010(ventricular cardiac muscle tissue morphogenesis);GO:0003007(heart morphogenesis);GO:0042802(identical protein binding);GO:0032036(myosin heavy chain binding);GO:0017022(myosin binding);GO:0008307(structural constituent of muscle);GO:0005859(muscle myosin complex);GO:0031430(M band);GO:0071688(str…	NA	myosin-binding protein C, cardiac-type [Source:RefSeq peptide;Acc:NP_990447]	0.167661	0.0262102	0.0535129	0.196125	0.107435	0.108442
ENSGALG00000008150	RASAL1	ENSGALT00000013239;ENSGALT00000046463	GO:0005829(cytosol);GO:0005886(plasma membrane);GO:1903861(positive regulation of dendrite extension);GO:0005096(GTPase activator activity);GO:0043087(regulation of GTPase activity);GO:0043547(positive regulation of GTPase activity);GO:0035556(intracellular signal transduction);GO:0007165(signal transduction);GO:0007165(signal transduction)	NA	RAS protein activator like 1 [Source:HGNC Symbol;Acc:HGNC:9873]	0.0234449	0.0355264	0.0343549	0.049322	0.0349138	0.0378667
ENSGALG00000008166	TLR15	ENSGALT00000013275	GO:0034134(toll-like receptor 2 signaling pathway);GO:0002237(response to molecule of bacterial origin);GO:0050729(positive regulation of inflammatory response);GO:0050707(regulation of cytokine secretion);GO:0045087(innate immune response);GO:0002755(MyD88-dependent toll-like receptor signaling pathway);GO:0006954(inflammatory response);GO:0007165(signal transduction);GO:0016021(integral compone…	NA	Gallus gallus toll-like receptor 15 (TLR15), mRNA. [Source:RefSeq mRNA;Acc:NM_001037835]	0.064016	0.097732	0.051446	0.375774	0.000705	0.471048
ENSGALG00000008177	NOS1	ENSGALT00000053008	GO:0045202(synapse);GO:0045121(membrane raft);GO:0042383(sarcolemma);GO:0033017(sarcoplasmic reticulum membrane);GO:0030315(T-tubule);GO:0030018(Z disc);GO:0016529(sarcoplasmic reticulum);GO:0005901(caveola);GO:0005886(plasma membrane);GO:0005856(cytoskeleton);GO:0005739(mitochondrion);GO:0005654(nucleoplasm);GO:1901206(positive regulation of adrenergic receptor signaling pathway involved in hear…	00220(Arginine biosynthesis);00330(Arginine and proline metabolism);04371(Apelin signaling pathway);04020(Calcium signaling pathway);04145(Phagosome)	nitric oxide synthase 1 [Source:HGNC Symbol;Acc:HGNC:7872]	0.0430824	0.080429	0.0517519	0.00820214	0.0259288	0.00813837
ENSGALG00000008178	ENSGALG00000008178	ENSGALT00000013305	GO:0020037(heme binding);GO:0016705(oxidoreductase activity, acting on paired donors, with incorporation or reduction of molecular oxygen);GO:0004497(monooxygenase activity);GO:0005506(iron ion binding);GO:0046872(metal ion binding);GO:0055114(oxidation-reduction process);GO:0016491(oxidoreductase activity);GO:0008395(steroid hydroxylase activity)	NA		0	0.026988	0.041522	0.05106	0.020906	0.020914
ENSGALG00000008188	TRIM36	ENSGALT00000013337;ENSGALT00000049295	GO:0070062(extracellular exosome);GO:0001669(acrosomal vesicle);GO:0007340(acrosome reaction);GO:0016567(protein ubiquitination);GO:0051726(regulation of cell cycle);GO:0005622(intracellular);GO:0046872(metal ion binding);GO:0008270(zinc ion binding);GO:0004842(ubiquitin-protein transferase activity);GO:0043014(alpha-tubulin binding);GO:0000281(mitotic cytokinesis);GO:0007051(spindle organization…	NA	tripartite motif containing 36 [Source:HGNC Symbol;Acc:HGNC:16280]	0.252045	0.346982	0.122336	0.979915	0.843439	0.939354
ENSGALG00000008253	TBX5	ENSGALT00000013434	GO:0043565(sequence-specific DNA binding);GO:0032526(response to retinoic acid);GO:0045893(positive regulation of transcription, DNA-templated);GO:0032993(protein-DNA complex);GO:0015629(actin cytoskeleton);GO:0097110(scaffold protein binding);GO:0008285(negative regulation of cell proliferation);GO:0005884(actin filament);GO:0030274(LIM domain binding);GO:0060174(limb bud formation);GO:0010468(r…	NA	T-box transcription factor TBX5 [Source:UniProtKB/Swiss-Prot;Acc:Q9PWE8]	0.0243622	0	0.0199084	0.0181868	0	0
ENSGALG00000008263	CNTN4	ENSGALT00000013444	GO:0045665(negative regulation of neuron differentiation);GO:0007399(nervous system development);GO:0007411(axon guidance);GO:0007155(cell adhesion)	NA	contactin 4 [Source:HGNC Symbol;Acc:HGNC:2174]	0.690726	1.39179	0.47132	0.457766	0.964427	0.714812
ENSGALG00000008266	COL4A6	ENSGALT00000013447	GO:0005604(basement membrane);GO:0005587(collagen type IV trimer);GO:0071230(cellular response to amino acid stimulus);GO:0038063(collagen-activated tyrosine kinase receptor signaling pathway);GO:0030198(extracellular matrix organization);GO:0005198(structural molecule activity);GO:0005581(collagen trimer);GO:0005201(extracellular matrix structural constituent);GO:0005578(proteinaceous extracellu…	04512(ECM-receptor interaction);04510(Focal adhesion);04933(AGE-RAGE signaling pathway in diabetic complications)	collagen type IV alpha 6 chain [Source:HGNC Symbol;Acc:HGNC:2208]	1.09627	0.755864	0.687321	0.12225	0.11575	0.154111
ENSGALG00000008267	IL5RA	ENSGALT00000046148;ENSGALT00000087022	GO:0019221(cytokine-mediated signaling pathway);GO:0004896(cytokine receptor activity);GO:0016021(integral component of membrane);GO:0016020(membrane);GO:0002437(inflammatory response to antigenic stimulus);GO:0032674(regulation of interleukin-5 production);GO:0071310(cellular response to organic substance);GO:0071310(cellular response to organic substance)	04060(Cytokine-cytokine receptor interaction);04060(Cytokine-cytokine receptor interaction)	interleukin 5 receptor subunit alpha [Source:HGNC Symbol;Acc:HGNC:6017]	0	0.0174312	0.00519832	0.0523608	0.0324354	0.0465046
ENSGALG00000008283	ENSGALG00000008283	ENSGALT00000013480	GO:0020037(heme binding);GO:0016705(oxidoreductase activity, acting on paired donors, with incorporation or reduction of molecular oxygen);GO:0005506(iron ion binding);GO:0055114(oxidation-reduction process);GO:0008395(steroid hydroxylase activity)	NA		0.015359	0.091144	0.049621	0.080194	0.077986	0.001952
ENSGALG00000008290	VSIG1	ENSGALT00000013495	GO:0030277(maintenance of gastrointestinal epithelium);GO:0003382(epithelial cell morphogenesis);GO:0005886(plasma membrane);GO:0016021(integral component of membrane);GO:0016020(membrane)	NA	V-set and immunoglobulin domain containing 1 [Source:HGNC Symbol;Acc:HGNC:28675]	0.054465	0.118465	0.05532	0.077985	0.035877	0.1184
ENSGALG00000008294	ITPR1	ENSGALT00000079471;ENSGALT00000080765;ENSGALT00000013506	GO:0043234(protein complex);GO:0031094(platelet dense tubular network);GO:0031088(platelet dense granule membrane);GO:0016529(sarcoplasmic reticulum);GO:0014069(postsynaptic density);GO:0016020(membrane);GO:0005955(calcineurin complex);GO:0005789(endoplasmic reticulum membrane);GO:0005737(cytoplasm);GO:0005730(nucleolus);GO:0005637(nuclear inner membrane);GO:0005635(nuclear envelope);GO:0070059(i…	04371(Apelin signaling pathway);04020(Calcium signaling pathway);04070(Phosphatidylinositol signaling system);04140(Autophagy - animal);04114(Oocyte meiosis);04210(Apoptosis);04218(Cellular senescence);04540(Gap junction);04621(NOD-like receptor signaling pathway);04912(GnRH signaling pathway);04270(Vascular smooth muscle contraction);04270(Vascular smooth muscle contraction)	inositol 1,4,5-trisphosphate receptor type 1 [Source:HGNC Symbol;Acc:HGNC:6180]	1.15957	0.822904	0.909087	1.49294	1.40312	1.47048
ENSGALG00000008298	LRRC17	ENSGALT00000013512	GO:0045671(negative regulation of osteoclast differentiation);GO:0048539(bone marrow development);GO:0005615(extracellular space)	NA	leucine rich repeat containing 17 [Source:HGNC Symbol;Acc:HGNC:16895]	0.550828	0.835126	0.488102	0.562541	0.306877	0.288255
ENSGALG00000008303	Lhx5	ENSGALT00000013517	GO:0045893(positive regulation of transcription, DNA-templated);GO:0042127(regulation of cell proliferation);GO:0021937(cerebellar Purkinje cell-granule cell precursor cell signaling involved in regulation of granule cell precursor cell proliferation);GO:0021879(forebrain neuron differentiation);GO:0021846(cell proliferation in forebrain);GO:0021766(hippocampus development);GO:0021702(cerebellar …	NA	LIM homeobox 5 [Source:HGNC Symbol;Acc:HGNC:14216]	0.029694	0	0.039361	0	0.0009	0
ENSGALG00000008326	ENSGALG00000008326	ENSGALT00000013553;ENSGALT00000052692;ENSGALT00000047148;ENSGALT00000074960	GO:0070382(exocytic vesicle);GO:0006906(vesicle fusion);GO:0030276(clathrin binding);GO:0005544(calcium-dependent phospholipid binding);GO:0005509(calcium ion binding);GO:0019905(syntaxin binding);GO:0017137(Rab GTPase binding);GO:0006886(intracellular protein transport);GO:0005886(plasma membrane);GO:0005886(plasma membrane)	NA		0.634871	0.674684	0.945879	0.474843	0.354569	0.619865
ENSGALG00000008351	CAV3	ENSGALT00000013599	GO:0045121(membrane raft);GO:0043231(intracellular membrane-bounded organelle);GO:0042383(sarcolemma);GO:0030315(T-tubule);GO:0016020(membrane);GO:0016010(dystrophin-associated glycoprotein complex);GO:0005901(caveola);GO:0005886(plasma membrane);GO:0005783(endoplasmic reticulum);GO:2000649(regulation of sodium ion transmembrane transporter activity);GO:1901019(regulation of calcium ion transmemb…	04144(Endocytosis);04510(Focal adhesion)	caveolin 3 [Source:HGNC Symbol;Acc:HGNC:1529]	0	0	0	0.0624985	0.00692287	0
ENSGALG00000008352	ENSGALG00000008352	ENSGALT00000013600	GO:0043209(myelin sheath);GO:0005739(mitochondrion);GO:0043066(negative regulation of apoptotic process);GO:0032091(negative regulation of protein binding);GO:0016772(transferase activity, transferring phosphorus-containing groups);GO:0016301(kinase activity);GO:0003824(catalytic activity);GO:0016740(transferase activity);GO:0005524(ATP binding);GO:0000166(nucleotide binding);GO:0016310(phosphory…	NA	creatine kinase U-type, mitochondrial precursor [Source:RefSeq peptide;Acc:NP_989513]	0.002466	0.026593	0.013693	0	0.066007	0.020188
ENSGALG00000008353	ENSGALG00000008353	ENSGALT00000039701	GO:0035418(protein localization to synapse);GO:0032947(protein complex scaffold activity);GO:0005923(bicellular tight junction);GO:0045202(synapse);GO:0007165(signal transduction)	NA		0.324972	0.249385	0.357606	0.217154	0.090053	0.266831
ENSGALG00000008362	SSTR4	ENSGALT00000013617	GO:0071385(cellular response to glucocorticoid stimulus);GO:0007268(chemical synaptic transmission);GO:0043005(neuron projection);GO:0038170(somatostatin signaling pathway);GO:0008285(negative regulation of cell proliferation);GO:0007187(G-protein coupled receptor signaling pathway, coupled to cyclic nucleotide second messenger);GO:0042923(neuropeptide binding);GO:0004994(somatostatin receptor ac…	04080(Neuroactive ligand-receptor interaction)	somatostatin receptor 4 [Source:HGNC Symbol;Acc:HGNC:11333]	0	0	0	0.05676	0.02657	0
ENSGALG00000008378	SRGAP3	ENSGALT00000013650;ENSGALT00000061575;ENSGALT00000084522;ENSGALT00000066642	GO:0030336(negative regulation of cell migration);GO:0048365(Rac GTPase binding);GO:0005096(GTPase activator activity);GO:0043547(positive regulation of GTPase activity);GO:0005737(cytoplasm);GO:0007165(signal transduction);GO:0007165(signal transduction)	NA	SLIT-ROBO Rho GTPase activating protein 3 [Source:HGNC Symbol;Acc:HGNC:19744]	1.385	1.85596	1.71654	0.913378	1.02072	1.47115
ENSGALG00000008383	SFR1	ENSGALT00000013657;ENSGALT00000050068	GO:0032798(Swi5-Sfr1 complex);GO:0000724(double-strand break repair via homologous recombination);GO:0006974(cellular response to DNA damage stimulus);GO:0006281(DNA repair);GO:0006355(regulation of transcription, DNA-templated);GO:0006351(transcription, DNA-templated);GO:0005634(nucleus);GO:0071391(cellular response to estrogen stimulus);GO:0045893(positive regulation of transcription, DNA-templ…	NA	Swi5-dependent recombination DNA repair protein 1 homolog [Source:UniProtKB/Swiss-Prot;Acc:E1BXS0]	0.461224	0.466849	0.893187	0.388173	0.508139	0.88758
ENSGALG00000008385	PPIP5K1	ENSGALT00000057559;ENSGALT00000013664	GO:0005829(cytosol);GO:0005654(nucleoplasm);GO:0032958(inositol phosphate biosynthetic process);GO:0006020(inositol metabolic process);GO:0033857(diphosphoinositol-pentakisphosphate kinase activity);GO:0000832(inositol hexakisphosphate 5-kinase activity);GO:0000829(inositol heptakisphosphate kinase activity);GO:0000828(inositol hexakisphosphate kinase activity);GO:0000827(inositol-1,3,4,5,6-penta…	04070(Phosphatidylinositol signaling system);04070(Phosphatidylinositol signaling system)	diphosphoinositol pentakisphosphate kinase 1 [Source:HGNC Symbol;Acc:HGNC:29023]	0.622979	0.795061	0.743063	0.608245	0.394199	0.842294
ENSGALG00000008411	GHRL	ENSGALT00000013700	GO:0006939(smooth muscle contraction);GO:0061098(positive regulation of protein tyrosine kinase activity);GO:0032099(negative regulation of appetite);GO:0009755(hormone-mediated signaling pathway);GO:0098794(postsynapse);GO:0005576(extracellular region);GO:0005179(hormone activity);GO:0005615(extracellular space);GO:2000854(positive regulation of corticosterone secretion);GO:0016608(growth hormon…	NA	ghrelin and obestatin prepropeptide [Source:HGNC Symbol;Acc:HGNC:18129]	0.150109	0.37208	0.313472	0.038204	0.099356	0.14265
ENSGALG00000008417	CFAP58	ENSGALT00000013711	GO:0005615(extracellular space)	NA	cilia and flagella associated protein 58 [Source:HGNC Symbol;Acc:HGNC:26676]	0.052243	0.157074	0.085279	0.514713	0.170333	0.218877
ENSGALG00000008424	CALML3	ENSGALT00000040245	GO:0070062(extracellular exosome);GO:0005509(calcium ion binding)	04371(Apelin signaling pathway);04020(Calcium signaling pathway);04070(Phosphatidylinositol signaling system);04114(Oocyte meiosis);04218(Cellular senescence);04910(Insulin signaling pathway);04912(GnRH signaling pathway);04916(Melanogenesis);04261(Adrenergic signaling in cardiomyocytes);04270(Vascular smooth muscle contraction);04744(Phototransduction)	calmodulin like 3 [Source:HGNC Symbol;Acc:HGNC:1452]	0.068609	0.05262	0.206897	0	0	0
ENSGALG00000008425	ENSGALG00000008425	ENSGALT00000013724	GO:0005874(microtubule);GO:0000226(microtubule cytoskeleton organization);GO:0008017(microtubule binding)	NA		0.460621	0.476906	0.396152	0.343736	0.177147	0.308201
ENSGALG00000008427	GNAT3	ENSGALT00000013728	GO:0043234(protein complex);GO:0005737(cytoplasm);GO:0050917(sensory perception of umami taste);GO:0050916(sensory perception of sweet taste);GO:0050913(sensory perception of bitter taste);GO:0050909(sensory perception of taste);GO:0007186(G-protein coupled receptor signaling pathway);GO:0001580(detection of chemical stimulus involved in sensory perception of bitter taste);GO:0003924(GTPase activ…	NA	G protein subunit alpha transducin 3 [Source:HGNC Symbol;Acc:HGNC:22800]	0.026084	0.033673	0	0.00073	0.02419	0.003606
ENSGALG00000008428	CDK15	ENSGALT00000013729	GO:0004674(protein serine/threonine kinase activity);GO:0051726(regulation of cell cycle);GO:0030332(cyclin binding);GO:0004693(cyclin-dependent protein serine/threonine kinase activity);GO:0005829(cytosol);GO:0006468(protein phosphorylation);GO:0005634(nucleus);GO:0005524(ATP binding);GO:0004672(protein kinase activity)	NA	cyclin dependent kinase 15 [Source:HGNC Symbol;Acc:HGNC:14434]	0.005365	0.137393	0.157616	0.051287	0.008682	0
ENSGALG00000008434	SORCS3	ENSGALT00000013741	GO:0014069(postsynaptic density);GO:1900452(regulation of long term synaptic depression);GO:0007613(memory);GO:0007612(learning);GO:0016021(integral component of membrane);GO:0016020(membrane)	NA	sortilin related VPS10 domain containing receptor 3 [Source:HGNC Symbol;Acc:HGNC:16699]	0.14478	0.22018	0.190158	0.119038	0.199659	0.149681
ENSGALG00000008440	CHST1	ENSGALT00000013750	GO:0042339(keratan sulfate metabolic process);GO:0006790(sulfur compound metabolic process);GO:0006012(galactose metabolic process);GO:0045130(keratan sulfotransferase activity);GO:0008146(sulfotransferase activity);GO:0001517(N-acetylglucosamine 6-O-sulfotransferase activity);GO:0016021(integral component of membrane);GO:0000139(Golgi membrane);GO:0005975(carbohydrate metabolic process);GO:00167…	00533(Glycosaminoglycan biosynthesis - keratan sulfate)	carbohydrate sulfotransferase 1 [Source:HGNC Symbol;Acc:HGNC:1969]	0	0.086442	0.038501	0.000806	0.02631	0
ENSGALG00000008442	TENM1	ENSGALT00000076797	GO:0046982(protein heterodimerization activity);GO:0042803(protein homodimerization activity);GO:0005886(plasma membrane);GO:0005887(integral component of plasma membrane);GO:0048666(neuron development);GO:0003824(catalytic activity);GO:0007165(signal transduction);GO:0016021(integral component of membrane);GO:0016020(membrane)	NA	teneurin transmembrane protein 1 [Source:HGNC Symbol;Acc:HGNC:8117]	0.00545291	0.00754052	0.0167368	0.0169821	0.0126663	0.0236898
ENSGALG00000008444	ENSGALG00000008444	ENSGALT00000040237	GO:0005874(microtubule);GO:0007017(microtubule-based process);GO:0003924(GTPase activity);GO:0005525(GTP binding);GO:0005856(cytoskeleton);GO:0005737(cytoplasm);GO:0000166(nucleotide binding);GO:0007010(cytoskeleton organization);GO:0005200(structural constituent of cytoskeleton)	04145(Phagosome);04210(Apoptosis);04530(Tight junction);04540(Gap junction)		0.206887	0.076423	0.259193	0.005815	0.004734	0
ENSGALG00000008445	SLC24A3	ENSGALT00000013756	GO:0030955(potassium ion binding);GO:0031402(sodium ion binding);GO:0008273(calcium, potassium:sodium antiporter activity);GO:0005262(calcium channel activity);GO:0005509(calcium ion binding);GO:0035725(sodium ion transmembrane transport);GO:0006874(cellular calcium ion homeostasis);GO:0070588(calcium ion transmembrane transport);GO:0006811(ion transport);GO:0005886(plasma membrane);GO:0005887(in…	NA	solute carrier family 24 member 3 [Source:HGNC Symbol;Acc:HGNC:10977]	0.404062	0.93704	0.624155	1.40459	1.5694	1.59396
ENSGALG00000008456	CACNA1B	ENSGALT00000040094;ENSGALT00000040102	GO:0043025(neuronal cell body);GO:0030425(dendrite);GO:0016020(membrane);GO:0005891(voltage-gated calcium channel complex);GO:0070588(calcium ion transmembrane transport);GO:0051924(regulation of calcium ion transport);GO:0048265(response to pain);GO:0008217(regulation of blood pressure);GO:0008016(regulation of heart contraction);GO:0007626(locomotory behavior);GO:0007269(neurotransmitter secret…	04010(MAPK signaling pathway);04020(Calcium signaling pathway);04020(Calcium signaling pathway)	voltage-dependent N-type calcium channel subunit alpha-1B [Source:RefSeq peptide;Acc:NP_989624]	0.134848	0.088457	0.086025	0.050957	0.03892	0.117532
ENSGALG00000008465	SORCS1	ENSGALT00000054199;ENSGALT00000013796	GO:0016020(membrane);GO:0016021(integral component of membrane);GO:0016021(integral component of membrane)	NA	sortilin related VPS10 domain containing receptor 1 [Source:HGNC Symbol;Acc:HGNC:16697]	0.0413256	0.0820776	0.0399748	0.197481	0.08955	0.0738216
ENSGALG00000008486	CACNA2D1	ENSGALT00000013830	GO:1990454(L-type voltage-gated calcium channel complex);GO:0070062(extracellular exosome);GO:0030315(T-tubule);GO:0016529(sarcoplasmic reticulum);GO:0005891(voltage-gated calcium channel complex);GO:0086091(regulation of heart rate by cardiac conduction);GO:0086048(membrane depolarization during bundle of His cell action potential);GO:0086002(cardiac muscle cell action potential involved in cont…	04010(MAPK signaling pathway);04260(Cardiac muscle contraction);04261(Adrenergic signaling in cardiomyocytes)	calcium channel, voltage-dependent, alpha 2/delta subunit 1 preproprotein [Source:RefSeq peptide;Acc:NP_001170793]	0.444902	0.30829	0.405734	1.0756	0.822448	0.943968
ENSGALG00000008490	TRH	ENSGALT00000013835	GO:0007165(signal transduction);GO:0030141(secretory granule);GO:0009755(hormone-mediated signaling pathway);GO:0005634(nucleus);GO:0005886(plasma membrane);GO:0005576(extracellular region);GO:0005179(hormone activity);GO:0008437(thyrotropin-releasing hormone activity);GO:0001692(histamine metabolic process);GO:0014050(negative regulation of glutamate secretion);GO:0014054(positive regulation of …	04080(Neuroactive ligand-receptor interaction)	thyrotropin releasing hormone [Source:HGNC Symbol;Acc:HGNC:12298]	0.087799	0.12997	0.153259	0.070801	0.121486	0.171033
ENSGALG00000008498	MALRD1	ENSGALT00000013845	GO:0005794(Golgi apparatus);GO:0005737(cytoplasm);GO:0070858(negative regulation of bile acid biosynthetic process);GO:0042632(cholesterol homeostasis);GO:0016021(integral component of membrane);GO:0016020(membrane)	NA	MAM and LDL receptor class A domain containing 1 [Source:HGNC Symbol;Acc:HGNC:24331]	0.036079	0.118645	0.235284	0.193541	0.087977	0.113842
ENSGALG00000008516	CPO	ENSGALT00000013870	GO:0046658(anchored component of plasma membrane);GO:0004181(metallocarboxypeptidase activity);GO:0008237(metallopeptidase activity);GO:0004180(carboxypeptidase activity);GO:0006508(proteolysis);GO:0016787(hydrolase activity);GO:0008233(peptidase activity);GO:0005615(extracellular space);GO:0046872(metal ion binding);GO:0008270(zinc ion binding);GO:0016021(integral component of membrane);GO:00160…	NA	carboxypeptidase O [Source:HGNC Symbol;Acc:HGNC:21011]	0	0	0.026835	0	0	0.015824
ENSGALG00000008552	MAL	ENSGALT00000013930	GO:0045121(membrane raft);GO:0005783(endoplasmic reticulum);GO:0019911(structural constituent of myelin sheath);GO:0042552(myelination);GO:0008104(protein localization);GO:0001766(membrane raft polarization);GO:0016021(integral component of membrane);GO:0016020(membrane)	NA	myelin and lymphocyte protein [Source:RefSeq peptide;Acc:NP_001186320]	0.283569	0.290601	0.252939	0.059828	0.070355	0.429556
ENSGALG00000008554	IL17REL	ENSGALT00000013934	GO:0030368(interleukin-17 receptor activity);GO:0019221(cytokine-mediated signaling pathway);GO:0005887(integral component of plasma membrane)	NA	interleukin 17 receptor E like [Source:HGNC Symbol;Acc:HGNC:33808]	0	0	0.096023	0.01385	0.076974	0
ENSGALG00000008562	DYTN	ENSGALT00000043413	GO:0046872(metal ion binding);GO:0008270(zinc ion binding)	NA	dystrotelin [Source:HGNC Symbol;Acc:HGNC:23279]	0.122042	0.130322	0.0798624	0.0555028	0.0411287	0
ENSGALG00000008564	NSUN6	ENSGALT00000013950	GO:0005737(cytoplasm);GO:0001510(RNA methylation);GO:0030488(tRNA methylation);GO:0016428(tRNA (cytosine-5-)-methyltransferase activity);GO:0008757(S-adenosylmethionine-dependent methyltransferase activity);GO:0008173(RNA methyltransferase activity);GO:0008168(methyltransferase activity);GO:0000049(tRNA binding);GO:0003723(RNA binding);GO:0032259(methylation);GO:0016740(transferase activity)	NA	NOP2/Sun RNA methyltransferase family member 6 [Source:HGNC Symbol;Acc:HGNC:23529]	0.575274	0.589057	1.04036	0.949962	0.505605	0.601441
ENSGALG00000008591	CACNB2	ENSGALT00000013988;ENSGALT00000052701	GO:1990454(L-type voltage-gated calcium channel complex);GO:0005891(voltage-gated calcium channel complex);GO:1901385(regulation of voltage-gated calcium channel activity);GO:0098912(membrane depolarization during atrial cardiac muscle cell action potential);GO:0086091(regulation of heart rate by cardiac conduction);GO:0086045(membrane depolarization during AV node cell action potential);GO:00705…	04010(MAPK signaling pathway);04260(Cardiac muscle contraction);04261(Adrenergic signaling in cardiomyocytes);04261(Adrenergic signaling in cardiomyocytes)	calcium voltage-gated channel auxiliary subunit beta 2 [Source:HGNC Symbol;Acc:HGNC:1402]	1.23625	0.921438	1.21905	0.274497	0.188946	0.328546
ENSGALG00000008602	SLC39A12	ENSGALT00000014008	GO:0007165(signal transduction);GO:0071578(zinc II ion transmembrane import);GO:0006882(cellular zinc ion homeostasis);GO:0005385(zinc ion transmembrane transporter activity);GO:0005887(integral component of plasma membrane);GO:0030001(metal ion transport);GO:0046873(metal ion transmembrane transporter activity);GO:0055085(transmembrane transport);GO:0016021(integral component of membrane);GO:001…	NA	solute carrier family 39 member 12 [Source:HGNC Symbol;Acc:HGNC:20860]	0	0	0	0.00712564	0.000746889	0
ENSGALG00000008627	TTBK1	ENSGALT00000014055	GO:0005829(cytosol);GO:0005654(nucleoplasm);GO:0021762(substantia nigra development);GO:0008360(regulation of cell shape);GO:0004674(protein serine/threonine kinase activity);GO:0018105(peptidyl-serine phosphorylation);GO:0005634(nucleus);GO:0005737(cytoplasm);GO:0006468(protein phosphorylation);GO:0005524(ATP binding);GO:0004672(protein kinase activity);GO:0007611(learning or memory);GO:0010628(…	NA	tau tubulin kinase 1 [Source:HGNC Symbol;Acc:HGNC:19140]	0.579631	0.854342	0.661413	0.411327	0.272217	0.400014
ENSGALG00000008628	ENSGALG00000008628	ENSGALT00000014058	GO:0016021(integral component of membrane);GO:0016020(membrane)	NA		0	0	0.065486	0.154844	0.135379	0.116857
ENSGALG00000008635	ENSGALG00000008635	ENSGALT00000014074	GO:0042813(Wnt-activated receptor activity);GO:0017147(Wnt-protein binding);GO:0007186(G-protein coupled receptor signaling pathway);GO:0060070(canonical Wnt signaling pathway);GO:0016021(integral component of membrane);GO:0004930(G-protein coupled receptor activity);GO:0016055(Wnt signaling pathway);GO:0007275(multicellular organism development);GO:0035567(non-canonical Wnt signaling pathway)	NA		0.384909	0.710526	0.406037	0	0.40412	0.016677
ENSGALG00000008638	ENSGALG00000008638	ENSGALT00000014059	GO:0004888(transmembrane signaling receptor activity);GO:0007165(signal transduction);GO:0005887(integral component of plasma membrane);GO:0016021(integral component of membrane);GO:0016020(membrane)	04145(Phagosome)		0.163384	0.058467	0.076292	0.758571	0.380275	0.326592
ENSGALG00000008659	HACD1	ENSGALT00000014104;ENSGALT00000089310	GO:0102345(3-hydroxy-lignoceroyl-CoA dehydratase activity);GO:0102344(3-hydroxy-behenoyl-CoA dehydratase activity);GO:0006631(fatty acid metabolic process);GO:0006633(fatty acid biosynthetic process);GO:0030176(integral component of endoplasmic reticulum membrane);GO:0006629(lipid metabolic process);GO:0016829(lyase activity);GO:0005789(endoplasmic reticulum membrane);GO:0005783(endoplasmic retic…	01212(Fatty acid metabolism);00062(Fatty acid elongation);01040(Biosynthesis of unsaturated fatty acids);01040(Biosynthesis of unsaturated fatty acids)	3-hydroxyacyl-CoA dehydratase 1 [Source:HGNC Symbol;Acc:HGNC:9639]	0.836985	0.635784	0.671452	0.55601	0.464708	0.38991
ENSGALG00000008666	CTLA4	ENSGALT00000014112	GO:0098636(protein complex involved in cell adhesion);GO:0048471(perinuclear region of cytoplasm);GO:0045334(clathrin-coated endocytic vesicle);GO:0009897(external side of plasma membrane);GO:0005794(Golgi apparatus);GO:0050853(B cell receptor signaling pathway);GO:0045590(negative regulation of regulatory T cell differentiation);GO:0043065(positive regulation of apoptotic process);GO:0030889(neg…	04514(Cell adhesion molecules (CAMs))	cytotoxic T-lymphocyte associated protein 4 [Source:HGNC Symbol;Acc:HGNC:2505]	0.041463	0.019155	0.068991	0.447394	0.78822	0.178376
ENSGALG00000008670	ENSGALG00000008670	ENSGALT00000014116;ENSGALT00000085686;ENSGALT00000087109;ENSGALT00000083593	NA	NA		0.94818	1.33221	1.16752	0.516544	1.78258	1.28146
ENSGALG00000008671	ST8SIA6	ENSGALT00000077011;ENSGALT00000014117	GO:0097503(sialylation);GO:0008373(sialyltransferase activity);GO:0006486(protein glycosylation);GO:0005794(Golgi apparatus);GO:0016757(transferase activity, transferring glycosyl groups);GO:0016740(transferase activity);GO:0016021(integral component of membrane);GO:0016020(membrane);GO:0009100(glycoprotein metabolic process);GO:0006493(protein O-linked glycosylation);GO:0001574(ganglioside biosy…	NA	alpha-2,8-sialyltransferase 8F [Source:RefSeq peptide;Acc:NP_001001603]	0	0.044376	0	0.0247072	0.0238793	0.00226821
ENSGALG00000008686	TRDMT1	ENSGALT00000073880;ENSGALT00000014137;ENSGALT00000090282	GO:0005737(cytoplasm);GO:0030488(tRNA methylation);GO:0008175(tRNA methyltransferase activity);GO:0008168(methyltransferase activity);GO:0032259(methylation);GO:0016740(transferase activity);GO:0016740(transferase activity)	NA	tRNA aspartic acid methyltransferase 1 [Source:HGNC Symbol;Acc:HGNC:2977]	1.27866	1.2044	1.36846	0.908769	0.870718	1.01457
ENSGALG00000008697	RBM20	ENSGALT00000014156	GO:0005634(nucleus);GO:0033120(positive regulation of RNA splicing);GO:0007507(heart development);GO:0003723(RNA binding);GO:0043484(regulation of RNA splicing);GO:0003676(nucleic acid binding);GO:0008270(zinc ion binding)	NA	RNA binding motif protein 20 [Source:HGNC Symbol;Acc:HGNC:27424]	0.024819	0.01993	0.009593	0.051958	0	0.015907
ENSGALG00000008702	OVOL2	ENSGALT00000014161	GO:0005634(nucleus);GO:2000647(negative regulation of stem cell proliferation);GO:0060347(heart trabecula formation);GO:0060214(endocardium formation);GO:0048557(embryonic digestive tract morphogenesis);GO:0045893(positive regulation of transcription, DNA-templated);GO:0045892(negative regulation of transcription, DNA-templated);GO:0045618(positive regulation of keratinocyte differentiation);GO:0…	NA	ovo like zinc finger 2 [Source:HGNC Symbol;Acc:HGNC:15804]	0.202246	0.185351	0.105566	0.213581	0.094361	0.281314
ENSGALG00000008732	OTOR	ENSGALT00000014211	GO:0005576(extracellular region);GO:0001502(cartilage condensation)	NA	otoraplin [Source:HGNC Symbol;Acc:HGNC:8517]	0	0	0.048288	0.050403	0.048375	0.05865
ENSGALG00000008734	PCSK2	ENSGALT00000058112;ENSGALT00000014214	GO:0016020(membrane);GO:0043231(intracellular membrane-bounded organelle);GO:0005634(nucleus);GO:0005615(extracellular space);GO:0034230(enkephalin processing);GO:0030070(insulin processing);GO:0016540(protein autoprocessing);GO:0016486(peptide hormone processing);GO:0016485(protein processing);GO:0007399(nervous system development);GO:0006508(proteolysis);GO:0004252(serine-type endopeptidase act…	NA	proprotein convertase subtilisin/kexin type 2 [Source:HGNC Symbol;Acc:HGNC:8744]	0.607587	0.544987	0.212438	0.780639	1.26102	0.783107
ENSGALG00000008735	BFSP1	ENSGALT00000039401	GO:0005737(cytoplasm);GO:0005882(intermediate filament);GO:0070307(lens fiber cell development);GO:0048469(cell maturation);GO:0005212(structural constituent of eye lens);GO:0005198(structural molecule activity)	NA	beaded filament structural protein 1 [Source:HGNC Symbol;Acc:HGNC:1040]	0.077377	0.07853	0.018261	0.133874	0.343093	0.125899
ENSGALG00000008741	PROKR2	ENSGALT00000031979	GO:0008015(blood circulation);GO:0001602(pancreatic polypeptide receptor activity);GO:0007631(feeding behavior);GO:0007268(chemical synaptic transmission);GO:0007218(neuropeptide signaling pathway);GO:0004983(neuropeptide Y receptor activity);GO:0007623(circadian rhythm);GO:0007186(G-protein coupled receptor signaling pathway);GO:0007165(signal transduction);GO:0004930(G-protein coupled receptor …	NA	prokineticin receptor 2 [Source:RefSeq peptide;Acc:NP_001138701]	0.021349	0.121628	0.029257	0.19623	0.060652	0.184205
ENSGALG00000008744	MCF2L2	ENSGALT00000061761;ENSGALT00000048841	GO:0005085(guanyl-nucleotide exchange factor activity);GO:0035023(regulation of Rho protein signal transduction);GO:0005089(Rho guanyl-nucleotide exchange factor activity);GO:0005622(intracellular);GO:0035556(intracellular signal transduction);GO:0065009(regulation of molecular function);GO:0065009(regulation of molecular function)	NA	MCF.2 cell line derived transforming sequence-like 2 [Source:HGNC Symbol;Acc:HGNC:30319]	0.605829	0.801423	0.658659	0.522313	0.424334	0.884586
ENSGALG00000008763	SSX2IP	ENSGALT00000014255	GO:0043234(protein complex);GO:0036064(ciliary basal body);GO:0034451(centriolar satellite);GO:0031252(cell leading edge);GO:2000145(regulation of cell motility);GO:0060271(cilium assembly);GO:0035735(intraciliary transport involved in cilium assembly);GO:0035020(regulation of Rac protein signal transduction);GO:0007098(centrosome cycle)	04520(Adherens junction)	SSX family member 2 interacting protein [Source:HGNC Symbol;Acc:HGNC:16509]	0.135099	0.079407	0.100237	0.126058	0.069781	0.074325
ENSGALG00000008776	ENSGALG00000008776	ENSGALT00000030714	GO:0004415(hyalurononglucosaminidase activity);GO:0005975(carbohydrate metabolic process);GO:0016798(hydrolase activity, acting on glycosyl bonds);GO:0016787(hydrolase activity);GO:0008152(metabolic process);GO:0003824(catalytic activity)	00531(Glycosaminoglycan degradation)		0	0	0	0.068691	0	0.094314
ENSGALG00000008794	RPP38	ENSGALT00000014298	GO:0005730(nucleolus);GO:0001650(fibrillar center);GO:0005655(nucleolar ribonuclease P complex)	03013(RNA transport);03008(Ribosome biogenesis in eukaryotes)	ribonuclease P/MRP subunit p38 [Source:HGNC Symbol;Acc:HGNC:30329]	0.70119	0.091239	0.835347	0.157129	0.332585	0.404093
ENSGALG00000008802	TECTB	ENSGALT00000014309;ENSGALT00000047389	GO:0005578(proteinaceous extracellular matrix);GO:0005201(extracellular matrix structural constituent);GO:0005576(extracellular region);GO:0016021(integral component of membrane);GO:0016020(membrane);GO:0016020(membrane)	NA	tectorin beta [Source:HGNC Symbol;Acc:HGNC:11721]	0.0588206	0.0382085	0	0.179	0.289692	0.198805
ENSGALG00000008805	LMOD2	ENSGALT00000014313	GO:0006936(muscle contraction);GO:0031430(M band);GO:0030017(sarcomere);GO:0030016(myofibril);GO:0005884(actin filament);GO:0045214(sarcomere organization);GO:0045010(actin nucleation);GO:0030041(actin filament polymerization);GO:0030838(positive regulation of actin filament polymerization);GO:0003779(actin binding);GO:0051694(pointed-end actin filament capping);GO:0005523(tropomyosin binding);GO…	NA	leiomodin 2 [Source:HGNC Symbol;Acc:HGNC:6648]	0.049209	0	0	0.042069	0	0
ENSGALG00000008814	ASB15	ENSGALT00000014328	GO:0000151(ubiquitin ligase complex);GO:0004842(ubiquitin-protein transferase activity);GO:0031625(ubiquitin protein ligase binding);GO:0016567(protein ubiquitination);GO:0005634(nucleus);GO:0005737(cytoplasm);GO:0035556(intracellular signal transduction)	NA	ankyrin repeat and SOCS box containing 15 [Source:HGNC Symbol;Acc:HGNC:19767]	0	0	0.025668	0.016057	0.002992	0.025383
ENSGALG00000008815	LRRN4	ENSGALT00000014329	GO:0070062(extracellular exosome);GO:0005887(integral component of plasma membrane);GO:0008542(visual learning);GO:0007616(long-term memory);GO:0016021(integral component of membrane);GO:0016020(membrane)	NA	leucine rich repeat neuronal 4 [Source:HGNC Symbol;Acc:HGNC:16208]	0.195462	0.14168	0.164548	0.085518	0.037773	0.052425
ENSGALG00000008823	IQUB	ENSGALT00000014340	GO:0031514(motile cilium);GO:0001669(acrosomal vesicle);GO:0060271(cilium assembly);GO:0007224(smoothened signaling pathway)	NA	IQ motif and ubiquitin domain containing [Source:HGNC Symbol;Acc:HGNC:21995]	1.19453	1.20806	1.11339	0.625842	0.710077	0.458197
ENSGALG00000008834	ENSGALG00000008834	ENSGALT00000014354	GO:0019628(urate catabolic process);GO:0004846(urate oxidase activity);GO:0006144(purine nucleobase metabolic process);GO:0005777(peroxisome);GO:0055114(oxidation-reduction process);GO:0016491(oxidoreductase activity)	00230(Purine metabolism);00232(Caffeine metabolism)		0.019644	0.004212	0.112484	0.087753	0.071822	0.076699
ENSGALG00000008835	SAMD13	ENSGALT00000014356;ENSGALT00000084761	NA	NA	sterile alpha motif domain containing 13 [Source:HGNC Symbol;Acc:HGNC:24582]	0.08268	0.0854511	0.200188	0.200302	0.221248	0.17807
ENSGALG00000008874	SLC13A1	ENSGALT00000014416	GO:0035725(sodium ion transmembrane transport);GO:0008272(sulfate transport);GO:0015382(sodium:sulfate symporter activity);GO:0008271(secondary active sulfate transmembrane transporter activity);GO:0006814(sodium ion transport);GO:0005887(integral component of plasma membrane);GO:1902358(sulfate transmembrane transport);GO:0005215(transporter activity);GO:0055085(transmembrane transport);GO:00160…	NA	solute carrier family 13 member 1 [Source:HGNC Symbol;Acc:HGNC:10916]	0.130025	0	0.067722	0.231533	0.067062	0.168538
ENSGALG00000008885	PDE1A	ENSGALT00000014439	GO:0004114(3',5'-cyclic-nucleotide phosphodiesterase activity);GO:0008081(phosphoric diester hydrolase activity);GO:0016787(hydrolase activity);GO:0046872(metal ion binding);GO:0007165(signal transduction)	NA	phosphodiesterase 1A [Source:HGNC Symbol;Acc:HGNC:8774]	1.02191	0.899225	0.851175	0.694002	0.70757	0.989701
ENSGALG00000008888	ENSGALG00000008888	ENSGALT00000014447	GO:0007165(signal transduction);GO:0016021(integral component of membrane);GO:0016020(membrane)	NA		0.064714	0.158646	0	0.214324	0.258566	0.335733
ENSGALG00000008896	PPP1R1C	ENSGALT00000086764;ENSGALT00000014468	GO:0043086(negative regulation of catalytic activity);GO:0004864(protein phosphatase inhibitor activity);GO:0007165(signal transduction);GO:0007165(signal transduction)	NA	protein phosphatase 1 regulatory inhibitor subunit 1C [Source:HGNC Symbol;Acc:HGNC:14940]	0.160583	0.175879	0.213412	0.0902217	0.192197	0.269092
ENSGALG00000008898	GRIN1	ENSGALT00000040369	GO:0019722(calcium-mediated signaling);GO:0034765(regulation of ion transmembrane transport);GO:0004970(ionotropic glutamate receptor activity);GO:0005234(extracellular-glutamate-gated ion channel activity);GO:0045211(postsynaptic membrane);GO:0045202(synapse);GO:0030054(cell junction);GO:0004872(receptor activity);GO:0006811(ion transport);GO:0005216(ion channel activity);GO:0006810(transport);G…	04020(Calcium signaling pathway);04080(Neuroactive ligand-receptor interaction)	glutamate ionotropic receptor NMDA type subunit 1 [Source:HGNC Symbol;Acc:HGNC:4584]	0	0	0	0.010558	0.003138	0.010211
ENSGALG00000008901	FP	ENSGALT00000014474;ENSGALT00000087900	GO:0005886(plasma membrane);GO:0005737(cytoplasm);GO:0005576(extracellular region);GO:0071799(cellular response to prostaglandin D stimulus);GO:0043066(negative regulation of apoptotic process);GO:0035584(calcium-mediated signaling using intracellular calcium source);GO:0032496(response to lipopolysaccharide);GO:0032355(response to estradiol);GO:0010628(positive regulation of gene expression);GO:…	04020(Calcium signaling pathway);04080(Neuroactive ligand-receptor interaction);04080(Neuroactive ligand-receptor interaction)	prostaglandin F receptor [Source:HGNC Symbol;Acc:HGNC:9600]	0.284183	0.218719	0.260589	0.140874	0.409778	0.309028
ENSGALG00000008907	PLCB4	ENSGALT00000044628	GO:0004435(phosphatidylinositol phospholipase C activity);GO:0016042(lipid catabolic process);GO:0008081(phosphoric diester hydrolase activity);GO:0006629(lipid metabolic process);GO:0016787(hydrolase activity);GO:0007165(signal transduction);GO:0004871(signal transducer activity);GO:0035556(intracellular signal transduction);GO:0005509(calcium ion binding);GO:0005634(nucleus);GO:0005790(smooth e…	00562(Inositol phosphate metabolism);04310(Wnt signaling pathway);04371(Apelin signaling pathway);04020(Calcium signaling pathway);04070(Phosphatidylinositol signaling system);04540(Gap junction);04621(NOD-like receptor signaling pathway);04912(GnRH signaling pathway);04916(Melanogenesis);04261(Adrenergic signaling in cardiomyocytes);04270(Vascular smooth muscle contraction);04933(AGE-RAGE signal…	phospholipase C beta 4 [Source:HGNC Symbol;Acc:HGNC:9059]	0.732949	0.795048	0.648496	0.483312	0.485357	0.623527
ENSGALG00000008908	NEUROD1	ENSGALT00000014484	GO:0090575(RNA polymerase II transcription factor complex);GO:0005737(cytoplasm);GO:0005634(nucleus);GO:0005622(intracellular);GO:2000679(positive regulation of transcription regulatory region DNA binding);GO:2000675(negative regulation of type B pancreatic cell apoptotic process);GO:0071156(regulation of cell cycle arrest);GO:0060730(regulation of intestinal epithelial structure maintenance);GO:…	NA	neuronal differentiation 1 [Source:HGNC Symbol;Acc:HGNC:7762]	0.015293	0	0	0.023499	0	0
ENSGALG00000008909	USP13	ENSGALT00000014487	GO:1904378(maintenance of unfolded protein involved in ERAD pathway);GO:1904294(positive regulation of ERAD pathway);GO:0070536(protein K63-linked deubiquitination);GO:0050821(protein stabilization);GO:0044313(protein K6-linked deubiquitination);GO:0035523(protein K29-linked deubiquitination);GO:0010506(regulation of autophagy);GO:0008283(cell proliferation);GO:0006355(regulation of transcription…	NA	ubiquitin specific peptidase 13 [Source:HGNC Symbol;Acc:HGNC:12611]	1.0445	1.12173	1.41377	0.252708	0.398407	0.365981
[truncated: 21,026 more rows]
