# Supplementary material for: Identification and characterization of long noncoding RNAs and mRNAs expression profiles related to postnatal liver maturation of breeder roosters using Ribo-zero RNA sequencing
Source: BMC Genomics. 2018 Jun 27;19:498. doi: 10.1186/s12864-018-4891-7 (PMC6020324; doi:10.1186/s12864-018-4891-7)
Supplement: Supplementary file 2 — Table S2. Summary of lncRNAs identified in the chicken liver libraries. 1. Class code: “x” represent the antisense lncRNAs, “o” represent the sense lncRNAs, “j” represent the intronic lncRNAs, “i” represent the intron lncRNAs, and “u” represent the intergenic lncRNAs; 2. Known/Novel: We used reference genome download on Ensembl (galgal 5). However, there weas few annotated lncRNA in gga5 gtf files. As a result, all novel assembled transcripts (> 200 bp) by cufflinks with non protein-coding potential were labelled as novel lncRNAs. (XLSX 290 kb) [file 12864_2018_4891_MOESM2_ESM.xlsx]

## Sheet: 1_lncRNA_Prediction_expression_
t_name	class_code	CPC_Score	CNCI_Score	chr	strand	start	end	gene_name	FPKM.IM1	FPKM.IM2	FPKM.IM3	FPKM.M1	FPKM.M2	FPKM.M3
MSTRG.1005.1	u	-1.09249	-0.0540672	chr1	.	91750278	91770215	.	0.767721	1.25899	1.004	0	0.398469	0.758571
MSTRG.10050.1	u	-1.03581	-0.038912	chr5	.	1491485	1492969	.	0.587152	0.980902	1.26442	0.411868	0.168886	0.655808
MSTRG.1007.1	j	-1.19787	-0.049152	chr1	-	91837321	91843931	ENSGALG00000030041	0.134035	0.059846	0.277737	1.07144	0.790231	2.97027
MSTRG.10106.1	u	-1.15203	-0.094208	chr5	+	5650899	5652917	.	0	0.821615	0	0	0	0
MSTRG.1011.1	x	-1.21911	-0.036864	chr1	-	91923379	91933697	ENSGALG00000015461	0.053681	0.276496	0.218861	1.45255	2.1992	0.94074
MSTRG.10136.1	x	-1.05914	-0.0290816	chr5	+	9271390	9279641	SWAP70	1.97274	0.324888	0.614914	1.333	0.796472	0.406822
MSTRG.10136.2	x	-1.06875	-0.0290816	chr5	+	9271410	9279629	SWAP70	0.555188	2.77583	1.08766	1.43106	0.379884	1.87035
MSTRG.10160.1	i	-1.08899	-0.0004096	chr5	.	10794656	10794862	ENSGALG00000033055	0.9999	1.3841	0.383155	0.556788	0.041507	0.383177
MSTRG.10161.1	i	-1.1235	-0.016384	chr5	+	10985336	11014961	ENSGALG00000033055	1.50014	0.743599	0.91893	0.789598	0.089912	0.698388
MSTRG.10205.1	u	-1.2909	-0.0036864	chr5	-	13794739	13795889	.	0	1.34348	0.61273	1.3861	0.503916	0
MSTRG.10206.2	u	-1.05986	-0.045056	chr5	-	13796011	13808038	.	0.23817	0.383837	0.006384	0.127971	0.244461	1.21202
MSTRG.10208.1	u	-1.00209	-0.049152	chr5	.	13859232	13859939	.	0.831411	1.08624	0.906275	1.86505	0.182953	0.754234
MSTRG.10210.1	u	-1.18726	-0.135168	chr5	-	13932234	13934263	.	0	0	0	0	0	1.51627
MSTRG.10226.1	u	-1.02551	-0.069632	chr5	.	15400746	15449148	.	0.767261	0.909565	0.692436	2.00792	0.903967	1.57258
MSTRG.10228.1	u	-1.18286	-0.0274432	chr5	.	15485272	15485615	.	0.921692	1.7497	0.50954	2.04825	0.788813	1.23974
MSTRG.10229.1	u	-1.14769	-0.0401408	chr5	-	15499132	15531140	.	0.589305	0.930605	0.608502	0.28663	0.01291	1.51147
MSTRG.10230.1	u	-1.04807	-0.0557056	chr5	-	15568421	15596625	.	0.406953	0.564162	0	1.59471	0	0
MSTRG.10231.1	u	-1.02854	-0.004096	chr5	.	15601685	15602712	.	0.678825	1.3351	0.984315	2.36884	1.06833	0.988101
MSTRG.10250.1	u	-1.02303	-0.0729088	chr5	.	16208707	16210785	.	1.61166	0.866514	1.05827	0.578624	0.525063	0.675515
MSTRG.1028.1	u	-1.26227	-0.0335872	chr1	.	94850374	94850674	.	0.762785	0.440344	0.381019	1.23707	0	1.39056
MSTRG.10317.1	u	-1.07723	-0.0364544	chr5	+	21567633	21575360	.	3.12271	2.89805	3.23301	3.91509	4.06934	2.14907
MSTRG.1033.2	u	-1.1961	-0.032768	chr1	+	95818392	95844030	.	0.382268	0.881045	1.15875	0	0	0.037527
MSTRG.1033.3	u	-1.20256	-0.016384	chr1	+	95818425	95840686	.	1.29822	1.14882	2.89452	0	0.04537	0.164779
MSTRG.1034.1	u	-1.11303	-0.055296	chr1	+	95823244	95834387	.	0.998722	0	2.78465	0.024817	0.002899	0.012807
MSTRG.1035.1	u	-1.11017	-0.24576	chr1	.	96025191	96029192	.	0.535219	0.641406	1.32585	0.245572	0.052803	0.220317
MSTRG.1036.1	u	-1.25246	-0.0045056	chr1	.	96082530	96084669	.	0.599286	0.626244	1.34854	0.366766	0.030493	0.116935
MSTRG.10379.1	o	-1.01881	-0.04096	chr5	+	24546778	24561686	ENSGALG00000032226	31.4244	28.9811	6.48208	16.5073	12.6293	7.85608
MSTRG.10379.2	o	-1.17931	-0.04096	chr5	+	24546778	24561638	ENSGALG00000032226	9.96598	1.8562	0.65906	1.26563	0.988924	13.7972
MSTRG.10384.1	u	-1.1555	-0.065536	chr5	-	24620986	24626431	.	1.03886	0.456351	0.086058	1.66319	1.70181	1.81537
MSTRG.1039.1	u	-1.1522	-0.0712704	chr1	.	96353059	96354199	.	2.00165	2.02944	1.90782	0.277948	0.042989	0.380869
MSTRG.1041.1	u	-1.04423	-0.0524288	chr1	.	96460865	96463752	.	1.18738	1.32531	1.25451	0.261602	0.016946	0.112082
MSTRG.10431.1	u	-1.0111	-0.0602112	chr5	.	27140677	27145892	.	1.03757	1.14899	1.10129	0.578206	0.346396	0.595038
MSTRG.10469.1	i	-1.34017	-0.0004096	chr5	.	30032523	30033407	KATNBL1	0.705475	1.42765	0.915909	0.803892	0.799772	0.404888
MSTRG.10487.1	i	-1.10339	-0.0241664	chr5	+	31500605	31512210	C15orf41	1.22374	1.28971	1.09651	1.28118	0.166132	0.506558
MSTRG.10497.1	u	-1.18297	-0.0004096	chr5	-	34182835	34183142	.	1.05348	0	0	0.722142	0	0
MSTRG.10527.1	u	-1.14999	-0.0356352	chr5	.	36943492	36944938	.	0.54001	0.567701	0.423588	1.25696	0.164753	0.497583
MSTRG.10530.1	u	-1.10515	-0.0004096	chr5	.	37009374	37010321	.	0.65406	0.982934	0.869097	1.27091	0.184705	0.784096
MSTRG.10532.1	j	-1.09403	-0.043008	chr5	-	37208469	37215917	FOXA1	0.005452	8.10234	0.319377	2.94149	2.58419	0.092775
MSTRG.10533.1	o	-1.17561	-0.0221184	chr5	+	37215720	37220526	ENSGALG00000046416	2.01964	2.84457	3.25396	0.594249	0.540598	0.765854
MSTRG.10549.1	u	-1.09182	-0.02048	chr5	-	37887810	37888845	.	0.100468	3.64513	2.12544	0	0	0.066433
MSTRG.1057.1	u	-1.00569	-0.0004096	chr1	.	101095407	101095710	.	1.44456	0.134008	0.756605	1.10013	0.07656	0.062013
MSTRG.1059.1	u	-1.2133	-0.0004096	chr1	.	101104250	101104818	.	1.36338	0.800504	0.643425	1.30197	0.070435	0.182838
MSTRG.10592.1	x	-1.25076	-0.0679936	chr5	+	40889735	40919771	GTF2A1	1.23432	1.79672	1.16166	1.4691	0.784629	1.19717
MSTRG.10597.1	u	-1.31114	-0.053248	chr5	.	42235681	42236396	.	1.79985	1.20232	1.09687	1.13514	0.871432	1.54622
MSTRG.1060.1	u	-1.1383	-0.0004096	chr1	.	101105271	101105696	.	1.66454	0	0.767251	1.04364	0	0
MSTRG.1062.1	i	-1.44031	-0.049152	chr1	-	101036199	101036468	ENSGALG00000033000	81.6591	132.034	57.4491	44.3872	62.94	35.74
MSTRG.1064.1	i	-1.31408	-0.0991232	chr1	.	101038635	101039593	ENSGALG00000033000	2.52088	5.47535	2.25004	0	0.976102	0.969934
MSTRG.10642.1	o	-1.04482	-0.0397312	chr5	-	46140029	46144775	SCARNA13	0.957455	1.29997	1.1301	0.830999	1.24388	0.916148
MSTRG.10642.2	o	-1.04444	-0.0356352	chr5	-	46142972	46144775	SCARNA13	0.568369	0	0.196876	0	0.426103	0
MSTRG.10671.1	u	-1.03436	-0.106086	chr5	.	49307295	49310989	.	0.450053	0.587291	0.327341	0.641898	0.338136	2.29983
MSTRG.10672.1	u	-1.32571	-0.02048	chr5	-	49351448	49358373	.	0.472651	0.30983	0.692295	19.7506	18.7703	49.6341
MSTRG.1068.1	i	-1.22115	-0.0905216	chr1	-	101041577	101043200	ENSGALG00000033000	1.61467	3.5077	1.71749	0.954734	0.583437	0.345111
MSTRG.10685.1	u	-1.06759	-0.0413696	chr5	-	49860611	49866858	.	0.13495	0.240783	0.006116	0.520038	0.736856	1.28371
MSTRG.1069.1	i	-1.31537	-0.0528384	chr1	.	101070487	101071188	ENSGALG00000033000	0.569634	2.01913	1.51666	0.094502	0	0.504368
MSTRG.10705.1	j	-1.17622	-0.012288	chr5	-	50646293	50650835	ENSGALG00000037017	5.53206	0.932557	5.05928	2.19958	0.740435	2.52988
MSTRG.10705.2	j	-1.04367	-0.053248	chr5	-	50646297	50650781	ENSGALG00000037017	1.00301	2.26288	1.50169	0.304872	1.99455	0.589043
MSTRG.1071.1	i	-1.23441	-0.049152	chr1	.	101072873	101073188	ENSGALG00000033000	5.51567	0	0	0.462019	1.89157	0
MSTRG.10724.1	u	-1.24641	-0.110182	chr5	-	52984433	52985760	.	1.69253	1.73922	2.45614	0.598445	0.817381	0.531872
MSTRG.10727.1	u	-1.18851	-0.034816	chr5	.	53343092	53346224	.	1.47663	1.26343	1.29564	1.25633	1.29267	1.34719
MSTRG.10731.1	i	-1.06209	-0.126976	chr5	.	53384126	53385929	ENSGALG00000037747	1.2532	1.34412	1.40249	0.981097	0.729053	0
MSTRG.1079.1	u	-1.03293	-0.0516096	chr1	.	103780840	103781113	.	0.242787	1.52438	1.50029	0.068138	0	0.721407
MSTRG.10793.1	x	-1.20525	-0.0237568	chr5	+	57827336	57829242	NEMF	0.027078	0.173533	0	0.093005	0.175016	64.6936
MSTRG.10793.2	x	-1.22591	-0.118784	chr5	+	57827341	57827617	Metazoa_SRP	0.189422	0.352067	0	0.529771	0	2.97909
MSTRG.10794.1	o	-1.31964	-0.106496	chr5	-	57829051	57830466	Metazoa_SRP	7.0645	13.6996	14.4545	3.24794	1.39173	1.12554
MSTRG.10807.1	x	-1.19615	-0.057344	chr5	+	58231632	58232299	NID2	0	0.197785	0	3.67977	0	0
MSTRG.10817.1	u	-1.1636	-0.0241664	chr5	-	59619476	59624469	.	0.863784	0.836432	0.661016	0.014398	0.474416	1.61018
MSTRG.10818.1	u	-1.1518	-0.0999424	chr5	.	59779550	59780674	.	2.31854	2.61729	2.26137	0.610268	2.60817	1.65537
MSTRG.10878.1	u	-1.32944	-0.0004096	chr6	.	8113645	8113960	.	0.312261	1.35456	0.417147	0.597119	0.097745	0.166158
MSTRG.10881.1	i	-1.21756	-0.0004096	chr6	.	8257115	8257597	RTKN2	0.320553	1.26913	0.392789	0	0	0.086735
MSTRG.10894.1	x	-1.24775	-0.131072	chr6	+	9574821	9577949	PTEN	22.0222	2.00863	2.34778	2.3963	0	0
MSTRG.109.1	u	-1.18812	-0.016384	chr1	.	12511784	12514730	.	1.87454	1.81117	1.80205	2.62353	2.10807	3.16219
MSTRG.10918.1	u	-1.04273	-0.004096	chr6	-	10718693	10729442	.	3.58852	3.07763	0.239289	0.213984	1.40884	2.14528
MSTRG.10918.2	u	-1.04114	-0.004096	chr6	-	10718758	10730256	.	0.108173	1.37754	0.60007	0.062909	0.16503	0.262711
MSTRG.10928.1	u	-1.07448	-0.0212992	chr6	+	11105929	11107877	.	1.38344	1.10086	0.640121	0.224662	0.216305	0
MSTRG.10970.1	x	-1.39058	-0.016384	chr6	+	14185033	14197201	LRMDA	0.138863	0.171903	0.268731	0	1.66391	0.862667
MSTRG.10973.1	u	-1.01124	-0.0106496	chr6	.	14445344	14483821	.	0.522271	0.527221	0.523741	1.37102	0.797254	1.07279
MSTRG.10986.1	u	-1.08076	-0.049152	chr6	.	15681117	15682850	.	2.33305	1.78388	1.48188	1.39604	2.14205	2.65218
MSTRG.11003.1	u	-1.02056	-0.0217088	chr6	.	16279518	16279805	.	0.728967	1.33683	0.165236	0.223865	0	0
MSTRG.11025.1	x	-1.18029	-0.008192	chr6	+	17576401	17590111	ENSGALG00000005795	1.02158	2.18302	2.67809	2.80953	0.529384	0.842489
MSTRG.11025.2	x	-1.18076	-0.200704	chr6	+	17576406	17590119	ENSGALG00000005795	4.11683	0.049896	0.004538	11.3343	0.019484	0.424078
MSTRG.11060.1	u	-1.1414	-0.0405504	chr6	+	19956785	19957491	.	1.2515	0.399834	0	0	0	0
MSTRG.11077.1	u	-1.03336	-0.016384	chr6	-	20735812	20736109	.	0	1.63277	0	0	0.142335	0
MSTRG.11152.1	i	-1.06642	-0.0110592	chr6	-	23802487	23812130	ENSGALG00000008265	0	0	1.67161	0	0.262625	0
MSTRG.1119.1	u	-1.15296	-0.0114688	chr1	.	105772055	105772848	.	0.307329	0.790816	0.20977	1.29748	0.057667	0.290192
MSTRG.11195.1	u	-1.04719	-0.0098304	chr6	.	28901173	28903128	.	0.900093	0.743725	1.39706	0.869541	0.737454	0.708285
MSTRG.11266.1	j	-1.06894	-0.0421888	chr7	-	190470	200053	C2orf88	0.282038	0.128038	0.09687	2.06952	0.762892	0.983027
MSTRG.11271.1	u	-1.23736	-0.0167936	chr7	-	368652	386915	.	1.30707	0.018323	0.578306	0	0	0
MSTRG.11271.3	u	-1.03794	-0.057344	chr7	-	374546	386940	.	1.66368	1.66205	0.896946	0.396596	1.13405	0.523455
MSTRG.11271.4	u	-1.05877	-0.0167936	chr7	-	375517	386940	.	0.090404	1.78996	0.03981	0.023916	0.221471	0.014675
MSTRG.11274.1	u	-1.00025	-0.016384	chr7	.	452535	455853	.	1.3948	0.488437	1.87814	0.207155	0.009831	0.086694
MSTRG.11275.1	u	-1.21211	-0.036864	chr7	+	459312	465296	.	1.8229	0.551651	0	0.230298	0.024532	0.090179
MSTRG.11280.1	i	-1.31622	-0.25559	chr7	+	1130954	1131220	CALCRL	2.41939	9.01947	5.98858	0	1.92221	2.60354
MSTRG.11320.1	x	-1.12374	-0.012288	chr7	+	5855288	5869141	ENSGALG00000023761	0.055078	0.67731	1.84006	0	0.376521	0.044853
MSTRG.11320.2	x	-1.1568	-0.012288	chr7	+	5855290	5869205	ENSGALG00000023761	1.25693	0	0.00757	0	0	0
MSTRG.11333.1	u	-1.07554	-0.032768	chr7	-	6820910	6821291	.	0.698135	1.65175	0.746622	1.71059	0.161714	0
MSTRG.11347.2	j	-1.11274	-0.0159744	chr7	+	7251174	7260118	ADARB1	0.472302	0.214422	0.40355	0.75862	2.31831	0.341732
MSTRG.11373.1	i	-1.10646	-0.118784	chr7	+	10259363	10259863	ENSGALG00000008128	1.20414	0.220255	2.26383	0.814085	0.259922	1.15551
MSTRG.11407.1	i	-1.01985	-0.0581632	chr7	-	11886049	11909611	BRK-3	0.951304	0	0	1.79811	0	1.09012
MSTRG.11413.1	i	-1.28648	-0.057344	chr7	+	12162374	12169483	ENSGALG00000042439	1.14532	1.32001	0.0115	1.57997	0.982116	0.230592
MSTRG.11419.1	u	-1.11184	-0.0004096	chr7	.	12375358	12375817	.	1.10669	1.3093	0.572433	2.22144	1.54909	1.91403
MSTRG.11454.1	u	-1.02106	-0.049152	chr7	.	15591026	15592974	.	1.24837	0.935106	1.10827	0.901273	0.482967	0.652721
MSTRG.11490.1	u	-1.01889	-0.057344	chr7	.	18703961	18704572	.	0.74903	1.04099	1.18944	1.39475	0.215739	1.52102
MSTRG.11511.1	j	-1.1946	-0.0380928	chr7	+	20583707	20586270	ENSGALG00000038369	0.722611	1.71227	0.646591	0.581324	0.178074	0.541849
MSTRG.11511.2	j	-1.19704	-0.0569344	chr7	+	20583757	20621647	ENSGALG00000038369	0.539385	1.11288	1.21716	0.729604	0.172484	0.259068
MSTRG.1158.1	u	-1.10116	-0.028672	chr1	.	110148872	110154130	.	1.0345	0.979505	0.569413	1.28671	0.077944	0.098088
MSTRG.11587.1	u	-1.30221	-0.004096	chr7	.	26230803	26231385	.	1.30904	2.05662	1.20248	1.18819	1.32226	0.819419
MSTRG.1159.1	u	-1.05609	-0.110592	chr1	.	110158324	110161011	.	1.63455	1.44975	0.913812	1.39968	0.171998	0.274871
MSTRG.11597.1	u	-1.24604	-0.134349	chr7	.	26948932	26949346	.	1.87431	1.07613	3.14882	3.36957	3.56858	2.93521
MSTRG.11632.1	u	-1.32455	-0.0589824	chr7	.	30302360	30302573	.	0	1.30575	0	0	0	0
MSTRG.11639.1	u	-1.16452	-0.073728	chr7	.	30487356	30488289	.	1.93702	1.13999	2.03327	2.21453	2.81956	2.23609
MSTRG.1166.2	u	-1.03012	-0.0671744	chr1	+	110571316	110614252	.	0.876051	0.620571	0.933357	3.8992	0.991702	7.07905
MSTRG.11662.1	u	-1.25801	-0.016384	chr7	.	32867206	32867940	.	1.56999	1.16617	1.35911	1.3709	0.285953	0.364783
MSTRG.1167.1	u	-1.03528	-0.0172032	chr1	.	110614670	110619023	.	0.451081	0.672003	0.348511	4.14951	0.987341	3.8164
MSTRG.11671.1	u	-1.13634	-0.073728	chr7	.	34790202	34792654	.	1.18951	1.14561	1.36336	1.14343	0.567112	0.548385
MSTRG.1168.1	u	-1.12802	-0.0651264	chr1	.	110629374	110645905	.	1.02701	1.37263	1.32226	3.77829	1.28878	5.47789
MSTRG.1169.1	u	-1.26864	-0.0958464	chr1	.	110981662	110982067	.	0.164216	1.26439	0.594653	0.308098	0.549684	1.03288
MSTRG.11704.1	u	-1.06981	-0.0004096	chr8	.	1299604	1299857	.	0.3494	0.329058	1.31023	0.938392	0.629427	0.807624
MSTRG.11715.1	o	-1.15658	-0.0536576	chr8	+	1942255	2005457	gga-mir-181a-1	1.13036	1.4795	1.56916	1.96593	1.90865	2.13536
MSTRG.11721.1	i	-1.0786	-0.06144	chr8	+	2375108	2377910	DENND1B	0.808832	0.957477	0.599687	1.30068	0.511729	1.00104
MSTRG.1175.1	i	-1.18098	-0.0159744	chr1	+	111278010	111282021	MAOA	1.30002	0	0	7.84437	0.324027	0
MSTRG.11761.1	u	-1.03869	-0.053248	chr8	.	4484389	4484639	.	0.369514	1.37007	0.421528	0.968947	0.293777	0.135193
MSTRG.11800.1	x	-1.12066	-0.133939	chr8	-	5651833	5653924	GLUL	0.653807	0	0.10479	0.055242	0.048928	0.09807
MSTRG.11864.1	u	-1.0471	-0.22528	chr8	.	11375272	11377461	.	1.13691	1.27751	1.45443	0.078203	0.096839	0.190846
MSTRG.11872.1	u	-1.06705	-0.024576	chr8	-	11657893	11660618	.	1.92814	1.96768	2.27965	0	1.29848	0
MSTRG.11896.1	x	-1.12838	-0.0004096	chr8	-	13459468	13460013	CNN3	0	2.29546	0	0	0	0
MSTRG.11960.1	u	-1.08548	-0.0086016	chr8	.	18999954	19000560	.	1.68126	0.705174	1.39601	1.28833	0.975777	1.0808
MSTRG.11978.1	u	-1.17076	-0.032768	chr8	.	19949395	19950438	.	0.772588	1.34432	0.361771	0.231883	0.046774	0.253606
MSTRG.1198.1	u	-1.12881	-0.16384	chr1	.	117499412	117499930	.	1.61406	2.16762	0.40008	0.130941	0.266342	0.234085
MSTRG.12049.1	i	-1.16215	-0.0016384	chr8	.	24062756	24072337	RNF11	1.0132	1.48104	1.38281	1.16063	0.640563	1.41087
MSTRG.12094.1	u	-1.02609	-0.0036864	chr8	.	25730894	25731377	.	0.31836	0.11855	0.180585	1.29866	0.370317	0.816511
MSTRG.12096.1	u	-1.05063	-0.018432	chr8	-	25819463	25825992	.	7.61817	3.67059	4.25197	38.0726	17.0791	32.5337
MSTRG.12096.2	u	-1.2131	-0.065536	chr8	-	25819463	25825796	.	0.088163	0.190964	0	1.80294	1.18446	1.21488
MSTRG.12096.3	u	-1.05807	-0.0004096	chr8	-	25819463	25823084	.	0.313498	0.232778	0.069417	4.17396	3.11876	0.593928
MSTRG.12104.2	u	-1.02657	-0.014336	chr8	+	26751338	26756104	.	1.49809	0	0.126034	0	0	0.412709
MSTRG.12115.1	u	-1.04917	-0.0004096	chr8	-	27370863	27372356	.	0	0.070052	0	0	0	0
MSTRG.12131.1	o	-1.02611	-0.0794624	chr8	-	28360237	28363880	gga-mir-101-2	2.15046	2.64534	0.295662	2.30457	1.71233	0.063348
MSTRG.12193.1	j	-1.01564	-0.129434	chr9	+	1716079	1719693	ENSGALG00000043632	3.48552	4.41551	3.5697	0.430949	0.654057	0.461623
MSTRG.12206.1	u	-1.19258	-0.0299008	chr9	-	2955170	2991706	.	5.78268	5.96908	0.002175	0.002697	2.21923	3.19034
MSTRG.12206.2	u	-1.07936	-0.0561152	chr9	-	2955491	2977266	.	0.005381	0.007411	4.94132	0.012343	0.00395	0.000642
MSTRG.12206.3	u	-1.19183	-0.0561152	chr9	-	2955495	2991764	.	0	0	0	1.12296	0.001734	0
MSTRG.1224.1	i	-1.08586	-0.032768	chr1	.	120602352	120605015	CDKL5	0.792744	0.688294	1.23769	0.161002	0.035559	0.124495
MSTRG.1226.1	u	-1.29535	-0.0630784	chr1	.	120637062	120637927	.	1.19246	1.30547	1.22413	0.082498	0	0.092558
MSTRG.12280.1	u	-1.23286	-0.016384	chr9	.	6387862	6390627	.	0.579462	0.443785	0.660197	1.30072	0.557553	1.10877
MSTRG.12294.1	i	-1.14394	-0.088064	chr9	.	9203597	9227258	ENSGALG00000041879	1.03015	1.31971	1.06318	1.6001	0.204605	0.705294
MSTRG.1234.1	u	-1.19414	-0.0212992	chr1	+	121737472	121769288	.	0.263136	0.255159	0.383767	1.11955	1.17712	0.418693
MSTRG.12343.1	i	-1.06072	-0.049152	chr9	+	13318503	13325657	MB21D2	0.545542	0.960589	0.617746	0.261906	0.250522	0.183694
MSTRG.12379.1	u	-1.09298	-0.0466944	chr9	.	15438225	15439094	.	1.50118	0.976308	0.730045	0.378261	0.437033	0.9064
MSTRG.12448.1	u	-1.2293	-0.014336	chr9	+	19944961	19948204	.	0	1.09827	0	0	0	1.42442
MSTRG.1249.1	u	-1.1772	-0.06144	chr1	.	123415673	123417088	.	1.00824	1.9095	2.18357	1.56856	0.296397	1.77089
MSTRG.12492.1	u	-1.0288	-0.026624	chr9	.	23475664	23476910	.	0.775136	1.82457	0.905454	0.224577	0.244815	0.402245
MSTRG.12511.1	u	-1.11978	-0.0499712	chr9	-	23855973	23859601	.	0.729914	0.397296	0.923766	0.665063	1.14628	1.61382
MSTRG.12549.1	u	-1.00801	-0.0774144	chrAADN04000640.1	-	48899	49239	.	0.161598	0.315802	0.109563	0	2.44276	0
MSTRG.12560.1	u	-1.09417	-0.0835584	chrAADN04000661.1	+	2927	3881	.	1.86154	1.55451	1.16389	0.158526	0.679611	0.341751
MSTRG.12562.1	u	-1.00321	-0.055296	chrAADN04000661.1	+	12193	15715	.	0	1.69436	0	0	0	0
MSTRG.12563.1	u	-1.22702	-0.0131072	chrAADN04000661.1	.	26815	27280	.	0.39504	1.64931	0.445583	0.863646	0.389639	0.364392
MSTRG.12564.1	u	-1.26327	-0.0446464	chrAADN04000661.1	-	44066	45693	.	0	1.82555	0	0	0	1.60479
MSTRG.12574.1	u	-1.19948	-0.0495616	chrAADN04000710.1	.	4074	4824	.	0.685362	1.52652	0.461727	0.098611	0.021288	0.413353
MSTRG.1258.1	i	-1.14875	-0.0253952	chr1	.	125304971	125312671	ENSGALG00000040006	1.10509	1.46951	1.22796	1.38969	0.488091	0.739888
MSTRG.12581.3	u	-1.11297	-0.1024	chrAADN04000732.1	+	26801	29125	.	0.185884	0.22696	6.95123	0.304984	0.36292	0.128536
MSTRG.1259.1	u	-1.07873	-0.012288	chr1	.	125331680	125334579	.	0.945719	1.36441	1.12466	1.01611	0.341313	0.5501
MSTRG.12593.1	u	-1.01792	-0.178176	chrAADN04000737.1	-	67161	69524	.	12.4432	19.0499	14.1499	8.97714	17.7711	17.6004
MSTRG.12615.1	u	-1.47859	-0.069632	chrAADN04000790.1	.	32429	32673	.	0	0	0	0	1.39654	0.100315
MSTRG.12617.1	u	-1.16641	-0.0004096	chrAADN04000799.1	+	7763	30263	.	3.78237	2.7045	2.07615	2.55837	2.01005	4.41487
MSTRG.12617.2	u	-1.23833	-0.03072	chrAADN04000799.1	+	28927	30263	.	1.52688	1.65713	1.30459	2.64306	1.81303	2.17937
MSTRG.12618.1	u	-1.57069	-0.0004096	chrAADN04000801.1	-	72	1683	.	0.827906	5.7655	2.58187	0	0.505778	0.799378
MSTRG.12618.2	u	-1.53723	-0.0004096	chrAADN04000801.1	-	831	1681	.	0	0	0	1.66638	0	0
MSTRG.12619.1	u	-1.09898	-0.004096	chrAADN04000828.1	.	997	1209	.	0.295624	0	0.446089	1.28731	0	0.937514
MSTRG.12620.1	u	-1.16974	-0.0212992	chrAADN04000831.1	.	7304	7744	.	0	0.143337	0.11816	1.35106	0.277198	0.242556
MSTRG.12622.1	u	-1.11461	-0.0024576	chrAADN04000838.1	.	7382	8311	.	0.774015	0.933577	1.0216	0.617777	1.1136	0.262745
MSTRG.12625.1	u	-1.32434	-0.012288	chrAADN04000814.1	-	42169	47223	.	9.07172	14.9173	24.6779	5.53117	11.8089	3.68916
MSTRG.12637.1	u	-1.04716	-0.08192	chrAADN04000861.1	+	38438	39730	.	0.191537	0.077086	0.247274	1.63044	1.54449	4.6016
MSTRG.12639.1	u	-1.03824	-0.04096	chrAADN04000872.1	.	17529	18139	.	0.608643	1.29876	0.561812	0.061112	0.411003	0.526121
MSTRG.12646.1	u	-1.24383	-0.0647168	chrAADN04000886.1	.	18011	18273	.	0.62475	1.59335	0.396867	0.618068	0.239847	0.696094
MSTRG.12648.1	u	-1.23783	-0.11264	chrAADN04000890.1	.	6703	7189	.	0.532402	1.25792	0.616264	0.379786	0.902335	0.189537
MSTRG.1265.1	i	-1.27443	-0.0004096	chr1	.	126553606	126556485	PUDP	1.0401	0.887369	1.20611	1.39617	0.3694	0.468631
MSTRG.12650.1	u	-1.07382	-0.028672	chrAADN04000895.1	-	18650	20461	.	0.430141	1.45445	0.19068	0.76946	0.579285	0.223884
MSTRG.12652.1	u	-1.06257	-0.0024576	chrAADN04000896.1	.	41135	41507	.	0.253024	1.39984	0.73657	0.472168	0.416663	0.553333
MSTRG.12658.1	u	-1.20818	-0.217907	chrAADN04000910.1	.	13435	14123	.	0.980671	1.41391	0.643637	2.13783	0	0
MSTRG.12662.1	u	-1.32007	-0.098304	chrAADN04000924.1	.	31953	32728	.	0.939745	1.2586	1.03352	0.501311	0.611204	0.294403
MSTRG.12665.1	u	-1.12621	-0.02048	chrAADN04000924.1	.	25379	28946	.	0.715718	1.22502	1.28083	1.10662	0.48804	1.00659
MSTRG.12671.2	u	-1.0968	-0.0598016	chrAADN04000956.1	+	7146	7653	.	0.818247	3.15918	1.7097	0	0.100964	1.65519
MSTRG.12674.1	u	-1.31702	-0.012288	chrAADN04000956.1	-	22460	23009	.	0.148304	0.185519	1.08681	0.145243	0.468572	2.02779
MSTRG.12704.1	u	-1.07599	-0.004096	chrAADN04001067.1	.	25130	25578	.	0.247483	0.218097	0.045221	0.067361	1.1525	0.386275
MSTRG.12708.1	u	-1.13584	-0.057344	chrAADN04001081.1	.	30060	31487	.	0.421913	0	1.69801	0.769542	0	0.117348
MSTRG.12709.1	u	-1.31697	-0.0663552	chrAADN04001085.1	+	2649	12536	.	28.3621	36.3309	25.6577	6.60447	8.20811	11.9661
MSTRG.12710.1	u	-1.50537	-0.106906	chrAADN04001085.1	.	10120	10776	.	125.444	208.437	111.51	51.838	29.8775	9.95363
MSTRG.12711.1	u	-1.06582	-0.0004096	chrAADN04001085.1	.	30977	31276	.	2.58588	2.04139	1.54502	0	1.06184	1.38247
MSTRG.12712.1	u	-1.01576	-0.0172032	chrAADN04001089.1	.	4095	4393	.	0.341412	5.21329	1.83322	0.062025	0.285536	0.625828
MSTRG.12713.1	u	-1.22469	-0.0487424	chrAADN04001089.1	.	5095	5632	.	0.718768	1.66304	2.12126	0.093234	0.686207	1.08211
MSTRG.12714.1	u	-1.27278	-0.028672	chrAADN04001089.1	.	24117	25591	.	1.12019	2.12785	0.939873	0.947541	0.517283	0.772821
MSTRG.12716.1	u	-1.08075	-0.04096	chrAADN04001096.1	+	3803	7815	.	0.781791	0.197577	0.031202	0.014479	1.50347	0.047784
MSTRG.12718.1	u	-1.08409	-0.114688	chrAADN04001106.1	.	13369	13868	.	1.24499	0.896438	0	0.979792	0	0.892183
MSTRG.12719.1	u	-1.31862	-0.0561152	chrAADN04001110.1	.	492	2191	.	4.2199	8.34903	8.95632	0.374399	1.92262	2.38879
MSTRG.12720.1	u	-1.43701	-0.0667648	chrAADN04001110.1	.	2580	5154	.	27.967	60.4251	31.2076	52.5915	55.0103	28.9852
MSTRG.12721.1	u	-1.43562	-0.0966656	chrAADN04001110.1	+	9170	12736	.	515.758	922.884	583.722	266.613	217.051	115.943
MSTRG.12725.1	u	-1.0184	-0.0684032	chrAADN04001130.1	+	13395	18614	.	0.837892	1.62252	0.797801	0.774313	0.017766	0.020303
MSTRG.12731.1	u	-1.2532	-0.028672	chrAADN04001146.1	+	5101	28087	.	4.26892	5.12056	4.7429	3.61262	3.99298	3.26807
MSTRG.12742.1	u	-1.15646	-0.0659456	chrAADN04001189.1	.	9692	10137	.	1.2077	1.59312	1.26012	0.125582	0.305059	0.696653
MSTRG.12749.1	u	-1.11267	-0.02048	chrAADN04001205.1	-	6652	8776	.	1.29412	2.31578	0.671999	0.500592	0.974743	0.487663
MSTRG.12756.1	u	-1.15456	-0.0233472	chrAADN04001216.1	.	851	3484	.	1.15288	1.05489	1.02474	1.47371	0.666085	0.902647
MSTRG.12759.1	u	-1.13584	-0.069632	chrAADN04001247.1	.	4848	5240	.	0	1.18057	1.91376	2.90404	0	0
MSTRG.12760.1	u	-1.14086	-0.108954	chrAADN04001247.1	.	9602	10652	.	81.873	45.4477	47.7073	129.075	235.408	97.6247
MSTRG.12762.1	u	-1.05246	-0.0004096	chrAADN04001249.1	.	24193	24493	.	0	0	0.316198	0	0	1.30875
MSTRG.12763.1	u	-1.02788	-0.0155648	chrAADN04001256.1	.	9859	10503	.	1.28413	0.808928	1.40577	0.300293	0.22169	0.49716
MSTRG.12766.1	u	-1.01371	-0.026624	chrAADN04001257.1	.	12090	12357	.	0.282222	0.308943	0.177567	4.03131	0.69451	4.40885
MSTRG.12768.1	u	-1.16132	-0.0782336	chrAADN04001260.1	.	5582	6226	.	0.458989	0.152267	0.221626	1.2682	0	1.78513
MSTRG.12769.1	u	-1.20934	-0.0212992	chrAADN04001260.1	.	11874	14462	.	0.563167	0.687326	0.768929	1.24857	0.343498	1.2733
MSTRG.12773.1	u	-1.12937	-0.069632	chrAADN04001279.1	.	12336	12757	.	0	0	0.858724	0.049661	0	1.31718
MSTRG.12774.1	u	-1.23199	-0.0823296	chrAADN04001305.1	-	1445	27739	.	1.34957	3.1147	1.60822	2.00395	1.72466	1.16329
MSTRG.12774.2	u	-1.36159	-0.079872	chrAADN04001305.1	-	1465	27740	.	106.884	304.675	132.908	118.312	131.538	89.3484
MSTRG.12777.2	u	-1.31386	-0.0933888	chrAADN04001363.1	+	179	3134	.	0.805501	0	0	0	0	0
MSTRG.12780.1	u	-1.22264	-0.045056	chrAADN04001368.1	.	25241	26082	.	1.88631	1.41651	1.87638	0.563347	1.21404	0.894914
MSTRG.12782.1	u	-1.07657	-0.016384	chrAADN04001395.1	.	11758	12138	.	1.00154	0.487187	1.29003	0.146843	0.107045	0
MSTRG.12783.1	u	-1.24658	-0.0159744	chrAADN04001399.1	.	2255	2862	.	1.39862	3.31843	2.35339	0.094066	1.1789	0.898382
MSTRG.12784.1	u	-1.05612	-0.0835584	chrAADN04001399.1	.	3481	3685	.	1.45124	3.39635	1.88572	0.137823	0.53265	1.03881
MSTRG.12785.1	u	-1.06835	-0.0004096	chrAADN04001408.1	.	690	1002	.	1.58543	1.06507	1.40939	1.18859	1.11468	0.455387
MSTRG.12787.1	u	-1.28301	-0.0004096	chrAADN04001411.1	.	6025	6323	.	1.69913	0.824531	1.65417	1.07107	2.14606	1.59726
MSTRG.12788.1	u	-1.0165	-0.04096	chrAADN04001414.1	-	7285	8281	.	0.194911	0	2.13314	0	0	0.364937
MSTRG.12801.1	u	-1.09454	-0.0397312	chrAADN04001477.1	.	14891	16044	.	2.17829	2.07801	2.34874	1.10568	1.67538	1.99065
MSTRG.12802.1	u	-1.22917	-0.0319488	chrAADN04001484.1	.	12044	12277	.	0.306925	0	0	0.940938	0	2.31456
MSTRG.12804.1	u	-1.14613	-0.06144	chrAADN04001529.1	.	4368	4947	.	0.34792	1.25045	0.516629	0	0	0
MSTRG.12806.1	u	-1.0186	-0.098304	chrAADN04001550.1	+	1273	5034	.	1.76226	0.627037	0.937239	0.007713	0.676956	0.05729
MSTRG.12809.1	u	-1.24606	-0.077824	chrAADN04001557.1	.	2984	3238	.	0.906251	0.994086	1.2758	0.981732	1.33826	0.784651
MSTRG.12811.1	u	-1.01163	-0.04096	chrAADN04001564.1	.	6526	7123	.	1.47268	1.97665	1.25086	0.868345	0.991615	0.865242
MSTRG.12821.1	u	-1.55768	-0.0274432	chrAADN04001593.1	.	14708	14934	.	0.832175	0	3.26406	0	1.06458	0
MSTRG.12822.1	u	-1.56733	-0.012288	chrAADN04001593.1	+	15209	16621	.	0.22253	1.76672	0.567061	0.073215	0.308979	0.398258
MSTRG.12823.1	u	-1.07554	-0.0565248	chrAADN04001595.1	.	5932	6334	.	0.826827	2.68856	1.37883	1.04761	0.908117	1.64003
MSTRG.12825.1	u	-1.07728	-0.167117	chrAADN04001595.1	.	12809	13227	.	2.53852	3.89824	1.81341	1.34298	1.757	2.52458
MSTRG.12834.1	u	-1.33585	-0.0495616	chrAADN04001625.1	.	10115	12938	.	3.20133	2.59402	2.29503	2.16463	1.62015	2.49357
MSTRG.12836.1	u	-1.19475	-0.0032768	chrAADN04001628.1	.	14913	16029	.	1.37268	0	1.43918	0	0	0.636285
MSTRG.12837.1	u	-1.06016	-0.0548864	chrAADN04001641.1	.	16764	17302	.	0.411219	1.67308	0.650396	0.414731	2.03795	0.657543
MSTRG.12839.1	u	-1.15361	-0.0835584	chrAADN04001651.1	.	9580	9830	.	0.493472	0.521204	0.538865	0.787951	1.44765	0.461584
MSTRG.12840.1	u	-1.34474	-0.253542	chrAADN04001652.1	.	825	1049	.	3.3914	7.2292	10.2807	0.092381	2.71518	5.13562
MSTRG.12841.1	u	-1.20298	-0.126566	chrAADN04001652.1	.	3513	3757	.	14.8224	6.61629	1.27719	7.23022	3.09341	0.909563
MSTRG.12842.1	u	-1.4366	-0.11264	chrAADN04001652.1	.	5289	6471	.	2.27772	2.93754	2.17242	1.32524	1.64226	1.77945
MSTRG.12843.1	u	-1.33053	-0.0462848	chrAADN04001652.1	.	7110	7737	.	2.26463	3.2965	2.91665	0.217755	1.2395	1.23456
MSTRG.12844.1	u	-1.26407	-0.0712704	chrAADN04001652.1	.	8832	9270	.	12.0178	23.7315	22.2329	0.82873	7.7252	6.32468
MSTRG.12845.1	u	-1.3448	-0.077824	chrAADN04001666.1	.	10832	11472	.	0.069342	0.278984	0	0.17165	2.12384	0.627525
MSTRG.12846.1	u	-1.21588	-0.06144	chrAADN04001674.1	.	983	1554	.	1.5764	1.20273	0.90073	1.54603	0.312204	0.727514
MSTRG.12849.1	u	-1.20737	-0.090112	chrAADN04001686.1	.	5246	6310	.	79.1496	125.08	27.2171	130.561	50.0925	32.0807
MSTRG.12850.1	u	-1.44669	-0.142131	chrAADN04001678.1	+	402	16819	.	1.73779	6.00136	3.90721	0.848029	1.7247	2.04381
MSTRG.12850.2	u	-1.31149	-0.032768	chrAADN04001678.1	+	857	3072	.	7.91781	9.79109	2.43829	7.38208	3.48064	3.74318
MSTRG.12851.1	u	-1.33325	-0.145408	chrAADN04001678.1	-	1068	16836	.	0.136383	0.10738	0.387385	0	0.088746	0.027899
MSTRG.12852.1	u	-1.34312	-0.0344064	chrAADN04001678.1	+	14772	15332	.	0	0	9.442	0	5.52073	6.1315
MSTRG.12853.1	u	-1.20965	-0.04096	chrAADN04001678.1	.	18240	18530	.	0.14816	1.68782	0.541836	0	0.437649	0.596965
MSTRG.12854.1	u	-1.34682	-0.0827392	chrAADN04001686.1	.	6678	9287	.	605.18	649.346	284.67	458.608	377.496	286.272
MSTRG.12855.1	u	-1.52484	-0.0966656	chrAADN04001686.1	.	10767	12306	.	89.0473	105.889	28.5773	42.2253	17.349	0
MSTRG.12856.1	u	-1.40957	-0.0876544	chrAADN04001686.1	.	13062	15615	.	381.515	935.862	558.496	147.194	152.849	105.325
MSTRG.12858.1	u	-1.187	-0.028672	chrAADN04001703.1	.	772	1188	.	1.16218	1.34662	0.624234	0.701723	0.45016	0.199587
MSTRG.12864.1	u	-1.15983	-0.0438272	chrAADN04001712.1	.	9560	10646	.	1.62383	1.30442	1.59414	1.59836	1.89276	1.86656
MSTRG.12869.1	u	-1.33092	-0.0892928	chrAADN04001756.1	.	354	1982	.	2.23415	5.22357	1.99366	2.42671	0.948821	1.06678
MSTRG.12870.1	u	-1.35739	-0.0688128	chrAADN04001756.1	-	5338	9518	.	275.303	468.896	314.577	112.687	75.7082	130.769
MSTRG.12871.1	u	-1.36229	-0.0995328	chrAADN04001756.1	+	6472	9927	.	24.1597	17.4674	8.36747	31.1597	3.37479	2.49006
MSTRG.12886.1	u	-1.43838	-0.026624	chrAADN04001811.1	+	767	18208	.	1.67065	8.77712	3.53727	4.39834	3.90557	3.52529
MSTRG.12886.2	u	-1.33587	-0.0278528	chrAADN04001811.1	+	770	18208	.	1.68729	5.47421	0.806228	0.470154	0.54349	1.86292
MSTRG.12886.3	u	-1.33028	-0.0315392	chrAADN04001811.1	+	770	17928	.	1.71045	4.87879	2.47266	1.81908	2.35159	1.89801
MSTRG.12887.1	u	-1.14458	-0.115098	chrAADN04001811.1	+	2288	2675	.	10.6175	26.1174	5.28653	31.428	14.0506	2.84804
MSTRG.12888.1	u	-1.21679	-0.114688	chrAADN04001811.1	+	2730	19439	.	0.847471	0.504232	0.652675	0.066392	0.392671	0.541912
MSTRG.12889.1	u	-1.1979	-0.002048	chrAADN04001811.1	+	3299	19751	.	0.204562	0.431511	2.75252	0.128237	0.265828	0.240145
MSTRG.12892.1	u	-1.07434	-0.004096	chrAADN04001826.1	+	19885	21141	.	1.03056	2.69244	0.084676	0	0	0
MSTRG.12903.1	u	-1.07156	-0.140493	chrAADN04001865.1	.	21726	22117	.	2.88817	5.31431	2.68187	1.5474	1.22852	1.3341
MSTRG.12906.1	u	-1.14528	-0.0188416	chrAADN04001865.1	.	16685	17260	.	1.54848	2.08859	0.931378	0.554477	0.498852	0.622093
MSTRG.12912.1	u	-1.09487	-0.2048	chrAADN04001909.1	.	5281	6357	.	0.905141	1.09001	1.21213	1.04688	0.814279	1.8653
MSTRG.12914.1	u	-1.14711	-0.129843	chrAADN04001911.1	.	16397	16934	.	1.10376	1.72312	0.67652	0.3808	0.500833	1.67183
MSTRG.12917.1	u	-1.05826	-0.094208	chrAADN04001945.1	.	1110	2141	.	1.18456	1.38719	0.957444	0.736662	0.40152	1.2185
MSTRG.12930.1	u	-1.00052	-0.10199	chrAADN04001978.1	.	20569	20919	.	1.36467	1.10669	0.787256	0.243257	0.46044	0.172267
MSTRG.12932.1	u	-1.39172	-0.0978944	chrAADN04002016.1	.	8405	8675	.	0.082007	1.26895	0.251109	0	0	0.132945
MSTRG.12935.1	u	-1.05716	-0.0692224	chrAADN04002017.1	-	1228	3166	.	1.88952	1.04736	0.290427	0.420881	0.597483	0.236568
MSTRG.12936.1	u	-1.06549	-0.0004096	chrAADN04002022.1	.	490	1424	.	0.751336	0.998952	0.473616	2.00248	3.20179	2.70267
MSTRG.12940.1	u	-1.56563	-0.0036864	chrAADN04002060.1	-	729	6067	.	0.351288	2.6211	0.456563	0.70685	0.217211	0.132344
MSTRG.12941.1	u	-1.55884	-0.0806912	chrAADN04002060.1	.	3550	3802	.	0.922924	0	0	0	0	1.47647
MSTRG.12943.1	u	-1.30517	-0.106086	chrAADN04002080.1	.	10131	12665	.	132.807	204.854	69.2318	62.409	36.5524	40.8398
MSTRG.12944.1	u	-1.45635	-0.0684032	chrAADN04002080.1	.	13062	14363	.	0	23.5128	10.0886	0	2.00582	0
MSTRG.12945.1	u	-1.09445	-0.024576	chrAADN04002080.1	.	15265	15869	.	0.288752	2.20453	0.982288	0.117759	0.302716	0.308497
MSTRG.12947.1	u	-1.03881	-0.0442368	chrAADN04002111.1	.	4	592	.	1.82169	1.05794	1.24073	1.4061	0.220655	0.792341
MSTRG.12949.1	u	-1.06424	-0.073728	chrAADN04002111.1	.	8526	10651	.	1.59045	1.42618	1.60566	1.77387	0.588015	1.13196
MSTRG.12954.1	u	-1.21353	-0.0774144	chrAADN04002149.1	+	7651	11464	.	0.335597	1.43261	0	0	0.353026	0
MSTRG.12956.1	u	-1.27094	-0.008192	chrAADN04002154.1	.	464	701	.	2.82064	7.27433	1.39364	0.788107	1.07113	0.620182
MSTRG.12957.1	u	-1.25149	-0.0929792	chrAADN04002154.1	.	2352	3339	.	45.2185	79.0201	16.5551	65.6276	29.1145	19.0448
MSTRG.12962.1	u	-1.30536	-0.10281	chrAADN04002195.1	.	7351	8414	.	20.8861	34.7298	13.8969	12.5139	4.36667	6.12122
MSTRG.12963.1	u	-1.40535	-0.134758	chrAADN04002195.1	.	11649	12307	.	3.54417	10.757	5.99712	2.41019	3.93719	3.82039
MSTRG.12964.1	u	-1.2521	-0.110592	chrAADN04002195.1	.	13594	14217	.	2.09086	2.70043	5.23642	0.172935	1.04636	1.6219
MSTRG.12982.1	u	-1.17118	-0.0139264	chrAADN04002327.1	.	7211	7536	.	1.12847	1.39515	1.18775	0.629964	0.592165	1.07132
MSTRG.12989.1	u	-1.31907	-0.0004096	chrAADN04002348.1	.	9672	9907	.	0	0.121564	0	0.501026	1.26869	1.39585
MSTRG.12991.1	u	-1.23637	-0.0188416	chrAADN04002348.1	.	11212	11779	.	0	0	0.041891	0.721812	0	3.02766
MSTRG.12994.1	u	-1.49671	-0.0004096	chrAADN04002365.1	.	13327	13827	.	0.783679	1.27679	0.678673	0.069065	0.119938	0.083619
MSTRG.12999.1	u	-1.06109	-0.12288	chrAADN04002388.1	.	13378	13673	.	0.189204	0.193845	0.239011	0.096293	0.056951	1.44833
MSTRG.13.1	u	-1.39997	-0.049152	chr1	+	565355	566263	.	1.24045	1.29874	0.966328	1.17263	1.49456	1.58002
MSTRG.13003.1	u	-1.04516	-0.0233472	chrAADN04002397.1	.	5744	7381	.	0.223461	0.154421	0.177994	1.72865	0.572707	0.863907
MSTRG.13004.1	u	-1.294	-0.016384	chrAADN04002398.1	.	8231	8589	.	0.309664	0.159828	0.265113	0.759621	0.993365	1.412
MSTRG.13006.1	u	-1.15308	-0.0241664	chrAADN04002404.1	+	6709	7585	.	9.01882	14.0782	6.68107	1.82821	1.72488	1.25679
MSTRG.13010.1	u	-1.01551	-0.0233472	chrAADN04002417.1	.	5804	10041	.	1.06875	2.32659	1.64217	1.0886	0.457466	2.3925
MSTRG.13011.1	u	-1.31871	-0.104448	chrAADN04002423.1	.	2571	2987	.	0.315506	0.137597	0.240221	0.066262	0.125972	1.45404
MSTRG.13012.1	u	-1.10008	-0.175718	chrAADN04002426.1	.	1870	2273	.	0	1.2745	0	0	0	0
MSTRG.13023.1	u	-1.24462	-0.04096	chrAADN04002472.1	.	7685	8620	.	0.638781	0.868846	1.30011	1.4378	0.313319	1.04315
MSTRG.13024.1	u	-1.19372	-0.0589824	chrAADN04002476.1	.	3655	4517	.	1.50289	1.48532	0.509515	1.89539	0.599997	0.169902
MSTRG.13025.1	u	-1.14056	-0.0004096	chrAADN04002476.1	.	5332	5638	.	1.19292	0.488742	0	1.91813	0.614112	0.17012
MSTRG.13029.1	u	-1.31299	-0.01024	chrAADN04002502.1	.	17072	17746	.	0.548081	4.88947	1.97025	0.114508	0.439222	0.7067
MSTRG.13030.1	u	-1.18421	-0.0483328	chrAADN04002502.1	.	18577	18971	.	7.92674	23.8679	9.84968	4.02764	5.73913	4.82071
MSTRG.13032.1	u	-1.34453	-0.0376832	chrAADN04002509.1	.	13893	15529	.	0.941543	0.489075	0.620502	1.50769	0.995699	1.22536
MSTRG.13033.1	u	-1.29263	-0.108134	chrAADN04002511.1	.	9387	11121	.	0	0	56.3046	0	0	0
MSTRG.13038.1	u	-1.21023	-0.0401408	chrAADN04002526.1	.	731	2025	.	1.40537	8.86898	2.43217	0.244178	0.814357	1.37726
MSTRG.13040.1	u	-1.31219	-0.138854	chrAADN04002551.1	.	9090	9296	.	0.357158	0.992799	1.24717	1.74432	0.013135	0.992347
MSTRG.13041.1	u	-1.00896	-0.0053248	chrAADN04002553.1	.	13234	15991	.	3.14335	2.73819	3.98685	2.08845	2.72371	2.39526
MSTRG.13045.1	u	-1.18376	-0.012288	chrAADN04002556.1	-	4000	9053	.	0.250866	0.325454	0	1.32748	0.051345	0
MSTRG.13046.1	u	-1.24942	-0.0004096	chrAADN04002558.1	.	18917	19291	.	3.32964	2.89645	2.95298	0.049786	0	0.163662
MSTRG.13050.1	u	-1.04005	-0.0004096	chrAADN04002596.1	.	206	434	.	0.943952	1.23776	0.514669	0.806037	0.51862	1.77085
MSTRG.13052.1	u	-1.49824	-0.135168	chrAADN04002600.1	.	17367	18658	.	0.558466	1.42528	0.525725	0.378984	0.702046	1.03641
MSTRG.13057.1	u	-1.0914	-0.0851968	chrAADN04002626.1	+	5652	6950	.	1.64595	1.77198	0.732737	0	0	0
MSTRG.13061.1	u	-1.1209	-0.0004096	chrAADN04002667.1	.	17463	17700	.	1.29982	0.110899	0.090644	0.067462	0.1115	0
MSTRG.13064.1	u	-1.35091	-0.0954368	chrAADN04002673.1	.	1415	2867	.	1.47051	1.6047	0.903568	1.22965	1.19199	0.950628
MSTRG.13065.1	u	-1.25149	-0.0946176	chrAADN04002673.1	.	3767	4754	.	0	36.6593	0	54.1042	0	10.9332
MSTRG.13073.1	u	-1.01157	-0.0311296	chrAADN04002709.1	.	1967	2181	.	0	0.265096	0.389187	0	0.074866	1.23081
MSTRG.13075.1	u	-1.13672	-0.0884736	chrAADN04002725.1	.	17259	17521	.	1.71144	1.96278	0.974073	1.47513	0.949876	0.843172
MSTRG.13076.1	u	-1.25141	-0.0004096	chrAADN04002742.1	.	13730	14418	.	0.475194	0.430336	0.395727	1.52932	1.0864	0.70141
MSTRG.13078.1	u	-1.1177	-0.0602112	chrAADN04002751.1	.	5252	5842	.	0.496566	0	0.563899	0.571499	0	1.28802
MSTRG.13088.1	u	-1.30784	-0.115098	chrAADN04002820.1	.	6750	9014	.	238.92	354.24	116.172	0	0	0
MSTRG.13089.1	u	-1.21172	-0.0851968	chrAADN04002820.1	.	12681	13613	.	10.8295	9.85868	2.63827	7.81682	4.51865	2.27824
MSTRG.13091.1	u	-1.27406	-0.113459	chrAADN04002836.1	.	189	1496	.	105.33	166.556	58.6456	48.0649	29.8922	31.1397
MSTRG.13092.1	u	-1.20246	-0.0827392	chrAADN04002836.1	.	4825	5708	.	0	2.57028	0	2.11667	0	0.998436
MSTRG.13095.1	u	-1.03113	-0.147456	chrAADN04002878.1	.	2260	5126	.	1.88983	2.32008	1.76124	1.63594	2.47323	2.63348
MSTRG.13101.1	u	-1.21153	-0.0180224	chrAADN04002910.1	.	6822	7336	.	0.172613	0.44417	0.820272	0.077418	0.463542	1.38207
MSTRG.13102.1	u	-1.10996	-0.12247	chrAADN04002912.1	+	13151	13393	.	1.90291	0.706798	0.389711	0	0	0
MSTRG.13104.1	u	-1.31387	-0.323584	chrAADN04002941.1	.	1232	1601	.	2.11869	0.824746	1.10888	0.543948	0.773114	0.546183
MSTRG.13107.1	u	-1.13142	-0.0004096	chrAADN04002970.1	.	13304	14705	.	1.77369	1.62053	1.49671	1.28105	0.714647	1.06306
MSTRG.13114.1	u	-1.00704	-0.049152	chrAADN04002995.1	+	5001	13466	.	0.473403	0.27752	0.073302	0.016334	1.3049	0.04697
MSTRG.13117.1	u	-1.16631	-0.0004096	chrAADN04002998.1	.	6741	7702	.	1.30248	1.45652	1.8557	1.49294	0.855481	0.909135
MSTRG.13123.1	u	-1.2315	-0.125747	chrAADN04003031.1	.	15058	16731	.	0.758715	2.00494	0.802192	0.210889	0.156789	0.194244
MSTRG.13124.1	u	-1.37892	-0.045056	chrAADN04003031.1	.	17474	17764	.	1.21124	1.11076	1.44017	0.078272	0.500811	1.41515
MSTRG.13125.1	u	-1.30186	-0.0004096	chrAADN04003052.1	.	11593	11920	.	0.756157	1.39772	0.160561	0.651547	0.099474	1.06649
MSTRG.13126.1	u	-1.20076	-0.0004096	chrAADN04003052.1	.	15594	15955	.	1.04244	1.33882	1.10622	1.09423	0.477094	0.513055
MSTRG.13127.1	u	-1.37127	-0.004096	chrAADN04003056.1	.	5266	5937	.	0.218638	0.419805	1.42779	0.084088	0.278207	0.504546
MSTRG.13129.1	u	-1.19933	-0.032768	chrAADN04003066.1	.	39	1678	.	1.4039	0.678858	0.496996	1.27796	0.611953	0.253402
MSTRG.13131.1	u	-1.14146	-0.0278528	chrAADN04003082.1	.	1229	1462	.	0.239335	0.122603	0	0	1.31384	0
MSTRG.13136.1	u	-1.13302	-0.0004096	chrAADN04003092.1	.	8432	9197	.	1.28083	1.32871	0.678096	1.29698	1.05294	1.40145
MSTRG.13137.1	u	-1.1841	-0.150733	chrAADN04003104.1	.	76	290	.	9.84514	0	0	0	15.5721	0
MSTRG.13138.1	u	-1.09177	-0.114688	chrAADN04003104.1	.	557	862	.	4.87911	4.43774	9.12152	0	1.10553	2.87593
MSTRG.13149.1	u	-1.11654	-0.0282624	chrAADN04003179.1	.	2511	3318	.	0.94186	2.05392	1.13865	0.313551	0.171684	0.522281
MSTRG.13150.1	u	-1.38232	-0.0765952	chrAADN04003187.1	+	75	7215	.	1.91888	10.6983	2.45511	3.29445	3.45564	2.19453
MSTRG.13151.1	u	-1.41337	-0.0999424	chrAADN04003187.1	-	8315	9023	.	26.7064	951.692	504.942	0	0	485.048
MSTRG.13153.1	u	-1.41068	-0.0823296	chrAADN04003187.1	.	13432	15211	.	221.689	800.032	547.09	43.95	150.662	86.4314
MSTRG.13157.1	u	-1.39647	-0.109773	chrAADN04003229.1	.	13102	13586	.	3.39057	13.4239	5.6569	0.384175	1.76547	1.40133
MSTRG.13158.1	u	-1.36343	-0.0651264	chrAADN04003229.1	.	13963	16095	.	6.38491	8.22302	4.48387	7.35836	2.99396	2.95511
MSTRG.13159.1	u	-1.18006	-0.0667648	chrAADN04003257.1	.	4199	4949	.	0	4.74583	3.71744	0	0.57093	0
MSTRG.13160.1	u	-1.38387	-0.0294912	chrAADN04003257.1	.	11809	14134	.	4.37596	13.5838	3.74589	18.5347	7.90943	4.31938
MSTRG.13161.1	u	-1.37106	-0.0004096	chrAADN04003257.1	.	14447	14889	.	4.5492	6.86321	9.06078	0.444901	1.66378	2.14414
MSTRG.13164.1	u	-1.07815	-0.0462848	chrAADN04003282.1	.	14392	15008	.	0.467772	1.17345	1.25812	0.13899	0.827496	0.707158
MSTRG.13166.1	u	-1.15642	-0.0212992	chrAADN04003286.1	.	6605	8386	.	0.95726	1.41047	1.0166	1.18361	0.28105	0.45874
MSTRG.13169.1	u	-1.03212	-0.0073728	chrAADN04003306.1	.	6746	7232	.	0.613225	1.27795	1.02439	0.240071	0.66178	1.05278
MSTRG.13174.1	u	-1.10626	-0.073728	chrAADN04003343.1	.	10435	15077	.	0.893107	0.64105	0.547931	1.19147	1.47292	1.32236
MSTRG.13175.1	u	-1.13969	-0.0507904	chrAADN04003367.1	.	8424	9438	.	2.03556	2.94026	4.82775	0.105949	1.03477	1.90589
MSTRG.13176.1	u	-1.0562	-0.0622592	chrAADN04003367.1	.	9855	10071	.	4.78071	14.8372	9.55631	0.863229	5.75215	4.38044
MSTRG.13177.1	u	-1.36171	-0.124518	chrAADN04003367.1	.	14702	15117	.	3.0263	3.61226	1.75428	0	1.29227	0
MSTRG.13178.1	u	-1.17023	-0.0110592	chrAADN04003367.1	.	16563	17168	.	0.499734	2.38223	1.35042	0.053606	0.566763	0.558344
MSTRG.13181.1	u	-1.01281	-0.036864	chrAADN04003405.1	.	1539	1806	.	0.904438	0.100626	2.05296	0.623721	0.541762	0.308988
MSTRG.13188.1	u	-1.08353	-0.0884736	chrAADN04003454.1	.	11483	11834	.	0.116592	1.30405	0.515535	0.105371	0.127297	0.724798
MSTRG.13191.1	u	-1.12971	-0.01024	chrAADN04003456.1	.	10296	10981	.	1.52954	8.363	4.06842	0.050984	0.512558	0.946564
MSTRG.13192.1	u	-1.13272	-0.0720896	chrAADN04003456.1	.	12175	12481	.	3.96726	3.72459	0	0	2.06481	1.91362
MSTRG.13193.1	u	-1.28174	-0.0454656	chrAADN04003476.1	+	13085	15775	.	0.220099	0.493585	0	0.339489	0.298626	1.15755
MSTRG.13197.1	u	-1.37296	-0.06144	chrAADN04003499.1	.	1132	1417	.	0.524776	1.08336	1.30229	0	0.354795	0.363269
MSTRG.13199.1	u	-1.07487	-0.0372736	chrAADN04003510.1	-	11564	14414	.	1.50618	1.73362	1.16904	0.506952	0.865719	0.689897
MSTRG.13200.1	u	-1.2184	-0.0004096	chrAADN04003510.1	.	16074	16725	.	1.21844	1.19853	0.993114	0.698786	1.13594	1.09603
MSTRG.13201.1	u	-1.14138	-0.016384	chrAADN04003523.1	.	15513	16048	.	0.366391	0.542979	0.941058	0.388782	0.584629	2.51425
MSTRG.13203.1	u	-1.57299	-0.006144	chrAADN04003530.1	-	128	1302	.	0.544861	6.63979	2.21254	1.471	0.732635	1.15224
MSTRG.13205.1	u	-1.27755	-0.012288	chrAADN04003552.1	-	414	2057	.	5.11577	0.263087	2.94639	2.42167	1.34712	0
MSTRG.13205.2	u	-1.41184	-0.0004096	chrAADN04003552.1	-	875	2136	.	0.100162	2.5468	0.309343	0	0	0
MSTRG.13205.3	u	-1.39333	-0.012288	chrAADN04003552.1	-	1184	2057	.	0	0.018576	0	0	0	3.14337
MSTRG.13207.1	u	-1.1396	-0.065536	chrAADN04003558.1	.	1596	1961	.	0.444075	0.313542	1.47181	0.122765	0.253769	0
MSTRG.13212.1	u	-1.39056	-0.0720896	chrAADN04003582.1	.	3425	3952	.	0.75034	0.234729	0.29805	1.86296	0	0.751488
MSTRG.13217.1	u	-1.32429	-0.0827392	chrAADN04003593.1	.	1185	1437	.	0	14.6303	0	0	3.12602	2.78144
MSTRG.13218.1	u	-1.38142	-0.136397	chrAADN04003593.1	.	2561	3262	.	3.24425	6.42511	2.78288	1.43904	2.09361	2.09877
MSTRG.13219.1	u	-1.39715	-0.0212992	chrAADN04003593.1	.	3902	4490	.	1.38853	7.33268	3.06103	1.0756	1.59296	1.88199
MSTRG.13220.1	u	-1.3449	-0.059392	chrAADN04003593.1	.	5721	6998	.	0.948679	1.28017	1.92001	0	0.380531	0.709914
MSTRG.13221.1	u	-1.08023	-0.012288	chrAADN04003607.1	.	9912	10573	.	1.72174	0.655255	1.06462	0.807409	0.612923	0.836428
MSTRG.13222.1	u	-1.42045	-0.0790528	chrAADN04003619.1	.	15261	15890	.	0.950474	1.70262	1.27009	0	0	0
MSTRG.13223.1	u	-1.57135	-0.028672	chrAADN04003620.1	.	15628	15963	.	0	1.4835	0.07947	0.254117	0.048229	0.107226
MSTRG.13224.1	u	-1.03876	-0.131482	chrAADN04003625.1	.	10178	11150	.	0.61015	0.464097	0.575325	0.419448	1.8329	1.19307
MSTRG.13227.1	u	-1.08944	-0.018432	chrAADN04003627.1	-	9681	10327	.	0.583113	1.11992	2.01032	0.199876	0	0.555322
MSTRG.13228.1	u	-1.20215	-0.0458752	chrAADN04003628.1	.	4209	7841	.	2.19949	1.98034	2.38418	1.23587	1.7481	1.8588
MSTRG.13229.1	u	-1.19243	-0.13271	chrAADN04003650.1	.	9308	10139	.	2.2499	4.48378	1.26005	3.85011	1.71599	1.16256
MSTRG.13230.1	u	-1.36761	-0.108134	chrAADN04003650.1	.	10807	12288	.	17.2232	25.7121	21.9419	15.6491	18.9089	15.8443
MSTRG.13231.1	u	-1.20219	-0.012288	chrAADN04003659.1	.	1685	2011	.	0.966981	1.86932	0.798952	0.27862	0.237804	0.493664
MSTRG.13242.1	u	-1.14994	-0.0004096	chrAADN04003704.1	.	2934	3609	.	1.15131	1.09833	1.82866	1.4923	0.933936	1.10641
MSTRG.13243.1	u	-1.31411	-0.114688	chrAADN04003704.1	.	4631	6478	.	1.0655	1.03677	0.857937	1.34757	0.434738	0.604594
MSTRG.13244.1	u	-1.18787	-0.0774144	chrAADN04003704.1	.	6854	7660	.	0.623483	1.27388	0.702712	1.52274	0.311989	0.876623
MSTRG.13249.1	u	-1.14386	-0.126566	chrAADN04003727.1	.	11482	12872	.	1.25009	1.32232	1.63969	0	1.10897	0
MSTRG.13250.1	u	-1.24269	-0.124928	chrAADN04003737.1	+	1971	5963	.	96.4224	159.689	38.3453	328.82	59.7279	38.6846
MSTRG.13251.1	u	-1.38243	-0.0712704	chrAADN04003737.1	-	6783	9049	.	680.049	735.26	303.516	546.886	459.242	319.903
MSTRG.13252.1	u	-1.43604	-0.108544	chrAADN04003737.1	.	10352	13880	.	38.4346	47.6854	20.3184	0	8.26955	7.64796
MSTRG.13253.1	u	-1.17597	-0.145408	chrAADN04003737.1	.	14273	14534	.	0.677024	1.83449	1.27718	0.290736	0.279782	0.101742
MSTRG.13254.1	u	-1.1481	-0.024576	chrAADN04003752.1	.	11	1494	.	4.87335	3.54586	4.22337	15.8603	10.9772	14.6423
MSTRG.13258.1	u	-1.23854	-0.094208	chrAADN04003784.1	.	11902	13923	.	0	48.4403	0	0	0	0
MSTRG.13260.1	u	-1.52584	-0.0970752	chrAADN04003784.1	.	15319	16190	.	6.04409	31.3334	15.9396	10.3275	3.64603	5.05964
MSTRG.13262.1	u	-1.36117	-0.0004096	chrAADN04003785.1	-	2804	5748	.	0.703599	0.073491	0.464461	1.89796	0.324314	0.583564
MSTRG.13263.1	u	-1.14168	-0.0004096	chrAADN04003785.1	.	12949	14068	.	0.870042	1.29297	1.24876	2.16175	0.505094	1.62199
MSTRG.13264.1	u	-1.10253	-0.0237568	chrAADN04003788.1	.	15792	16035	.	5.13793	9.96984	12.3818	0.352482	2.2964	4.85462
MSTRG.13266.1	u	-1.54501	-0.151962	chrAADN04003804.1	.	7562	7897	.	0.118616	0.168491	0.255879	1.72503	0.854205	0.176633
MSTRG.13267.1	u	-1.29468	-0.090112	chrAADN04003810.1	.	956	1949	.	48.7582	75.4812	39.4599	10.3726	0	0
MSTRG.13272.1	u	-1.0652	-0.0319488	chrAADN04003860.1	.	9152	9567	.	0.051642	0	1.50466	0	0	1.58442
MSTRG.13274.1	u	-1.18994	-0.086016	chrAADN04003863.1	.	2775	3950	.	0	11.3629	0	0	0	0
MSTRG.13275.1	u	-1.29557	-0.12247	chrAADN04003863.1	.	6448	8267	.	404.428	590.424	178.761	204.016	111.153	122.906
MSTRG.13276.1	u	-1.4772	-0.075776	chrAADN04003863.1	.	9076	10755	.	1.98584	3.59782	0	1.87938	0.511889	0.581943
MSTRG.13277.1	u	-1.24018	-0.088064	chrAADN04003868.1	.	1797	3864	.	0	115.256	61.8932	0	0	0
MSTRG.13278.1	u	-1.31643	-0.111821	chrAADN04003868.1	.	5277	8000	.	91.9405	137.864	45.7928	40.2682	0	0
MSTRG.13279.1	u	-1.25618	-0.0503808	chrAADN04003868.1	.	9716	13268	.	68.0155	95.1794	158.628	4.74225	28.3005	53.7198
MSTRG.13281.1	u	-1.14948	-0.319488	chrAADN04003870.1	.	4029	5999	.	0.798905	1.1071	0.81985	1.31286	0.772426	1.21265
MSTRG.13286.1	u	-1.16234	-0.0413696	chrAADN04003904.1	.	13791	14132	.	1.85156	1.23033	1.6178	0	0	0
MSTRG.13288.1	u	-1.20583	-0.0946176	chrAADN04003913.1	.	8480	9515	.	15.4949	14.3983	0	15.077	5.66288	4.25081
MSTRG.13289.1	u	-1.385	-0.065536	chrAADN04003913.1	-	10119	12492	.	327.974	408.527	213.805	305.092	279.536	191.636
MSTRG.13290.1	u	-1.34041	-0.115507	chrAADN04003913.1	.	13125	15316	.	57.6602	78.716	21.2082	30.3001	14.0348	0
MSTRG.13293.1	u	-1.05316	-0.065536	chrAADN04003933.1	.	6638	8210	.	0.070642	1.31296	0.886384	0.043423	1.23889	0.898995
MSTRG.13298.1	u	-1.23645	-0.0909312	chrAADN04003965.1	.	6708	8805	.	24.9026	39.6598	18.2879	12.2032	7.99481	3.13085
MSTRG.13299.1	u	-1.39216	-0.104448	chrAADN04003965.1	.	10493	11001	.	7.39916	10.2805	5.18181	6.49779	1.1994	0.940926
MSTRG.13300.1	u	-1.32318	-0.0159744	chrAADN04003965.1	.	13648	14116	.	2.19171	4.41893	2.98802	2.45293	3.00662	1.34369
MSTRG.13305.1	u	-1.34733	-0.128614	chrAADN04003982.1	.	14841	15069	.	0.692922	1.2592	1.60011	0	0.61503	1.26553
MSTRG.13306.1	u	-1.31293	-0.121242	chrAADN04004003.1	.	596	861	.	0.447821	1.36974	0.614825	0.877341	0.10794	0.437305
MSTRG.13307.1	u	-1.09048	-0.016384	chrAADN04004003.1	.	9348	13747	.	1.47086	1.06243	1.45817	1.86711	2.02794	2.3109
MSTRG.13309.1	u	-1.27646	-0.0851968	chrAADN04004033.1	.	8314	9028	.	1.72197	2.46472	2.98203	0.066062	0.8239	0.833468
MSTRG.13310.1	u	-1.14273	-0.0004096	chrAADN04004033.1	.	9290	9557	.	1.2132	0	1.71677	0	0	0
MSTRG.13311.1	u	-1.31208	-0.126976	chrAADN04004033.1	.	9941	10162	.	0.494867	1.14591	1.25114	0	0.34485	0.416677
MSTRG.13312.1	u	-1.16687	-0.0004096	chrAADN04004033.1	.	10642	10852	.	0.768886	4.22133	1.01115	0	0.572655	0.473862
MSTRG.13313.1	u	-1.13108	-0.134349	chrAADN04004043.1	.	127	1394	.	0.828666	1.307	0.868253	0.874301	0.366844	0.673439
MSTRG.13319.1	u	-1.07371	-0.026624	chrAADN04004076.1	.	4342	5154	.	9.77235	14.1288	10.8303	5.85661	4.12599	5.06891
MSTRG.13323.1	u	-1.12868	-0.0925696	chrAADN04004088.1	+	5535	7411	.	0.031541	5.24488	0.85204	0	1.66289	0.033949
MSTRG.13323.2	u	-1.04476	-0.0770048	chrAADN04004088.1	+	5535	7411	.	0	2.75933	0.048057	0	0	0.002627
MSTRG.13324.1	u	-1.31448	-0.110592	chrAADN04004116.1	.	13062	13861	.	264.042	270.702	55.5764	105.963	45.3048	47.7369
MSTRG.13325.1	u	-1.33677	-0.069632	chrAADN04004137.1	.	2992	3993	.	4.45817	7.44131	9.42035	0.610931	3.0307	3.00912
MSTRG.13326.1	u	-1.03619	-0.0905216	chrAADN04004137.1	.	4297	5417	.	57.3791	107.375	0	109.497	111.172	0
MSTRG.13327.1	u	-1.25708	-0.0028672	chrAADN04004137.1	.	9925	10444	.	237.588	902.059	635.23	55.2268	170.033	76.3276
MSTRG.13328.1	u	-1.17359	-0.130253	chrAADN04004137.1	.	10882	11507	.	29.6141	0	30.8098	21.1229	0	0
MSTRG.13333.1	u	-1.17928	-0.0294912	chrAADN04004185.1	.	11368	11870	.	5.02153	7.0869	10.8468	0.296936	3.07269	3.07272
MSTRG.13334.1	u	-1.25192	-0.0487424	chrAADN04004185.1	.	12944	13303	.	1.50423	5.76863	2.84029	0.133109	0.86644	1.5984
MSTRG.13339.1	u	-1.30868	-0.0466944	chrAADN04004223.1	+	2179	5021	.	26.0887	64.3602	13.0932	35.1707	20.6019	12.2915
MSTRG.13341.1	u	-1.36673	-0.0835584	chrAADN04004223.1	.	5323	7800	.	403.913	517.861	0	332.727	293.344	217.966
MSTRG.13342.1	u	-1.32748	-0.04096	chrAADN04004229.1	-	8888	10709	.	4.18393	2.74976	2.77674	0.570239	1.93884	1.23618
MSTRG.13346.1	u	-1.11306	-0.0229376	chrAADN04004239.1	.	7707	8248	.	0	0	0	0.659931	1.7515	3.21206
MSTRG.13347.1	u	-1.31039	-0.0950272	chrAADN04004263.1	-	11948	12972	.	16.1608	29.0151	16.3967	15.2474	7.51964	3.94376
MSTRG.13348.1	u	-1.3228	-0.108134	chrAADN04004263.1	-	12574	12972	.	0	0	0.530529	0	0	0
MSTRG.13350.1	u	-1.34188	-0.0352256	chrAADN04004278.1	.	6664	7859	.	3.50638	5.73781	39.2408	0.213895	1.48442	74.5352
MSTRG.13351.1	u	-1.26056	-0.0991232	chrAADN04004282.1	.	2109	4844	.	1.92436	4.5064	2.37297	1.48927	1.85239	1.50947
MSTRG.13352.1	u	-1.33887	-0.0385024	chrAADN04004282.1	.	5416	6537	.	2.65182	5.07002	5.45231	0.173497	1.04193	1.75258
MSTRG.13353.1	u	-1.29239	-0.11264	chrAADN04004293.1	.	1679	3280	.	2.78239	4.74489	3.046	0.998016	1.20146	0.688566
MSTRG.13354.1	u	-1.22908	-0.0794624	chrAADN04004293.1	.	4111	4438	.	0.385757	0.598855	1.8005	0.252726	0.309364	0.25502
MSTRG.13355.1	u	-1.33629	-0.0516096	chrAADN04004293.1	.	7774	8314	.	1.83447	7.33563	3.15009	1.29239	1.47778	1.21046
MSTRG.13356.1	u	-1.184	-0.047104	chrAADN04004293.1	.	8882	10480	.	1.08903	3.5396	2.13836	0.162641	0.868604	0.881803
MSTRG.13357.1	u	-1.14803	-0.114688	chrAADN04004293.1	.	10845	11224	.	1.88865	0	3.19172	0.185224	0.679595	1.23842
MSTRG.13362.1	u	-1.15668	-0.0258048	chrAADN04004300.1	.	5584	6364	.	0.760923	1.56372	0.349385	0.40094	0.252603	0
MSTRG.13364.1	u	-1.24023	-0.094208	chrAADN04004310.1	.	65	1760	.	0.644443	1.09377	1.03098	1.65636	0.466711	0.835968
MSTRG.13367.1	u	-1.26693	-0.119603	chrAADN04004323.1	.	10770	11114	.	0	13.6527	0	1.19158	1.30259	0
MSTRG.13368.1	u	-1.32741	-0.0724992	chrAADN04004323.1	.	13929	14494	.	26.6793	0	0	0	0	3.72532
MSTRG.13372.1	u	-1.27697	-0.107315	chrAADN04004349.1	.	9749	11135	.	0	177.786	58.817	0	0	0
MSTRG.13375.1	u	-1.39121	-0.0700416	chrAADN04004349.1	.	12516	15189	.	1.84754	4.33186	1.82865	1.42848	1.00185	1.08831
MSTRG.13377.1	u	-1.28437	-0.0172032	chrAADN04004372.1	.	10467	10888	.	0.855956	3.95868	2.42915	0.755789	0.729704	0.830416
MSTRG.13379.1	u	-1.09443	-0.114688	chrAADN04004372.1	.	13178	13486	.	4.36928	7.05157	11.2132	0.302101	1.45504	2.76757
MSTRG.13381.1	u	-1.22763	-0.0372736	chrAADN04004392.1	.	71	411	.	4491.58	6500.74	9928.53	296.704	1816.83	2950.07
MSTRG.13382.1	u	-1.43458	-0.0929792	chrAADN04004392.1	.	11435	12483	.	2.37139	1.00984	0.256195	1.55768	1.0028	0.426786
MSTRG.13383.1	u	-1.35528	-0.0786432	chrAADN04004392.1	.	13383	14788	.	8.51059	9.28646	5.38779	8.37532	3.66992	3.71145
MSTRG.13391.1	u	-1.31588	-0.0323584	chrAADN04004414.1	.	4559	4870	.	1.14841	1.68058	1.71718	0.297999	0.311983	0.589234
MSTRG.13392.1	u	-1.51297	-0.140493	chrAADN04004414.1	.	8439	8694	.	0.19909	0.464703	0.397804	1.44035	0.634706	0.285288
MSTRG.13396.1	u	-1.14068	-0.0004096	chrAADN04004427.1	.	5466	5882	.	1.22116	0.8476	0.702976	0.299374	0.195608	0.447061
MSTRG.13398.1	u	-1.17105	-0.0794624	chrAADN04004468.1	-	8776	10458	.	0.859203	1.91795	1.26335	0.406898	0.383917	0
MSTRG.13401.1	u	-1.10087	-0.0905216	chrAADN04004468.1	+	2799	7893	.	1.9808	3.3213	2.78591	1.88443	1.31909	1.88417
MSTRG.13401.2	u	-1.00333	-0.0815104	chrAADN04004468.1	+	2818	7893	.	0	0	0	0	2.01545	0
MSTRG.13411.1	u	-1.10256	-0.0004096	chrAADN04004525.1	.	2973	3970	.	0.659937	1.91763	0.921309	0	0	0
MSTRG.13414.1	u	-1.03727	-0.0802816	chrAADN04004564.1	.	8646	8862	.	0.401465	1.26391	0	0.485243	0	0.570158
MSTRG.13415.1	u	-1.10612	-0.0581632	chrAADN04004564.1	.	10048	11094	.	1.09259	1.29114	1.3943	1.45055	0.485049	1.0654
MSTRG.13419.1	u	-1.28229	-0.151552	chrAADN04004570.1	+	13374	14496	.	0	0	0	1.20892	0	0
MSTRG.13420.1	u	-1.19253	-0.065536	chrAADN04004577.1	.	2803	6062	.	6.53814	5.92767	7.62101	6.35339	5.11791	7.17267
MSTRG.13422.1	u	-1.04306	-0.0892928	chrAADN04004580.1	-	9236	9638	.	1.684	5.81756	2.25572	1.31427	0.682411	0.206862
MSTRG.13423.1	u	-1.34196	-0.045056	chrAADN04004587.1	-	1310	2045	.	1.06822	1.3526	1.43574	0.80554	0.962984	0.957967
MSTRG.13425.1	u	-1.37858	-0.012288	chrAADN04004587.1	.	10044	10748	.	0.441642	1.3506	0.701555	0.132234	0.515791	0.813697
MSTRG.13426.1	u	-1.38271	-0.0786432	chrAADN04004608.1	+	7037	8146	.	1.19054	2.69506	1.30615	0.305832	0.037278	0.597342
MSTRG.13428.1	u	-1.03963	-0.012288	chrAADN04004624.1	.	12945	14515	.	1.10483	1.48492	0.937116	1.2363	0.527487	0.79444
MSTRG.13432.1	u	-1.21003	-0.0004096	chrAADN04004634.1	.	13325	13577	.	0.610207	0.285757	0.254554	1.09264	3.43727	2.82433
MSTRG.13433.1	u	-1.2568	-0.028672	chrAADN04004636.1	.	5364	5570	.	4.20502	15.0606	3.39092	2.59935	2.75888	0.925561
MSTRG.13435.1	u	-1.16456	-0.053248	chrAADN04004636.1	.	7957	8363	.	2.43255	3.04745	5.13676	0	1.06502	1.61232
MSTRG.13436.1	u	-1.20335	-0.0790528	chrAADN04004671.1	.	5368	6358	.	0	83.9648	0	78.5658	0	0
MSTRG.13438.1	u	-1.08818	-0.086016	chrAADN04004668.1	-	8381	9058	.	1.69614	1.48969	1.63021	0	0	0
MSTRG.13439.1	u	-1.39131	-0.0671744	chrAADN04004671.1	-	6805	9484	.	478.373	431.183	214.121	337.479	264.47	214.906
MSTRG.13440.1	u	-1.37801	-0.0970752	chrAADN04004671.1	.	10700	12438	.	46.9382	62.1683	17.6369	27.5497	11.3195	10.113
MSTRG.13441.1	u	-1.28669	-0.134349	chrAADN04004671.1	.	13909	14253	.	111.046	0	0	0	0	0
MSTRG.13442.1	u	-1.14251	-0.0188416	chrAADN04004682.1	-	5165	5650	.	0.187913	0.043075	0	0.279672	0.039231	0.989649
MSTRG.13443.1	u	-1.06094	-0.135168	chrAADN04004682.1	.	12295	12753	.	1.09813	1.96886	1.43731	0.953964	0.481948	1.43796
MSTRG.13447.1	u	-1.16328	-0.0856064	chrAADN04004708.1	.	7543	8183	.	1.45213	1.37239	1.34201	1.50407	0.824679	0.635041
MSTRG.13448.1	u	-1.14769	-0.0004096	chrAADN04004708.1	.	12488	12947	.	0.431918	0.682717	0.87934	1.39726	0.206877	0.272305
MSTRG.13450.1	u	-1.09129	-0.0401408	chrAADN04004741.1	.	1761	2339	.	1.38709	10.1004	4.70824	0.083407	1.32773	1.62013
MSTRG.13453.1	u	-1.35548	-0.0454656	chrAADN04004741.1	.	3069	4746	.	2.32298	4.31806	4.67922	0.322958	1.40443	1.38077
MSTRG.13454.1	u	-1.56127	-0.0843776	chrAADN04004755.1	.	1628	1907	.	0.761965	6.33755	3.58684	1.84654	0.391529	1.14109
MSTRG.13455.1	u	-1.55712	-0.0004096	chrAADN04004755.1	-	5559	11708	.	0.065061	1.67131	0.23041	0.302168	0.062418	0.091072
MSTRG.13456.1	u	-1.09804	-0.0004096	chrAADN04004758.1	.	9083	10608	.	0.948313	1.08092	1.43393	0.807313	0.541035	1.14276
MSTRG.13457.1	u	-1.13371	-0.01024	chrAADN04004758.1	.	11164	14385	.	1.53427	1.02983	1.67776	1.01682	0.651699	0.991555
MSTRG.13465.1	u	-1.29671	-0.008192	chrAADN04004787.1	-	4889	5399	.	0.324154	2.01073	0	0.250636	0	0
MSTRG.13466.1	u	-1.08318	-0.0065536	chrAADN04004787.1	+	6481	8293	.	0.55453	1.30953	0.541108	0.259522	0.506118	1.3167
MSTRG.1347.1	u	-1.04345	-0.0548864	chr1	.	136813926	136814531	.	0.759869	0.729378	0.467502	1.24548	0.484566	0.759745
MSTRG.13470.1	u	-1.30998	-0.11264	chrAADN04004791.1	.	5097	6069	.	1.56663	1.01059	0.387694	1.36726	0.975526	0.500234
MSTRG.13471.1	u	-1.24632	-0.0565248	chrAADN04004791.1	.	6705	7535	.	2.83984	8.45957	5.56158	0	0	0
MSTRG.13472.1	u	-1.01463	-0.045056	chrAADN04004792.1	+	159	734	.	1.35217	1.07451	1.13173	0	0	0
MSTRG.13475.1	u	-1.21268	-0.0749568	chrAADN04004792.1	-	8348	13568	.	0.681358	1.5977	0.20388	0	0	0
MSTRG.13478.1	u	-1.25012	-0.02048	chrAADN04004806.1	.	11319	11788	.	0.278982	0.687724	1.18801	1.24889	0.226078	1.1739
MSTRG.13479.1	u	-1.22598	-0.0319488	chrAADN04004806.1	.	12298	12724	.	0.666198	0.879261	0.823964	1.17907	0.649238	1.68488
MSTRG.13480.1	u	-1.19818	-0.109773	chrAADN04004822.1	.	12352	13961	.	1.69851	4.01299	1.16808	0	0.626391	0.640664
MSTRG.13481.1	u	-1.23288	-0.0827392	chrAADN04004825.1	.	5860	6979	.	3.7131	8.58775	1.59792	6.7999	3.43835	1.83188
MSTRG.13482.1	u	-1.18074	-0.0155648	chrAADN04004827.1	.	11400	12840	.	2.37678	2.07878	2.40234	2.20177	1.07611	1.32351
MSTRG.13484.1	u	-1.23142	-0.0237568	chrAADN04004860.1	.	9561	9882	.	0.720093	0.796522	0.336218	0	1.39123	0
MSTRG.13485.1	u	-1.15102	-0.0671744	chrAADN04004861.1	-	5281	6361	.	0	2.29673	0	0	0	0
MSTRG.13492.1	u	-1.40182	-0.0630784	chrAADN04004921.1	-	6206	11379	.	2.76893	11.2137	1.95129	72.1088	20.4453	2.43785
MSTRG.13493.1	u	-1.17818	-0.073728	chrAADN04004930.1	.	1563	4576	.	1.22404	0.782683	1.12864	1.10439	0.176687	0.232863
MSTRG.13495.1	u	-1.32215	-0.08192	chrAADN04004930.1	.	8427	9416	.	2.88455	1.70357	3.39043	1.75741	0.273433	0.713946
MSTRG.13498.1	u	-1.15496	-0.0004096	chrAADN04004948.1	.	9491	10371	.	1.25072	0.482182	0.571336	0.201791	0.293005	0
MSTRG.13500.1	u	-1.40787	-0.118784	chrAADN04004979.1	.	7492	7771	.	4.01125	10.0234	3.49185	2.06346	3.65117	1.93656
MSTRG.13501.1	u	-1.05954	-0.0651264	chrAADN04004979.1	.	8935	9462	.	0.465805	3.77401	1.81263	0.118101	0.206496	0.437841
MSTRG.13504.1	u	-1.19798	-0.0876544	chrAADN04005004.1	.	8577	9482	.	0	0	1.33816	2.14425	2.73158	1.03774
MSTRG.13505.1	u	-1.36939	-0.094208	chrAADN04005004.1	.	9750	12594	.	13.7507	9.23236	2.95729	8.61814	6.40132	3.71513
MSTRG.13507.1	u	-1.15573	-0.115917	chrAADN04005009.1	.	12008	13800	.	0.098663	0.298038	0.249484	0.291345	0.10342	1.29675
MSTRG.13508.1	u	-1.32627	-0.105267	chrAADN04005015.1	.	1507	5028	.	0	201.309	68.8012	0	0	0
MSTRG.13509.1	u	-1.2607	-0.0876544	chrAADN04005015.1	.	6712	8067	.	5.16233	15.4368	2.87287	10.6424	5.65886	2.95609
MSTRG.13515.1	u	-1.04024	-0.160563	chrAADN04005097.1	+	8495	13339	.	8.01646	13.2574	7.8643	4.24513	2.59572	1.79585
MSTRG.13516.1	u	-1.37185	-0.0540672	chrAADN04005104.1	.	8757	12036	.	26.0979	45.0115	32.8617	26.9137	29.7871	22.3254
MSTRG.13517.1	u	-1.29902	-0.016384	chrAADN04005104.1	.	12504	12781	.	0	25.6823	13.2951	9.70189	0	1.78882
MSTRG.13518.1	u	-1.39269	-0.0684032	chrAADN04005105.1	.	10760	11130	.	3.87891	6.02032	3.78009	1.53832	1.92393	1.49543
MSTRG.1352.1	x	-1.04224	-0.004096	chr1	+	136912034	136915124	UPF3A	0.304576	0.356187	0.438437	0.966078	0.169057	1.71503
MSTRG.13520.1	u	-1.17296	-0.114688	chrAADN04005105.1	.	13378	13799	.	3.74577	2.63527	5.41453	0.198201	1.16967	1.79667
MSTRG.13523.1	u	-1.10811	-0.0585728	chrAADN04005106.1	.	9987	13857	.	1.33445	1.8398	1.46466	1.09656	0.319475	1.14238
MSTRG.13526.1	u	-1.20876	-0.0098304	chrAADN04005111.1	.	6523	7160	.	0.271704	0.223937	0.963158	0.116467	0.583339	1.27934
MSTRG.13530.1	u	-1.08089	-0.0004096	chrAADN04005147.1	.	8591	9186	.	0	1.2671	0.370926	0	0.177127	0.170376
MSTRG.13531.1	u	-1.02483	-0.0475136	chrAADN04005148.1	.	5104	5768	.	0.262455	1.58904	1.03238	0.068971	0.235343	0.424181
MSTRG.13535.1	u	-1.20935	-0.0045056	chrAADN04005158.1	.	11332	12207	.	1.69585	0.203269	0.571706	1.07333	0.304142	0.216586
MSTRG.13537.1	u	-1.21676	-0.069632	chrAADN04005183.1	.	115	352	.	2.41785	0.375288	1.30379	0	0	0.519068
MSTRG.13538.1	u	-1.06608	-0.0311296	chrAADN04005172.1	-	5941	10463	.	1.84309	2.0038	1.62536	1.36861	1.01995	1.90163
MSTRG.13543.1	u	-1.09021	-0.0053248	chrAADN04005229.1	.	7380	10319	.	2.16036	2.53801	2.1649	2.48124	0.64306	1.7507
MSTRG.13546.1	u	-1.20205	-0.0004096	chrAADN04005231.1	.	1967	2230	.	1.49535	0	1.66497	0	2.01717	0
MSTRG.13547.1	u	-1.07843	-0.0765952	chrAADN04005236.1	.	9903	10111	.	3.69832	0.956302	1.2728	0.749175	0.377271	0.657461
MSTRG.13548.1	u	-1.15292	-0.0479232	chrAADN04005239.1	.	70	13251	.	1.03267	1.47739	1.11716	1.62387	0.331295	1.27535
MSTRG.13549.1	u	-1.10332	-0.036864	chrAADN04005240.1	.	84	2993	.	1.35144	1.11352	1.58681	1.37682	0.330311	1.04411
MSTRG.13550.1	u	-1.21556	-0.32768	chrAADN04005240.1	.	3469	7923	.	0.944764	0.956109	1.47184	1.32304	0.168691	1.04839
MSTRG.13552.1	u	-1.03496	-0.114688	chrAADN04005240.1	.	11814	13766	.	1.22765	1.36972	1.31112	1.27862	0.107979	0.693356
MSTRG.13553.1	u	-1.188	-0.0004096	chrAADN04005272.1	.	4044	4414	.	0	0	0.42735	0	1.2151	0
MSTRG.13554.1	u	-1.04964	-0.0004096	chrAADN04005272.1	.	5833	6516	.	0.576935	0.794961	0.66732	1.06797	0.851541	2.14682
MSTRG.13556.5	u	-1.07602	-0.0364544	chrAADN04005269.1	-	6129	10709	.	0	5.0014	0	0	0	0
MSTRG.13557.1	u	-1.09185	-0.0724992	chrAADN04005269.1	+	5600	11350	.	3.06408	2.55641	1.19234	0	0	0
MSTRG.13558.1	u	-1.17371	-0.057344	chrAADN04005269.1	-	10786	12981	.	3.81657	3.91878	1.79922	0	0	0
MSTRG.13561.1	u	-1.2248	-0.106496	chrAADN04005295.1	+	6566	7223	.	1.66082	1.41321	0.673478	1.58186	4.20961	1.29393
MSTRG.13562.1	u	-1.18632	-0.0376832	chrAADN04005306.1	.	4314	4933	.	0.159212	0.140283	0.374946	0	1.30349	0.302374
MSTRG.13563.1	u	-1.11553	-0.0069632	chrAADN04005320.1	.	4460	11559	.	2.5491	3.04802	1.00664	1.00055	0.421078	0.719076
MSTRG.13564.1	u	-1.0741	-0.0811008	chrAADN04005333.1	+	4107	4453	.	0.099671	0.278197	0.102386	0.47156	1.68435	0.866626
MSTRG.13567.1	u	-1.50385	-0.0278528	chrAADN04005344.1	.	329	848	.	3.32177	6.40759	4.57484	1.32891	1.23995	1.07888
MSTRG.13570.1	u	-1.55796	-0.0135168	chrAADN04005363.1	-	327	963	.	0.425565	2.21794	0.855906	0.408244	0.195302	0.416465
MSTRG.13574.1	u	-1.40386	-0.159334	chrAADN04005398.1	.	5283	5792	.	1.22201	0.766898	0.489564	0.502365	0.759029	0.32662
MSTRG.13579.1	u	-1.26434	-0.134758	chrAADN04005436.1	.	11425	13015	.	1.15901	4.25011	3.13509	0.048529	0.760322	0.349548
MSTRG.13581.1	u	-1.13343	-0.0925696	chrAADN04005450.1	.	10318	10841	.	3.7088	4.41043	2.82666	0.270903	1.31475	1.02547
MSTRG.13583.1	u	-1.11388	-0.036864	chrAADN04005456.1	.	187	391	.	0.10841	0.948839	0.574923	0.091072	1.99319	3.20772
MSTRG.13591.1	u	-1.26359	-0.246579	chrAADN04005538.1	.	138	424	.	5.37299	15.6707	6.15381	9.36007	12.7319	6.96467
MSTRG.13593.1	u	-1.12228	-0.0708608	chrAADN04005550.1	.	10192	10482	.	4.094	2.72234	0.490596	2.57391	1.83114	0.168148
MSTRG.13596.1	u	-1.09924	-0.045056	chrAADN04005573.1	-	2462	4531	.	2.28102	5.00448	10.6671	2.30211	0.715878	0.798799
MSTRG.13597.1	u	-1.20771	-0.147866	chrAADN04005587.1	.	6584	6793	.	0.735037	2.82979	1.34788	0.398737	0	0.253568
MSTRG.136.1	u	-1.2141	-0.135168	chr1	.	14128962	14132038	.	1.14628	1.42305	1.17137	1.13188	0.721225	0.631687
MSTRG.13600.1	u	-1.17888	-0.0475136	chrAADN04005587.1	.	10163	10441	.	4.53781	17.2282	10.1741	2.60017	3.81245	2.86762
MSTRG.13601.1	u	-1.18602	-0.0745472	chrAADN04005587.1	.	11095	12226	.	0.879142	6.02614	3.17497	0.325238	0.769618	0.956658
MSTRG.13602.1	u	-1.55727	-0.0249856	chrAADN04005622.1	-	7759	8229	.	1.011	3.19337	2.25362	0.754031	0.359083	0.533075
MSTRG.13603.1	u	-1.19158	-0.0557056	chrAADN04005625.1	.	5096	5758	.	1.53624	2.45326	1.64808	0.145867	0.318745	0
MSTRG.13604.1	u	-1.00252	-0.067584	chrAADN04005641.1	-	686	969	.	0.265242	2.41612	0.389863	0.237712	0.02853	0.378611
MSTRG.13606.1	u	-1.31033	-0.0671744	chrAADN04005646.1	.	8223	8440	.	0.555259	1.0221	1.58553	0.171283	0.497893	0.188327
MSTRG.13609.1	u	-1.42023	-0.0233472	chrAADN04005700.1	.	816	1256	.	5.07943	8.12749	10.1546	0.786306	2.78751	4.37993
MSTRG.13610.1	u	-1.24576	-0.139264	chrAADN04005700.1	.	4468	4736	.	2.38783	5.4989	0	4.07342	0	0.946249
MSTRG.13611.1	u	-1.32933	-0.094208	chrAADN04005700.1	.	5045	5576	.	4.6772	4.73052	3.20974	2.22474	2.38471	1.60492
MSTRG.13612.1	u	-1.29362	-0.0004096	chrAADN04005700.1	.	6104	6364	.	0.957646	2.93266	1.53399	0.561764	1.55387	1.75009
MSTRG.13613.1	u	-1.04066	-0.0974848	chrAADN04005700.1	.	8332	8690	.	0.671121	1.57572	1.91625	0	0	0
MSTRG.13614.1	u	-1.35867	-0.116326	chrAADN04005706.1	.	2102	2325	.	1.72104	1.36871	1.45809	0.580098	0.364146	0
MSTRG.13615.1	u	-1.33905	-0.0110592	chrAADN04005706.1	.	7558	8106	.	1.91973	6.1226	2.54688	1.47228	1.5549	0.659238
MSTRG.13616.1	u	-1.23474	-0.0610304	chrAADN04005706.1	.	8750	9901	.	0.981301	2.83096	1.64696	0.037815	0.874172	0.848549
MSTRG.13617.1	u	-1.38418	-0.0352256	chrAADN04005706.1	.	10477	11437	.	0.847255	1.61553	2.41595	0.065276	0.505935	0.575358
MSTRG.13618.1	u	-1.25752	-0.063488	chrAADN04005707.1	-	9159	10340	.	0.009571	0.064255	0.203823	0.059762	0.050071	3.7804
MSTRG.13623.1	u	-1.27408	-0.13312	chrAADN04005732.1	-	11366	11805	.	0.535306	2.07329	0.443427	0.031837	0	0
MSTRG.13624.1	u	-1.20219	-0.180224	chrAADN04005744.1	.	24	1415	.	1.35004	0.91783	0.715299	0.026824	0.023439	0.030096
MSTRG.13626.1	u	-1.26965	-0.0004096	chrAADN04005762.1	.	10028	11510	.	5.02449	4.19786	5.39061	4.43422	4.21601	5.40811
MSTRG.13627.1	u	-1.29159	-0.11305	chrAADN04005780.1	+	5247	10729	.	191.256	275.677	96.5783	83.6789	49.3253	54.6355
MSTRG.13628.1	u	-1.2701	-0.0487424	chrAADN04005797.1	.	5290	6449	.	3.49082	5.42256	6.96347	0.12189	1.69935	1.97264
MSTRG.13629.1	u	-1.34897	-0.0606208	chrAADN04005797.1	.	6741	8066	.	0.66197	3.50554	1.88305	0.122729	0.526321	0.926894
MSTRG.13630.1	u	-1.25538	-0.02048	chrAADN04005797.1	.	8915	9231	.	7.07919	11.4106	8.29409	1.94394	4.39493	3.60166
MSTRG.13631.1	u	-1.3627	-0.141312	chrAADN04005797.1	.	11878	12080	.	0	23.1738	0	19.0334	0	7.82926
MSTRG.13632.1	u	-1.38014	-0.135168	chrAADN04005797.1	.	12746	12956	.	3.24968	5.73872	7.11637	0.315588	2.05506	3.80148
MSTRG.13637.1	u	-1.04209	-0.158925	chrAADN04005823.1	+	11381	12632	.	0.912586	3.49987	1.58679	0.301488	1.562	3.38903
MSTRG.13638.1	u	-1.0911	-0.0290816	chrAADN04005825.1	.	8602	8950	.	4.03576	0	1.44509	0	0	0
MSTRG.13640.1	u	-1.37997	-0.0356352	chrAADN04005825.1	.	10404	11041	.	4.30116	7.24669	7.05563	0.476988	1.79309	2.54496
MSTRG.13641.1	u	-1.52411	-0.057344	chrAADN04005825.1	.	11714	12421	.	0.479113	1.60586	1.68647	0.66241	0.544098	0.727705
MSTRG.13646.1	u	-1.36255	-0.08192	chrAADN04005841.1	.	6565	8678	.	1.41289	3.78222	2.37416	0.243102	1.42156	0.921904
MSTRG.13647.1	u	-1.2793	-0.138035	chrAADN04005844.1	.	5322	6361	.	2.0086	4.07615	4.75284	0.12279	1.06621	1.59516
MSTRG.13648.1	u	-1.35054	-0.0753664	chrAADN04005844.1	.	6659	8042	.	1.19099	3.50883	2.08652	0.493485	0.977815	1.25401
MSTRG.13649.1	u	-1.43544	-0.0311296	chrAADN04005844.1	.	12460	12803	.	4.55118	8.97312	13.9015	0.860766	3.13502	6.46704
MSTRG.13650.1	u	-1.35468	-0.065536	chrAADN04005850.1	.	354	1749	.	1.26939	2.34288	2.0023	0.185415	0.770645	0.850761
MSTRG.13654.1	u	-1.03018	-0.0577536	chrAADN04005855.1	.	12640	12870	.	0.648439	1.98878	1.4242	0.723085	0.117704	0
MSTRG.13658.1	u	-1.0642	-0.0385024	chrAADN04005884.1	.	159	1433	.	0	0	1.49646	0	0.298415	0.54668
MSTRG.13662.1	u	-1.09593	-0.0995328	chrAADN04005896.1	.	11789	12293	.	5.24747	8.78398	4.83144	0	0	2.51149
MSTRG.13665.1	u	-1.01419	-0.10199	chrAADN04005903.1	.	7640	7870	.	0	0	0	0.404109	1.17092	0.181355
MSTRG.13668.1	u	-1.06198	-0.016384	chrAADN04005904.1	.	9559	10066	.	0.389065	0.050827	0	0.718494	1.16819	0.670317
MSTRG.13669.1	u	-1.28915	-0.0495616	chrAADN04005942.1	.	63	680	.	5.54592	6.02842	4.50108	3.63206	2.20719	2.82835
MSTRG.13670.1	u	-1.26342	-0.0004096	chrAADN04005942.1	.	1355	2135	.	8.49481	8.31065	10.8969	8.07496	5.21301	9.12762
MSTRG.13671.1	u	-1.06373	-0.0520192	chrAADN04005942.1	.	2455	5852	.	4.11331	3.58011	3.85957	4.31765	2.91536	3.21183
MSTRG.13672.1	u	-1.09888	-0.049152	chrAADN04005942.1	-	6212	8692	.	3.70641	4.04838	3.77193	4.79265	2.86651	3.7822
MSTRG.13674.1	u	-1.19969	-0.117555	chrAADN04005942.1	.	12526	12931	.	0.861042	1.64974	1.12074	1.12295	0.417085	0.773887
MSTRG.13675.1	u	-1.29378	-0.0180224	chrAADN04005945.1	.	4136	4575	.	2.63085	5.80562	3.69599	1.7097	2.17739	1.86932
MSTRG.13676.1	u	-1.16166	-0.0937984	chrAADN04005945.1	.	5069	5489	.	15.5515	78.0842	26.7311	4.53664	16.864	20.0042
MSTRG.13677.1	u	-1.26885	-0.15319	chrAADN04005945.1	.	7770	8171	.	0.766045	1.56045	2.3423	0.132825	0.342868	2.29127
MSTRG.13679.1	u	-1.49679	-0.0708608	chrAADN04005961.1	.	801	1344	.	5.48355	3.6227	3.13637	2.03378	2.8585	2.62268
MSTRG.13687.1	u	-1.17527	-0.137626	chrAADN04006019.1	.	7979	9009	.	0	15.4411	9.05279	0	3.13745	0
MSTRG.13689.1	u	-1.01745	-0.144179	chrAADN04006046.1	-	7260	8581	.	0.328897	0.503499	0.262466	0.223105	1.06021	2.1052
MSTRG.13692.1	u	-1.31783	-0.09216	chrAADN04006052.1	.	625	3402	.	36.8428	63.9941	33.0751	24.3118	12.6384	7.48896
MSTRG.13697.1	u	-1.07083	-0.0172032	chrAADN04006119.1	.	1746	2444	.	1.11671	0	0	0.630608	0	0.694323
MSTRG.13699.1	u	-1.12893	-0.090112	chrAADN04006119.1	-	9607	10081	.	0.406752	7.08047	3.8114	6.76941	7.06825	6.01255
MSTRG.13701.1	u	-1.04465	-0.06144	chrAADN04006136.1	.	10656	11690	.	2.0897	1.88683	1.90275	1.4628	0.635631	1.64739
MSTRG.13704.1	u	-1.13423	-0.0311296	chrAADN04006156.1	.	5860	8281	.	1.07792	1.12703	1.29679	1.50108	0.557277	0.971452
MSTRG.13718.1	u	-1.21667	-0.0708608	chrAADN04006220.1	.	8151	8674	.	0.866056	0.768327	0.542174	1.57055	2.44083	2.22044
MSTRG.13719.1	u	-1.08711	-0.0806912	chrAADN04006224.1	.	11521	11844	.	0.989927	3.18726	0.635116	0	0	1.63718
MSTRG.13722.1	u	-1.06286	-0.106496	chrAADN04006234.1	.	8761	9720	.	0.646656	0.710851	0.796518	1.48581	0.118841	1.00936
MSTRG.13727.1	u	-1.03153	-0.0765952	chrAADN04006259.1	.	5908	6346	.	0.294969	1.48085	0.650403	0	0.037161	0.271335
MSTRG.1373.1	i	-1.10973	-0.0806912	chr1	.	139061870	139064118	RAB20	1.70124	1.42897	1.08668	3.33218	0.927177	1.91124
MSTRG.13734.1	u	-1.20133	-0.0032768	chrAADN04006272.1	.	7052	8245	.	1.31999	1.48045	1.06653	0	0.727341	0.646768
MSTRG.13736.1	u	-1.40426	-0.0499712	chrAADN04006307.1	.	3899	4719	.	3.98273	8.29337	5.1119	3.19048	3.86946	3.50073
MSTRG.13737.1	u	-1.17842	-0.0372736	chrAADN04006307.1	.	5320	6349	.	1.01094	1.71809	1.62245	0	0.539444	0.560043
MSTRG.1374.1	i	-1.11647	-0.0274432	chr1	.	139065220	139072081	RAB20	1.66219	1.45062	1.36547	4.42701	1.4451	2.65992
MSTRG.13742.1	u	-1.06525	-0.008192	chrAADN04006336.1	.	1593	1833	.	1.21233	0.919002	1.55747	0.623361	0.541737	0.604929
MSTRG.13747.1	u	-1.3749	-0.107315	chrAADN04006371.1	.	89	3974	.	54.4093	116.637	50.0187	62.7382	59.3426	37.0625
MSTRG.13748.1	u	-1.41942	-0.0831488	chrAADN04006371.1	.	5091	7793	.	213.734	613.209	384.164	64.0843	104.753	58.842
MSTRG.13750.1	u	-1.30297	-0.16343	chrAADN04006374.1	.	10097	10715	.	1.27947	1.03293	0.566314	1.31638	0.639392	0.480359
MSTRG.13753.1	u	-1.35613	-0.15401	chrAADN04006374.1	.	11395	11625	.	0.912305	5.0344	3.19079	3.42841	0.921337	0
MSTRG.13765.1	u	-1.12535	-0.04096	chrAADN04006422.1	.	11486	12232	.	0.40739	0.729709	0.348255	2.97234	0.627652	1.75611
MSTRG.13767.1	u	-1.33705	-0.127795	chrAADN04006451.1	.	5093	6361	.	159.766	0	0	0	0	0
MSTRG.13768.1	u	-1.25951	-0.012288	chrAADN04006451.1	.	10400	10912	.	1.50749	1.86948	1.76566	1.33068	1.07811	1.02033
MSTRG.13769.1	u	-1.31052	-0.0339968	chrAADN04006451.1	.	11340	11952	.	2.50603	2.89668	3.9575	0.258169	1.4096	1.35156
MSTRG.13770.1	u	-1.19033	-0.0458752	chrAADN04006457.1	.	9118	9842	.	0.243391	0.1968	0.163877	1.59144	2.28602	3.22875
MSTRG.13773.1	u	-1.26867	-0.0794624	chrAADN04006479.1	.	11506	11994	.	1.1874	2.58612	2.53737	0.224496	0.878183	0.328834
MSTRG.13774.1	u	-1.35019	-0.0520192	chrAADN04006481.1	.	2993	3575	.	15.8366	10.7595	23.9595	3.34509	9.4559	18.7552
MSTRG.13775.1	u	-1.26311	-0.0270336	chrAADN04006481.1	.	4114	4842	.	0.506331	1.85036	0.834225	0.023903	0.275529	0.403935
MSTRG.13776.1	u	-1.34511	-0.0598016	chrAADN04006481.1	.	5894	7177	.	1.32739	1.73242	2.81882	0.042749	0.505649	0.728757
MSTRG.13789.1	u	-1.11913	-0.131072	chrAADN04006568.1	.	118	955	.	0.238152	0.36198	0.280151	1.48705	0.424261	0.961342
MSTRG.13792.1	u	-1.21118	-0.012288	chrAADN04006568.1	.	11059	12046	.	0.308316	0.369744	0.19459	1.55418	0.18053	1.2064
MSTRG.13796.1	u	-1.10467	-0.0319488	chrAADN04006619.1	.	5201	8303	.	0.717976	0.71715	0.701191	1.38302	0.964681	1.45415
MSTRG.13797.1	u	-1.25487	-0.0356352	chrAADN04006621.1	-	9140	11891	.	5.30473	5.03124	4.02825	1.48074	0.935646	1.93847
MSTRG.13798.1	u	-1.26802	-0.0446464	chrAADN04006626.1	.	979	2404	.	35.7507	22.7299	44.8679	9.15771	31.3805	30.8765
MSTRG.13801.1	u	-1.0329	-0.0159744	chrAADN04006662.1	.	454	1831	.	2.48646	2.28527	2.50487	1.78632	2.25369	2.81172
MSTRG.13803.1	u	-1.44976	-0.108544	chrAADN04006669.1	.	5386	7152	.	3.25395	8.13143	3.58004	1.68493	2.4291	2.00886
MSTRG.13804.1	u	-1.19878	-0.114688	chrAADN04006669.1	.	8356	8829	.	2.32742	2.63367	6.62264	0.101883	0.977906	1.30805
MSTRG.13805.1	u	-1.22543	-0.182272	chrAADN04006669.1	.	9182	9510	.	1.17222	1.80622	1.30469	0	0.466437	0.292445
MSTRG.13808.1	u	-1.17208	-0.0155648	chrAADN04006678.1	.	4682	4944	.	0	0.109084	0.701453	0.614282	1.42213	2.48757
MSTRG.13819.1	u	-1.31186	-0.0700416	chrAADN04006727.1	.	36	6459	.	1.45562	1.72324	1.67103	1.02752	0.388213	0.803538
MSTRG.13820.1	u	-1.22764	-0.147866	chrAADN04006746.1	.	7810	8143	.	0.83972	1.53524	1.34975	0.045836	0.249102	0.395518
MSTRG.13821.1	u	-1.38848	-0.0483328	chrAADN04006774.1	.	72	455	.	0.109576	0.074711	1.44746	0.579867	0.179564	0.603668
MSTRG.13824.1	u	-1.33009	-0.0987136	chrAADN04006783.1	.	509	1509	.	4.97055	7.2352	5.67258	1.85949	0	2.51826
MSTRG.13829.1	u	-1.11364	-0.0303104	chrAADN04006790.1	.	27	6443	.	1.02423	1.52122	1.53329	0.538209	0.159841	0.337728
MSTRG.13830.1	u	-1.10852	-0.067584	chrAADN04006790.1	.	6781	11703	.	1.16712	1.64706	1.99092	0.7306	0.147772	0.372525
MSTRG.13837.1	u	-1.1275	-0.0290816	chrAADN04006825.1	.	53	3529	.	2.30898	3.1306	2.64167	2.00646	0.277275	0.826255
MSTRG.13838.1	u	-1.27737	-0.012288	chrAADN04006825.1	.	4017	4954	.	1.31954	1.80087	1.69483	0.721847	0.135658	0.778164
MSTRG.13840.1	u	-1.04801	-0.01024	chrAADN04006856.1	.	5338	5767	.	1.15806	1.60081	1.1126	0.556042	1.0155	0.744658
MSTRG.13846.1	u	-1.27855	-0.0004096	chrAADN04006880.1	.	1450	1707	.	1.59186	4.51902	1.28008	1.11392	2.12331	0.799433
MSTRG.13848.1	u	-1.28037	-0.0077824	chrAADN04006880.1	.	2238	2721	.	2.30811	7.1128	3.21513	0.357967	1.67789	2.50421
MSTRG.13849.1	u	-1.25013	-0.0413696	chrAADN04006880.1	.	4065	5134	.	3.00685	3.39312	3.78995	0.156028	1.30571	1.55557
MSTRG.13853.1	u	-1.37295	-0.0720896	chrAADN04006890.1	.	1769	1999	.	31.1442	57.2604	32.6093	21.8425	4.79491	3.67637
MSTRG.13854.1	u	-1.44701	-0.0315392	chrAADN04006890.1	.	3681	5283	.	3.0613	9.57742	5.9213	1.64569	2.49136	2.94675
MSTRG.13855.1	u	-1.30472	-0.04096	chrAADN04006890.1	.	5701	6581	.	1.29324	1.8186	2.48427	0.121146	0.55879	1.26916
MSTRG.13857.1	u	-1.45087	-0.0004096	chrAADN04006907.1	.	3354	3934	.	0	0	1.33736	0	0	0
MSTRG.13858.1	u	-1.17108	-0.028672	chrAADN04006910.1	.	78	11542	.	1.09464	1.72297	1.34342	1.6911	0.456604	0.68775
MSTRG.13862.1	u	-1.41267	-0.113869	chrAADN04006937.1	.	2337	3148	.	304.614	281.684	48.8128	126.707	51.2088	49.9463
MSTRG.13863.1	u	-1.43424	-0.090112	chrAADN04006937.1	.	4044	7343	.	409.185	700.014	456.714	183.243	109.799	166.405
MSTRG.13865.1	u	-1.00966	-0.0708608	chrAADN04006939.1	+	1232	1509	.	10.3994	6.1912	9.31101	34.0847	23.7339	20.934
MSTRG.13871.1	u	-1.2608	-0.057344	chrAADN04006969.1	.	5748	6134	.	1.6958	6.12009	2.52572	0.040524	1.05962	1.58173
MSTRG.13873.1	u	-1.34898	-0.124109	chrAADN04006969.1	.	6483	6727	.	5.65849	10.321	3.69502	5.84683	4.3996	3.4472
MSTRG.13874.1	u	-1.24393	-0.0458752	chrAADN04006969.1	.	7126	7650	.	26.3647	12.4099	38.1878	5.17337	19.4086	25.1553
MSTRG.13877.1	u	-1.26722	-0.0278528	chrAADN04006988.1	+	10111	11372	.	6.68389	10.4472	8.66434	1.61949	2.65705	3.31553
MSTRG.13877.2	u	-1.24365	-0.008192	chrAADN04006988.1	+	10111	11372	.	2.17897	10.6444	15.9101	0	3.16893	4.67095
MSTRG.13877.3	u	-1.26712	-0.049152	chrAADN04006988.1	+	10111	11372	.	2.99774	2.88207	0.240954	2.08168	0	0
MSTRG.13877.4	u	-1.16494	-0.049152	chrAADN04006988.1	+	10111	11372	.	0	2.91818	0	0	0	0
MSTRG.13877.5	u	-1.35806	-0.049152	chrAADN04006988.1	+	10111	11372	.	6.00461	0	0	0	0	0.481194
MSTRG.13878.1	u	-1.17679	-0.0241664	chrAADN04007002.1	.	9744	10012	.	0	0	0	0.138809	1.44245	2.27657
MSTRG.13886.1	u	-1.39059	-0.0557056	chrAADN04007074.1	.	4061	4806	.	1.42419	2.75752	1.65004	1.42749	1.45029	1.11244
MSTRG.13887.1	u	-1.40616	-0.053248	chrAADN04007074.1	.	5305	5971	.	2.39643	8.70751	4.27743	0.64416	2.52076	1.9235
MSTRG.13888.1	u	-1.32648	-0.0294912	chrAADN04007074.1	.	6747	7743	.	2.21365	2.68097	3.81225	0.207047	1.1202	1.2479
MSTRG.13889.1	u	-1.05417	-0.397312	chrAADN04007078.1	.	9546	10705	.	1.85142	2.01855	3.09596	1.55695	0.938602	2.07449
MSTRG.13892.1	u	-1.20489	-0.0684032	chrAADN04007101.1	.	1316	1842	.	2.82094	4.31824	3.05062	2.29328	2.1277	2.27908
MSTRG.13894.1	u	-1.33275	-0.0004096	chrAADN04007116.1	.	6973	7303	.	2.25552	2.30033	2.57636	0	1.42881	0.05822
MSTRG.13898.1	u	-1.10309	-0.012288	chrAADN04007123.1	.	5364	5948	.	0.905168	1.26363	0.454186	0.86828	0.318838	0.595574
MSTRG.13901.1	u	-1.1577	-0.0212992	chrAADN04007124.1	.	8334	11239	.	1.0476	1.39282	1.17144	0.882095	0.281888	0.52907
MSTRG.13905.1	u	-1.23135	-0.024576	chrAADN04007133.1	.	307	615	.	0.531345	2.33732	2.07403	0.090227	0.344459	0.545243
MSTRG.13906.1	u	-1.37689	-0.0700416	chrAADN04007133.1	.	1487	2056	.	1.98755	4.55018	1.94646	2.47598	1.82124	1.24777
MSTRG.13907.1	u	-1.2025	-0.0790528	chrAADN04007133.1	.	3434	4934	.	16.4934	17.1517	7.08104	11.4404	4.62564	3.50082
MSTRG.1391.1	u	-1.31852	-0.0200704	chr1	.	141443760	141444906	.	0.267953	1.49473	0.399746	0.065	0.307761	0.119677
MSTRG.13911.1	u	-1.01945	-0.028672	chrAADN04007143.1	.	7334	8965	.	0.594545	0.920851	1.25841	0.834422	0.169668	0.780961
MSTRG.13912.1	u	-1.13408	-0.0004096	chrAADN04007169.1	.	2394	2954	.	0.553024	0.817545	0.544588	1.62071	0.173897	0.820438
MSTRG.13916.1	u	-1.03216	-0.0270336	chrAADN04007196.1	.	4498	4802	.	0.389859	1.38547	0.351677	0.30866	0.417382	0.493353
MSTRG.13919.1	u	-1.19622	-0.0933888	chrAADN04007199.1	.	9107	9435	.	0.1351	1.48135	0.975382	0	0.91483	0.86016
MSTRG.1392.1	u	-1.12233	-0.0004096	chr1	-	142435118	142477156	.	3.0888	2.70562	3.69779	0.228136	0.036234	0.331792
MSTRG.1392.2	u	-1.14124	-0.002048	chr1	-	142454478	142488056	.	1.78308	1.51107	3.56981	0.336713	0.092354	0.521886
MSTRG.13922.1	u	-1.40016	-0.0004096	chrAADN04007228.1	.	48	999	.	1.7692	1.60422	2.03448	2.80309	1.00224	2.48616
MSTRG.13923.1	u	-1.0352	-0.049152	chrAADN04007228.1	.	1722	1947	.	1.36556	0.629636	1.24585	0.500065	1.25264	1.41497
MSTRG.13924.1	u	-1.13366	-0.032768	chrAADN04007228.1	.	2884	5896	.	1.33491	1.1993	1.13397	2.84777	0.894881	2.07653
MSTRG.13925.1	u	-1.35148	-0.0991232	chrAADN04007228.1	.	7660	9175	.	1.72382	1.28527	1.51276	3.55515	0.81339	2.49323
MSTRG.13926.1	u	-1.30927	-0.045056	chrAADN04007228.1	.	9592	11444	.	0.932895	0.919144	0.960403	2.46029	0.696657	1.66819
MSTRG.13928.1	u	-1.2605	-0.0339968	chrAADN04007245.1	.	5909	8364	.	3.29637	2.91454	3.94195	2.26567	2.27537	2.76749
MSTRG.13931.1	u	-1.16293	-0.111821	chrAADN04007255.1	-	84	501	.	3.03872	6.73874	2.47454	2.38724	3.36757	1.76001
MSTRG.13931.2	u	-1.18795	-0.053248	chrAADN04007255.1	-	124	501	.	0	0	1.38589	0	0	0
MSTRG.13932.1	u	-1.31299	-0.0487424	chrAADN04007255.1	.	1438	2565	.	0.581356	2.27784	1.44464	0.046675	0.40644	0.523113
MSTRG.13933.1	u	-1.49764	-0.0004096	chrAADN04007255.1	.	2956	3360	.	6.31728	8.57839	16.9513	0.623864	2.70365	5.40921
MSTRG.13936.1	u	-1.09074	-0.0577536	chrAADN04007282.1	.	30	5130	.	1.35675	1.36498	1.6249	1.81685	0.499624	0.995149
MSTRG.13940.1	u	-1.05554	-0.0004096	chrAADN04007298.1	.	1278	1578	.	0	0.095313	0	0.143487	0.162234	1.22463
MSTRG.13942.1	u	-1.05025	-0.0249856	chrAADN04007299.1	+	6124	10653	.	3.31527	4.30832	3.76157	1.18507	1.42535	1.00388
MSTRG.13945.1	u	-1.15823	-0.151552	chrAADN04007322.1	.	1638	9982	.	0.93022	1.45325	1.6408	1.64534	0.699766	0.801282
MSTRG.13946.1	u	-1.12836	-0.012288	chrAADN04007322.1	.	10736	11276	.	1.01384	1.79629	0.907922	1.31448	0.687126	0.787012
MSTRG.13947.1	u	-1.31523	-0.0536576	chrAADN04007352.1	.	9154	10007	.	0.966161	4.15622	2.23953	0.199232	0.770349	1.06687
MSTRG.13948.1	u	-1.49023	-0.032768	chrAADN04007352.1	.	10321	10628	.	6.25638	8.75488	13.0619	0.416636	2.82807	4.2011
MSTRG.13949.1	u	-1.09092	-0.0004096	chrAADN04007353.1	.	6665	9616	.	4.23073	4.988	5.60836	4.36648	4.51595	7.5391
MSTRG.13950.1	u	-1.57941	-0.0253952	chrAADN04007371.1	+	5589	5935	.	0	2.15457	0	0	0.047014	0.11912
MSTRG.13954.1	u	-1.19516	-0.0004096	chrAADN04007373.1	.	5976	6374	.	1.30819	1.71799	1.02809	1.19506	0.831904	1.01618
MSTRG.13956.1	u	-1.3209	-0.0004096	chrAADN04007382.1	.	84	1856	.	0.863555	1.57237	0.348566	0	0.055207	0
MSTRG.13957.1	u	-1.03836	-0.172032	chrAADN04007382.1	.	2282	2897	.	0.649402	1.85454	0.153991	0	0	0.068008
MSTRG.13958.1	u	-1.05245	-0.126976	chrAADN04007382.1	.	3444	5007	.	1.02007	1.29871	0.349403	0	0.050485	0
MSTRG.13960.1	u	-1.31041	-0.0995328	chrAADN04007387.1	.	2092	3855	.	5.19178	7.33237	4.0614	0	0	1.30735
MSTRG.13961.1	u	-1.477	-0.0856064	chrAADN04007387.1	.	4569	5927	.	13.715	15.2976	4.80763	8.16824	3.24287	3.07152
MSTRG.13962.1	u	-1.3279	-0.0671744	chrAADN04007387.1	.	8699	9115	.	3.61268	10.9294	4.07407	2.5308	2.92734	2.81698
MSTRG.13966.1	u	-1.22188	-0.0741376	chrAADN04007430.1	.	5195	5672	.	0.789462	1.80937	0.726428	0.034892	0.10034	0.588957
MSTRG.13968.1	u	-1.02969	-0.045056	chrAADN04007455.1	.	7814	8373	.	1.119	1.50242	1.15344	0.50253	0.789759	0.772279
MSTRG.13978.1	u	-1.22539	-0.016384	chrAADN04007477.1	.	40	3557	.	0.85533	0.73862	0.841377	1.67922	0.17269	0.547222
MSTRG.13980.1	u	-1.03305	-0.135168	chrAADN04007477.1	.	10246	10535	.	0.422511	0.197856	0.11897	1.35238	0.112133	0.281695
MSTRG.13981.1	u	-1.42329	-0.0339968	chrAADN04007489.1	.	1680	3297	.	0	2.74455	1.61567	0.265085	0.553201	0.9246
MSTRG.13982.1	u	-1.23507	-0.0069632	chrAADN04007489.1	+	4346	4966	.	0	2.0706	0.609216	0.444348	0	0
MSTRG.13983.1	u	-1.13718	-0.0004096	chrAADN04007496.1	.	7018	8432	.	1.14381	1.19365	1.67953	0.607638	0.493063	1.07886
MSTRG.13990.1	u	-1.09608	-0.053248	chrAADN04007543.1	.	57	477	.	0.458556	1.00537	1.22455	1.14148	0.2635	1.42795
MSTRG.13993.1	u	-1.05044	-0.114688	chrAADN04007562.1	.	108	1038	.	1.16379	1.96294	1.65203	0.661231	0.219619	1.29624
MSTRG.13996.1	u	-1.09985	-0.126976	chrAADN04007563.1	.	2342	4820	.	1.29629	0.914717	1.26197	1.29085	1.24278	1.34523
MSTRG.13997.1	u	-1.36084	-0.14336	chrAADN04007579.1	.	87	431	.	0.628713	0.965172	1.30303	0.597434	0.456154	0.461026
MSTRG.13999.1	u	-1.02331	-0.0393216	chrAADN04007591.1	.	4011	10856	.	1.39292	1.80602	1.86843	1.56312	0.32293	0.925848
MSTRG.14006.1	u	-1.53221	-0.110592	chrAADN04007699.1	.	178	388	.	0.747821	1.62435	0.846632	0	0.320089	0.791204
MSTRG.14007.1	u	-1.49097	-0.0004096	chrAADN04007699.1	.	720	1035	.	1.76432	1.7211	2.914	0	0.501113	1.2783
MSTRG.14008.1	u	-1.36635	-0.0442368	chrAADN04007699.1	.	1292	2041	.	7.99408	9.32776	10.9565	1.31131	7.83021	5.91798
MSTRG.14012.1	u	-1.06997	-0.0004096	chrAADN04007713.1	.	33	2950	.	2.06624	0.699366	2.06143	0.278576	0.011181	0.114328
MSTRG.14013.1	u	-1.0678	-0.004096	chrAADN04007713.1	.	3475	8906	.	1.74365	0.779425	2.19467	0.206427	0.052837	0.068973
MSTRG.14018.1	u	-1.19768	-0.0876544	chrAADN04007743.1	.	9716	10232	.	31.4429	59.4157	34.1316	23.6734	12.4635	6.50475
MSTRG.14020.1	u	-1.09137	-0.0212992	chrAADN04007759.1	.	2673	4865	.	1.35651	1.43114	1.15027	2.77777	1.73242	2.05795
MSTRG.14021.1	u	-1.14519	-0.132301	chrAADN04007759.1	.	6500	7023	.	0	1.47661	1.08617	3.31223	0	0
MSTRG.14023.1	u	-1.23834	-0.0434176	chrAADN04007760.1	.	5205	6289	.	4.66942	4.94123	8.72627	0.246254	1.81942	2.35515
MSTRG.14024.1	u	-1.31825	-0.094208	chrAADN04007760.1	.	6650	6886	.	0.699122	1.45745	1.18942	0	0.278702	0
MSTRG.14025.1	u	-1.3767	-0.0745472	chrAADN04007760.1	.	7497	8258	.	1.23247	3.30573	1.2203	0.660549	1.67191	1.55123
MSTRG.14026.1	u	-1.2135	-0.012288	chrAADN04007760.1	.	8866	9299	.	10.9275	29.0022	13.3586	9.15266	11.1634	9.87577
MSTRG.14027.1	u	-1.18546	-0.0073728	chrAADN04007771.1	.	3120	3532	.	0.305647	1.49674	0.833075	0.323972	0.193816	0.627889
MSTRG.14028.1	u	-1.06552	-0.118784	chrAADN04007780.1	.	1345	1896	.	1.28808	2.3419	0.279895	1.33552	1.89893	1.44476
MSTRG.14031.1	u	-1.08397	-0.0565248	chrAADN04007795.1	.	2226	2972	.	0.57459	1.36315	0.815003	0.442211	0.231056	0.929275
MSTRG.14037.1	u	-1.33088	-0.101581	chrAADN04007824.1	.	2408	3011	.	1.89781	2.23774	0.613888	2.58311	3.26992	1.07426
MSTRG.14038.1	u	-1.53403	-0.032768	chrAADN04007824.1	.	4071	4310	.	1.11984	1.69744	1.53025	0	0.41668	0.652252
MSTRG.14039.1	u	-1.49118	-0.0004096	chrAADN04007824.1	.	4701	5018	.	0.244603	1.40919	1.28198	0.095893	0.264029	0.369309
MSTRG.14043.1	u	-1.12168	-0.016384	chrAADN04007843.1	-	3221	5921	.	0.805588	2.68612	0	0	0	0
MSTRG.14045.1	u	-1.5736	-0.0004096	chrAADN04007852.1	+	9221	9592	.	0.194758	3.19333	0.722346	0	0.49789	0.730502
MSTRG.14048.1	u	-1.23302	-0.049152	chrAADN04007857.1	.	6732	10671	.	1.15655	0.72412	1.27746	1.28604	1.26967	1.26372
MSTRG.14049.1	u	-1.08277	-0.073728	chrAADN04007867.1	.	61	1361	.	0.456437	0.981588	1.01296	1.57376	0.407864	0.777754
MSTRG.14052.1	u	-1.147	-0.0724992	chrAADN04007871.1	.	6998	8373	.	0.662735	0.73752	1.03026	0.627574	0.460325	1.26745
MSTRG.14053.1	u	-1.01543	-0.0442368	chrAADN04007873.1	+	4025	7649	.	1.32056	1.34873	1.45719	0.498915	0.584169	0.820405
MSTRG.14054.1	u	-1.26756	-0.0434176	chrAADN04007877.1	.	5371	5759	.	1.75894	1.09481	1.35593	0.485096	0.351157	1.07859
MSTRG.14058.1	u	-1.06089	-0.063488	chrAADN04007907.1	.	48	3886	.	1.09698	1.06267	1.34438	1.6246	0.407879	1.58249
MSTRG.14060.1	u	-1.02869	-0.065536	chrAADN04007923.1	.	2386	7029	.	1.12037	1.59917	1.29447	0.803558	0.153945	0.426719
MSTRG.14061.1	u	-1.21421	-0.049152	chrAADN04007923.1	.	8975	10507	.	1.3187	2.11435	1.68006	1.14885	0.233975	0.517447
MSTRG.14066.1	u	-1.37883	-0.008192	chrAADN04007980.1	.	6597	8148	.	1.22528	0.590541	0.751123	0.833285	0.58412	1.14014
MSTRG.14068.1	u	-1.14082	-0.028672	chrAADN04007988.1	.	6675	7712	.	0.614049	1.38452	0.680656	0.5267	0.195304	0.281305
MSTRG.14069.1	u	-1.14695	-0.086016	chrAADN04007988.1	.	9318	10536	.	1.08695	1.78677	0.693452	0.558921	0.064952	0.430043
MSTRG.1407.1	i	-1.09335	-0.008192	chr1	+	144588887	144594301	UBAC2	0	1.39378	0	0	0	0
MSTRG.14070.1	u	-1.33625	-0.0004096	chrAADN04007991.1	.	505	800	.	0.409442	0.834826	0.254016	0.920877	0.321498	1.31246
MSTRG.14074.1	u	-1.24524	-0.008192	chrAADN04008002.1	.	3954	5600	.	1.45524	1.55505	1.40577	1.99424	0.427637	0.998914
MSTRG.14075.1	u	-1.05123	-0.0688128	chrAADN04008002.1	.	6047	10450	.	0.926671	1.25989	1.51248	1.46185	0.38521	0.951711
MSTRG.14076.1	u	-1.03288	-0.016384	chrAADN04008011.1	.	3359	4035	.	1.27785	1.39617	0.970853	2.01388	2.0497	0.786914
MSTRG.14077.1	u	-1.33203	-0.036864	chrAADN04008011.1	.	4817	5514	.	2.03953	1.93521	1.57183	2.61743	5.53023	1.36433
MSTRG.14078.1	u	-1.14505	-0.0004096	chrAADN04008015.1	.	7099	7931	.	0.499593	0.275088	0.372479	0	1.15091	0.042221
MSTRG.14085.1	u	-1.19866	-0.0299008	chrAADN04008044.1	.	9635	9968	.	3.64943	4.98365	2.9607	1.65755	3.67238	3.23773
MSTRG.14088.1	u	-1.20187	-0.203981	chrAADN04008051.1	.	48	331	.	0.94817	2.10603	2.52579	0.053029	0.570597	0.734604
MSTRG.14090.1	u	-1.19671	-0.063488	chrAADN04008068.1	.	186	1504	.	2.93062	2.24191	2.9991	5.33569	5.43123	5.15993
MSTRG.14091.1	u	-1.43749	-0.0913408	chrAADN04008070.1	.	2879	3955	.	2.27649	4.95412	2.99868	1.89735	1.88532	1.55016
MSTRG.14095.1	u	-1.19445	-0.0888832	chrAADN04008097.1	+	2255	2558	.	0	2.04158	0	0	0	0.134131
MSTRG.14097.1	u	-1.17361	-0.024576	chrAADN04008105.1	+	3058	5823	.	1.44782	1.47391	1.30479	1.51528	0.93826	0.715958
MSTRG.14098.1	u	-1.22145	-0.151552	chrAADN04008105.1	.	6156	7676	.	1.08095	1.40289	1.88964	2.60592	0.825661	0.801092
MSTRG.14099.1	u	-1.01766	-0.028672	chrAADN04008105.1	.	9262	10483	.	1.46596	2.30311	1.46658	2.48147	1.25268	1.36844
MSTRG.14102.1	u	-1.14622	-0.077824	chrAADN04008129.1	.	118	1751	.	0.772988	0.524386	0.727797	1.27055	0.223973	0.594297
MSTRG.14104.1	u	-1.01349	-0.012288	chrAADN04008159.1	.	3395	3888	.	0.112769	0.370132	0.156699	1.38649	0.614039	0.676791
MSTRG.14105.1	u	-1.03788	-0.141722	chrAADN04008178.1	.	2832	3160	.	29.6333	34.8141	32.8961	33.5227	22.967	29.6377
MSTRG.14107.1	u	-1.09555	-0.057344	chrAADN04008182.1	.	9503	10311	.	0.301447	1.31022	0.467251	1.00249	0.362572	0.90449
MSTRG.14110.1	u	-1.1121	-0.036864	chrAADN04008197.1	.	139	764	.	0.142006	0.44821	0.228057	1.27209	0.196668	0.969252
MSTRG.14112.1	u	-1.42143	-0.0544768	chrAADN04008222.1	.	1089	1536	.	0.820182	1.16826	2.00637	0.041674	0.467707	1.13702
MSTRG.14113.1	u	-1.18368	-0.0602112	chrAADN04008222.1	.	6423	7775	.	1.45882	5.52705	2.24253	0.530703	0.943328	1.50218
MSTRG.14114.1	u	-1.18044	-0.114688	chrAADN04008222.1	.	8044	8479	.	8.44409	8.74403	14.6147	0.672856	4.69631	5.51689
MSTRG.14124.1	u	-1.17765	-0.016384	chrAADN04008261.1	.	7612	10230	.	0.666719	0.758031	0.46542	1.36434	0.271086	0.565613
MSTRG.14126.1	u	-1.05297	-0.0561152	chrAADN04008278.1	.	10045	10274	.	3.75424	5.88583	2.90631	0.915633	1.41811	1.23615
MSTRG.14129.1	u	-1.08802	-0.0581632	chrAADN04008280.1	+	6457	10239	.	1.96663	3.33487	1.9787	1.30194	0.49473	0.910526
MSTRG.14130.1	u	-1.00906	-0.02048	chrAADN04008309.1	.	2952	10208	.	1.2676	1.11422	1.27327	0.689388	0.375281	0.548751
MSTRG.14131.1	u	-1.39798	-0.0299008	chrAADN04008323.1	-	112	709	.	1.86791	1.92572	2.6103	1.3071	0.484865	0.803652
MSTRG.14132.1	u	-1.27052	-0.0475136	chrAADN04008323.1	.	6508	7075	.	1.66993	3.13694	2.04231	0.585295	1.28384	1.35268
MSTRG.14136.1	u	-1.12858	-0.024576	chrAADN04008346.1	.	7792	8094	.	0	0.094683	0.156532	0	0	1.53262
MSTRG.14137.1	u	-1.00693	-0.138035	chrAADN04008368.1	.	65	953	.	1.65459	1.1452	0.714264	0.251731	0.01676	0.047124
MSTRG.14145.1	u	-1.25149	-0.090112	chrAADN04008392.1	.	130	2684	.	1.20998	0.939235	1.08456	0.995724	0.51957	0.907329
MSTRG.14154.1	u	-1.10399	-0.04096	chrAADN04008480.1	.	45	1002	.	1.06109	1.39133	0.532507	1.34301	0.872903	1.2979
MSTRG.14157.1	u	-1.48199	-0.036864	chrAADN04008512.1	.	2913	3204	.	0	0	6.14869	0	1.32958	2.31422
MSTRG.14158.1	u	-1.37937	-0.0925696	chrAADN04008512.1	.	3654	9941	.	140.742	235.779	106.388	132.712	120.835	82.9562
MSTRG.14164.1	u	-1.23464	-0.0237568	chrAADN04008593.1	-	2217	4194	.	0.57889	0.373451	0.832795	0.255886	0.292378	1.30861
MSTRG.14165.1	u	-1.11336	-0.22528	chrAADN04008600.1	.	3357	3721	.	0.059264	2.04675	0.949584	0	0.34892	0.225343
MSTRG.14166.1	u	-1.32073	-0.0557056	chrAADN04008600.1	.	4108	7179	.	1.85725	5.04707	1.91181	1.27257	1.2608	1.02683
MSTRG.14168.1	u	-1.48491	-0.098304	chrAADN04008609.1	.	4714	4992	.	0.466252	1.29152	0.159763	0.200751	0.266633	0.296805
MSTRG.14171.1	u	-1.3209	-0.032768	chrAADN04008610.1	.	3748	7661	.	2.44308	2.20795	2.58791	2.76853	2.82475	3.29609
MSTRG.14173.1	u	-1.04016	-0.0610304	chrAADN04008623.1	.	86	1903	.	0.786926	1.4031	0.915808	0.580018	0.480259	0.477538
MSTRG.14174.1	u	-1.0979	-0.0454656	chrAADN04008635.1	.	2799	6040	.	0.847874	1.3821	1.36134	0.379866	0.195996	0.31997
MSTRG.14176.1	u	-1.31743	-0.0528384	chrAADN04008645.1	.	180	962	.	1.87688	3.92634	3.4371	0.110477	0.703108	1.08594
MSTRG.14178.1	u	-1.41436	-0.0401408	chrAADN04008653.1	.	8600	8886	.	1.00718	1.32283	1.93778	0.174772	1.11297	1.07093
MSTRG.14180.1	u	-1.21993	-0.008192	chrAADN04008680.1	.	9508	9761	.	0.759465	1.55719	0.372209	0.169302	0.505468	1.19577
MSTRG.14181.1	u	-1.04026	-0.0393216	chrAADN04008686.1	.	6701	7015	.	0.35088	0.720111	0.377681	0.821868	0.471631	1.3858
MSTRG.14188.1	u	-1.00384	-0.0114688	chrAADN04008736.1	.	2579	5268	.	0.662753	1.40121	1.06766	0.707834	0.38694	0.357675
MSTRG.14192.1	u	-1.23613	-0.0004096	chrAADN04008746.1	.	8213	8781	.	2.46416	2.25042	2.99299	0.956569	0.057151	0.257445
MSTRG.14202.1	u	-1.20274	-0.053248	chrAADN04008810.1	.	7909	9814	.	0.981422	1.41408	1.31745	1.31959	0.385504	1.11495
MSTRG.14205.1	u	-1.27	-0.13312	chrAADN04008844.1	.	3843	4060	.	0.59128	1.26162	0.705813	0.471599	0.201053	1.08
MSTRG.14206.1	u	-1.08716	-0.121651	chrAADN04008844.1	.	4453	5181	.	1.94914	3.43639	3.57126	1.21358	1.31644	2.34042
MSTRG.14207.1	u	-1.34007	-0.0393216	chrAADN04008844.1	.	7415	7957	.	1.10233	1.65689	0.995576	0.204004	0.551001	1.01325
MSTRG.14212.1	u	-1.19417	-0.0004096	chrAADN04008862.1	-	9031	9651	.	0.027017	1.48643	1.47904	0.108257	0.359286	0.164737
MSTRG.14217.1	u	-1.24047	-0.181862	chrAADN04008953.1	.	2350	2659	.	0.884179	1.42335	0.901099	1.79471	1.31176	1.40995
MSTRG.14220.1	u	-1.33293	-0.0524288	chrAADN04008978.1	.	7245	7663	.	2.07759	4.50741	1.05646	1.017	0.854176	0.88713
MSTRG.14221.1	u	-1.52668	-0.0671744	chrAADN04008978.1	.	8985	9488	.	2.04847	6.30772	2.91412	0.240806	0.883085	1.53518
MSTRG.14226.1	u	-1.15245	-0.1024	chrAADN04008989.1	.	9341	9849	.	1.60589	1.36049	1.41704	0	0	0.982718
MSTRG.14228.1	u	-1.20729	-0.053248	chrAADN04008999.1	.	45	1455	.	1.03239	1.33177	0.903528	1.44816	0.619174	0.934751
MSTRG.14230.1	u	-1.19945	-0.0131072	chrAADN04009002.1	.	7376	8150	.	0.416186	1.43186	1.44033	0.450806	0.073815	0.26271
MSTRG.14233.1	u	-1.0988	-0.0589824	chrAADN04009030.1	.	7106	7512	.	0.515101	1.25706	0.840679	0.571257	0.222059	0.581906
MSTRG.14234.1	u	-1.28523	-0.0004096	chrAADN04009047.1	+	5327	5564	.	1.429	2.12797	0	0	0.815686	0.079796
MSTRG.14236.1	u	-1.05879	-0.0442368	chrAADN04009055.1	.	71	1878	.	0.989917	2.0167	1.94492	0.700256	0.177755	0.545444
MSTRG.14238.1	u	-1.28644	-0.0004096	chrAADN04009055.1	.	6905	7928	.	1.11453	1.3702	1.44158	1.06513	0.248848	0.624305
MSTRG.14239.1	u	-1.46034	-0.0483328	chrAADN04009068.1	.	1936	2706	.	2.77718	6.06559	2.83979	2.71264	2.12537	2.12739
MSTRG.14240.1	u	-1.18919	-0.073728	chrAADN04009068.1	.	3168	4571	.	1.23881	4.35824	2.59903	0.366172	0.969773	1.31259
MSTRG.14241.1	u	-1.32017	-0.16384	chrAADN04009068.1	.	5472	5943	.	0.782233	1.26062	1.46427	0.054322	0.328809	0.597332
MSTRG.14245.1	u	-1.14372	-0.045056	chrAADN04009087.1	.	5579	6053	.	0.588896	0.789201	0.695283	1.17705	1.01385	1.33176
MSTRG.14249.1	u	-1.33102	-0.049152	chrAADN04009109.1	.	8229	8606	.	0.579313	0.936063	0.244234	1.40172	0	0.165688
MSTRG.14251.1	u	-1.13193	-0.036864	chrAADN04009117.1	-	5652	8651	.	0	5.13949	5.32462	5.39067	4.74663	3.81153
MSTRG.14251.2	u	-1.04791	-0.0008192	chrAADN04009117.1	-	5652	8792	.	0	0	0	0.443138	0	0
MSTRG.14252.1	u	-1.29331	-0.126976	chrAADN04009122.1	+	2891	5282	.	1.67581	1.21138	0.384178	0.948294	0.606837	0.338054
MSTRG.14253.1	u	-1.17711	-0.0774144	chrAADN04009122.1	.	7009	7866	.	38.9052	48.4032	33.0687	37.1842	31.05	25.8155
MSTRG.14254.1	u	-1.13233	-0.053248	chrAADN04009125.1	.	742	2336	.	1.67973	1.83166	1.19521	1.3539	0.928638	1.01638
MSTRG.14259.1	u	-1.05917	-0.0004096	chrAADN04009147.1	.	1110	1389	.	2.72402	1.20972	2.69721	1.4438	2.08039	2.27071
MSTRG.14269.1	u	-1.00807	-0.024576	chrAADN04009208.1	.	169	7637	.	1.28213	1.41098	2.19139	1.02067	0.168365	0.316035
MSTRG.1427.1	u	-1.26413	-0.0405504	chr1	.	149299363	149302718	.	0.013244	1.34954	0	0	0.029166	0
MSTRG.14275.1	u	-1.32567	-0.06144	chrAADN04009310.1	.	6159	7534	.	0.762527	1.42571	1.83023	0.103566	0.4568	0.57463
MSTRG.14276.1	u	-1.38197	-0.0745472	chrAADN04009310.1	.	7817	8469	.	15.5293	33.0668	31.2495	1.85955	9.94099	15.7567
MSTRG.14277.1	u	-1.40725	-0.083968	chrAADN04009310.1	.	8803	9259	.	0.618899	2.36	1.73343	0	0.469064	0.579048
MSTRG.14278.1	u	-1.46267	-0.0004096	chrAADN04009316.1	.	5104	5903	.	1.06323	1.55495	0.650764	1.34065	0.221119	0.428444
MSTRG.14282.1	u	-1.1761	-0.0258048	chrAADN04009328.1	.	9058	9391	.	0.373505	1.44075	0.56089	0.640215	0.575702	0.434192
MSTRG.14285.1	u	-1.29232	-0.096256	chrAADN04009362.1	.	6450	7175	.	2.06437	8.52514	2.71326	2.35988	2.58817	1.97858
MSTRG.1429.1	u	-1.16288	-0.0512	chr1	-	149321053	149324757	.	0.442534	1.48668	1.10077	0.18098	1.28444	0.287949
MSTRG.14291.1	u	-1.34512	-0.0782336	chrAADN04009389.1	.	1861	2427	.	8.8436	11.0374	9.22046	13.9528	12.1227	8.08234
MSTRG.14292.1	u	-1.35446	-0.0499712	chrAADN04009389.1	.	2794	3169	.	1.08647	2.44281	1.38362	0.577391	0.711556	0.822356
MSTRG.14293.1	u	-1.34385	-0.0831488	chrAADN04009392.1	+	978	8507	.	1.63425	3.47384	1.82901	1.53177	2.58671	1.99627
MSTRG.14294.1	u	-1.0042	-0.0724992	chrAADN04009401.1	-	308	3314	.	5.71066	5.19346	5.66115	2.40496	4.02903	2.8274
MSTRG.14300.1	u	-1.31206	-0.0004096	chrAADN04009430.1	.	349	682	.	1.32412	1.08629	0.971704	1.10677	0.706277	1.48842
MSTRG.14301.1	u	-1.21672	-0.0761856	chrAADN04009449.1	.	7962	8223	.	0.4507	3.39159	0.652668	0.12114	0.266499	0.262232
MSTRG.14307.1	u	-1.25926	-0.0004096	chrAADN04009496.1	.	2511	2762	.	1.0577	2.02949	1.42575	1.01449	0.507106	0.740333
MSTRG.14316.1	u	-1.04412	-0.0352256	chrAADN04009550.1	.	2262	3633	.	1.47289	1.27079	1.33196	2.59695	0.763474	2.38846
MSTRG.14317.1	u	-1.07041	-0.131072	chrAADN04009556.1	.	1867	2144	.	0.132704	1.65599	0.219109	0.133868	0	0
MSTRG.14318.1	u	-1.07143	-0.0004096	chrAADN04009556.1	.	3474	3781	.	0.212138	1.30405	0.349183	0.484931	0.211867	0
MSTRG.14320.1	u	-1.18427	-0.073728	chrAADN04009587.1	.	208	1216	.	0.856801	1.28897	1.62069	0.365132	0.35279	0.290082
MSTRG.14321.1	u	-1.16232	-0.090112	chrAADN04009587.1	.	7929	8741	.	0.885678	0.767159	0.852054	1.60481	0.151164	0.911205
MSTRG.14322.1	u	-1.20908	-0.0004096	chrAADN04009590.1	.	14	928	.	2.17366	1.87289	2.37991	1.95513	1.26029	1.75341
MSTRG.14323.1	u	-1.15476	-0.028672	chrAADN04009590.1	.	1319	3005	.	2.82694	3.07581	3.23543	2.00281	2.26468	2.65832
MSTRG.14324.1	u	-1.01423	-0.0057344	chrAADN04009601.1	.	7463	8840	.	0.572641	1.30288	0.510009	0.605076	0.288154	0.285773
MSTRG.14328.1	u	-1.21586	-0.073728	chrAADN04009621.1	-	3893	9000	.	2.91784	3.10318	2.70459	2.2851	0.931977	3.46272
MSTRG.1433.1	i	-1.33907	-0.0004096	chr1	.	147751723	147752316	GPC5	0.148409	1.30405	0.667618	0	0.109857	0.211581
MSTRG.14334.1	u	-1.20066	-0.016384	chrAADN04009644.1	.	6409	7955	.	0.357327	0.437049	0.263786	1.01257	1.58097	2.23168
MSTRG.14336.1	u	-1.00892	-0.049152	chrAADN04009685.1	.	41	3125	.	3.13338	4.61613	3.69126	5.68813	5.98591	5.82527
MSTRG.14337.1	u	-1.213	-0.049152	chrAADN04009686.1	.	1401	2097	.	1.26775	0.757084	1.49204	0.794294	0.133178	0.278686
MSTRG.14344.1	u	-1.16456	-0.10281	chrAADN04009700.1	-	1341	6318	.	0.875519	2.33767	1.12717	0.176617	0.260973	0.134516
MSTRG.14345.1	u	-1.103	-0.069632	chrAADN04009703.1	.	193	1002	.	0.603248	1.16716	1.57999	0.956233	0.402271	0.817346
MSTRG.14346.1	u	-1.27454	-0.045056	chrAADN04009703.1	.	3167	5106	.	1.06461	1.04444	1.37216	1.39324	0.415748	0.568292
MSTRG.14347.1	u	-1.20896	-0.0831488	chrAADN04009718.1	.	4043	4961	.	0	55.1391	0	45.909	20.1861	0
MSTRG.14349.1	u	-1.17647	-0.045056	chrAADN04009723.1	.	27	1498	.	2.54388	3.09564	3.83095	1.25607	0.195277	0.920301
MSTRG.14351.1	u	-1.08774	-0.0004096	chrAADN04009723.1	.	8053	8925	.	0.928162	1.57061	1.48106	0.640648	0.232964	0.167316
MSTRG.14354.1	u	-1.5263	-0.0405504	chrAADN04009759.1	.	4834	5138	.	0.671126	1.10633	1.81666	0.140381	0.190772	0.332569
MSTRG.14355.1	u	-1.13998	-0.114278	chrAADN04009759.1	.	6047	6544	.	0.283675	1.85216	0.693352	1.12681	0.149706	0.491417
MSTRG.14356.1	u	-1.34322	-0.06144	chrAADN04009759.1	.	6823	7973	.	0.408651	1.50044	0.582814	0.100946	0.406714	0.264678
MSTRG.14359.1	u	-1.53758	-0.04096	chrAADN04009781.1	.	7803	8127	.	0	60.0345	0	0	0	0
MSTRG.1436.1	i	-1.10224	-0.0004096	chr1	.	147781557	147782906	GPC5	0.1959	2.44941	0.944942	0.054765	0.378237	1.04009
MSTRG.14360.1	u	-1.09177	-0.114688	chrAADN04009781.1	.	8507	8812	.	1.24806	1.29809	1.42625	0	0	0
MSTRG.14361.1	u	-1.12094	-0.131072	chrAADN04009782.1	+	996	1553	.	1.1876	0.982683	0.022791	1.7088	0.135184	0.746371
MSTRG.14361.2	u	-1.00889	-0.024576	chrAADN04009782.1	+	996	1938	.	1.40535	0.049911	0.194706	0.188918	0.303501	0.199362
MSTRG.14364.1	u	-1.25358	-0.0012288	chrAADN04009798.1	.	8	8248	.	1.29037	1.32757	1.52484	1.17636	0.384131	0.677207
MSTRG.14366.1	u	-1.1791	-0.0004096	chrAADN04009821.1	.	8115	8403	.	0	0.09927	0.082332	0	1.6024	0
MSTRG.14371.1	u	-1.36134	-0.161382	chrAADN04009861.1	-	2384	3434	.	2.37161	1.6054	0.842574	0.554066	0.563344	0.787266
MSTRG.14376.1	u	-1.06094	-0.0135168	chrAADN04009885.1	.	2483	3717	.	1.46258	1.167	1.18058	1.46607	0.898201	0.684424
MSTRG.14377.1	u	-1.14628	-0.16384	chrAADN04009885.1	.	4164	5014	.	0.50672	0.915511	1.43062	0.833963	0.610311	0.503685
MSTRG.1438.2	i	-1.10254	-0.114688	chr1	+	147936173	147967164	GPC5	2.09592	2.86259	2.61116	0	0.192486	0.06775
MSTRG.14380.1	u	-1.18271	-0.0004096	chrAADN04009906.1	.	8357	8740	.	0.460298	0.274937	1.8242	0.809026	0.455991	0.941867
MSTRG.14385.1	u	-1.15468	-0.079872	chrAADN04009921.1	.	8424	8737	.	1.70808	1.17619	0.677445	4.99408	11.5235	2.92629
MSTRG.1439.1	i	-1.10293	-0.086016	chr1	-	148012560	148023262	GPC5	1.53631	0	0	0	0	0
MSTRG.14390.1	u	-1.05943	-0.0688128	chrAADN04009935.1	.	103	7430	.	1.9264	1.76534	1.86631	0.989321	0.321147	0.811288
MSTRG.14392.1	u	-1.29188	-0.0004096	chrAADN04009949.1	.	8626	8934	.	1.59475	0.557069	1.06726	1.06138	1.6194	2.23385
MSTRG.14395.1	u	-1.25764	-0.0237568	chrAADN04009993.1	.	5217	5529	.	0	0	0	0	0	5.99116
MSTRG.14396.1	u	-1.09002	-0.0004096	chrAADN04010004.1	.	2516	2790	.	1.56457	0.98899	0.084793	0.54267	0.177968	0.668766
MSTRG.14399.1	u	-1.03087	-0.0036864	chrAADN04010023.1	.	4423	5011	.	0.618926	0.908406	1.25043	0.561257	0.406227	0.74445
MSTRG.14401.1	u	-1.34323	-0.0487424	chrAADN04010038.1	.	10	1239	.	0.799461	1.06111	1.785	0.055352	0.540608	0.72416
MSTRG.14404.1	u	-1.02464	-0.036864	chrAADN04010060.1	.	90	1246	.	7.24869	8.08303	5.85134	3.5669	3.62643	5.65466
MSTRG.14405.1	u	-1.43997	-0.0913408	chrAADN04010065.1	.	2185	6322	.	52.7024	137.52	92.9648	17.8981	25.4224	0
MSTRG.14406.1	u	-1.13462	-0.0376832	chrAADN04010070.1	.	6772	8843	.	1.02242	1.26849	1.01197	1.26195	0.455031	0.773634
MSTRG.14407.1	u	-1.39373	-0.07168	chrAADN04010072.1	.	7169	7522	.	1.81977	6.43235	2.39642	0.392383	1.64904	2.127
MSTRG.14408.1	u	-1.06604	-0.022528	chrAADN04010072.1	.	8419	8705	.	8.27343	16.0949	8.54868	3.78647	4.27002	3.69145
MSTRG.14413.1	u	-1.30885	-0.0319488	chrAADN04010091.1	.	4655	5068	.	6.61405	13.9592	6.817	4.12976	6.60929	3.5427
MSTRG.14414.1	u	-1.24189	-0.0843776	chrAADN04010091.1	.	6121	7355	.	1.098	4.09367	2.15879	0.176066	0.943173	1.0908
MSTRG.14415.1	u	-1.29295	-0.026624	chrAADN04010091.1	.	8241	8818	.	1.00444	1.67601	2.21198	0.126942	0.573144	0.412408
MSTRG.14421.1	u	-1.53097	-0.0004096	chrAADN04010102.1	+	6767	8115	.	0.938931	2.05873	0	0.209303	0.089691	0.353302
MSTRG.14422.1	u	-1.18262	-0.0884736	chrAADN04010107.1	.	5235	6334	.	111.669	0	0	65.0974	0	0
MSTRG.14425.1	u	-1.04104	-0.0344064	chrAADN04010127.1	.	7538	8359	.	0.701326	0.791334	0.581243	0.309801	0.733654	1.60013
MSTRG.14426.1	u	-1.18513	-0.065536	chrAADN04010140.1	.	49	4309	.	0.769276	0.953699	0.907419	2.52774	0.462356	1.23418
MSTRG.14427.1	u	-1.00351	-0.098304	chrAADN04010140.1	.	4846	5632	.	0.449562	0.435622	0.368649	1.69879	0.103852	0.425851
MSTRG.14428.1	u	-1.0562	-0.0004096	chrAADN04010140.1	.	6711	8817	.	1.06162	0.550816	0.790496	2.84626	0.313009	1.04232
MSTRG.14429.1	u	-1.19701	-0.0647168	chrAADN04010146.1	.	4324	6893	.	4.14952	7.87931	9.60493	0.789522	2.21573	3.39529
MSTRG.14430.1	u	-1.33512	-0.083968	chrAADN04010146.1	.	7362	8622	.	138.429	365.838	165.08	172.762	189.111	116.634
MSTRG.14434.1	u	-1.01164	-0.197018	chrAADN04010197.1	+	2693	7012	.	0.264437	0.787638	0.937478	1.49324	5.18888	3.25403
MSTRG.14437.1	u	-1.3785	-0.0397312	chrAADN04010208.1	.	59	1218	.	1.57573	1.09035	1.26067	0.959457	0.788684	0.880598
MSTRG.14439.1	u	-1.00119	-0.073728	chrAADN04010212.1	.	6549	8732	.	0.39455	0.445048	0.476968	1.16319	0.372138	1.47278
MSTRG.14440.1	u	-1.1442	-0.0217088	chrAADN04010223.1	.	75	8762	.	1.64025	2.7013	2.11469	0.90562	0.4601	0.947754
MSTRG.14441.1	u	-1.20682	-0.0548864	chrAADN04010225.1	.	3877	4643	.	1.17803	2.40709	1.60684	1.14964	0.698633	1.31023
MSTRG.14446.1	u	-1.02963	-0.12247	chrAADN04010241.1	+	5357	5971	.	1.64653	1.00527	0.710076	0.606476	0.86884	0.490729
MSTRG.14451.1	u	-1.17116	-0.0004096	chrAADN04010265.1	.	61	1266	.	0.124695	0.37475	0.157574	1.63849	0.680505	0.727398
MSTRG.14452.1	u	-1.121	-0.0221184	chrAADN04010265.1	.	2406	6026	.	0.143986	0.134057	0.06501	1.78088	0.945094	1.11119
MSTRG.14455.1	u	-1.06041	-0.0004096	chrAADN04010282.1	.	6008	6344	.	0.212348	1.4302	0	0.149211	0.12796	0
MSTRG.14459.1	u	-1.14212	-0.0065536	chrAADN04010322.1	.	98	6047	.	2.56625	3.20618	2.63615	2.10279	0.445433	1.35313
MSTRG.14460.1	u	-1.00716	-0.04096	chrAADN04010322.1	.	7025	8647	.	1.66951	2.67164	1.86882	1.85958	0.376331	1.22677
MSTRG.14465.1	u	-1.44781	-0.145408	chrAADN04010341.1	.	2585	2808	.	0.99353	5.91674	4.24286	0.164472	1.48698	1.34109
MSTRG.14466.1	u	-1.25531	-0.0651264	chrAADN04010343.1	.	5718	6430	.	0	0.712599	0.526826	1.93917	1.01719	1.0865
MSTRG.14472.1	u	-1.08724	-0.083968	chrAADN04010378.1	.	2897	7183	.	1.33439	1.20744	1.25967	1.06304	0.508337	0.55763
MSTRG.14476.1	u	-1.09541	-0.0434176	chrAADN04010383.1	.	95	931	.	1.1189	1.7298	1.08044	0.731625	0.643843	0.261102
MSTRG.14477.1	u	-1.24338	-0.157696	chrAADN04010383.1	.	6588	8225	.	0.577398	0.971774	1.03112	1.2689	0.79756	0.847922
MSTRG.14478.1	u	-1.30235	-0.053248	chrAADN04010384.1	.	6515	7969	.	0.469071	0.591724	1.25887	0.781609	0.511649	1.00184
MSTRG.14481.1	u	-1.14212	-0.126976	chrAADN04010412.1	.	4504	4737	.	3.99082	6.29361	2.73528	1.09413	1.25025	1.98425
MSTRG.14482.1	u	-1.43431	-0.0004096	chrAADN04010413.1	.	1020	1496	.	0.41435	0.943071	0.498824	1.2971	0.341779	0.561502
MSTRG.14483.1	u	-1.29852	-0.0237568	chrAADN04010413.1	.	2301	2860	.	1.24348	1.55741	1.00926	1.08507	0.329965	0.95631
MSTRG.14484.1	u	-1.23758	-0.0651264	chrAADN04010423.1	.	4532	5525	.	29.95	61.5308	34.0913	27.6078	14.4718	10.7732
MSTRG.14485.1	u	-1.51295	-0.10199	chrAADN04010423.1	.	5893	6300	.	0	2.92594	3.25018	1.12582	0.419541	0
MSTRG.14486.1	u	-1.27227	-0.0110592	chrAADN04010423.1	.	7014	7567	.	3.99031	6.27057	6.80899	0.440123	1.38447	3.29948
MSTRG.14492.1	u	-1.04217	-0.12288	chrAADN04010452.1	.	6852	7889	.	0.628038	0.812396	1.0734	2.05068	0.71772	1.21697
MSTRG.14494.1	u	-1.15009	-0.155648	chrAADN04010454.1	.	7626	8069	.	0.378074	0.515197	1.42192	1.28586	0.325785	0.456673
MSTRG.14497.1	u	-1.4288	-0.004096	chrAADN04010507.1	.	739	1045	.	11.0637	15.7606	7.5877	24.9701	26.3085	16.6826
MSTRG.14499.1	u	-1.26193	-0.0290816	chrAADN04010511.1	.	5542	8577	.	0.89889	0.884485	0.987024	2.00723	1.65328	1.61013
MSTRG.1450.1	u	-1.56782	-0.0045056	chr1	+	152858897	152869146	.	0.394681	1.61615	0.552295	0.352771	0.223558	0.339024
MSTRG.14501.1	u	-1.12941	-0.0606208	chrAADN04010538.1	.	912	2898	.	2.28794	2.24575	2.53842	2.51537	0.315711	1.65099
MSTRG.14502.1	u	-1.31724	-0.0004096	chrAADN04010538.1	.	5751	8001	.	1.63831	1.40998	1.69337	1.5321	0.217806	1.24038
MSTRG.14503.1	u	-1.34721	-0.108954	chrAADN04010545.1	.	4550	7517	.	2.34746	5.53303	4.71569	0.946585	1.3121	1.2327
MSTRG.14504.1	u	-1.27261	-0.1024	chrAADN04010545.1	.	8311	8530	.	10.9121	13.703	5.87092	6.37259	3.23228	3.90147
MSTRG.14507.1	u	-1.16392	-0.012288	chrAADN04010559.1	-	45	8433	.	1.09675	0	1.10495	2.45946	0.309537	1.78019
MSTRG.14508.1	u	-1.56009	-0.0004096	chrAADN04010574.1	.	1871	2095	.	0.230471	3.95711	1.80375	1.25876	0.617746	1.3201
MSTRG.1451.2	j	-1.02714	-0.126157	chr1	-	153061795	153069322	NDFIP2	0.658491	1.06559	1.32308	0.612104	0.203729	0.579598
MSTRG.14510.1	u	-1.53822	-0.016384	chrAADN04010586.1	.	183	689	.	2.55451	5.76611	6.56187	0.685665	1.01883	0.804672
MSTRG.14511.1	u	-1.03531	-0.0114688	chrAADN04010588.1	.	332	2276	.	0.630117	1.38288	1.042	0.678641	0.204292	0.56037
MSTRG.14512.1	u	-1.12445	-0.024576	chrAADN04010588.1	.	6774	8459	.	0.487099	1.45669	1.00703	0.474423	0.279023	0.424812
MSTRG.14522.1	u	-1.06464	-0.0004096	chrAADN04010643.1	.	4299	5039	.	0.893757	1.29959	1.29116	1.32814	0.320404	0.965445
MSTRG.14523.1	u	-1.35591	-0.0405504	chrAADN04010643.1	.	7235	7964	.	0.659818	1.64222	1.13668	1.01107	0.162541	0.533324
MSTRG.14524.1	u	-1.27547	-0.0749568	chrAADN04010645.1	.	7172	7882	.	0.671303	1.34214	3.44404	0	0.448035	0.712425
MSTRG.14528.1	u	-1.15825	-0.0110592	chrAADN04010689.1	.	7062	7620	.	0.77393	0.513221	1.24829	0.846544	0.307208	1.27028
MSTRG.14529.1	u	-1.01138	-0.053248	chrAADN04010692.1	.	87	575	.	1.19013	0.468569	1.20446	0.829516	1.96009	1.19625
MSTRG.14533.1	u	-1.42778	-0.0004096	chrAADN04010714.1	.	1422	1649	.	0	0	1.28084	0	0	0
MSTRG.14535.1	u	-1.15405	-0.0258048	chrAADN04010723.1	.	557	2998	.	1.25259	0.798093	1.1856	1.03884	0.810787	1.19175
MSTRG.14538.1	u	-1.10911	-0.04096	chrAADN04010730.1	.	7213	7604	.	0.837178	2.18242	0.904412	0.534694	0.289097	0.842137
MSTRG.1454.1	i	-1.10912	-0.0589824	chr1	+	153268313	153269996	ENSGALG00000036877	0	1.20299	0.687254	0	0.096035	0.147936
MSTRG.14543.1	u	-1.44115	-0.0897024	chrAADN04010792.1	.	4767	5031	.	0.776581	0	0	1.24591	0	0
MSTRG.14544.1	u	-1.21756	-0.0004096	chrAADN04010794.1	.	49	2380	.	1.2072	2.07081	1.53008	1.32415	0.139679	0.453063
MSTRG.14545.1	u	-1.2357	-0.0004096	chrAADN04010794.1	.	5055	5908	.	1.09047	1.5003	1.50815	0.996744	0.266929	0.538299
MSTRG.14546.1	u	-1.20984	-0.073728	chrAADN04010794.1	.	6175	8010	.	0.973973	1.19001	1.58859	1.13548	0.160057	0.237987
MSTRG.14547.1	u	-1.15432	-0.0499712	chrAADN04010801.1	.	1345	1671	.	0	0.677015	0.252249	0.286423	1.5383	0
MSTRG.14552.1	u	-1.40255	-0.1024	chrAADN04010819.1	+	596	3024	.	0	0.740026	0.999877	0.090134	0.042312	0.064964
MSTRG.14552.2	u	-1.48151	-0.0233472	chrAADN04010819.1	+	596	2397	.	0	1.47731	1.14012	0	0	0
MSTRG.14554.1	u	-1.14307	-0.036864	chrAADN04010866.1	.	98	1812	.	0.684299	1.49585	1.00013	0.918432	0.43795	0.928651
MSTRG.14557.1	u	-1.03463	-0.006144	chrAADN04010871.1	.	43	7075	.	1.55014	1.8239	1.82048	0.909742	0.373556	0.640498
MSTRG.14575.1	u	-1.14655	-0.11305	chrAADN04010930.1	.	6733	7221	.	240.449	120.614	390.391	28.9697	204.493	223.683
MSTRG.14577.1	u	-1.08528	-0.0262144	chrAADN04010956.1	.	5681	8328	.	5.0932	5.61347	5.95358	3.14912	2.79919	4.42211
MSTRG.14578.1	u	-1.13016	-0.0004096	chrAADN04010993.1	.	4522	5040	.	1.19898	1.5065	2.17889	1.16276	0.575224	1.33832
MSTRG.14579.1	u	-1.21187	-0.06144	chrAADN04010972.1	+	312	4258	.	0.093109	0.912669	4.43495	0.09151	1.51297	0.572175
MSTRG.14579.2	u	-1.1395	-0.06144	chrAADN04010972.1	+	474	4247	.	4.40433	2.23701	1.36064	1.67424	0.17607	2.07585
MSTRG.14579.3	u	-1.18963	-0.008192	chrAADN04010972.1	+	474	4181	.	1.77059	1.22694	1.19117	0.359036	0	0.661537
MSTRG.14579.4	u	-1.07695	-0.14336	chrAADN04010972.1	+	486	4175	.	0.025845	0.905157	0.73628	0	0	1.59331
MSTRG.14579.5	u	-1.2114	-0.008192	chrAADN04010972.1	+	1217	4175	.	3.18296	1.87996	2.03651	1.23732	0.147083	2.17524
MSTRG.14579.6	u	-1.06426	-0.14336	chrAADN04010972.1	+	2845	4177	.	0.641204	1.0337	0.714104	0	1.02384	0
MSTRG.14581.1	u	-1.28288	-0.069632	chrAADN04010993.1	.	5509	6158	.	1.66828	2.15183	3.22768	1.72931	0.85417	2.1011
MSTRG.14584.1	u	-1.0805	-0.0946176	chrAADN04010994.1	-	3582	4562	.	1.35082	1.93132	1.48537	0.798173	1.27884	1.21916
MSTRG.14585.1	u	-1.09356	-0.069632	chrAADN04010994.1	-	6594	6894	.	19.0722	17.8838	4.43784	16.2827	2.1353	3.33823
MSTRG.14586.1	u	-1.14121	-0.0323584	chrAADN04010996.1	.	293	1461	.	1.04232	1.28041	1.57215	1.93385	1.01622	1.19348
MSTRG.14587.1	u	-1.10226	-0.004096	chrAADN04010996.1	.	6273	7946	.	1.36176	2.08016	1.68955	2.10454	1.09681	0.984346
MSTRG.14590.1	u	-1.31683	-0.077824	chrAADN04011016.1	.	297	683	.	1.2718	2.29809	0.606632	0.241212	0.084309	0.162737
MSTRG.14595.1	u	-1.08316	-0.069632	chrAADN04011055.1	.	7213	7443	.	0.095566	0.165593	0.103004	2.12507	1.73966	0.362711
MSTRG.14597.1	u	-1.17527	-0.0802816	chrAADN04011061.1	.	3307	4940	.	0.53751	0.752283	0.421466	1.55932	0.687759	0.631302
MSTRG.14599.1	u	-1.20244	-0.0004096	chrAADN04011084.1	.	881	1182	.	0.49452	1.21659	1.22384	1.39591	0.320873	0.748619
MSTRG.14600.1	u	-1.03277	-0.0364544	chrAADN04011084.1	.	2797	8093	.	1.93668	2.77241	2.10389	2.07029	0.445956	1.16451
MSTRG.14601.1	u	-1.23309	-0.0274432	chrAADN04011092.1	.	705	6465	.	1.30881	1.52744	1.26908	0.876001	0.368317	0.466962
MSTRG.14610.1	u	-1.34925	-0.04096	chrAADN04011152.1	-	6868	7331	.	0	1.71351	0.573994	0.230422	0.132901	0
MSTRG.14616.1	u	-1.17202	-0.0978944	chrAADN04011199.1	.	3020	3312	.	0.151699	1.34666	1.524	0	0.556411	0.666286
MSTRG.14618.1	u	-1.20436	-0.06144	chrAADN04011212.1	.	5897	8015	.	3.0658	2.8532	3.78689	2.43345	0.333665	0.801781
MSTRG.14621.1	u	-1.52704	-0.0397312	chrAADN04011226.1	.	3208	3523	.	0.541533	1.28435	0.69926	0	0.09327	0.059658
MSTRG.14622.1	u	-1.13742	-0.0004096	chrAADN04011226.1	.	4253	4457	.	1.97125	7.55525	3.00771	0.091072	0.857598	2.50235
MSTRG.14623.1	u	-1.3094	-0.146227	chrAADN04011226.1	.	4910	5125	.	2.18879	1.68238	2.3368	0.517454	0.867044	1.90437
MSTRG.14624.1	u	-1.34967	-0.135987	chrAADN04011226.1	.	5575	6405	.	2.51176	12.7218	4.84764	0.450981	2.83301	3.87675
MSTRG.14625.1	u	-1.12411	-0.0831488	chrAADN04011227.1	.	4277	7349	.	0.514507	1.81066	1.15932	0.277408	0.289154	0.247696
MSTRG.14627.1	u	-1.32072	-0.088064	chrAADN04011265.1	.	6723	7478	.	3.45334	14.0737	5.83801	0.399574	1.79724	2.84903
MSTRG.14628.1	u	-1.28512	-0.0602112	chrAADN04011273.1	.	362	1979	.	2.50212	4.12193	2.05559	0.591942	1.12277	1.79187
MSTRG.14629.1	u	-1.21448	-0.0004096	chrAADN04011273.1	.	2728	2972	.	98.0814	127.398	228.819	7.84874	44.539	75.2411
MSTRG.14633.1	u	-1.17975	-0.077824	chrAADN04011301.1	.	59	1236	.	0.921408	0.460941	0.686617	1.53691	0.027697	0.898912
MSTRG.14634.1	u	-1.04101	-0.0167936	chrAADN04011301.1	.	1592	7878	.	0.967398	0.871031	0.787063	1.8444	0.20731	0.910327
MSTRG.14636.1	u	-1.24373	-0.0094208	chrAADN04011306.1	.	4046	6007	.	0.70357	0.592254	0.468359	1.51474	1.41718	1.57398
MSTRG.14640.1	u	-1.29646	-0.0004096	chrAADN04011321.1	.	7685	7948	.	0.149282	1.27507	0.618281	0.188584	0.116997	0.371325
MSTRG.14644.1	u	-1.11083	-0.094208	chrAADN04011349.1	.	5412	6360	.	0	0	0	0	3.44806	0
MSTRG.14645.1	u	-1.00545	-0.06144	chrAADN04011376.1	.	150	1053	.	1.87281	1.40695	1.93492	1.62797	0.372833	1.33171
MSTRG.14647.1	u	-1.17518	-0.218317	chrAADN04011388.1	.	5730	5956	.	8.12919	5.04962	1.61278	0	2.31366	0
MSTRG.14648.1	u	-1.25154	-0.053248	chrAADN04011392.1	.	290	929	.	0.671581	1.33972	1.32849	1.75224	0.584065	0.79095
MSTRG.14649.1	u	-1.24243	-0.008192	chrAADN04011392.1	.	1923	2910	.	1.288	1.2068	0.997916	1.2005	0.526728	0.47787
MSTRG.14650.1	u	-1.41147	-0.065536	chrAADN04011392.1	.	3353	3616	.	1.63032	1.21639	0.811156	0.553494	0.494355	0.607238
MSTRG.14651.1	u	-1.31521	-0.08192	chrAADN04011392.1	.	5432	7926	.	0.915473	1.84656	1.21786	1.67093	0.560617	1.04777
MSTRG.14655.1	u	-1.12373	-0.113869	chrAADN04011411.1	-	6500	6807	.	4.33058	4.01585	0.862658	0	0	0
MSTRG.14659.1	u	-1.00083	-0.0065536	chrAADN04011430.1	.	7389	7864	.	1.11089	0.843796	0.962421	1.5885	0.291545	0.517796
MSTRG.14664.1	u	-1.37842	-0.0524288	chrAADN04011440.1	.	3331	3959	.	1.18222	1.35938	1.80332	0.178684	0.322298	0.782804
MSTRG.14665.1	u	-1.30276	-0.0958464	chrAADN04011440.1	.	4273	5022	.	1.89017	2.62822	3.84986	0	1.0777	1.46232
MSTRG.14666.1	u	-1.27892	-0.0999424	chrAADN04011440.1	.	5838	6414	.	27.5452	46.5942	21.4154	18.8931	8.94003	9.1509
MSTRG.14668.1	u	-1.03937	-0.069632	chrAADN04011458.1	.	5184	5723	.	1.7834	2.27317	1.55718	0.557098	0.8034	0.537887
MSTRG.14670.1	u	-1.15603	-0.0004096	chrAADN04011471.1	.	2678	3369	.	0.913152	0.925623	1.46294	2.1464	0.352521	0.756134
MSTRG.14671.1	u	-1.12021	-0.0311296	chrAADN04011473.1	.	5832	7835	.	0.990689	1.25512	1.39538	1.36207	0.4432	0.851799
MSTRG.14674.1	u	-1.1121	-0.126566	chrAADN04011533.1	+	5044	6302	.	2.54694	3.59175	2.09963	1.56102	2.67801	2.2652
MSTRG.14675.1	u	-1.17359	-0.0167936	chrAADN04011547.1	.	96	427	.	1.15493	1.27085	1.81895	0.218564	0	0.358363
MSTRG.14679.1	u	-1.01514	-0.0659456	chrAADN04011566.1	.	57	6606	.	1.88509	3.46446	3.17485	1.96344	0.522604	1.08601
MSTRG.14680.1	u	-1.23676	-0.024576	chrAADN04011572.1	.	5420	6892	.	0.19121	0.35019	0.256516	1.48455	1.34578	0.974425
MSTRG.14681.1	u	-1.25839	-0.0602112	chrAADN04011576.1	.	44	2028	.	6.46469	7.4977	7.64154	3.93104	0.690025	1.59946
MSTRG.14684.1	u	-1.14573	-0.0323584	chrAADN04011576.1	.	6057	7419	.	3.40865	5.5683	4.01372	1.82831	0.21225	0.929199
MSTRG.14695.1	u	-1.02015	-0.069632	chrAADN04011633.1	.	4241	4549	.	0.578255	1.29983	0.841386	1.25231	0.187951	0.619584
MSTRG.14696.1	u	-1.13748	-0.0442368	chrAADN04011642.1	.	5429	7384	.	0.666416	1.27546	0.675013	0.474382	0.066778	0.256692
MSTRG.14698.1	u	-1.28194	-0.119194	chrAADN04011645.1	.	965	1247	.	1.50882	0.765718	0.7169	1.89161	3.41762	0.743121
MSTRG.14702.1	u	-1.02809	-0.004096	chrAADN04011656.1	.	97	7785	.	1.40748	1.24866	1.44315	1.59292	0.49321	1.59502
MSTRG.14707.1	u	-1.00503	-0.0544768	chrAADN04011678.1	-	221	6228	.	1.09779	0	2.31439	7.84012	0.93114	2.48242
MSTRG.14707.2	u	-1.01592	-0.0544768	chrAADN04011678.1	-	221	7738	.	0.239151	0.234519	0.462733	1.04065	1.57912	0.133786
MSTRG.14707.3	u	-1.06819	-0.0688128	chrAADN04011678.1	-	238	7739	.	0	0	0	3.73068	0	0
MSTRG.14711.1	u	-1.32708	-0.0753664	chrAADN04011702.1	.	3489	3706	.	0.396905	0.585626	0.380193	0.371684	1.44778	0.476582
MSTRG.14714.1	u	-1.11093	-0.0004096	chrAADN04011714.1	.	678	1103	.	0.43648	0.585006	1.30662	0.667322	0.092419	0.339931
MSTRG.14715.1	u	-1.14351	-0.096256	chrAADN04011724.1	.	5485	5695	.	2.25821	1.90082	0.629994	0.466008	0.210816	0.364
MSTRG.14716.1	u	-1.1161	-0.0004096	chrAADN04011728.1	.	80	7729	.	2.16281	2.14652	2.43562	1.77339	0.304452	0.401681
MSTRG.14717.1	u	-1.19286	-0.0004096	chrAADN04011736.1	.	161	3598	.	1.59672	1.09936	1.50547	0.950941	0.461226	0.52344
MSTRG.14718.1	u	-1.41689	-0.117555	chrAADN04011746.1	.	2395	3346	.	0.656727	2.16712	1.08851	0.541595	0.400381	0.269689
MSTRG.14719.1	u	-1.34326	-0.0794624	chrAADN04011746.1	.	4599	4985	.	40.4674	65.6806	24.7837	28.2178	8.68787	9.90296
MSTRG.14720.1	u	-1.07687	-0.02048	chrAADN04011759.1	.	361	1527	.	0.587053	1.15068	0.805908	6.14019	1.25226	7.40052
MSTRG.14721.1	u	-1.0962	-0.04096	chrAADN04011759.1	.	1953	6858	.	0.649384	1.04991	0.730986	3.36649	1.13308	7.67948
MSTRG.14722.1	u	-1.11731	-0.0004096	chrAADN04011759.1	.	7468	7718	.	0.697709	0.342135	0.613017	1.96269	0.936793	1.89326
MSTRG.14723.1	u	-1.20732	-0.057344	chrAADN04011760.1	+	363	1059	.	2.99847	3.46023	3.03554	0.223248	0.05179	0.129004
MSTRG.14727.1	u	-1.01896	-0.0487424	chrAADN04011802.1	.	6234	7644	.	4.45057	7.18765	3.87054	1.10272	2.05261	2.25508
MSTRG.14729.1	u	-1.13132	-0.036864	chrAADN04011805.1	.	3486	5001	.	1.50339	1.32368	1.24447	1.56239	0.188928	0.625863
MSTRG.14731.1	u	-1.04628	-0.0004096	chrAADN04011812.1	.	72	488	.	0.640782	0.847142	1.79015	0	0.062073	0.098454
MSTRG.14733.1	u	-1.20731	-0.0290816	chrAADN04011812.1	.	3440	5040	.	1.0553	1.75844	1.57606	0.17185	0.071328	0.012473
MSTRG.14734.1	u	-1.18469	-0.0172032	chrAADN04011812.1	.	6941	7458	.	1.16554	2.65365	1.71243	0.252055	0.242081	0.080875
MSTRG.14739.1	u	-1.55403	-0.0704512	chrAADN04011840.1	.	4036	4240	.	0.315833	1.6537	1.02178	0.894027	0.459967	0.852508
MSTRG.14740.1	u	-1.03373	-0.008192	chrAADN04011841.1	.	1117	2682	.	0.771027	0.710489	1.06139	1.23643	0.285276	0.504343
MSTRG.14746.1	u	-1.41131	-0.0622592	chrAADN04011856.1	.	2652	3642	.	18.0688	15.8264	5.78621	8.04031	3.99777	8.98434
MSTRG.14747.1	u	-1.32829	-0.142541	chrAADN04011856.1	.	4168	4608	.	39.1966	41.8386	0	57.0328	55.4636	28.0079
MSTRG.14748.1	u	-1.44553	-0.108544	chrAADN04011860.1	.	1813	3335	.	1.47604	3.98357	1.97878	0.950342	1.52032	1.06583
MSTRG.14749.1	u	-1.52754	-0.0446464	chrAADN04011860.1	.	3782	4362	.	1.11872	5.01466	3.20728	0.11429	1.30659	1.73966
MSTRG.14750.1	u	-1.29852	-0.049152	chrAADN04011860.1	.	5114	5513	.	60.458	79.6992	141.31	0	26.9546	47.2055
MSTRG.14751.1	u	-1.14093	-0.145408	chrAADN04011862.1	.	4616	5077	.	0.57436	1.77082	0.766006	0.410036	0.191622	0.172288
MSTRG.14752.1	u	-1.50899	-0.0004096	chrAADN04011862.1	.	5630	6058	.	5.15298	21.4786	15.6783	1.17274	5.62479	3.35329
MSTRG.14753.1	u	-1.34142	-0.113459	chrAADN04011862.1	.	6621	6840	.	3.47435	4.71892	7.04516	0.857681	2.54296	3.96651
MSTRG.14754.1	u	-1.26325	-0.0004096	chrAADN04011867.1	.	537	810	.	1.19177	5.0883	2.13103	0	0.735507	0.467687
MSTRG.14755.1	u	-1.31804	-0.057344	chrAADN04011867.1	.	2056	2845	.	4.36711	6.07803	8.48909	0.505425	3.21342	2.70622
MSTRG.14757.1	u	-1.37184	-0.0004096	chrAADN04011886.1	.	3738	3992	.	0	0.312767	0.334048	0.257717	0.181264	1.19692
MSTRG.14759.1	u	-1.35113	-0.0004096	chrAADN04011892.1	.	6895	7345	.	1.00788	0.73366	1.03336	1.84987	0.180621	0.320468
MSTRG.1476.1	i	-1.23879	-0.024576	chr1	-	155822647	155823942	KLF12	0.486039	1.52633	0.557774	0.610981	0	0.017823
MSTRG.14760.1	u	-1.19981	-0.145408	chrAADN04011900.1	.	71	411	.	0	2.32934	1.72884	0.409228	0	0
MSTRG.14761.1	u	-1.00845	-0.0364544	chrAADN04011911.1	.	1119	5003	.	0.856943	1.027	0.89933	1.42051	0.241647	0.746689
MSTRG.14762.1	u	-1.22319	-0.0004096	chrAADN04011917.1	.	63	1227	.	1.04996	0.984704	0.989337	0.871686	0.667672	1.29755
MSTRG.14763.1	u	-1.18492	-0.0004096	chrAADN04011925.1	.	1251	1729	.	0.80328	1.25178	0.630531	0.725226	0.207072	0.257714
MSTRG.14764.1	u	-1.26855	-0.0004096	chrAADN04011925.1	.	3314	3704	.	1.18263	1.29724	1.01221	0.713369	0.166892	0.160715
MSTRG.14767.1	u	-1.00941	-0.159744	chrAADN04011929.1	+	3336	7125	.	2.36302	2.21243	2.3889	1.48291	1.37912	1.62149
MSTRG.14768.1	u	-1.02351	-0.0745472	chrAADN04011932.1	.	5135	5508	.	0.772755	1.78425	1.638	1.15907	0.553678	1.25866
MSTRG.14769.1	u	-1.41611	-0.103219	chrAADN04011932.1	.	6857	7374	.	0.917275	1.83396	1.99998	0.614398	0.184133	1.5368
MSTRG.14772.1	u	-1.15197	-0.0823296	chrAADN04011948.1	+	6480	7502	.	0.289889	0	0.120293	0.648121	0.309122	1.62382
MSTRG.14778.1	u	-1.00544	-0.0405504	chrAADN04011978.1	.	1419	1836	.	1.06831	1.70922	1.80029	2.41189	0	1.83608
MSTRG.14781.1	u	-1.12421	-0.024576	chrAADN04011983.1	.	747	2476	.	0.873629	1.28454	0.988983	0.788162	0.582453	0.610114
MSTRG.14782.1	u	-1.37331	-0.069632	chrAADN04011983.1	.	2925	3248	.	0.523589	1.41556	0.498889	0.205138	0.192005	0.121973
MSTRG.14788.1	u	-1.15119	-0.024576	chrAADN04012001.1	.	5792	7556	.	1.44567	1.53599	1.2895	0.954999	0.262899	0.647978
MSTRG.14789.1	u	-1.07046	-0.0004096	chrAADN04012004.1	.	53	2525	.	2.06732	1.96926	2.27785	1.54721	0.397299	1.28438
MSTRG.14790.1	u	-1.02589	-0.04096	chrAADN04012004.1	.	3044	7515	.	1.7856	2.78964	2.08552	1.93502	0.778185	1.43701
MSTRG.14794.1	u	-1.1379	-0.028672	chrAADN04012018.1	.	5656	6490	.	1.02594	0.822191	1.33189	1.16245	0.070595	0.368425
MSTRG.14797.1	u	-1.13537	-0.0847872	chrAADN04012021.1	.	6689	7435	.	8.79736	6.91456	7.60174	5.40092	5.77132	11.1425
MSTRG.14800.1	u	-1.06824	-0.151142	chrAADN04012040.1	.	39	667	.	2.11475	1.66844	2.7148	1.60123	0.977094	2.06535
MSTRG.14801.1	u	-1.18286	-0.0741376	chrAADN04012041.1	.	135	5172	.	0.938453	1.00856	1.30981	0.798748	0.418184	0.828022
MSTRG.14803.1	u	-1.09508	-0.04096	chrAADN04012069.1	.	4392	5249	.	0.211015	0.179011	0.257272	1.61105	1.22772	2.18319
MSTRG.14805.1	u	-1.28019	-0.0864256	chrAADN04012076.1	.	3653	5119	.	93.1226	156.934	84.4755	57.4582	34.3278	15.1255
MSTRG.14807.1	u	-1.29366	-0.0004096	chrAADN04012085.1	.	488	1169	.	0.921762	1.38622	0.718004	1.01781	0.299324	0.824758
MSTRG.14811.1	u	-1.20365	-0.0516096	chrAADN04012126.1	.	5104	7448	.	1.56155	1.97802	1.72967	3.94917	2.78565	8.58147
MSTRG.14814.1	u	-1.11382	-0.012288	chrAADN04012142.1	.	1	1577	.	4.66022	3.42838	4.8045	3.75571	5.35646	6.38633
MSTRG.14818.1	u	-1.39401	-0.0004096	chrAADN04012164.1	.	6782	7390	.	1.21861	0.318139	0.618355	0.602707	0.971323	1.15338
MSTRG.14820.1	u	-1.15816	-0.0684032	chrAADN04012176.1	.	4453	5036	.	1.15471	1.31917	1.54715	0.853889	0.972119	0.99257
MSTRG.14825.1	u	-1.44779	-0.0077824	chrAADN04012212.1	-	164	1058	.	0	1.15184	0	0	0	1.05146
MSTRG.14829.1	u	-1.43147	-0.016384	chrAADN04012217.1	.	3778	5577	.	2.43204	3.34345	1.80807	0.630625	0.459564	0.684719
MSTRG.14831.1	u	-1.28058	-0.136806	chrAADN04012218.1	.	3652	3859	.	0	1.56319	0.564343	0.089759	0	0
MSTRG.14832.1	u	-1.1321	-0.100352	chrAADN04012218.1	.	6130	6433	.	0.651123	1.96545	0.453963	0	0.472239	0.816732
MSTRG.14833.1	u	-1.11481	-0.0856064	chrAADN04012230.1	.	376	1646	.	1.35011	5.26924	3.3923	0.181655	0.993113	1.44086
MSTRG.14834.1	u	-1.37745	-0.0487424	chrAADN04012230.1	.	2094	2963	.	38.9645	50.7559	86.7927	2.8378	17.8513	28.5874
MSTRG.14835.1	u	-1.08206	-0.0917504	chrAADN04012242.1	.	3376	3850	.	3.35091	3.46302	1.78914	0.647483	0.638811	2.36086
MSTRG.14837.1	u	-1.3348	-0.0598016	chrAADN04012245.1	.	5872	6834	.	0.807314	1.63574	0.949835	0.13151	0.270239	0.486094
MSTRG.14838.1	u	-1.01353	-0.193331	chrAADN04012248.1	.	45	372	.	1.65008	3.05609	2.00314	0.754003	0.525885	0.294614
MSTRG.14839.1	u	-1.0967	-0.065536	chrAADN04012250.1	.	4061	4442	.	1.78374	0	0	0	0	0
MSTRG.14844.1	u	-1.35723	-0.192512	chrAADN04012269.1	.	560	760	.	0.52851	1.04004	0.647131	1.13134	1.1141	2.09605
MSTRG.14845.1	u	-1.22347	-0.0016384	chrAADN04012286.1	.	45	1759	.	1.36946	0.578131	1.01262	0.442342	0.468453	0.90463
MSTRG.14859.1	u	-1.14774	-0.0016384	chrAADN04012384.1	.	139	2250	.	0.919054	0.946024	0.813635	1.30883	0.540598	1.04733
MSTRG.14860.1	u	-1.2427	-0.06144	chrAADN04012384.1	.	5776	7251	.	0.862458	1.12191	0.92317	1.24681	0.376638	1.09463
MSTRG.14869.1	u	-1.25554	-0.115098	chrAADN04012418.1	-	3544	4547	.	1.72393	2.19833	1.53039	0.526081	0.26419	0.424019
MSTRG.1487.1	i	-1.22223	-0.08192	chr1	.	160759993	160760206	ENSGALG00000045907	0.452095	0.777554	0	0.384447	0.764865	1.74457
MSTRG.14872.1	u	-1.14538	-0.0290816	chrAADN04012431.1	.	243	7187	.	1.39678	1.90235	1.85233	1.86042	0.451342	1.26883
MSTRG.14873.1	u	-1.19519	-0.069632	chrAADN04012434.1	.	5186	7278	.	1.22768	1.29012	1.07173	0.535505	0.355166	0.458562
MSTRG.14877.1	u	-1.04621	-0.045056	chrAADN04012437.1	.	4175	7276	.	0.955468	1.22991	1.22979	2.30743	1.68119	2.72276
MSTRG.14879.1	u	-1.00752	-0.073728	chrAADN04012439.1	+	347	3991	.	0	0	1.43971	0	0	0
MSTRG.14885.1	u	-1.42668	-0.0004096	chrAADN04012470.1	.	2867	3248	.	0.521856	0.33045	0.091355	1.5726	1.01697	0.379816
MSTRG.14887.1	u	-1.2545	-0.0004096	chrAADN04012473.1	.	87	1388	.	0.871548	1.27287	1.33395	0.673184	0.238316	0.422256
MSTRG.14888.1	u	-1.07255	-0.024576	chrAADN04012473.1	+	2586	4307	.	0	1.51465	0	0	0	0
MSTRG.14890.1	u	-1.32699	-0.0303104	chrAADN04012476.1	.	28	1085	.	2.44267	2.98437	5.02225	0.196163	1.22486	1.90873
MSTRG.14895.1	u	-1.10175	-0.0815104	chrAADN04012523.1	.	4271	4953	.	2.22195	4.39487	1.46126	0.286263	0.41715	0.325421
MSTRG.14896.1	u	-1.43902	-0.0790528	chrAADN04012523.1	.	5733	7069	.	6.02802	8.8781	3.82609	3.87978	2.17821	0.815128
MSTRG.14897.1	u	-1.38287	-0.0577536	chrAADN04012524.1	-	4217	6341	.	1.28158	1.39813	1.41259	0.798835	0.842401	1.22905
MSTRG.14898.1	u	-1.09611	-0.049152	chrAADN04012530.1	.	44	1494	.	0.952062	1.34489	0.73847	0.700387	0.517482	0.848641
MSTRG.14901.1	u	-1.33767	-0.0581632	chrAADN04012538.1	.	418	962	.	0.460519	2.65343	1.34898	0.292779	0.729178	0.619557
MSTRG.14902.1	u	-1.17675	-0.0233472	chrAADN04012538.1	.	1562	3091	.	1.41055	5.9429	2.92226	0.358394	0.939669	1.45259
MSTRG.14904.1	u	-1.06494	-0.185139	chrAADN04012577.1	.	243	1177	.	0.553975	0.934005	1.56743	0.756511	0.174595	0.798881
MSTRG.14905.1	u	-1.08374	-0.262144	chrAADN04012583.1	.	62	1998	.	2.12977	1.90441	1.22135	0.736384	0.149634	0.256866
MSTRG.14906.1	u	-1.24292	-0.0569344	chrAADN04012583.1	.	2644	3639	.	2.3777	1.46057	1.31599	0.719426	0.382837	0.495483
MSTRG.14907.1	u	-1.15125	-0.012288	chrAADN04012583.1	.	6480	7160	.	1.3317	1.766	0.681324	0.245093	0.47943	0.153793
MSTRG.14909.1	u	-1.16345	-0.04096	chrAADN04012594.1	.	55	7149	.	1.91543	3.046	2.3725	1.53623	0.685996	0.980241
MSTRG.14912.1	u	-1.20377	-0.073728	chrAADN04012599.1	.	498	6587	.	0.481106	0.486615	0.340903	1.34177	0.732617	0.828369
MSTRG.14913.1	u	-1.04913	-0.0126976	chrAADN04012606.1	.	175	753	.	0.624369	1.33222	0.88984	0.325029	0.139376	0.634547
MSTRG.14915.1	u	-1.27226	-0.098304	chrAADN04012606.1	.	5203	6162	.	1.08681	1.16729	0.56147	1.68988	0.322196	0.588176
MSTRG.14916.1	u	-1.0128	-0.0004096	chrAADN04012606.1	.	6811	7120	.	1.26462	0.344886	0.747589	0.346496	0.095426	0.356767
MSTRG.14917.1	u	-1.33038	-0.108134	chrAADN04012626.1	.	335	1506	.	0.895595	2.12194	0.909799	0.527459	0.64852	0.849042
MSTRG.14918.1	u	-1.31226	-0.0221184	chrAADN04012626.1	.	2965	3693	.	1.35593	2.35158	3.06837	0.208126	0.53842	1.08995
MSTRG.14924.1	u	-1.09513	-0.0831488	chrAADN04012662.1	+	73	1208	.	1.13253	1.25682	0.799558	0.439005	0.704321	0.280199
MSTRG.14930.1	u	-1.31449	-0.0004096	chrAADN04012683.1	-	40	774	.	0	1.12245	1.85916	0.958554	0.684511	0
MSTRG.14932.1	u	-1.12493	-0.02048	chrAADN04012690.1	-	210	3820	.	31.2673	25.3163	31.9336	3.68748	14.5832	14.9848
MSTRG.14938.1	u	-1.07299	-0.036864	chrAADN04012733.1	.	2607	3790	.	0.294317	1.05953	1.3151	0.644929	0.013687	0.226803
MSTRG.14939.1	u	-1.04472	-0.073728	chrAADN04012733.1	.	6628	7088	.	0.672986	1.11002	1.57903	0.517031	0.163727	0
MSTRG.1494.1	u	-1.03747	-0.0004096	chr1	+	165448807	165454277	.	0.156391	0.425023	0.193289	0.533358	2.55219	1.48428
MSTRG.14942.1	u	-1.20956	-0.0479232	chrAADN04012754.1	+	1215	6952	.	3.44722	4.52915	5.21766	1.59488	0.48332	2.76484
MSTRG.14946.1	u	-1.36079	-0.198246	chrAADN04012788.1	.	3140	3648	.	0.365888	1.68226	1.04868	0.294047	0.341445	0.457203
MSTRG.14947.1	u	-1.15149	-0.0303104	chrAADN04012782.1	-	1965	2994	.	0.358255	1.36156	1.11883	0.309739	0	0.503342
MSTRG.14950.1	u	-1.57447	-0.045056	chrAADN04012842.1	+	6127	6512	.	0.296838	1.38664	0.663623	0.463844	0.209531	0.588603
MSTRG.14951.1	u	-1.32808	-0.135168	chrAADN04012854.1	.	1632	4193	.	2.3033	2.20024	2.1004	1.61494	1.67153	1.92307
MSTRG.14955.1	u	-1.31152	-0.0692224	chrAADN04012883.1	-	2374	6934	.	0.095585	0.129363	0.098913	0.056588	0.15226	0.068761
MSTRG.14956.1	u	-1.40081	-0.0004096	chrAADN04012920.1	.	2631	3398	.	1.76827	1.10174	2.04252	1.95109	1.14026	1.2877
MSTRG.14957.1	u	-1.00094	-0.028672	chrAADN04012920.1	.	4146	5638	.	2.02963	2.02047	2.14289	1.89862	1.4159	2.19717
MSTRG.14960.1	u	-1.28343	-0.0004096	chrAADN04012974.1	.	732	1144	.	0.780978	1.3856	0.841909	1.28655	0.546161	1.27167
MSTRG.14961.1	u	-1.22119	-0.067584	chrAADN04012983.1	.	2337	4239	.	1.15542	1.80104	0.951715	1.80638	1.16353	1.54217
MSTRG.14962.1	u	-1.1012	-0.0729088	chrAADN04012983.1	.	4522	6257	.	2.26708	3.08914	2.24877	2.87776	1.24126	1.89078
MSTRG.14964.1	u	-1.33317	-0.119603	chrAADN04012985.1	+	3810	4472	.	6.89716	7.84894	5.55071	7.99673	16.9805	21.7365
MSTRG.14975.1	u	-1.00578	-0.016384	chrAADN04013048.1	.	1197	3428	.	0.762239	0.760329	0.784993	1.34174	0.218101	0.736727
MSTRG.14978.1	u	-1.19725	-0.0004096	chrAADN04013089.1	.	1921	2621	.	1.58072	0.919742	0.541501	0.279115	0.34272	0.231677
MSTRG.14979.1	u	-1.16553	-0.077824	chrAADN04013102.1	.	556	990	.	0.569989	0.721514	0.502863	0.618894	0.208266	1.53688
MSTRG.14986.1	u	-1.22234	-0.018432	chrAADN04013123.1	.	5293	6485	.	0.608287	1.33145	0.456997	0.322171	0.331881	0.597319
MSTRG.14987.1	u	-1.19754	-0.032768	chrAADN04013132.1	.	43	977	.	1.67856	1.77535	1.59627	1.75636	1.03931	1.56266
MSTRG.14988.1	u	-1.1501	-0.028672	chrAADN04013135.1	.	502	832	.	1.95517	1.13774	1.05048	0.38731	0.754078	0.784072
MSTRG.14992.1	u	-1.09693	-0.0004096	chrAADN04013168.1	.	1341	1652	.	1.26387	0	1.46899	0	0.409063	0.78475
MSTRG.14994.1	u	-1.31183	-0.0004096	chrAADN04013173.1	.	2822	3028	.	20.0009	59.7093	27.0231	13.1873	23.8102	14.2227
MSTRG.14999.1	u	-1.21194	-0.109773	chrAADN04013197.1	.	196	4695	.	1.10996	1.01615	0.985932	1.18056	0.89543	1.25021
MSTRG.15001.1	u	-1.10785	-0.155648	chrAADN04013203.1	.	1357	5366	.	1.00183	1.14101	0.939889	2.23596	0.387244	1.82543
MSTRG.15002.1	u	-1.21801	-0.0004096	chrAADN04013214.1	.	134	1494	.	0.747766	0.840225	1.05525	1.40067	0.135209	0.322278
MSTRG.15004.1	u	-1.15384	-0.024576	chrAADN04013214.1	.	2362	4411	.	1.19962	1.16692	1.3648	1.44113	0.092259	0.240119
MSTRG.15009.1	u	-1.00768	-0.0004096	chrAADN04013250.1	.	664	3711	.	0.436896	0.804166	0.999168	0.242847	0.212913	1.53255
MSTRG.15010.1	u	-1.27314	-0.0479232	chrAADN04013261.1	.	1668	2346	.	2.8098	4.15872	4.88622	0.09642	1.21292	1.21437
MSTRG.15013.1	u	-1.22449	-0.0073728	chrAADN04013272.1	-	4159	5282	.	46.6043	50.1647	49.244	29.0239	24.8415	35.7342
MSTRG.15014.1	u	-1.34235	-0.012288	chrAADN04013300.1	.	64	3512	.	5.02311	3.90165	4.57033	2.8458	2.75293	2.60377
MSTRG.15015.1	u	-1.29164	-0.073728	chrAADN04013300.1	.	4180	4634	.	1.4041	1.31234	0.720616	1.3259	0.572235	1.28165
MSTRG.15016.1	u	-1.19079	-0.0004096	chrAADN04013300.1	.	5318	6111	.	1.2616	1.24705	1.57927	0.975189	0.412021	1.34262
MSTRG.15018.1	u	-1.41887	-0.0442368	chrAADN04013308.1	.	2603	2896	.	0.146144	0.187357	0.235241	1.27958	0.390272	0.132044
MSTRG.15020.1	u	-1.11715	-0.0303104	chrAADN04013347.1	.	103	2409	.	1.25679	1.60992	1.68706	0.885367	0.616508	0.812954
MSTRG.15021.1	u	-1.1916	-0.094208	chrAADN04013358.1	.	5305	5888	.	1.47982	1.73936	0.896244	1.24372	1.12613	0.659482
MSTRG.15027.1	u	-1.21257	-0.0004096	chrAADN04013399.1	.	82	790	.	0.49108	0.423524	1.03387	2.38714	0.581987	0.930236
MSTRG.15029.1	u	-1.06046	-0.0004096	chrAADN04013399.1	+	4041	6264	.	1.47857	0.128738	1.28622	1.94339	1.67789	1.29133
MSTRG.15029.2	u	-1.05735	-0.0249856	chrAADN04013399.1	+	4046	6244	.	0	1.26089	0	0	0	0
MSTRG.15034.1	u	-1.26857	-0.0499712	chrAADN04013422.1	.	528	1573	.	1.23939	0.63979	0.475575	0.69051	0.349565	0.734531
MSTRG.15036.1	u	-1.22251	-0.110592	chrAADN04013426.1	.	59	3382	.	1.74669	1.49688	1.77175	3.19632	0.768947	1.63285
MSTRG.15037.1	u	-1.24191	-0.114688	chrAADN04013426.1	.	4258	6485	.	0.953729	1.0403	1.29304	1.64001	0.59014	1.15964
MSTRG.15040.1	u	-1.13442	-0.160563	chrAADN04013431.1	+	4851	6176	.	0.294404	2.23599	0.574813	0.199039	0.026668	0.132186
MSTRG.15044.1	u	-1.16614	-0.028672	chrAADN04013454.1	.	1119	1732	.	0.638969	0.185653	0.077505	0.985183	1.41049	1.15922
MSTRG.15045.1	u	-1.13843	-0.0528384	chrAADN04013466.1	.	3251	6621	.	0.194155	0.065787	0.373202	1.69302	0.423644	1.90277
MSTRG.15054.1	u	-1.1549	-0.008192	chrAADN04013557.1	+	1021	2175	.	0.614569	6.757	2.85711	0.376473	0	0
MSTRG.15054.2	u	-1.16243	-0.008192	chrAADN04013557.1	+	1027	2987	.	2.64768	0.008318	0.006856	0.125932	0	1.99232
MSTRG.15054.3	u	-1.12058	-0.053248	chrAADN04013557.1	+	1037	2344	.	0	0	7.27902	0	0	0
MSTRG.15054.4	u	-1.06806	-0.008192	chrAADN04013557.1	+	1037	3351	.	0.014846	0	0.562972	1.08251	0	0.587688
MSTRG.15055.1	u	-1.27986	-0.069632	chrAADN04013557.1	-	1021	2465	.	0	1.13593	0.245742	0	0	0.597471
MSTRG.15060.1	u	-1.19626	-0.114688	chrAADN04013574.1	+	2104	4748	.	0	0	2.74483	3.07606	3.46764	0
MSTRG.15060.2	u	-1.19365	-0.114688	chrAADN04013574.1	+	2132	4748	.	0	0	0	1.25145	0	0
MSTRG.15061.1	u	-1.21726	-0.0004096	chrAADN04013591.1	.	70	1567	.	0.486811	0.401545	0.945403	0.952186	0.269282	1.23778
MSTRG.15064.1	u	-1.07788	-0.065536	chrAADN04013607.1	.	84	369	.	0.202036	1.43713	0	0	0.419061	0.270987
MSTRG.15066.1	u	-1.03848	-0.049152	chrAADN04013620.1	.	321	4802	.	1.12041	0.868887	1.47998	0.765603	0.37847	0.739096
MSTRG.15070.1	u	-1.15046	-0.0012288	chrAADN04013634.1	.	3491	6488	.	1.75286	2.36661	1.88476	1.63806	0.289961	0.818648
MSTRG.15074.1	u	-1.083	-0.0118784	chrAADN04013690.1	.	2950	4779	.	0.664128	0.766192	0.495035	1.67532	0.334833	0.427935
MSTRG.15077.1	u	-1.39022	-0.0278528	chrAADN04013723.1	.	5767	6469	.	1.91733	6.72785	4.45191	0.15421	1.55657	1.16721
MSTRG.15078.1	u	-1.21823	-0.053248	chrAADN04013727.1	.	1384	3528	.	0.820439	0.925273	1.07045	1.49263	0.498285	1.1372
MSTRG.15083.1	u	-1.17739	-0.012288	chrAADN04013787.1	.	3320	5483	.	1.14502	1.37948	0.809477	1.01016	0.130872	0.631558
MSTRG.15087.1	u	-1.12105	-0.024576	chrAADN04013806.1	.	2560	3214	.	0.876292	1.31196	0.965319	0.900712	0.494974	0.669224
MSTRG.15090.1	u	-1.3245	-0.356352	chrAADN04013810.1	.	4665	5118	.	2.60112	0	0	0	0	0
MSTRG.15093.1	u	-1.15024	-0.0126976	chrAADN04013821.1	.	346	1238	.	0.63821	1.40715	0.746597	0.416043	0.018268	0.189762
MSTRG.15099.1	u	-1.22021	-0.0708608	chrAADN04013849.1	.	6133	6337	.	1.38331	0.908721	0.521532	0.596827	0.771387	0.566749
MSTRG.15100.1	u	-1.16828	-0.0700416	chrAADN04013865.1	-	14	3936	.	6.76048	4.67017	2.77876	1.92968	2.19327	0.700747
MSTRG.15100.2	u	-1.16376	-0.210534	chrAADN04013865.1	-	14	4180	.	0	0	3.61382	1.05988	0.300257	2.78759
MSTRG.15100.3	u	-1.17878	-0.0651264	chrAADN04013865.1	-	14	4180	.	0	0	1.53835	0.810772	0	1.00236
MSTRG.15100.4	u	-1.01444	-0.210534	chrAADN04013865.1	-	14	3577	.	0	0	0.542846	0	0	0.710478
MSTRG.15100.5	u	-1.13356	-0.0700416	chrAADN04013865.1	-	14	4023	.	0	0	2.07662	0.205885	0.662326	0
MSTRG.15100.6	u	-1.13125	-0.210534	chrAADN04013865.1	-	14	4193	.	0	0.972244	0	0	0	0
MSTRG.15103.1	u	-1.15974	-0.0323584	chrAADN04013890.1	.	1903	2978	.	1.14741	5.11293	1.87742	0.181319	0.711426	0.987044
MSTRG.15104.1	u	-1.33318	-0.0446464	chrAADN04013890.1	.	3748	4754	.	4.05763	5.9086	6.49395	0.213767	1.67092	1.95354
MSTRG.15106.1	u	-1.12903	-0.032768	chrAADN04013900.1	.	240	1515	.	1.29396	1.51839	0.867595	0.215279	0.118986	0.452419
MSTRG.15108.1	u	-1.10239	-0.147456	chrAADN04013913.1	.	5559	6271	.	0.577054	1.27257	0.497459	0.208781	0.140028	0.452912
MSTRG.15109.1	u	-1.06565	-0.0004096	chrAADN04013914.1	.	3288	3490	.	0.754179	0.510656	1.39859	0	0.258501	0.303708
MSTRG.15110.1	u	-1.39523	-0.079872	chrAADN04013914.1	.	4357	5488	.	2.34255	6.22982	3.0738	0.331615	1.77011	1.63767
MSTRG.15111.1	u	-1.29855	-0.0835584	chrAADN04013926.1	.	257	1416	.	92.3913	143.584	77.5024	73.7409	35.4823	18.7386
MSTRG.15118.1	u	-1.12243	-0.159334	chrAADN04013969.1	-	87	1897	.	1.77683	2.20081	0.580782	1.01469	1.22763	0.997911
MSTRG.15118.2	u	-1.0185	-0.129434	chrAADN04013969.1	-	303	1842	.	0	0	1.40936	0	0	0.964565
MSTRG.15120.1	u	-1.20375	-0.0098304	chrAADN04014002.1	.	2553	4592	.	1.08723	1.44116	1.16847	0.720802	0.486613	0.510042
MSTRG.15121.1	u	-1.0366	-0.038912	chrAADN04014008.1	.	55	1537	.	0.693344	0.882274	1.24366	0.794129	0.203069	0.776656
MSTRG.15129.1	u	-1.2445	-0.036864	chrAADN04014036.1	.	82	4532	.	1.5503	1.38637	0.941921	1.41119	0.422901	0.678469
MSTRG.15131.1	u	-1.2025	-0.024576	chrAADN04014039.1	.	66	488	.	0.436073	1.32074	0.601504	0.641748	0	0.297114
MSTRG.15132.1	u	-1.00873	-0.02048	chrAADN04014041.1	.	394	2231	.	0.241667	0.615197	0.180892	0.678432	0.804562	1.54132
MSTRG.15133.1	u	-1.14977	-0.0004096	chrAADN04014048.1	.	51	740	.	0.217516	0.415784	0.134717	0.39396	0	1.68038
MSTRG.15137.1	u	-1.21296	-0.144998	chrAADN04014069.1	.	5690	6174	.	6.23524	8.2104	10.1674	0.328486	2.36824	3.66557
MSTRG.15138.1	u	-1.11601	-0.0290816	chrAADN04014074.1	.	114	6263	.	0.610755	0.869255	0.777126	3.08975	0.482701	1.2411
MSTRG.15140.1	u	-1.11452	-0.0782336	chrAADN04014090.1	.	20	3914	.	0.238121	0.07346	0.145024	1.4885	0.144387	0.889399
MSTRG.15146.1	u	-1.31501	-0.126976	chrAADN04014163.1	.	64	883	.	0.627511	0.978461	0.51863	0.839535	0.215129	1.35063
MSTRG.15148.1	u	-1.14057	-0.069632	chrAADN04014166.1	.	5228	6282	.	0.912341	1.25579	0.828314	0.446483	0.336171	0.585643
MSTRG.15160.1	u	-1.00055	-0.0004096	chrAADN04014262.1	.	4103	5483	.	2.22025	2.11321	2.41155	1.28224	1.76352	1.92195
MSTRG.15163.1	u	-1.20752	-0.098304	chrAADN04014276.1	.	2335	3753	.	1.00204	1.39314	1.13129	0.769379	0.285653	0.616194
MSTRG.15166.1	u	-1.56085	-0.0045056	chrAADN04014318.1	+	1508	4952	.	0.403321	2.26635	1.15266	0.46547	0.084213	0.520811
MSTRG.15174.1	u	-1.00733	-0.175718	chrAADN04014355.1	.	5410	6136	.	1.65197	0	2.09443	1.92844	0	1.41968
MSTRG.15177.1	u	-1.41263	-0.0106496	chrAADN04014374.1	.	52	1328	.	2.24827	1.93223	2.57976	1.77429	0.470973	0.832941
MSTRG.15180.1	u	-1.06672	-0.0872448	chrAADN04014376.1	.	2372	3015	.	0	1.16449	1.27775	1.54287	1.22708	0
MSTRG.15181.1	u	-1.10037	-0.008192	chrAADN04014379.1	.	3658	3932	.	0.702008	2.02597	0.576245	0.830524	0.760912	0.729702
MSTRG.15182.1	u	-1.02045	-0.008192	chrAADN04014381.1	-	109	2546	.	1.35604	0	1.84297	0	1.16576	1.97431
MSTRG.15185.1	u	-1.20092	-0.049152	chrAADN04014401.1	+	4750	6140	.	12.0534	7.92274	11.4585	5.72591	3.82682	4.59635
MSTRG.15187.1	u	-1.1961	-0.077824	chrAADN04014405.1	.	3694	6116	.	1.99239	1.64332	1.17889	0.648012	0.140851	0.729311
MSTRG.15188.1	u	-1.20803	-0.0557056	chrAADN04014413.1	.	3109	6083	.	0.652227	0.651121	0.526319	1.40393	0.634508	0.698922
MSTRG.15191.1	u	-1.48627	-0.0323584	chrAADN04014437.1	.	1387	3107	.	0.749408	0.775155	0.389745	1.36091	0.347761	0.242693
MSTRG.15192.1	u	-1.19824	-0.02048	chrAADN04014440.1	.	5446	6017	.	1.00267	1.4505	1.56824	1.17154	0.442828	0.18139
MSTRG.15194.1	u	-1.34177	-0.0004096	chrAADN04014443.1	.	2920	3352	.	1.17193	1.23414	1.59176	1.01958	0.037676	0.429896
MSTRG.15195.1	u	-1.11701	-0.0126976	chrAADN04014443.1	.	3799	6108	.	1.29402	1.52164	1.40728	1.03455	0.440612	0.634986
MSTRG.15200.1	u	-1.00327	-0.10281	chrAADN04014475.1	-	585	2468	.	1.26874	2.93774	1.33087	0.62353	0.916563	1.08612
MSTRG.15201.1	u	-1.18801	-0.0004096	chrAADN04014476.1	.	235	2005	.	2.46287	1.96498	1.92407	1.60909	0.934331	1.41292
MSTRG.15202.1	u	-1.15593	-0.0004096	chrAADN04014476.1	.	2289	2980	.	2.02928	0.766977	0.841498	1.07325	0.382697	0.604282
MSTRG.15203.1	u	-1.17189	-0.04096	chrAADN04014481.1	.	135	5949	.	0.460556	0.637803	0.551331	2.47334	0.585452	1.71354
MSTRG.15206.1	u	-1.16861	-0.0446464	chrAADN04014488.1	.	58	2555	.	2.95907	3.74838	1.89732	1.84227	3.11552	3.3489
MSTRG.15212.1	u	-1.54854	-0.0012288	chrAADN04014504.1	.	4716	4939	.	0.432243	3.12805	1.88439	1.06129	0.242278	1.13274
MSTRG.15217.1	u	-1.08848	-0.0004096	chrAADN04014564.1	.	2338	5695	.	1.72336	1.6358	2.25426	1.27953	0.734474	1.32506
MSTRG.15220.1	u	-1.42913	-0.090112	chrAADN04014573.1	.	2208	2747	.	0.681123	1.1341	1.04913	0.582683	0.42033	0.908589
MSTRG.15222.1	u	-1.56023	-0.04096	chrAADN04014579.1	.	4685	4935	.	0.768542	3.00558	2.30545	1.71843	1.08932	1.52408
MSTRG.15224.1	u	-1.21659	-0.0077824	chrAADN04014595.1	+	396	3954	.	2.10512	2.10921	2.71888	1.86592	1.28645	1.71562
MSTRG.15226.1	u	-1.41278	-0.0466944	chrAADN04014603.1	-	1310	2452	.	1.62597	0.618014	0.956892	2.97171	0.05668	2.39551
MSTRG.15226.2	u	-1.39331	-0.0352256	chrAADN04014603.1	-	1654	2452	.	0.161195	0.918776	0	0	1.61672	0
MSTRG.15227.1	u	-1.22202	-0.125747	chrAADN04014610.1	.	3368	4180	.	0.443295	1.38658	0.579483	0.433333	0.972335	1.36999
MSTRG.15229.1	u	-1.35465	-0.282624	chrAADN04014620.1	.	83	2706	.	15.1573	13.4777	9.70146	18.7944	19.0923	26.847
MSTRG.15235.1	u	-1.04549	-0.0507904	chrAADN04014647.1	.	85	4375	.	14.6523	11.6881	12.9834	6.60188	4.94407	10.0869
MSTRG.15236.1	u	-1.29328	-0.1536	chrAADN04014650.1	.	3450	3876	.	3.73869	4.67647	3.04256	1.58434	2.83489	6.09494
MSTRG.15238.1	u	-1.33232	-0.0131072	chrAADN04014664.1	.	2425	3731	.	1.35004	1.25629	1.13739	1.70881	0.763887	0.682993
MSTRG.15244.1	u	-1.08662	-0.012288	chrAADN04014730.1	.	1063	2048	.	0.425246	1.27016	0.551491	0.319117	0.066181	0.042488
MSTRG.15245.1	u	-1.06	-0.0249856	chrAADN04014736.1	.	7	4696	.	0.832175	1.03366	0.869197	1.55034	0.783592	1.05331
MSTRG.15257.1	u	-1.06584	-0.147456	chrAADN04014841.1	.	1039	1308	.	0.851644	3.10975	1.98341	0.987426	1.52584	2.69926
MSTRG.15260.1	u	-1.22732	-0.0086016	chrAADN04014881.1	.	82	5844	.	4.98401	5.86444	6.5243	4.41353	0.951186	2.58017
MSTRG.15262.1	u	-1.10525	-0.0733184	chrAADN04014901.1	.	37	448	.	0.49914	1.46091	0.887844	0.278537	0.184255	0.218956
MSTRG.15264.1	u	-1.18642	-0.016384	chrAADN04014902.1	+	4443	5781	.	1.19337	1.48266	1.77166	0	0.901052	0
MSTRG.15264.2	u	-1.04459	-0.016384	chrAADN04014902.1	+	4459	5781	.	0.38551	0	0	0	0	0
MSTRG.15269.1	u	-1.26718	-0.026624	chrAADN04014958.1	.	433	1649	.	0.597996	0.42291	0.676735	1.28025	0.208669	0.455764
MSTRG.1527.1	i	-1.20737	-0.0004096	chr1	.	168196856	168197245	LRCH1	0.741938	1.47123	0.72724	0.717113	0.720592	0.841443
MSTRG.15271.1	u	-1.07996	-0.065536	chrAADN04014962.1	-	609	2116	.	2.36014	2.32113	1.43216	4.991	4.0459	5.93402
MSTRG.15275.1	u	-1.04754	-0.036864	chrAADN04014994.1	.	1395	1721	.	1.05479	1.93015	1.16471	1.36113	0.884699	0.969819
MSTRG.15286.1	u	-1.11155	-0.0004096	chrAADN04015047.1	.	5288	5774	.	1.61576	1.17937	1.41216	1.2881	0.556967	1.28518
MSTRG.15287.1	u	-1.1974	-0.04096	chrAADN04015062.1	.	4041	4696	.	0.24155	0	0	2.48637	1.77826	3.45756
MSTRG.15291.1	u	-1.21488	-0.049152	chrAADN04015121.1	.	2243	3634	.	0.7987	1.33662	0.898767	1.12055	0.837328	0.875582
MSTRG.15292.1	u	-1.02694	-0.0032768	chrAADN04015121.1	.	4319	5655	.	0.872336	1.21344	1.36564	1.64365	0.859897	1.61891
MSTRG.15293.1	u	-1.34556	-0.0004096	chrAADN04015153.1	.	831	1513	.	1.08549	2.23912	1.12803	0.45285	0.282166	0.97403
MSTRG.15294.1	u	-1.45594	-0.0004096	chrAADN04015153.1	-	1991	2401	.	0.357963	0	1.53068	0	0	0
MSTRG.15295.1	u	-1.12451	-0.0442368	chrAADN04015167.1	.	5405	5686	.	0	3.44343	1.99171	0.260848	1.29533	0
MSTRG.15297.1	u	-1.22477	-0.04096	chrAADN04015169.1	.	2554	2948	.	2.55435	4.19611	3.43958	3.41382	2.55678	2.87489
MSTRG.15301.1	u	-1.22378	-0.0233472	chrAADN04015235.1	.	2376	5011	.	1.02478	1.08208	1.13494	1.25811	0.506947	0.973771
MSTRG.15305.1	u	-1.06619	-0.028672	chrAADN04015262.1	.	4206	5024	.	0.485363	1.29585	0.551221	0.045592	0.078348	0.215518
MSTRG.15311.1	u	-1.43139	-0.0233472	chrAADN04015316.1	.	578	1146	.	0.891302	1.84941	1.14662	1.65349	0.824192	0.763009
MSTRG.15312.1	u	-1.17625	-0.1024	chrAADN04015323.1	.	2371	2695	.	1.7207	1.2532	0.797279	0.924683	0.721318	0.846241
MSTRG.15313.1	u	-1.33407	-0.065536	chrAADN04015342.1	.	132	1954	.	0.443423	1.00383	0.717516	0.944859	0.293522	1.46515
MSTRG.15314.1	u	-1.31135	-0.0004096	chrAADN04015370.1	.	532	737	.	2.76829	8.21306	3.20332	1.83919	4.56203	2.03839
MSTRG.15318.1	u	-1.28592	-0.1024	chrAADN04015400.1	.	2524	2875	.	0.311893	1.72189	1.25842	0.291009	0.35918	0.555203
MSTRG.15322.1	u	-1.36347	-0.108954	chrAADN04015427.1	.	1141	1343	.	0.421854	0	1.13773	1.3728	0	1.53539
MSTRG.15323.1	u	-1.53663	-0.0446464	chrAADN04015427.1	.	3744	4754	.	0.676611	0.430005	0.203656	1.33871	0.046903	0.244342
MSTRG.15325.1	u	-1.06436	-0.0045056	chrAADN04015448.1	.	49	2545	.	2.25788	2.90131	2.53662	2.37511	0.589916	1.54906
MSTRG.15326.1	u	-1.05659	-0.0004096	chrAADN04015448.1	.	3295	3636	.	0.746431	0.978113	1.07745	2.09153	0.58704	0.734558
MSTRG.15327.1	u	-1.10789	-0.0004096	chrAADN04015448.1	.	4427	5247	.	1.42529	1.84458	1.63949	1.1568	0.425627	0.890079
MSTRG.15329.1	u	-1.10018	-0.0004096	chrAADN04015454.1	.	3	669	.	3.79329	3.20956	2.509	2.00824	2.26044	1.0669
MSTRG.15332.1	u	-1.28981	-0.0004096	chrAADN04015481.1	.	2851	3767	.	0.749362	0.55063	1.39364	1.31768	0.071161	0.246623
MSTRG.15333.1	u	-1.31002	-0.0589824	chrAADN04015482.1	.	39	956	.	0.956018	1.72999	3.20449	0.020338	0.794401	1.37172
MSTRG.15341.1	u	-1.36221	-0.0421888	chrAADN04015540.1	.	865	1267	.	0.493743	1.59985	1.88147	0.279816	0.696538	0.630302
MSTRG.15342.1	u	-1.30031	-0.0679936	chrAADN04015540.1	.	3216	3843	.	2.79793	4.64426	7.39576	0.110096	1.13261	2.20584
MSTRG.15345.1	u	-1.15163	-0.0118784	chrAADN04015562.1	.	23	2619	.	7.57868	4.60726	6.77414	4.75248	3.81443	5.93693
MSTRG.15355.1	u	-1.2095	-0.016384	chrAADN04015626.1	-	77	1342	.	0	0	1.35521	0	0	0
MSTRG.15356.1	u	-1.12992	-0.0303104	chrAADN04015630.1	+	2818	5460	.	1.94029	1.80438	1.81853	1.24436	1.72396	1.67969
MSTRG.15359.1	u	-1.1947	-0.0704512	chrAADN04015654.1	.	4546	4790	.	0.134856	0.310701	1.26856	0	0.249034	0.088346
MSTRG.15363.1	u	-1.44982	-0.0004096	chrAADN04015674.1	+	2323	2982	.	0	1.70541	0	0.961968	0.26448	1.08774
MSTRG.15364.1	u	-1.21275	-0.0004096	chrAADN04015695.1	.	25	782	.	2.97277	1.28079	1.84052	1.82593	2.01762	1.94893
MSTRG.15365.1	u	-1.07535	-0.0507904	chrAADN04015696.1	.	1172	2066	.	0.997719	1.43798	0.990749	1.12992	0.36759	0.728331
MSTRG.15366.1	u	-1.15905	-0.045056	chrAADN04015696.1	.	2974	5030	.	1.04112	1.2828	1.36159	1.31164	0.506833	0.796179
MSTRG.15367.1	u	-1.06133	-0.0475136	chrAADN04015697.1	.	34	5209	.	0.70572	0.771601	0.622108	2.65972	0.424999	2.13171
MSTRG.15371.1	u	-1.15926	-0.0004096	chrAADN04015725.1	.	2300	3399	.	0.679784	0.800512	1.29143	1.18791	0.342737	0.667751
MSTRG.15373.1	u	-1.2043	-0.135168	chrAADN04015731.1	.	122	5203	.	0.450631	0.490533	0.4152	3.0155	1.30723	1.41129
MSTRG.15375.1	u	-1.34444	-0.117965	chrAADN04015737.1	.	4319	4808	.	2.62364	4.29321	3.74002	1.48114	1.92569	2.6823
MSTRG.15377.1	u	-1.1956	-0.0651264	chrAADN04015751.1	+	1794	5191	.	0.982201	3.97939	2.84562	0	0.072897	0
MSTRG.15378.1	u	-1.21013	-0.008192	chrAADN04015760.1	.	489	5145	.	2.03515	2.3992	1.77883	2.09254	0.217855	0.464164
MSTRG.15381.1	u	-1.24555	-0.0004096	chrAADN04015767.1	.	4336	5324	.	0.359538	0.057049	0	1.53455	0.536313	0.698077
MSTRG.15382.1	u	-1.57719	-0.0270336	chrAADN04015786.1	.	957	1334	.	0.148132	3.07997	1.79205	0.843106	0.207734	1.1395
MSTRG.15385.1	u	-1.0247	-0.0458752	chrAADN04015824.1	+	814	1289	.	10.0283	11.1332	11.3253	4.47133	6.30248	7.46177
MSTRG.15388.1	u	-1.20636	-0.0274432	chrAADN04015840.1	.	145	5280	.	8.0489	10.1904	10.9106	15.1057	2.90666	6.66089
MSTRG.15389.1	u	-1.29593	-0.0217088	chrAADN04015843.1	.	16	3155	.	0	0	1.54362	0	0	1.37211
MSTRG.15390.1	u	-1.2792	-0.0004096	chrAADN04015856.1	.	166	380	.	5.91812	7.34707	7.30713	0.220564	1.48872	3.29364
MSTRG.15391.1	u	-1.26436	-0.0004096	chrAADN04015856.1	.	809	1248	.	5.22128	8.55427	13.2377	0.292211	2.04787	3.64565
MSTRG.15396.1	u	-1.32337	-0.004096	chrAADN04015887.1	.	2465	2670	.	0.966635	1.51337	0.962537	0.180052	0.460374	0.806002
MSTRG.15397.1	u	-1.16949	-0.032768	chrAADN04015895.1	-	1487	5023	.	1.6565	1.81733	1.83903	1.12082	1.10186	1.40037
MSTRG.15398.1	u	-1.40887	-0.016384	chrAADN04015919.1	.	381	1810	.	3.05075	3.40377	3.1784	1.2833	1.86547	2.58253
MSTRG.1540.1	u	-1.09926	-0.016384	chr1	.	169229231	169230310	.	1.46911	1.23204	0.799006	0.756935	0.821225	0.615984
MSTRG.15408.1	u	-1.00335	-0.0004096	chrAADN04015999.1	.	32	928	.	0.98575	1.14266	1.16432	0.360353	0.431031	1.2118
MSTRG.15410.1	u	-1.25338	-0.0004096	chrAADN04016004.1	.	3499	3960	.	11.8098	9.37011	11.4616	5.41816	0	6.02795
MSTRG.15411.1	u	-1.18215	-0.02048	chrAADN04016007.1	.	228	2074	.	1.15255	1.08574	1.3281	0.762764	0.267273	0.579971
MSTRG.15412.1	u	-1.24806	-0.0004096	chrAADN04016007.1	.	2399	3310	.	0.951991	0.98	1.39111	0.871941	0.434675	0.591342
MSTRG.15413.1	u	-1.07749	-0.038912	chrAADN04016017.1	.	252	535	.	0.777839	1.40617	0.80095	0.68456	0.687015	0.505962
MSTRG.15414.1	u	-1.01949	-0.045056	chrAADN04016017.1	.	3599	5068	.	0.747854	1.07861	0.640008	1.42936	0.752984	0.597048
MSTRG.15421.1	u	-1.11863	-0.02048	chrAADN04016047.1	.	893	3778	.	6.372	5.12689	7.21188	2.85939	3.46016	3.36262
MSTRG.15422.1	u	-1.53152	-0.0139264	chrAADN04016049.1	.	754	1107	.	1.98153	1.40852	0.934057	0.979375	0	1.15719
MSTRG.15426.1	u	-1.0054	-0.0004096	chrAADN04016065.1	.	4386	4701	.	0.492303	1.49922	0.811704	0.480138	0.59404	0.19886
MSTRG.15429.1	u	-1.17602	-0.0057344	chrAADN04016176.1	.	115	1556	.	1.31782	1.33896	0.994108	0.954638	0.290223	0.589854
MSTRG.15430.1	u	-1.26466	-0.0405504	chrAADN04016176.1	.	2646	4215	.	0.921894	1.50986	0.809397	0.549075	0.300089	0.499471
MSTRG.15433.1	u	-1.22329	-0.0278528	chrAADN04016194.1	+	60	4081	.	4.31623	3.20801	3.31878	3.06129	0	1.76997
MSTRG.15434.1	u	-1.35898	-0.0004096	chrAADN04016194.1	+	4134	5125	.	3.38604	1.83694	1.36955	1.93376	0.472557	0.903969
MSTRG.15435.1	u	-1.3485	-0.049152	chrAADN04016215.1	.	3131	3354	.	1.49394	2.81153	3.27027	0	0	0
MSTRG.15439.1	u	-1.40596	-0.0909312	chrAADN04016235.1	.	1766	2052	.	0.772289	0.49781	1.84824	0	0.127895	0.510891
MSTRG.15446.1	u	-1.05417	-0.024576	chrAADN04016291.1	.	4044	5024	.	0.895755	0.927058	0.991858	1.29135	0.721174	1.58163
MSTRG.15451.1	u	-1.16217	-0.02048	chrAADN04016323.1	.	4103	4956	.	0.557508	1.35786	1.14261	0.971093	0.038205	0.463081
MSTRG.15452.1	u	-1.53318	-0.0708608	chrAADN04016363.1	.	69	293	.	10.734	15.1699	13.1963	1.69107	8.19698	6.70538
MSTRG.15453.1	u	-1.00905	-0.0856064	chrAADN04016338.1	+	698	5054	.	2.15514	2.10941	0.832244	2.06473	1.30471	2.13851
MSTRG.15453.2	u	-1.0757	-0.088064	chrAADN04016338.1	+	708	5053	.	1.12751	3.4446	3.6693	1.57247	0	1.19225
MSTRG.15454.1	u	-1.33809	-0.049152	chrAADN04016363.1	.	675	1846	.	1.14148	1.55456	1.61802	0.034386	0.494283	1.01753
MSTRG.15456.1	u	-1.1477	-0.178176	chrAADN04016382.1	-	1594	3293	.	1.51344	1.9277	0.92671	0.161587	0.214654	0.33686
MSTRG.15457.1	u	-1.48088	-0.0004096	chrAADN04016396.1	.	813	1048	.	0.906746	1.259	1.25103	0	0.754471	0.716118
MSTRG.15458.1	u	-1.24158	-0.203981	chrAADN04016396.1	.	1455	1822	.	1.19877	1.8202	2.78031	0.123113	0.250026	0.609044
MSTRG.15462.1	u	-1.20095	-0.012288	chrAADN04016429.1	-	2747	4349	.	16.4092	10.1033	15.1385	15.3095	13.2973	18.2644
MSTRG.15464.1	u	-1.25555	-0.0974848	chrAADN04016449.1	.	239	503	.	0.73409	1.97179	1.64193	0.13198	0.454322	0.464776
MSTRG.15467.1	u	-1.02898	-0.0380928	chrAADN04016473.1	.	1103	1594	.	1.25032	1.53028	1.04719	0.895039	1.40391	1.35613
MSTRG.15469.1	u	-1.25583	-0.028672	chrAADN04016482.1	.	168	4933	.	0.417247	0.271802	0.308149	2.72345	1.42697	1.20726
MSTRG.15474.1	u	-1.08641	-0.0004096	chrAADN04016499.1	.	2852	3117	.	0.501293	0	0	0	1.75689	0.206316
MSTRG.15479.3	u	-1.1112	-0.0892928	chrAADN04016568.1	-	2734	3354	.	0.039659	0.02546	0.025751	1.17408	0	0.015113
MSTRG.15481.1	u	-1.14462	-0.028672	chrAADN04016613.1	.	334	3417	.	0.706113	1.27792	1.08009	1.13306	0.448239	1.48865
MSTRG.15484.1	u	-1.1424	-0.0610304	chrAADN04016624.1	.	75	4846	.	19.7428	14.6488	20.4298	25.7686	21.0352	22.0312
MSTRG.15488.1	u	-1.18208	-0.02048	chrAADN04016657.1	.	1173	1675	.	1.13756	1.74036	0.731005	0.697551	0.445195	0.523594
MSTRG.15489.1	u	-1.04344	-0.0376832	chrAADN04016660.1	.	618	875	.	5.1543	4.71072	3.69789	4.82424	4.25358	2.87298
MSTRG.15490.1	u	-1.07672	-0.04096	chrAADN04016678.1	.	76	3500	.	2.4149	1.97071	2.04834	0.782788	0.408867	0.43683
MSTRG.15498.1	u	-1.17702	-0.0004096	chrAADN04016792.1	.	2105	3801	.	2.90112	5.04107	4.87338	3.39647	0.612365	1.8696
MSTRG.15499.1	u	-1.3741	-0.0004096	chrAADN04016792.1	.	4527	4786	.	0.850209	1.16595	1.33307	1.13216	0	0.232023
MSTRG.1550.1	u	-1.17857	-0.024576	chr1	.	169422220	169423305	.	0.976681	0.779483	0.834613	1.46356	0.684395	1.09349
MSTRG.15501.1	u	-1.01142	-0.0004096	chrAADN04016802.1	.	313	4752	.	1.12391	1.20882	1.05792	2.23326	0.988499	1.1384
MSTRG.15505.1	u	-1.24046	-0.0077824	chrAADN04016854.1	-	155	719	.	0	4.5828	2.99621	0.038221	0	0.910032
MSTRG.15505.2	u	-1.10299	-0.0782336	chrAADN04016854.1	-	156	682	.	0	0	0	1.51275	0	0
MSTRG.15508.1	u	-1.4472	-0.0098304	chrAADN04016867.1	.	3243	4303	.	0.780736	1.012	0.725629	1.4703	0.264771	0.586082
MSTRG.15511.1	u	-1.05888	-0.0421888	chrAADN04016877.1	-	235	1929	.	6.99847	10.071	7.65439	1.08612	1.188	1.67029
MSTRG.15512.1	u	-1.2437	-0.004096	chrAADN04016877.1	+	2262	3097	.	8.80736	8.70769	8.62883	2.40207	1.6939	1.94553
MSTRG.15514.1	u	-1.2976	-0.06144	chrAADN04016882.1	.	1150	2016	.	1.12598	1.2144	1.35537	1.13383	0.433527	0.700151
MSTRG.15517.1	u	-1.20664	-0.107315	chrAADN04016905.1	.	793	1235	.	59.4607	97.5684	71.8995	31.4067	16.651	23.191
MSTRG.15518.1	u	-1.30593	-0.034816	chrAADN04016905.1	.	1765	2265	.	68.5813	126.475	82.8403	17.2582	25.2634	27.9777
MSTRG.15521.1	u	-1.4099	-0.0806912	chrAADN04016925.1	.	214	1069	.	5.72103	8.02869	5.00204	6.13196	4.85181	3.505
MSTRG.15522.1	u	-1.09617	-0.0335872	chrAADN04016925.1	.	2112	2870	.	4.19845	7.31779	8.52924	0.240732	1.85978	2.27459
MSTRG.15523.1	u	-1.35079	-0.0851968	chrAADN04016925.1	.	4112	4381	.	1.0898	3.00704	2.2801	0.137373	0.757279	0.409104
MSTRG.15527.1	u	-1.13019	-0.008192	chrAADN04016946.1	.	7	4587	.	3.01365	2.15737	2.8546	12.8589	1.13599	17.9421
MSTRG.15529.1	u	-1.45308	-0.02048	chrAADN04016972.1	-	1105	3669	.	2.12876	4.08522	2.03425	1.88203	1.8381	2.86071
MSTRG.15531.1	u	-1.13329	-0.0446464	chrAADN04016992.1	.	3934	4637	.	3.068	5.14529	4.77095	2.05262	0.053916	1.99052
MSTRG.15536.1	u	-1.18228	-0.045056	chrAADN04017025.1	.	89	1682	.	0.884962	1.34182	1.02152	1.30064	0.727738	0.841804
MSTRG.15538.1	u	-1.19865	-0.059392	chrAADN04017047.1	.	50	806	.	1.80356	3.08796	1.93893	1.37159	2.09686	1.38002
MSTRG.15539.1	u	-1.1025	-0.0212992	chrAADN04017047.1	.	1127	4017	.	1.45297	1.6151	1.22297	1.35196	1.57763	1.46409
MSTRG.15545.1	u	-1.29124	-0.222413	chrAADN04017081.1	.	163	385	.	1.99052	1.28651	1.37144	2.0347	1.75379	1.15096
MSTRG.15546.1	u	-1.30675	-0.022528	chrAADN04017081.1	.	776	1182	.	1.85691	8.24699	3.30504	0.568505	1.59717	2.26655
MSTRG.15547.1	u	-1.21635	-0.0004096	chrAADN04017081.1	.	1598	1937	.	1.399	7.01532	1.3877	0.473518	0.866547	1.27117
MSTRG.15548.1	u	-1.34915	-0.115507	chrAADN04017093.1	.	1240	1449	.	0.389449	1.34247	0.944958	0.806655	0.641616	0.117626
MSTRG.15549.1	u	-1.18962	-0.090112	chrAADN04017093.1	.	3776	4065	.	0.70687	2.08684	0.957981	0.344495	0.994162	0.522599
MSTRG.15553.1	u	-1.45689	-0.0004096	chrAADN04017141.1	.	1762	1995	.	0.352671	0.366991	0.347079	0.954236	0	1.25202
MSTRG.15554.1	u	-1.4062	-0.0004096	chrAADN04017141.1	-	36	1215	.	1.42816	2.2902	0.835027	0.811742	1.07485	0.592964
MSTRG.15573.1	u	-1.11664	-0.018432	chrAADN04017295.1	.	4035	4301	.	0.244158	0.18553	0.336858	0.368735	0.415073	1.24686
MSTRG.15578.1	u	-1.07623	-0.0892928	chrAADN04017336.1	.	2632	3787	.	1.25333	2.92136	1.56407	0.355819	0.752648	1.07821
MSTRG.15582.1	u	-1.20435	-0.0602112	chrAADN04017381.1	.	1593	2400	.	1.09928	0.522889	0.90248	0.829205	1.13631	1.25368
MSTRG.15583.1	u	-1.30466	-0.0004096	chrAADN04017384.1	.	2347	3012	.	1.41731	0.97583	1.49409	1.40201	0.8975	1.68726
MSTRG.15584.1	u	-1.06104	-0.2048	chrAADN04017384.1	.	3768	4006	.	1.158	1.43846	0.496121	0.687685	0.347662	0.728601
MSTRG.15585.1	u	-1.07522	-0.0008192	chrAADN04017388.1	.	33	621	.	2.64449	2.71694	3.07072	0.524488	0.127777	0.242302
MSTRG.15588.1	u	-1.30114	-0.04096	chrAADN04017400.1	.	2240	2499	.	0.169244	0.876856	1.44411	0.071807	0.417882	0.16059
MSTRG.15592.1	u	-1.04007	-0.195379	chrAADN04017415.1	-	89	1892	.	17.7099	20.1825	16.9012	8.18468	18.3582	14.4743
MSTRG.15593.1	u	-1.40066	-0.065536	chrAADN04017416.1	.	3692	3954	.	1.69511	2.05732	1.39084	0.460475	0.952357	0.2092
MSTRG.15601.1	u	-1.14516	-0.167936	chrAADN04017467.1	.	3092	4397	.	2.01003	2.53837	1.59197	2.33835	0.393353	0.661864
MSTRG.15603.1	u	-1.21194	-0.0004096	chrAADN04017507.1	.	1781	2687	.	0.205496	1.39555	0.610705	0.041031	0.173449	0.053887
MSTRG.15606.1	u	-1.01966	-0.0004096	chrAADN04017531.1	.	1312	1644	.	0.200216	0.429044	1.34427	1.57731	0.328234	0.538865
MSTRG.15608.1	u	-1.04878	-0.049152	chrAADN04017581.1	.	136	3270	.	1.02412	0.690185	1.14474	1.54832	0.969786	1.1414
MSTRG.15611.1	u	-1.45668	-0.01024	chrAADN04017612.1	+	184	4284	.	0.405082	1.74058	0	0	0.489093	0.602769
MSTRG.15614.1	u	-1.36043	-0.0626688	chrAADN04017636.1	.	307	924	.	0.491708	2.16215	1.05552	0.742765	0.681674	0.728836
MSTRG.15615.1	u	-1.13185	-0.06144	chrAADN04017636.1	.	3263	3648	.	10.5163	14.1149	24.0407	1.15147	6.42011	9.79429
MSTRG.15621.1	u	-1.02421	-0.0290816	chrAADN04017739.1	.	90	2110	.	1.2374	1.00949	1.29154	0.991413	0.433364	1.19039
MSTRG.15626.1	u	-1.14268	-0.0253952	chrAADN04017751.1	.	1218	2066	.	0	1.01026	0	0	1.84127	0
MSTRG.15633.1	u	-1.07674	-0.0004096	chrAADN04017786.1	.	2372	3378	.	0.264245	0.284896	0.70476	1.60458	0.080894	0.644275
MSTRG.15635.1	u	-1.32663	-0.0356352	chrAADN04017808.1	.	3377	4079	.	1.07147	1.82065	1.35633	0.191744	0.423739	0.764564
MSTRG.15636.1	u	-1.05242	-0.0380928	chrAADN04017832.1	.	532	755	.	1.28317	2.1568	1.15004	0.404513	0.27141	1.10967
MSTRG.15638.1	u	-1.06451	-0.126976	chrAADN04017853.1	.	238	3718	.	1.11099	1.1035	1.05426	1.99148	0.59403	0.947399
MSTRG.15641.1	u	-1.32906	-0.0966656	chrAADN04017896.1	.	2072	3561	.	1.76694	5.32854	1.87281	0.894924	1.01697	0.818788
MSTRG.15642.1	u	-1.19241	-0.0606208	chrAADN04017896.1	.	3959	4247	.	0.142008	1.58766	0.762942	0.118867	0.122682	0
MSTRG.15643.1	u	-1.05669	-0.0233472	chrAADN04017906.1	.	2286	2510	.	1.35451	1.74429	2.2821	1.46593	1.46848	1.88736
MSTRG.15645.1	u	-1.1053	-0.0765952	chrAADN04017927.1	.	47	467	.	1.31056	1.87808	1.23284	0.962021	0.874844	0.586105
MSTRG.15647.1	u	-1.11004	-0.0724992	chrAADN04017938.1	.	908	1388	.	0.83105	1.57382	0.760812	0.503037	0.436615	1.24228
MSTRG.15648.1	u	-1.15484	-0.790528	chrAADN04017942.1	.	2635	4184	.	2.63925	2.41241	2.76608	1.52968	1.87348	2.06695
MSTRG.15649.1	u	-1.26715	-0.073728	chrAADN04017947.1	.	2382	4292	.	1.11717	1.04698	0.910004	1.08095	0.629158	1.37868
MSTRG.15650.1	u	-1.11843	-0.397312	chrAADN04017963.1	.	203	792	.	0.075587	0.145228	0	1.56173	0.758173	0.706266
MSTRG.15658.1	u	-1.18538	-0.0933888	chrAADN04018052.1	.	1364	4084	.	0.787844	1.22868	1.15778	1.03895	0.61114	0.900319
MSTRG.15659.1	u	-1.13084	-0.0004096	chrAADN04018065.1	.	58	1507	.	2.30281	1.35927	1.64348	1.38861	1.15584	2.14984
MSTRG.15662.1	u	-1.02568	-0.0217088	chrAADN04018077.1	.	1711	3999	.	13.6994	7.82497	5.20951	12.2144	6.81453	18.9393
MSTRG.15663.1	u	-1.32712	-0.10199	chrAADN04018082.1	.	76	982	.	1.78641	2.99754	5.22338	0.209409	0.762986	1.09282
MSTRG.15674.1	u	-1.0785	-0.0667648	chrAADN04018250.1	.	533	955	.	0.733794	1.86016	1.50901	0.176547	0.154267	0.738824
MSTRG.15675.1	u	-1.15742	-0.0372736	chrAADN04018270.1	.	1471	1764	.	2.79589	2.46069	1.99632	0.3082	0.698235	0.533876
MSTRG.15677.1	u	-1.46056	-0.0004096	chrAADN04018288.1	-	664	2922	.	1.24607	0.47651	0.052593	0.660322	0.026114	1.00944
MSTRG.15677.2	u	-1.45948	-0.03072	chrAADN04018288.1	-	664	2957	.	0	0	0	0	1.82977	0
MSTRG.15677.3	u	-1.44168	-0.0278528	chrAADN04018288.1	-	664	2958	.	0	0	0	0	0	1.21845
MSTRG.15677.4	u	-1.44931	-0.03072	chrAADN04018288.1	-	664	2957	.	0.127374	0.046686	0.260007	0.337596	1.49295	1.42594
MSTRG.15677.5	u	-1.45144	-0.0278528	chrAADN04018288.1	-	767	2958	.	0.525484	0.703973	0.949949	0.773837	0	1.26715
MSTRG.15678.1	u	-1.51073	-0.0323584	chrAADN04018288.1	+	664	2957	.	0.056963	0.31464	0.225984	0	3.66094	0.025621
MSTRG.15678.2	u	-1.50987	-0.053248	chrAADN04018288.1	+	664	2957	.	0.041331	0.195752	0.282682	0	2.22178	0.004833
MSTRG.15679.1	u	-1.30226	-0.0004096	chrAADN04018340.1	.	13	339	.	0	0	0	0	0	1.26679
MSTRG.15680.1	u	-1.00105	-0.024576	chrAADN04018347.1	.	2797	4017	.	1.98784	2.44347	2.03791	2.61755	0.660699	1.381
MSTRG.15681.1	u	-1.31607	-0.0004096	chrAADN04018352.1	.	523	810	.	0.342105	2.43924	0.391057	1.20749	0.73374	1.78676
MSTRG.15684.1	u	-1.29811	-0.053248	chrAADN04018380.1	.	146	932	.	0.658153	1.20905	1.32444	1.58405	0.682951	2.22578
MSTRG.15686.1	u	-1.13989	-0.008192	chrAADN04018380.1	.	3069	3839	.	1.14569	1.29268	1.07644	2.71774	0.802215	1.78476
MSTRG.15687.1	u	-1.03437	-0.022528	chrAADN04018398.1	.	3152	3677	.	0.633482	1.91588	1.49127	0.245618	0.338611	0.194864
MSTRG.15693.1	u	-1.01818	-0.077824	chrAADN04018450.1	.	198	1415	.	1.12896	1.17096	0.914249	2.23721	0.609599	1.12793
MSTRG.15699.1	u	-1.17211	-0.016384	chrAADN04018498.1	-	1326	2122	.	115.672	99.6953	113.113	126.164	117.169	148.918
MSTRG.15701.1	u	-1.06632	-0.0208896	chrAADN04018537.1	.	672	3835	.	0.765968	1.2289	0.894703	1.69325	0.626975	1.21584
MSTRG.15702.1	u	-1.14583	-0.049152	chrAADN04018543.1	.	34	1523	.	2.10675	2.03519	2.31754	1.87592	0.693424	1.27254
MSTRG.15705.1	u	-1.24261	-0.0016384	chrAADN04018558.1	.	119	489	.	0.572827	1.68842	0.955361	0.155051	0	0.219092
MSTRG.15710.1	u	-1.14837	-0.0004096	chrAADN04018598.1	.	1599	2028	.	0.838998	1.54187	1.11315	0.851576	0.437056	1.7259
MSTRG.15711.1	u	-1.27885	-0.028672	chrAADN04018650.1	.	199	506	.	0.136134	2.85525	0.781285	0	0.268364	0.058487
MSTRG.15712.1	u	-1.12127	-0.0884736	chrAADN04018650.1	.	1126	1921	.	1.26299	1.27303	1.92842	0.619569	0.8109	0.902798
MSTRG.15713.1	u	-1.20063	-0.0004096	chrAADN04018650.1	.	2259	2528	.	3.6601	5.09107	9.41828	0.433785	3.59264	3.11302
MSTRG.15715.1	u	-1.13735	-0.0233472	chrAADN04018658.1	.	2647	3716	.	1.46235	1.45215	1.61324	1.18777	0.257767	0.234915
MSTRG.15716.1	u	-1.30982	-0.034816	chrAADN04018663.1	+	792	2922	.	1.30387	2.02287	0.437358	0.475094	1.26253	1.14037
MSTRG.15717.1	u	-1.14987	-0.069632	chrAADN04018692.1	.	2765	3816	.	10.2234	8.94297	10.1411	2.32243	2.5676	3.23948
MSTRG.15723.1	u	-1.56402	-0.004096	chrAADN04018792.1	-	65	1307	.	0.11002	2.83103	0.659633	0	0	0.510875
MSTRG.15726.1	u	-1.05287	-0.0004096	chrAADN04018804.1	.	3033	3714	.	0.905469	1.51522	1.39344	1.09026	0.238885	0.448211
MSTRG.15728.1	u	-1.11739	-0.0679936	chrAADN04018817.1	-	1057	2507	.	1.47606	2.52369	1.13539	0.292571	0.191342	0.524388
MSTRG.15729.1	u	-1.13873	-0.0524288	chrAADN04018822.1	.	173	3525	.	5.78782	5.22487	5.9639	3.73712	4.73208	4.61038
MSTRG.15730.1	u	-1.25612	-0.0086016	chrAADN04018842.1	.	824	2419	.	8.21312	6.66955	8.00306	17.6272	15.5639	13.4837
MSTRG.15731.1	u	-1.03225	-0.0004096	chrAADN04018842.1	.	2873	3732	.	16.9905	15.0856	15.8176	28.3231	26.9408	25.6137
MSTRG.15734.1	u	-1.15418	-0.090112	chrAADN04018880.1	.	70	3679	.	1.06546	1.45467	1.15769	1.12857	0.680446	0.925284
MSTRG.15736.1	u	-1.05953	-0.0692224	chrAADN04018907.1	+	146	1472	.	2.18079	2.69813	1.01136	0.36535	0.310895	0.527543
MSTRG.15737.1	u	-1.38225	-0.008192	chrAADN04018907.1	.	1722	2210	.	2.70687	2.80515	2.59316	1.15939	1.24371	1.01406
MSTRG.15740.1	u	-1.11932	-0.0700416	chrAADN04018919.1	.	1899	2115	.	2.33027	4.34787	2.14474	1.50907	1.69502	1.76903
MSTRG.15744.1	u	-1.11824	-0.0028672	chrAADN04018936.1	.	3157	3674	.	1.05685	2.04811	1.55472	0.605748	0.315567	0.52299
MSTRG.15745.1	u	-1.09259	-0.008192	chrAADN04018950.1	.	46	2187	.	0.842754	1.32239	1.1834	0.515585	0.513123	0.456547
MSTRG.15746.1	u	-1.10926	-0.0970752	chrAADN04018950.1	.	2778	3414	.	0.474251	1.39737	0.857378	0.698922	0.26959	0.55989
MSTRG.15748.1	u	-1.16702	-0.0004096	chrAADN04018963.1	.	1680	1988	.	0.724496	1.35615	0.904528	0.402801	0	0.599248
MSTRG.15750.1	u	-1.28234	-0.0851968	chrAADN04018976.1	.	770	1177	.	1.97715	2.25321	3.79785	0.125737	0.784192	1.28194
MSTRG.15751.1	u	-1.31046	-0.0651264	chrAADN04018976.1	.	2735	3386	.	0.26587	2.03933	0.515778	0.026917	0.557302	0.221245
MSTRG.15752.1	u	-1.2379	-0.045056	chrAADN04018988.1	.	376	2189	.	1.94568	1.34209	1.95484	1.67267	1.97111	1.91217
MSTRG.15753.1	u	-1.09106	-0.06144	chrAADN04018991.1	.	946	2343	.	0.912009	0.640545	0.639156	0.717324	0.396135	0.835015
MSTRG.15754.1	u	-1.46812	-0.0151552	chrAADN04018992.1	.	989	1992	.	3.99574	4.62549	6.60747	3.10432	4.18037	5.88715
MSTRG.15756.1	u	-1.33212	-0.10281	chrAADN04019013.1	.	612	813	.	57.0801	111.307	64.7658	38.3887	20.8036	11.9534
MSTRG.15761.1	u	-1.12057	-0.0802816	chrAADN04019098.1	.	56	3174	.	2.68887	2.90453	2.62654	2.45054	1.67695	2.03108
MSTRG.15762.1	u	-1.01394	-0.0229376	chrAADN04019107.1	.	369	764	.	0.523423	1.42866	0.867837	0.722277	0.492021	0.524369
MSTRG.15764.1	u	-1.07579	-0.08192	chrAADN04019128.1	.	236	1693	.	0.268984	0.157285	0.195073	1.91086	0.712821	1.15096
MSTRG.15765.1	u	-1.25163	-0.04096	chrAADN04019139.1	.	8	3466	.	2.53887	2.08576	2.19167	2.00933	0.944834	1.22222
MSTRG.15767.1	u	-1.28759	-0.0155648	chrAADN04019172.1	.	2084	3381	.	1.04197	1.6095	1.51349	0.566472	0.252205	0.909567
MSTRG.15769.1	u	-1.43901	-0.0004096	chrAADN04019187.1	.	58	662	.	1.61874	0	1.76612	0	0.39135	0
MSTRG.15770.1	u	-1.43546	-0.0913408	chrAADN04019229.1	-	257	1528	.	35.6147	49.6146	36.4896	11.4084	26.7997	22.3982
MSTRG.15773.1	u	-1.22915	-0.053248	chrAADN04019242.1	.	1208	2145	.	1.09074	1.43649	1.08823	1.03712	0.754698	0.786277
MSTRG.15774.1	u	-1.1812	-0.049152	chrAADN04019258.1	.	521	3590	.	38.2475	26.5476	39.5516	10.9622	11.9788	11.6
MSTRG.15776.1	u	-1.50401	-0.024576	chrAADN04019304.1	+	198	2364	.	2.89966	2.65892	2.10465	1.02171	1.21661	0.723111
MSTRG.15784.1	u	-1.16595	-0.028672	chrAADN04019409.1	.	81	2644	.	0.791101	0.709879	0.479095	1.33611	0.567778	1.55207
MSTRG.15786.1	u	-1.25335	-0.0131072	chrAADN04019429.1	.	378	2291	.	0.539227	0.521569	0.693844	1.05256	0.51538	2.16827
MSTRG.15787.1	u	-1.15313	-0.0004096	chrAADN04019429.1	.	2868	3416	.	3.64678	3.10894	3.41667	7.71278	6.64475	11.9603
MSTRG.15789.1	u	-1.31652	-0.0004096	chrAADN04019435.1	-	2049	2422	.	27.6057	30.8037	35.5378	4.17692	4.528	8.39393
MSTRG.15790.1	u	-1.25715	-0.0126976	chrAADN04019440.1	.	1678	2315	.	1.32194	0.569734	0.740421	0.292435	0	0.131108
MSTRG.15792.1	u	-1.05232	-0.0724992	chrAADN04019457.1	+	1137	2152	.	0.801317	1.59503	1.47088	0.2357	0.673851	2.33876
MSTRG.15793.1	u	-1.2276	-0.0004096	chrAADN04019458.1	.	3175	3462	.	0.617332	0.56714	1.31638	0.347466	0.160116	0.71034
MSTRG.15795.1	u	-1.42048	-0.0937984	chrAADN04019479.1	.	608	997	.	7.94516	9.40854	4.82915	6.81624	7.95775	6.33624
MSTRG.15796.1	u	-1.16968	-0.171622	chrAADN04019485.1	.	1374	1796	.	1.38352	1.76746	0.907506	0.224214	0.486712	0.759952
MSTRG.15797.1	u	-1.11891	-0.234291	chrAADN04019500.1	.	1458	1771	.	5.6178	9.77743	3.64133	0.470511	0.61722	0.910797
MSTRG.15798.1	u	-1.35004	-0.0004096	chrAADN04019521.1	.	2914	3393	.	1.3569	1.38584	1.81594	1.41242	1.08713	1.26058
MSTRG.15799.1	u	-1.02507	-0.0004096	chrAADN04019556.1	.	417	1709	.	0.324049	0.418909	0.398099	1.22223	0.302555	0.685906
MSTRG.15800.1	u	-1.17073	-0.0180224	chrAADN04019559.1	.	315	2088	.	1.18595	1.14217	1.58662	0.738444	0.362445	0.910518
MSTRG.15801.1	u	-1.19421	-0.19415	chrAADN04019567.1	.	2129	2618	.	9.16444	12.5471	19.6758	0.317006	4.09719	5.74078
MSTRG.15802.1	u	-1.1451	-0.069632	chrAADN04019567.1	.	2907	3264	.	0.29832	0.44948	1.31059	0	0.098328	0.149005
MSTRG.15803.1	u	-1.02452	-0.045056	chrAADN04019587.1	.	250	1182	.	1.86621	0.8577	0.79058	1.16568	1.7357	1.5949
MSTRG.15804.1	u	-1.07435	-0.0004096	chrAADN04019587.1	.	1649	1968	.	1.30658	0.179307	0.502647	0.749516	0.706248	0.646288
MSTRG.15805.1	u	-1.03315	-0.0004096	chrAADN04019587.1	.	2798	3403	.	0.968417	0.826902	0.783184	0.784174	1.19293	1.62157
MSTRG.15813.1	u	-1.28465	-0.0004096	chrAADN04019717.1	.	114	3316	.	1.67317	1.96957	2.36146	2.31924	1.21805	1.82725
MSTRG.15814.1	u	-1.02097	-0.0704512	chrAADN04019730.1	+	22	2524	.	5.52969	7.65688	5.85032	3.05691	2.68867	2.38908
MSTRG.15815.1	u	-1.20776	-0.024576	chrAADN04019762.1	-	9	997	.	3.8719	3.10036	6.18209	9.20443	8.37352	7.58166
MSTRG.15817.1	u	-1.34994	-0.065536	chrAADN04019775.1	.	661	2278	.	0	0.432937	0.397252	0.566903	0.624855	1.23246
MSTRG.15820.1	u	-1.33855	-0.110592	chrAADN04019807.1	.	84	1663	.	1.11204	1.2021	1.26775	1.44309	0.862803	1.56361
MSTRG.15821.1	u	-1.04766	-0.0610304	chrAADN04019826.1	+	1252	3259	.	0.610151	0.271157	0.492963	1.19349	1.53753	2.28682
MSTRG.15823.1	u	-1.18037	-0.047104	chrAADN04019836.1	+	95	774	.	0.211058	0	0	1.37534	2.16704	4.97609
MSTRG.15824.1	u	-1.11868	-0.0372736	chrAADN04019836.1	-	525	1304	.	0.076893	0.120244	0.082325	2.36091	4.36593	4.90697
MSTRG.15824.2	u	-1.12673	-0.0512	chrAADN04019836.1	-	700	1303	.	0	0	0	2.63576	0.012496	0
MSTRG.15828.1	u	-1.165	-0.008192	chrAADN04019865.1	.	41	1721	.	2.11848	1.88132	2.29295	1.68721	0.174039	0.558492
MSTRG.15830.1	u	-1.26929	-0.342835	chrAADN04019867.1	-	88	1907	.	0.007202	1.89091	0.690199	0.373397	0.586589	0.12833
MSTRG.15830.2	u	-1.22474	-0.330138	chrAADN04019867.1	-	236	1913	.	1.74989	1.8398	0.893638	0.363305	0.570735	0.124862
MSTRG.15832.1	u	-1.05368	-0.012288	chrAADN04019895.1	.	859	1323	.	1.4201	0.246788	0.605849	2.35146	1.00338	1.69494
MSTRG.15833.1	u	-1.33697	-0.0004096	chrAADN04019904.1	.	438	929	.	4.43862	7.18148	6.69937	0.84887	1.56251	2.63819
MSTRG.15834.1	u	-1.45559	-0.02048	chrAADN04019921.1	+	1620	2715	.	2.1598	1.45683	1.17313	0.018745	0	0
MSTRG.15836.1	u	-1.24398	-0.14336	chrAADN04019953.1	.	269	864	.	0	2.81435	3.89823	0	0.948288	0
MSTRG.15837.1	u	-1.28816	-0.0561152	chrAADN04019953.1	.	1197	1973	.	1.10805	2.25303	1.52563	0.067119	0.711757	0.673237
MSTRG.15838.1	u	-1.33527	-0.127386	chrAADN04019954.1	.	5	253	.	0	152.653	78.4218	0	0	0
MSTRG.15842.1	u	-1.06187	-0.0004096	chrAADN04019984.1	.	15	1937	.	1.02541	0.965303	0.956046	1.33029	0.244324	1.04635
MSTRG.15843.1	u	-1.15323	-0.0004096	chrAADN04019984.1	.	2597	3030	.	0.89681	0.198311	1.25695	0.639248	0.758801	0.337848
MSTRG.15845.2	u	-1.09449	-0.247398	chrAADN04020004.1	+	1363	2451	.	0	1.3924	0.367573	0	0.002904	0
MSTRG.15848.1	u	-1.33765	-0.0356352	chrAADN04020045.1	.	39	3094	.	0.65055	0.646599	1.00686	7.46537	5.32486	5.33776
MSTRG.15850.1	u	-1.13591	-0.0004096	chrAADN04020071.1	.	102	1383	.	1.24029	1.72179	1.18636	0.780871	0.424004	1.11628
MSTRG.15852.1	u	-1.27225	-0.083968	chrAADN04020097.1	.	2006	3021	.	0.815608	1.25411	0.483216	1.23933	0.741236	0.810717
MSTRG.15857.1	u	-1.27324	-0.0401408	chrAADN04020188.1	.	327	774	.	13.4621	17.4761	30.6823	0.91321	5.5725	8.82235
MSTRG.15861.1	u	-1.1359	-0.026624	chrAADN04020271.1	.	70	368	.	2.27591	1.82113	1.25681	0.592356	0.545609	1.04289
MSTRG.15862.1	u	-1.04497	-0.02048	chrAADN04020283.1	.	88	2651	.	0.871565	1.26162	1.21729	1.37383	0.714393	1.21382
MSTRG.15863.1	u	-1.21897	-0.0331776	chrAADN04020289.1	.	26	2969	.	1.8604	1.58459	1.80723	1.15044	0.702624	0.880006
MSTRG.15865.1	u	-1.29118	-0.008192	chrAADN04020298.1	-	411	1321	.	1.50469	1.91344	1.94252	2.31675	1.78944	2.40782
MSTRG.15867.1	u	-1.2908	-0.0360448	chrAADN04020303.1	-	262	2873	.	1.13338	0	1.64349	0.256603	0.998421	0.585092
MSTRG.15871.1	u	-1.13619	-0.115098	chrAADN04020345.1	.	328	583	.	0.846131	1.63991	0.812339	0.218787	0.238758	1.08278
MSTRG.15872.1	u	-1.04911	-0.018432	chrAADN04020362.1	.	742	1052	.	0.658858	1.53623	0.399371	2.14073	3.03509	3.77756
MSTRG.15874.1	u	-1.00631	-0.008192	chrAADN04020400.1	.	761	1843	.	0.777873	1.09158	0.978121	0.75162	0.799568	0.705181
MSTRG.15875.1	u	-1.40367	-0.659456	chrAADN04020400.1	.	2325	2735	.	0.382295	1.59896	0.866654	0.801304	0.888853	0.639099
MSTRG.15876.1	u	-1.02464	-0.067584	chrAADN04020421.1	.	468	1007	.	0.611845	1.24426	0.56841	0.471817	0.356686	1.34498
MSTRG.15877.1	u	-1.07961	-0.0167936	chrAADN04020430.1	.	161	2951	.	1.02865	0.950854	1.19311	1.75293	0.395636	0.70835
MSTRG.15881.1	u	-1.02548	-0.135168	chrAADN04020495.1	.	47	2867	.	0.329407	0.408996	0.292173	2.02597	1.01265	1.05995
MSTRG.15882.1	u	-1.00143	-0.0520192	chrAADN04020538.1	.	738	2898	.	0.850256	1.37608	1.40282	0.612191	0.238906	0.405781
MSTRG.15885.1	u	-1.0439	-0.0483328	chrAADN04020580.1	.	1609	2519	.	2.75811	4.10864	1.58382	1.62584	2.31866	1.50742
MSTRG.15889.1	u	-1.46259	-0.120422	chrAADN04020640.1	.	895	2414	.	10.557	17.905	5.94553	6.75408	2.43943	2.73121
MSTRG.15892.1	u	-1.06239	-0.0446464	chrAADN04020690.1	.	8	1468	.	1.11054	1.16524	0.800514	0	0	0.167171
MSTRG.15896.1	u	-1.08539	-0.008192	chrAADN04020717.1	.	2200	2708	.	1.4618	0.814266	0	0.277296	0	0.305899
MSTRG.15897.1	u	-1.22746	-0.0258048	chrAADN04020749.1	.	52	1069	.	1.29487	1.17988	1.06675	2.65021	0.30448	1.03622
MSTRG.15898.1	u	-1.08601	-0.012288	chrAADN04020749.1	.	2024	2839	.	0.28252	0.316072	0.363615	1.34067	0.011462	0.429883
MSTRG.159.1	j	-1.14321	-0.0622592	chr1	+	15506775	15517255	CPNE8	1.65388	1.60186	1.02228	0.921684	0.428536	1.09602
MSTRG.15900.1	u	-1.32717	-0.0966656	chrAADN04020769.1	.	38	2790	.	0.813802	1.19015	0.832888	2.43388	0.293189	0.742019
MSTRG.15902.1	u	-1.23373	-0.094208	chrAADN04020790.1	.	450	1199	.	1.30598	1.20061	1.07316	1.3049	0.559162	1.10784
MSTRG.15903.1	u	-1.22567	-0.049152	chrAADN04020790.1	.	1455	2662	.	0.595889	0.696486	0.578434	1.30555	0.448042	1.11391
MSTRG.15904.1	u	-1.3806	-0.004096	chrAADN04020792.1	.	1086	1477	.	0	0.254689	0.398454	0.185111	0.229863	1.28778
MSTRG.15905.1	u	-1.49793	-0.036864	chrAADN04020838.1	.	2109	2330	.	0.184199	2.1547	0	0.315649	0.29933	0
MSTRG.15909.1	u	-1.30847	-0.012288	chrAADN04020877.1	.	846	1470	.	2.57988	1.97197	2.35147	3.36774	1.62615	2.06293
MSTRG.15912.1	u	-1.21545	-0.086016	chrAADN04020920.1	.	94	2729	.	3.26808	2.67463	4.96594	1.34598	0.593446	1.36547
MSTRG.15913.1	u	-1.04604	-0.02048	chrAADN04020925.1	.	42	2128	.	1.07119	1.48445	1.84719	1.31491	0.348787	0.737897
MSTRG.15915.1	u	-1.13351	-0.0438272	chrAADN04020929.1	.	1821	2651	.	0.476928	1.64988	0.736247	0.291618	0.431892	0.721744
MSTRG.15916.1	u	-1.18852	-0.098304	chrAADN04020932.1	.	72	2715	.	1.28006	1.44671	1.39641	1.41598	1.03261	1.1865
MSTRG.15917.1	u	-1.03086	-0.0180224	chrAADN04020933.1	.	58	2687	.	1.49486	1.90315	1.86751	1.58691	0.890204	1.50536
MSTRG.15919.1	u	-1.25619	-0.024576	chrAADN04020941.1	.	402	873	.	0.452327	0.119538	0.452353	1.26021	0.207378	0.971588
MSTRG.15920.1	u	-1.05001	-0.0004096	chrAADN04020953.1	.	103	498	.	0.386862	1.53636	0.347295	0.409542	0.123314	0.52578
MSTRG.15921.1	u	-1.11741	-0.0749568	chrAADN04020963.1	.	70	2656	.	3.74563	3.34421	4.24096	5.2505	5.70583	7.02564
MSTRG.15923.1	u	-1.29263	-0.028672	chrAADN04020988.1	.	136	1179	.	0.886972	1.30878	0.925471	0.685395	0.470869	0.773926
MSTRG.15931.1	u	-1.14952	-0.0262144	chrAADN04021157.1	.	2229	2582	.	0.715268	1.21402	0.336072	0.30378	1.27115	1.7063
MSTRG.15932.1	u	-1.41236	-0.0110592	chrAADN04021187.1	-	306	1237	.	1.20638	1.55899	0.889966	0.698327	0.761167	0.710686
MSTRG.15933.1	u	-1.01725	-0.04096	chrAADN04021190.1	.	52	838	.	0.657024	1.26276	0.515988	0.850699	0.424115	0.533911
MSTRG.15939.1	u	-1.06976	-0.0565248	chrAADN04021290.1	+	9	1943	.	6.38481	0.978424	0	2.26092	0.592508	0
MSTRG.15939.2	u	-1.14308	-0.0425984	chrAADN04021290.1	+	9	1085	.	0	13.3379	0	0.23501	16.5397	0
MSTRG.15944.1	u	-1.08265	-0.004096	chrAADN04021431.1	.	110	2041	.	1.35514	1.71204	0.807745	1.0738	0.211662	0.565875
MSTRG.15946.1	u	-1.31673	-0.024576	chrAADN04021464.1	.	167	625	.	1.38218	1.80239	3.00975	0.054505	0.873382	0.532258
MSTRG.15952.1	u	-1.37074	-0.124518	chrAADN04021568.1	.	1685	2387	.	1.22195	2.55984	1.10361	1.25245	0.78343	3.61246
MSTRG.15958.1	u	-1.14415	-0.0004096	chrAADN04021645.1	.	194	1870	.	0.726133	0.530101	0.361047	4.77519	1.71159	1.85759
MSTRG.15961.1	u	-1.11119	-0.016384	chrAADN04021694.1	.	43	1094	.	1.97692	1.53154	2.20554	6.47031	3.52306	4.68988
MSTRG.15962.1	u	-1.08643	-0.0159744	chrAADN04021698.1	.	1785	2189	.	0	1.47247	0	0	0	0
MSTRG.15964.1	u	-1.24236	-0.0413696	chrAADN04021783.1	.	551	2310	.	0.378312	0.24364	0.37854	1.47548	0.598232	1.04987
MSTRG.15969.1	u	-1.12359	-0.0004096	chrAADN04021870.1	.	15	390	.	1.38545	2.49402	1.5175	1.53596	0.432429	0.659965
MSTRG.15970.1	u	-1.06656	-0.098304	chrAADN04021887.1	.	856	2283	.	1.9184	2.71408	2.59611	1.11278	0.858793	1.17944
MSTRG.15971.1	u	-1.2015	-0.0004096	chrAADN04021901.1	.	971	1270	.	0.07408	0.409297	0.323509	0.442959	1.41669	1.28158
MSTRG.15976.1	u	-1.10244	-0.0004096	chrAADN04021936.1	.	147	497	.	0.376942	0.731803	0.270704	1.33579	0.756969	0.118558
MSTRG.15978.1	u	-1.31995	-0.0073728	chrAADN04021944.1	.	521	808	.	0.832884	3.20959	2.07426	0.344873	0.794161	0.910108
MSTRG.15981.1	u	-1.51313	-0.108954	chrAADN04021979.1	+	702	1759	.	0.913299	1.46109	0.458316	0.123379	0.066032	0.12687
MSTRG.15987.1	u	-1.09887	-0.108134	chrAADN04022038.1	-	257	2007	.	0.599473	1.39187	0.937488	0.350684	0.374565	0.320714
MSTRG.15991.1	u	-1.43098	-0.036864	chrAADN04022077.1	.	1331	1598	.	3.26228	3.23644	2.30836	1.17592	2.27175	3.36864
MSTRG.15992.1	u	-1.07279	-0.103629	chrAADN04022082.1	.	59	707	.	1.24098	2.01369	0.744247	0.927067	0.871071	0.911019
MSTRG.15993.1	u	-1.18555	-0.0004096	chrAADN04022140.1	.	950	2111	.	0.835152	1.13489	0.799137	1.88434	0.595923	0.718648
MSTRG.15994.1	u	-1.16048	-0.0004096	chrAADN04022159.1	.	84	1129	.	1.23811	2.04481	1.32603	2.27477	0.031193	0.26033
MSTRG.15999.1	u	-1.07677	-0.183091	chrAADN04022255.1	.	1643	2023	.	1.34977	0.72438	2.16248	0.321781	0.27318	0.233472
MSTRG.16001.1	u	-1.23558	-0.0335872	chrAADN04022325.1	.	36	2018	.	7.5353	6.97329	9.02269	4.47781	5.13418	5.36656
MSTRG.16002.1	u	-1.15213	-0.0004096	chrAADN04022327.1	.	1181	1942	.	1.40402	1.02708	1.79797	1.13914	0.863214	1.18679
MSTRG.16003.1	u	-1.09483	-0.100762	chrAADN04022334.1	.	68	1370	.	1.59974	1.7463	1.32026	1.69638	1.55592	2.31135
MSTRG.16004.1	u	-1.15854	-0.0540672	chrAADN04022344.1	.	350	1062	.	2.38282	7.01087	2.87099	2.20357	1.64459	1.02986
MSTRG.16005.1	u	-1.10142	-0.0045056	chrAADN04022354.1	.	1085	2018	.	2.6936	2.28929	2.79685	1.59113	1.59446	2.36161
MSTRG.16006.1	u	-1.20867	-0.045056	chrAADN04022363.1	.	27	1756	.	0.619616	0.567701	0.847687	1.24458	0.291258	0.26048
MSTRG.16008.1	u	-1.11863	-0.0004096	chrAADN04022398.1	.	479	973	.	0.611795	1.629	0.569452	0.260749	0.296174	0.603148
MSTRG.1601.1	u	-1.10233	-0.032768	chr1	.	175482636	175484108	.	1.30729	1.14263	1.24607	0.347456	0.044153	0.578199
MSTRG.16010.1	u	-1.12477	-0.024576	chrAADN04022398.1	.	1310	1967	.	0.476678	1.32749	0.956096	0.697423	0.685937	0.686122
MSTRG.16014.1	u	-1.51164	-0.0401408	chrAADN04022483.1	.	1076	1660	.	0.609608	1.01515	0.991617	1.59592	1.67692	2.01994
MSTRG.16015.1	u	-1.06141	-0.0692224	chrAADN04022499.1	.	199	583	.	1.40732	0.842788	0.66932	0.620226	0.192092	0.282914
MSTRG.16018.1	u	-1.27551	-0.004096	chrAADN04022600.1	.	6	1797	.	1.81215	1.81751	1.95282	1.8308	0.58409	1.0513
MSTRG.16019.1	u	-1.07759	-0.0004096	chrAADN04022609.1	.	46	473	.	0.70099	1.47691	1.17413	0.981765	0.28333	0.876688
MSTRG.16023.1	u	-1.14468	-0.0372736	chrAADN04022713.1	.	27	664	.	0.491853	1.07831	1.30034	1.12116	0.098871	0.386099
MSTRG.16025.1	u	-1.18888	-0.0577536	chrAADN04022731.1	+	795	1724	.	7.60944	7.1586	4.32955	1.11009	2.43957	2.99415
MSTRG.16026.1	u	-1.38542	-0.016384	chrAADN04022750.1	.	220	1262	.	1.38152	0	0	0	0	1.37428
MSTRG.16029.1	u	-1.06034	-0.0397312	chrAADN04022810.1	.	424	1723	.	1.28751	1.143	0.406205	0.553201	0.273067	0.25254
MSTRG.16031.1	u	-1.29956	-0.004096	chrAADN04022831.1	+	118	422	.	0.136258	0.08058	0	2.11768	0	0.376885
MSTRG.16034.1	u	-1.19883	-0.154829	chrAADN04022879.1	.	272	731	.	5.96295	8.92958	7.829	4.34276	5.85367	8.80317
MSTRG.16035.1	u	-1.25287	-0.016384	chrAADN04022946.1	.	7	1635	.	1.24722	2.25873	1.94772	1.55807	0.539718	1.07506
MSTRG.16036.1	u	-1.1382	-0.0016384	chrAADN04022960.1	.	54	1676	.	0.937706	1.22687	1.29804	0.351924	0.267506	0.270855
MSTRG.16038.1	u	-1.26227	-0.0004096	chrAADN04023013.1	.	118	1023	.	0.934257	0.911759	1.10513	1.05342	0.148972	1.31398
MSTRG.1604.2	i	-1.00239	-0.0294912	chr1	+	175904207	175905914	FLT1	1.2525	0.913862	0	1.3587	0.911442	0
MSTRG.16040.1	u	-1.17278	-0.0651264	chrAADN04023049.1	.	107	528	.	0.778365	1.34698	0.45107	1.65964	0.309265	0.885182
MSTRG.16041.1	u	-1.05266	-0.0004096	chrAADN04023058.1	.	1460	1670	.	0	1.68645	0	0	0	0
MSTRG.16048.1	u	-1.196	-0.125338	chrAADN04023178.1	-	581	802	.	0	12.0046	6.09567	1.01367	1.60198	1.70843
MSTRG.16049.1	u	-1.29537	-0.0835584	chrAADN04023206.1	.	268	1462	.	1.21913	1.77272	1.38118	1.41182	0.471073	1.34327
MSTRG.16050.1	u	-1.09188	-0.111002	chrAADN04023227.1	.	423	650	.	0.094874	1.33715	0.29151	0	0.018603	0.178229
MSTRG.16051.1	u	-1.03105	-0.192922	chrAADN04023215.1	+	670	1060	.	2.1473	2.61411	0.984572	0.682771	0.640816	0.458199
MSTRG.16052.1	u	-1.19064	-0.159744	chrAADN04023228.1	.	60	288	.	1.32567	2.08048	1.20805	0.743532	2.00419	0.998848
MSTRG.16054.1	u	-1.11737	-0.0372736	chrAADN04023244.1	.	80	1540	.	2.453	2.212	2.29536	2.80537	0.738826	1.70373
MSTRG.16055.1	u	-1.21182	-0.0004096	chrAADN04023256.1	.	873	1471	.	1.11083	1.16225	1.51582	0.030961	0	0.069938
MSTRG.16058.1	u	-1.11442	-0.034816	chrAADN04023412.1	.	774	1176	.	1.45807	4.721	7.04784	7.96487	7.25657	10.1283
MSTRG.16059.1	u	-1.28207	-0.144998	chrAADN04023506.1	.	572	1381	.	0.90725	0.562683	0.815064	1.14723	0.643419	1.22473
MSTRG.16060.1	u	-1.29758	-0.0724992	chrAADN04023540.1	.	102	465	.	115.145	116.828	61.4336	491.778	224.172	99.9822
MSTRG.16061.1	u	-1.24304	-0.0004096	chrAADN04023553.1	.	390	900	.	1.03944	0.545336	0.641644	2.18314	0.358838	1.00401
MSTRG.16063.1	u	-1.52282	-0.004096	chrAADN04023583.1	+	125	719	.	0.414092	1.27939	0.789126	4.72245	0.165716	0.80136
MSTRG.16066.1	u	-1.18142	-0.0835584	chrAADN04023720.1	.	329	550	.	0.783512	1.99876	0.719534	0.810708	1.11208	0.874974
MSTRG.16068.1	u	-1.2297	-0.0004096	chrAADN04023966.1	.	1	814	.	0.978874	0.733792	1.0983	1.38961	0.691296	0.600776
MSTRG.16069.1	u	-1.2097	-0.0004096	chrAADN04023967.1	.	4	475	.	1.67276	1.25859	1.1702	1.44006	0.545634	1.06626
MSTRG.16073.1	u	-1.12442	-0.0065536	chrAADN04023993.1	.	1	1194	.	0.549457	1.30615	0.730158	0.780463	0.379469	0.647226
MSTRG.16077.1	u	-1.13275	-0.0073728	chrAADN04024132.1	.	1	1005	.	0.708808	1.07715	0.446047	1.43104	1.38042	1.19232
MSTRG.16079.1	u	-1.22645	-0.0397312	chrAADN04024139.1	.	1	299	.	2.09703	4.30432	2.23774	1.03818	1.13123	1.33058
MSTRG.16081.1	u	-1.04043	-0.0004096	chrAADN04024148.1	.	1	1056	.	1.41285	2.35526	1.38783	0.808554	1.07224	0.72784
MSTRG.16085.1	u	-1.17347	-0.0065536	chrAADN04024195.1	.	1	637	.	1.21877	0.781856	1.28669	0.610995	0.073587	0.543668
MSTRG.16086.1	u	-1.00901	-0.008192	chrAADN04024260.1	.	36	644	.	0.072985	0.085737	0.03907	1.86943	0.024823	0.171975
MSTRG.16088.1	u	-1.02142	-0.0659456	chrAADN04024289.1	.	850	1486	.	0.427035	1.60425	1.30313	0.331582	0.215468	1.09808
MSTRG.16089.1	u	-1.38653	-0.0004096	chrAADN04024317.1	.	169	446	.	0.714951	7.67071	3.63899	2.75122	0.420166	2.80619
MSTRG.16090.1	u	-1.49492	-0.116736	chrAADN04024329.1	.	415	692	.	1.27774	2.22839	0	0	0.753091	0
MSTRG.16095.1	u	-1.17067	-0.0065536	chrAADN04024480.1	.	1	333	.	4.14135	3.40334	4.46821	2.1602	4.26574	2.5442
MSTRG.16096.1	u	-1.04867	-0.0425984	chrAADN04024512.1	.	246	1093	.	0.668466	1.43829	1.02359	0.169526	0.238421	0.419754
MSTRG.16097.1	u	-1.18665	-0.301056	chrAADN04024514.1	.	1203	1409	.	1.60471	2.42725	0.755581	1.37453	1.12961	1.61906
MSTRG.16098.1	u	-1.54009	-0.0352256	chrAADN04024519.1	+	278	1388	.	28.2388	20.0546	22.6102	0	25.6046	26.0626
MSTRG.16098.2	u	-1.53891	-0.0352256	chrAADN04024519.1	+	278	1388	.	0	1.5782	0.443595	0	3.97448	0
MSTRG.16098.3	u	-1.53891	-0.0352256	chrAADN04024519.1	+	278	1388	.	0	0	0	0	3.71889	0
MSTRG.16107.1	u	-1.41135	-0.0667648	chrAADN04024566.1	-	131	1032	.	1.386	1.92533	1.40143	2.19898	1.61244	3.76883
MSTRG.16109.1	u	-1.28142	-0.0278528	chrAADN04024573.1	-	1	2036	.	46.7874	4.76	2.23024	26.295	1.56942	0.51143
MSTRG.16109.2	u	-1.25117	-0.057344	chrAADN04024573.1	-	1	1722	.	0	0	18.7981	0.002838	0	3.51313
MSTRG.16109.3	u	-1.24434	-0.0331776	chrAADN04024573.1	-	1	1433	.	0	0	4.84602	0	0	0
MSTRG.16111.1	u	-1.11832	-0.012288	chrAADN04024576.1	.	577	1002	.	1.18806	1.39854	1.46115	0.199846	0.232324	0.728704
MSTRG.16119.1	u	-1.05255	-0.059392	chrAADN04024599.1	.	705	1019	.	12.8259	13.1205	11.3677	1.66784	2.43446	3.56158
MSTRG.16122.1	u	-1.28387	-0.057344	chrAADN04024617.1	.	1	236	.	1.27066	2.32511	1.46057	0.268972	0.456692	0.42544
MSTRG.16125.1	u	-1.00162	-0.0434176	chrAADN04024628.1	.	8	308	.	1.66471	3.23173	2.30561	0.410199	0.92607	1.22803
MSTRG.16129.1	u	-1.46234	-0.045056	chrAADN04024648.1	.	6	582	.	1.23201	1.21154	1.27588	0.912028	0.539267	0.563657
MSTRG.16132.1	u	-1.14434	-0.160973	chrAADN04024658.1	.	724	1068	.	32.1374	37.3218	36.6486	13.5375	19.3454	19.6679
MSTRG.16140.1	u	-1.42194	-0.045056	chrAADN04024683.1	.	213	965	.	1.39384	1.28498	0.250473	0.986302	0.637095	0.155407
MSTRG.16144.1	u	-1.07737	-0.0004096	chrKQ759336.1	.	5841	6114	.	1.22367	1.33115	1.96951	2.05323	1.03201	2.06306
MSTRG.16146.1	u	-1.24129	-0.0004096	chrKQ759336.1	-	20124	20430	.	1.95214	0.836064	0	0	0.476835	0
MSTRG.16150.1	u	-1.17442	-0.055296	chrKQ759337.1	-	21027	22808	.	2.21573	2.64327	3.35743	1.8435	3.34503	2.5978
MSTRG.16152.1	u	-1.11808	-0.0004096	chrKQ759347.1	.	7606	7924	.	1.67527	1.25309	1.22177	1.52675	0.202856	0.381284
MSTRG.16153.1	u	-1.02826	-0.0004096	chrKQ759348.1	.	19	490	.	1.66586	3.08205	1.96132	1.6903	0.129957	0.710053
MSTRG.16154.1	u	-1.28784	-0.0458752	chrKQ759348.1	-	817	3670	.	6.73464	3.1977	7.61213	3.37439	7.68884	0.396954
MSTRG.16154.2	u	-1.29093	-0.0454656	chrKQ759348.1	-	817	3672	.	9.2392	3.77863	7.23882	3.0428	3.79014	8.82029
MSTRG.16154.3	u	-1.28332	-0.07168	chrKQ759348.1	-	817	3672	.	1.85998	1.68107	0	2.00796	0	4.90712
MSTRG.16154.4	u	-1.11154	-0.0106496	chrKQ759348.1	-	817	3439	.	3.60673	8.46233	6.00193	2.77648	0.477314	1.92692
MSTRG.16155.1	u	-1.01423	-0.016384	chrKQ759358.1	.	19	235	.	0.406927	1.32208	0.219299	0.601679	0	0.478135
MSTRG.16156.1	u	-1.08014	-0.0004096	chrKQ759358.1	.	883	2371	.	0.827565	1.26895	1.35072	1.07965	0.42572	0.720539
MSTRG.16157.1	u	-1.15975	-0.0188416	chrKQ759358.1	.	6285	8783	.	0.825758	1.43816	1.35933	1.08079	0.276204	0.822271
MSTRG.16163.1	u	-1.32751	-0.602112	chrKQ759376.1	.	13168	14528	.	2.42363	0	2.1992	0	0	2.12626
MSTRG.16164.1	u	-1.17246	-0.0319488	chrKQ759382.1	.	78	1673	.	0.942059	1.22965	1.19308	1.40546	0.328728	0.769003
MSTRG.16181.1	u	-1.1479	-0.0004096	chrKQ759418.1	.	5252	6483	.	0.359456	0.314214	0.27927	1.74282	0.07945	0.76872
MSTRG.16182.1	u	-1.13365	-0.032768	chrKQ759423.1	.	80	1716	.	0	1.03026	1.54014	0	1.26636	1.63512
MSTRG.16183.1	u	-1.16326	-0.045056	chrKQ759423.1	.	11264	11694	.	1.1112	0	1.42175	1.11124	0.802564	0.9025
MSTRG.16184.1	u	-1.08841	-0.24576	chrKQ759433.1	.	3030	4311	.	2.59545	2.33854	2.19967	2.50217	3.26881	2.49806
MSTRG.16185.1	u	-1.10941	-0.425984	chrKQ759433.1	.	4585	4891	.	1.37398	1.29023	0.670157	1.72792	2.06215	1.88496
MSTRG.16189.1	u	-1.04929	-0.114688	chrKQ759438.1	.	178	1482	.	0.920294	1.26554	1.14758	0.474972	0.087507	0.15409
MSTRG.16190.1	u	-1.13673	-0.0540672	chrKQ759438.1	.	3234	3722	.	0.908956	1.28602	0.465173	1.26909	0.065611	0.295279
MSTRG.16191.1	u	-1.3303	-0.0004096	chrKQ759438.1	.	8524	9233	.	0.718366	0.728271	1.26242	0.429581	0.045954	0.176816
MSTRG.16199.1	u	-1.29765	-0.057344	chrKQ759451.1	.	5536	6362	.	0	0	0.930849	1.24202	1.12513	0.980461
MSTRG.16204.1	u	-1.28875	-0.032768	chrKQ759459.1	+	5211	7724	.	0	1.33742	0	0	0	0.537217
MSTRG.16207.1	u	-1.35981	-0.0004096	chrKQ759460.1	.	23121	23617	.	0	0.832964	1.33939	0	0	0.536659
MSTRG.16208.1	u	-1.10238	-0.160154	chrKQ759460.1	.	24406	24772	.	1.50501	0.661855	1.08121	1.21668	0.35902	1.49213
MSTRG.16214.1	u	-1.07081	-0.018432	chrKQ759465.1	.	8692	13577	.	0.999123	0.968907	1.11089	1.10936	0.892692	1.5173
MSTRG.16216.1	u	-1.03289	-0.0847872	chrKQ759466.1	+	3940	6960	.	2.31433	1.2059	0.497995	0.667845	0.342833	0.913675
MSTRG.16249.1	u	-1.13207	-0.0364544	chrKQ759484.1	.	33204	33541	.	1.69025	2.03257	0.940962	0.756367	0.352338	1.15061
MSTRG.1625.1	i	-1.19683	-0.053248	chr1	-	178551066	178553668	MICU2	0.796004	1.74638	0.471797	0.494169	0.110556	0.242312
MSTRG.16265.1	u	-1.12611	-0.0253952	chrKQ759502.1	.	5057	8374	.	1.82896	1.39154	0.799441	0.009315	0	0.01438
MSTRG.16272.1	u	-1.25615	-0.0004096	chrKQ759515.1	.	5207	5849	.	1.25406	0.351883	0.512883	0.369912	0.072054	0.065153
MSTRG.16273.2	u	-1.02772	-0.0155648	chrKQ759512.1	+	7771	11844	.	7.4014	11.5414	11.2951	0	0	0
MSTRG.16274.1	u	-1.25572	-0.012288	chrKQ759517.1	.	17448	17981	.	0.124854	2.19771	0.578956	0	0.261508	0
MSTRG.16275.1	u	-1.0933	-0.004096	chrKQ759529.1	.	13339	18476	.	0.910759	1.36935	0.699878	0	0	0
MSTRG.16276.1	u	-1.43629	-0.024576	chrKQ759530.1	.	2460	2686	.	2.78288	0.684241	1.07109	1.93703	5.40978	2.58058
MSTRG.16279.1	u	-1.5667	-0.0110592	chrKQ759530.1	.	77218	77555	.	0	0	1.3746	0	0	0.168564
MSTRG.16281.1	u	-1.56558	-0.0032768	chrKQ759530.1	+	86092	86520	.	0.481171	2.96184	0.76777	0.823918	0.349458	0.601912
MSTRG.16294.1	u	-1.08544	-0.065536	chrKQ759537.1	.	46337	46568	.	0.287379	1.00494	1.30046	0.234982	0.227361	0.226319
MSTRG.16295.1	u	-1.50552	-0.002048	chrKQ759537.1	-	564	3315	.	0	2.80189	0	0.390615	0	0
MSTRG.16295.2	u	-1.56535	-0.0024576	chrKQ759537.1	-	2966	3315	.	0.276689	2.8109	1.08374	0.155376	0.246629	0.5906
MSTRG.16296.1	u	-1.57691	-0.0057344	chrKQ759537.1	-	2255	6955	.	0.374721	2.90043	0.796539	0.723426	0.233752	0.546883
MSTRG.16331.1	u	-1.18234	-0.0004096	chrKQ759557.1	.	2491	2773	.	1.18423	2.25998	0.733716	0.328096	0.661772	0.358731
MSTRG.16347.1	u	-1.04829	-0.0708608	chrKQ759568.1	.	14951	16315	.	1.51753	2.29036	2.6777	0.326528	0.100551	0.432026
MSTRG.16350.1	u	-1.17563	-0.0622592	chrKQ759569.1	.	3124	5050	.	3.06868	3.83097	2.08955	1.91242	2.04335	2.36206
MSTRG.16361.1	u	-1.32334	-0.106086	chrKQ759580.1	+	694	6222	.	1.10261	2.56437	0.480644	0.349892	0.86073	0.257112
MSTRG.16375.1	u	-1.20423	-0.0823296	chrKQ759587.1	-	921	2354	.	4.90294	9.84123	4.91257	3.02249	11.6212	3.48141
MSTRG.16379.1	u	-1.15447	-0.0376832	chrKQ759591.1	.	16889	17674	.	1.50083	3.30399	1.22602	0.590974	0.121488	0.355327
MSTRG.16385.1	u	-1.03021	-0.0704512	chrKQ759606.1	.	2999	3697	.	0.704342	1.37275	0.33813	0.180199	0.023961	0.5358
MSTRG.16394.1	u	-1.0855	-0.028672	chrKQ759613.1	-	85	379	.	2.06118	0	2.51651	0.922311	0.924997	0
MSTRG.16396.1	u	-1.23035	-0.130662	chrKQ759616.1	.	3055	3386	.	2.95248	4.34484	2.91452	0.876132	1.53473	1.28792
MSTRG.16398.1	u	-1.1914	-0.115917	chrKQ759622.1	.	4356	5132	.	0.533718	1.55765	1.2735	1.21678	0.373025	0.760941
MSTRG.16402.1	u	-1.08241	-0.090112	chrKQ759622.1	.	5926	7310	.	0.361039	1.63034	0.557997	0.208311	0.284891	0.779282
MSTRG.16403.1	u	-1.18299	-0.0049152	chrKQ759622.1	-	9299	11472	.	2.43411	2.93575	2.71178	0.913275	1.1257	1.33121
MSTRG.16409.1	u	-1.22053	-0.0282624	chrKQ759631.1	-	412	2830	.	16.353	16.704	11.8575	2.25118	3.30347	4.70197
MSTRG.16416.1	u	-1.36818	-0.004096	chrKQ759637.1	.	7988	8679	.	1.50411	1.71568	1.83559	4.18599	0.552592	2.92259
MSTRG.16429.1	u	-1.05905	-0.124109	chrKQ759659.1	+	594	2892	.	1.59674	1.99785	0.955382	2.13796	3.71052	3.18467
MSTRG.16432.1	u	-1.06069	-0.145818	chrKQ759662.1	.	7887	8209	.	1.31555	0.185931	1.43942	1.5772	0.750869	0.805005
MSTRG.16447.2	u	-1.05554	-0.0004096	chrKQ759677.1	-	1668	3740	.	2.19964	2.03253	1.67617	0.116425	0.044763	0.172059
MSTRG.16456.1	u	-1.40772	-0.0602112	chrKQ759689.1	.	7226	7649	.	2.5914	0.193065	5.85495	0	0.019238	0
MSTRG.16459.1	u	-1.31957	-0.104858	chrKQ759691.1	.	5749	6550	.	1.79048	4.62817	1.92962	0.638002	1.62093	0.964795
MSTRG.16461.1	u	-1.20603	-0.104858	chrKQ759680.1	+	5574	7434	.	0.884782	5.25413	11.8498	0.400684	0	1.37129
MSTRG.16461.2	u	-1.14815	-0.104858	chrKQ759680.1	+	5574	7434	.	2.2257	0	0	0	0	0
MSTRG.16461.3	u	-1.2049	-0.0344064	chrKQ759680.1	+	5574	6660	.	4.07961	6.24267	5.99761	0.138795	0.930652	0
MSTRG.16461.4	u	-1.06325	-0.104858	chrKQ759680.1	+	5574	7434	.	2.84733	0.521469	0.728586	0.905383	0	0
MSTRG.16461.5	u	-1.26465	-0.0278528	chrKQ759680.1	+	5574	6660	.	0.459797	3.92529	1.43824	0.04737	0.123343	0
MSTRG.16461.6	u	-1.09535	-0.0393216	chrKQ759680.1	+	5574	6660	.	0	3.46863	2.06799	0	0	0
MSTRG.16470.1	u	-1.12102	-0.0323584	chrKQ759705.1	+	1132	2141	.	2.91802	2.74752	1.91561	1.69677	4.3121	2.0938
MSTRG.16470.2	u	-1.08506	-0.0323584	chrKQ759705.1	+	1304	2141	.	0	0	0	3.07131	0	1.58306
MSTRG.16483.1	x	-1.03777	-0.094208	chrLGE64	-	201738	216752	ENSGALG00000044592	0.432729	0	3.45886	0	0.183464	0.20032
MSTRG.16486.1	i	-1.07251	-0.0278528	chrLGE64	+	351613	355482	ENSGALG00000044343	1.01983	0	1.52545	0.123831	0.013899	0.302157
MSTRG.16495.1	x	-1.09746	-0.004096	chrLGE64	+	792497	793676	ENSGALG00000044788	1.1089	1.97637	1.38309	0.39712	0.092416	0.204134
MSTRG.16504.1	x	-1.07515	-0.0004096	chrLGE64	-	632360	634013	PIT54	0	4.41127	0.001201	5.4576	0.001078	0.145224
MSTRG.16519.1	o	-1.09509	-0.0335872	chrZ	+	748872	768228	gga-mir-122-1	9.48152	7.16952	1.21631	4.93915	0.143591	0.196199
MSTRG.16519.2	o	-1.06116	-0.08192	chrZ	+	748872	768228	gga-mir-122-1	1.67422	1.05599	0	1.12773	0.097326	0
MSTRG.16519.3	o	-1.03163	-0.0335872	chrZ	+	755530	765658	gga-mir-122-1	0	0	0	0	0	1.47063
MSTRG.16519.4	o	-1.01335	-0.012288	chrZ	+	756369	768194	gga-mir-122-1	2.09119	7.07897	1e-06	8.35931	2.90446	0.001686
MSTRG.16519.5	o	-1.00412	-0.0335872	chrZ	+	756369	768194	gga-mir-122-1	0	0	4.57805	0.250892	3.42202	0
MSTRG.16610.1	i	-1.1003	-0.253952	chrW	.	2465768	2465996	ENSGALG00000044400	1.33117	0	0.396219	1.6667	0.040606	0.501863
MSTRG.16668.1	x	-1.26202	-0.012288	chrW	-	4427619	4431550	ENSGALG00000045761	0.811764	3.53343	2.14458	0.004748	0	0
MSTRG.16686.1	i	-1.09855	-0.0323584	chrZ	+	2796951	2831995	SETBP1	1.40849	1.64765	1.33772	0.920512	0.225688	0.746714
MSTRG.1681.1	i	-1.11935	-0.0004096	chr1	.	184106662	184108439	CNTN5	1.18828	1.61528	0.752359	0.079314	0.160752	0.35178
MSTRG.1683.1	i	-1.10714	-0.016384	chr1	.	184122505	184123528	CNTN5	0.518993	1.38589	0.881893	0.051901	0.127663	0.162963
MSTRG.16847.1	i	-1.0992	-0.0643072	chrZ	+	19098013	19100183	ENSGALG00000014734	0.93168	0	0	0	0	0
MSTRG.16866.1	u	-1.03974	-0.028672	chrZ	+	21704649	21717203	.	1.06688	0.64266	1.41433	0.770577	0.595716	0.834914
MSTRG.16883.1	u	-1.12222	-0.032768	chrZ	.	22718964	22719574	.	0.933091	0.747825	1.40089	2.15869	2.35441	2.10951
MSTRG.16935.1	u	-1.02512	-0.0782336	chrZ	-	27395076	27396587	.	0	0.35194	1.76609	0.001372	0	0
MSTRG.16938.1	u	-1.21668	-0.0831488	chrZ	-	27374932	27384199	.	3.41195	3.00785	2.18098	0	0	0
MSTRG.16938.2	u	-1.1786	-0.016384	chrZ	-	27375081	27377207	.	0.07476	2.46074	0.146084	0	0	0
MSTRG.16938.3	u	-1.18383	-0.0802816	chrZ	-	27381345	27384199	.	2.93529	3.74158	1.13294	0.00422	0	0
MSTRG.16941.1	u	-1.08032	-0.0413696	chrZ	+	27326920	27328327	.	2.57059	4.88576	3.01358	0.024575	0	0.05187
MSTRG.16944.1	u	-1.07955	-0.0856064	chrZ	-	27335512	27358861	.	1.8983	1.07492	0.38997	0.015414	0	0
MSTRG.16944.3	u	-1.34622	-0.069632	chrZ	-	27338399	27345899	.	1.34139	0.217648	0.040327	0.011819	0	0
MSTRG.16944.4	u	-1.32382	-0.0090112	chrZ	-	27338400	27369823	.	0.049453	0.163495	2.34424	0	0	0
MSTRG.16944.5	u	-1.05328	-0.0868352	chrZ	-	27348618	27363342	.	1.78034	0.049319	2.43554	0.001842	0	0
MSTRG.16944.6	u	-1.08854	-0.0856064	chrZ	-	27348851	27358861	.	0.955491	0	0.193843	0	0	0
MSTRG.16944.7	u	-1.07378	-0.0724992	chrZ	-	27362130	27369763	.	0	4.81362	1.32123	0.004128	0.001623	0.004076
MSTRG.16945.1	u	-1.12285	-0.069632	chrZ	-	27335940	27336359	.	0	0.660628	4.61162	0.055417	0	0
MSTRG.16946.2	u	-1.18655	-0.002048	chrZ	+	27344650	27351848	.	0.030599	2.9167	0.086137	0	0	0
MSTRG.16948.1	u	-1.07143	-0.077824	chrZ	-	27353921	27356720	.	0.178105	5.09487	2.0318	0.007496	0	0
MSTRG.16950.1	u	-1.16121	-0.032768	chrZ	+	27358874	27359184	.	0	0	0	0	0.014804	0
MSTRG.16951.1	u	-1.17219	-0.0098304	chrZ	+	27368987	27369499	.	0	0	0	0.008087	0.029257	0.007985
MSTRG.16958.24	o	-1.08554	-0.0364544	chrZ	-	27201314	27217008	ENSGALG00000044346	0.116091	8.39461	0.729571	0	0.019726	0
MSTRG.16958.25	o	-1.14323	-0.077824	chrZ	-	27201314	27203394	ENSGALG00000044346	4.10153	4.28066	0	0	0	0
MSTRG.16958.27	o	-1.02815	-0.0360448	chrZ	-	27205045	27217008	ENSGALG00000044346	1.88026	3.05762	1.21392	0	0	0.025924
MSTRG.16958.3	o	-1.01722	-0.067584	chrZ	-	27179206	27185443	ENSGALG00000045802	5.2929	0	0.022211	0	0	0
MSTRG.16958.35	i	-1.06602	-0.0401408	chrZ	-	27214373	27217008	ENSGALG00000045802	0	0	0.930727	0	0	0
MSTRG.16958.40	o	-1.1889	-0.09216	chrZ	-	27229169	27235045	ENSGALG00000045802	22.2759	0	10.3714	0	0	0
MSTRG.16958.42	o	-1.20033	-0.09216	chrZ	-	27230990	27235045	ENSGALG00000045802	4.85644	1.11726	1.85013	0	0	0.004865
MSTRG.16959.1	x	-1.16372	-0.0503808	chrZ	+	27180639	27207397	ENSGALG00000045802	1.33705	0.23695	1.76942	0	0	0
MSTRG.16959.2	x	-1.02259	-0.0503808	chrZ	+	27180639	27215459	ENSGALG00000045802	0.341485	0.019006	0	0	0	0
MSTRG.16960.1	x	-1.069	-0.008192	chrZ	+	27201426	27217008	ENSGALG00000044346	0	0.528836	0	0	0	0
MSTRG.16961.1	i	-1.22906	-0.0393216	chrZ	-	27204445	27204678	ENSGALG00000045802	1.77702	12.4631	2.16443	0	0	0
MSTRG.16972.2	i	-1.1909	-0.0319488	chrZ	+	27268197	27270709	ENSGALG00000046254	2.26083	2.73407	0	0	0	0.020125
MSTRG.16975.1	i	-1.20033	-0.0323584	chrZ	-	27289054	27289464	ENSGALG00000046254	28.7206	3.76856	8.83919	0	0.035194	0
MSTRG.16978.1	o	-1.06944	-0.0073728	chrZ	-	27301321	27304430	ENSGALG00000046254	1.7934	1.10718	0.93667	0.032357	0	0.002088
MSTRG.16986.1	u	-1.05276	-0.0978944	chrZ	+	27886594	27894318	.	1.20123	1.57649	0.687096	0.688356	0.286716	0.644072
MSTRG.17004.1	u	-1.12796	-0.0016384	chrZ	+	33650141	33652867	.	1.14535	1.13694	0.770564	1.23115	1.56649	2.61624
MSTRG.17020.1	i	-1.1991	-0.0950272	chrZ	.	35031739	35032832	KLF13	1.85159	0	2.28949	0.152794	0.897503	0.816418
MSTRG.17046.1	u	-1.23642	-0.012288	chrZ	-	39171645	39183025	.	2.23806	2.42653	2.78019	1.33187	1.14441	2.05004
MSTRG.17053.1	u	-1.0772	-0.0172032	chrZ	.	40269820	40271639	.	1.35346	1.50644	0.566522	0.201402	0.008964	0.080564
MSTRG.17087.1	u	-1.36597	-0.0004096	chrZ	.	44197735	44197979	.	0.131832	1.28808	0	1.0384	0.272561	0.629252
MSTRG.17137.1	u	-1.28924	-0.109773	chrZ	.	51893323	51894525	.	0.73033	1.16632	0.796295	1.3535	0.352402	1.04031
MSTRG.17140.1	u	-1.03195	-0.028672	chrZ	.	51926101	51933693	.	0.6078	0.928494	1.27636	0.846867	0.295379	0.869237
MSTRG.17147.1	u	-1.18731	-0.04096	chrZ	.	52656213	52657018	.	0.745394	1.29801	1.45834	0.893187	0.367025	0.368514
MSTRG.17148.1	u	-1.10448	-0.0004096	chrZ	.	52660193	52663565	.	0.833832	0.840741	1.50076	0.59897	0.295707	0.417192
MSTRG.1715.1	i	-1.24636	-0.032768	chr1	-	187690856	187694158	FOLH1	0	0	0	7.08794	0	4.77148
MSTRG.1717.1	u	-1.28342	-0.131072	chr1	.	187905673	187906004	.	1.40841	1.37857	0.979946	1.14831	0.764583	0.971617
MSTRG.17171.1	u	-1.18009	-0.0004096	chrZ	.	55549512	55549926	.	0.539444	1.51165	0.813771	0.105271	0.208606	0.411865
MSTRG.17219.1	u	-1.12774	-0.0393216	chrZ	+	64091305	64092853	.	1.03085	1.68949	0.760156	0	0.815827	1.08564
MSTRG.17241.1	i	-1.05773	-0.0139264	chrZ	-	66274365	66275221	UGCG	0	1.19688	0	0	0	0
MSTRG.17249.1	u	-1.13041	-0.160154	chrZ	+	67114431	67114838	.	8.93825	6.14377	7.49081	5.22715	5.07965	5.84176
MSTRG.1725.1	u	-1.18578	-0.03072	chr1	.	189167628	189168029	.	1.32091	1.28268	0.57571	1.33599	0.290563	1.50412
MSTRG.17343.1	i	-1.01247	-0.045056	chrZ	.	77459402	77459645	ENSGALG00000043883	0	0	1.36458	0	0.196121	0.681049
MSTRG.1748.1	u	-1.14332	-0.024576	chr1	.	193052687	193056342	.	1.2438	1.58167	1.17481	1.51333	1.02624	1.61121
MSTRG.186.1	u	-1.13358	-0.0970752	chr1	-	20868964	20872792	.	1.72084	1.10995	0	0.211874	0.261002	0
MSTRG.1905.1	i	-1.03318	-0.192512	chr10	.	3331978	3332580	TMEM266	0.854806	1.37562	1.17457	1.00893	0.424932	0.68965
MSTRG.1952.1	u	-1.04731	-0.0004096	chr10	+	6547985	6567910	.	0.362401	0.132483	1.66906	0.043108	0	0
MSTRG.1973.1	i	-1.13889	-0.08192	chr10	.	7587956	7590347	ENSGALG00000037723	1.20677	1.64258	1.57777	1.42813	0.518011	0.618647
MSTRG.1983.1	i	-1.20973	-0.0004096	chr10	.	8378528	8378793	ENSGALG00000004545	0.030635	0.186946	1.43121	0	0	0.157493
MSTRG.1999.1	i	-1.22932	-0.094208	chr10	.	10043789	10044963	ENSGALG00000004885	1.06032	1.44186	1.00697	0.838103	0.398101	0.434024
MSTRG.201.1	u	-1.37053	-0.098304	chr1	.	24345532	24345837	.	0.093931	1.25569	0.544305	0.479965	0.202589	0.331311
MSTRG.2049.1	i	-1.10196	-0.100762	chr10	+	12612645	12614608	ZFAND6	0.728853	1.3226	0.879203	0.018499	0.055016	0.151612
MSTRG.2071.1	x	-1.21225	-0.111002	chr10	-	15838661	15841272	NR2F2	0.528239	1.85613	0.096106	0.451011	0.050733	0.244513
MSTRG.2075.1	u	-1.02108	-0.114688	chr10	.	16634922	16635655	.	0.946688	1.29635	1.23443	3.11113	0.413992	1.07168
MSTRG.214.1	u	-1.26044	-0.07168	chr1	.	26121208	26127867	.	0.805802	0.995358	1.2948	1.15224	0.222105	0.564278
MSTRG.2146.1	u	-1.24467	-0.140493	chr10	.	19521117	19521532	.	0.75184	0.207352	0.210485	2.01838	1.29647	0.714331
MSTRG.215.1	u	-1.28879	-0.0004096	chr1	.	26133003	26133764	.	1.26014	1.38902	1.25298	0.586393	0.361956	0.373299
MSTRG.216.1	u	-1.03637	-0.0167936	chr1	.	26138011	26142742	.	0.955743	0.952705	1.31286	1.11467	0.263667	0.585252
MSTRG.221.1	u	-1.40805	-0.0004096	chr1	.	27267748	27268853	.	0.921645	1.12093	0.854229	1.18085	1.54041	2.12142
MSTRG.2310.1	i	-1.41842	-0.0004096	chr11	.	5380619	5380830	ENSGALG00000034649	0.849822	1.27206	1.39621	0.073388	0	0
MSTRG.2312.1	u	-1.29896	-0.057344	chr11	+	6185508	6198303	.	0.458746	0.742108	0.867783	2.89661	0.554646	1.06925
MSTRG.2313.1	u	-1.18666	-0.118784	chr11	.	6200524	6202266	.	0.30584	0.106878	0.369763	1.70496	0.121175	0.343488
MSTRG.2314.1	u	-1.02113	-0.032768	chr11	.	6208207	6209776	.	0.179302	0.273856	0.271786	1.38743	0.052024	0
MSTRG.2315.1	u	-1.15144	-0.0004096	chr11	.	6217274	6239706	.	0.259506	0.276229	0.354008	1.36347	0.11795	0.302562
MSTRG.2328.1	i	-1.1171	-0.14336	chr11	.	7484078	7488862	SIAH1	1.2251	1.56262	1.40539	1.34826	0.778126	1.07816
MSTRG.2339.1	x	-1.15029	-0.0524288	chr11	+	7856541	7859584	GPT2	0	0	0.016347	0.013159	0.011188	0.011832
MSTRG.2340.1	x	-1.3564	-0.0733184	chr11	+	7880445	7881061	GPT2	0	0	0	0.03309	0	0
MSTRG.2365.1	i	-1.45637	-0.004096	chr11	+	10258667	10259894	GPATCH1	1.89782	0.457114	0.059336	0.262596	0.207145	0.098075
MSTRG.2366.1	i	-1.00956	-0.028672	chr11	.	10267886	10269990	GPATCH1	1.4053	0.607672	0.982276	0.690325	0.140895	0.174604
MSTRG.2368.1	u	-1.03076	-0.0499712	chr11	.	10329795	10330035	.	0.170906	0.457914	1.37301	0.021175	0.122296	0.165139
MSTRG.2371.1	i	-1.30084	-0.0065536	chr11	+	10524723	10525405	PEPD	0	0.962183	0	0	0	0
MSTRG.2393.1	u	-1.11689	-0.008192	chr11	+	13689658	13695041	.	0.316931	0.361278	0.796961	1.48776	0.170207	0.708593
MSTRG.2394.1	u	-1.22042	-0.036864	chr11	+	13697984	13734138	.	0.070743	0.238751	0.253527	1.26231	0.122552	0.503023
MSTRG.2395.1	u	-1.19943	-0.0237568	chr11	.	13706843	13711359	.	0.27969	0.284287	0.696276	1.89366	0.115789	1.05807
MSTRG.2399.1	u	-1.25953	-0.008192	chr11	.	13745599	13747077	.	0	0.213503	0.211501	2.55588	0.602324	0
MSTRG.2401.1	x	-1.13243	-0.016384	chr11	+	13954105	14032464	ADAMTS18	0.348801	1.37048	0.672079	5.50458	1.89255	4.3406
MSTRG.2401.2	x	-1.10218	-0.0004096	chr11	+	13968626	14032467	ADAMTS18	0.511873	0.223796	0.552193	1.74431	0.660731	2.82362
MSTRG.2408.1	u	-1.21866	-0.0004096	chr11	.	14452221	14454442	.	0.931566	1.29303	1.31256	0.590287	0.199847	0.439796
MSTRG.241.1	u	-1.13075	-0.0065536	chr1	+	30751533	30752174	.	0	3.28301	0	2.74289	0	2.1151
MSTRG.2413.1	u	-1.18702	-0.024576	chr11	+	14895735	14900068	.	1.70942	1.96562	1.23603	0.360394	1.30412	0.807352
MSTRG.2415.1	u	-1.21775	-0.0004096	chr11	.	15542165	15543550	.	3.27395	2.46486	2.99021	2.00465	1.7355	3.70983
MSTRG.2423.1	u	-1.14852	-0.08192	chr11	.	15728556	15729684	.	2.70611	2.25362	3.07445	2.03268	1.66075	3.17
MSTRG.2437.1	u	-1.19756	-0.158925	chr11	+	17065571	17066659	.	3.13377	2.16244	1.28723	0.26868	0.472949	0.452468
MSTRG.2451.1	u	-1.04055	-0.129843	chr11	.	17920671	17921048	.	0.507976	1.59181	0.155689	0	0.12487	0.417823
MSTRG.248.1	u	-1.11142	-0.0126976	chr1	+	31131905	31158767	.	1.70339	0.751038	0.344397	1.07518	0.745583	0.544568
MSTRG.248.11	u	-1.03273	-0.0126976	chr1	+	31146687	31158767	.	0.370943	0.45624	0.58137	2.415	0.076245	0.409785
MSTRG.248.5	u	-1.06601	-0.0212992	chr1	+	31132216	31148808	.	0	0	0.171042	0.451963	0.127662	0.098974
MSTRG.248.6	u	-1.086	-0.0131072	chr1	+	31132216	31148808	.	0.432677	0.564545	0.780345	1.49645	2.51944	1.71315
MSTRG.248.7	u	-1.09062	-0.0126976	chr1	+	31132225	31153483	.	1.82673	1.68495	1.7073	1.20088	0.1507	0.585552
MSTRG.248.9	u	-1.04996	-0.0126976	chr1	+	31132233	31155826	.	0.130318	0	0.856737	0.47009	0	0.883193
MSTRG.2512.1	u	-1.19361	-0.0516096	chr11	.	19322071	19322804	.	0.895418	0.541731	0.581773	0.732888	1.11099	1.61865
MSTRG.2541.1	i	-1.1437	-0.0299008	chr12	+	1250330	1251228	ENSGALG00000046270	0	0	0	1.49234	0	0
MSTRG.258.1	i	-1.47895	-0.0004096	chr1	.	33198677	33198948	PPM1H	0.697223	1.47453	0.777968	0.712016	0.436232	0.390694
MSTRG.2613.1	u	-1.31648	-0.045056	chr12	+	2998450	2998788	.	0	1.09227	1.6644	0	0	0
MSTRG.2660.1	u	-1.1131	-0.0561152	chr12	.	5489705	5491855	.	1.15187	1.33847	0.807216	1.39533	0.499499	1.01133
MSTRG.2664.1	j	-1.17599	-0.119603	chr12	-	6088027	6100641	ENSGALG00000029394	2.44247	2.34817	3.14016	1.91254	2.16051	1.96849
MSTRG.2716.1	u	-1.21902	-0.0004096	chr12	.	10623607	10624126	.	0.170099	0.110343	0.0906	1.06753	1.57846	0.887543
MSTRG.272.2	j	-1.15319	-0.032768	chr1	+	34270247	34311558	HMGI-C	0.99305	1.65691	2.35388	0.005074	0.00923	0.00824
MSTRG.2723.1	u	-1.03193	-0.0872448	chr12	+	10832328	10846105	.	1.75897	1.3352	0	0.255444	0.074753	0
MSTRG.2729.1	u	-1.0897	-0.0454656	chr12	.	10849349	10852476	.	0.958065	1.26918	0.501995	0.160516	0.031292	0.040179
MSTRG.2790.1	u	-1.00861	-0.028672	chr12	.	16202549	16207437	.	0.613549	1.00462	0.810035	1.07279	0.259516	1.68809
MSTRG.282.1	i	-1.11771	-0.0192512	chr1	.	35216894	35233282	RAP1B	1.08723	1.40972	1.30998	1.91534	0.829605	1.54941
MSTRG.2836.1	u	-1.30387	-0.0782336	chr13	.	1412326	1413934	.	1.27533	1.77483	1.28498	0.762264	0.84492	1.01179
MSTRG.2842.1	i	-1.17988	-0.0344064	chr13	+	1519662	1520828	HBEGF	0	2.07469	0	0.45488	0	0
MSTRG.2904.1	u	-1.0073	-0.0774144	chr13	+	8523469	8524938	.	0.201461	0.264602	0.72714	0.123122	0	0.822366
MSTRG.2909.1	u	-1.05863	-0.004096	chr13	.	8799963	8801166	.	1.19242	0.99824	1.56597	1.79586	0.950731	1.60532
MSTRG.292.1	i	-1.11912	-0.045056	chr1	.	35451653	35452911	FRS2	0.842828	1.58508	1.08985	0.832308	0.469932	0.743361
MSTRG.293.1	u	-1.06444	-0.073728	chr1	.	35498392	35500984	.	1.76118	2.13706	2.16962	2.16055	1.66522	2.32181
MSTRG.2948.1	u	-1.07772	-0.065536	chr13	.	10379010	10380739	.	0.779166	1.81034	0.661462	0.590168	0.697435	1.20804
MSTRG.2972.1	u	-1.08789	-0.0004096	chr13	.	11715228	11715431	.	1.21505	0.140633	0.309476	0.672358	0.393449	0.43536
MSTRG.2974.1	x	-1.13525	-0.142541	chr13	-	11473436	11476197	ENSGALG00000003876	0.047254	0.049141	0	0.197288	2.11111	5.58847
MSTRG.304.1	i	-1.1285	-0.0024576	chr1	-	36679441	36690029	TRHDE	1.88801	2.12231	0.003549	0	0.175184	0.2953
MSTRG.3051.1	i	-1.261	-0.0483328	chr13	-	16006962	16009625	TCF7	0.030392	2.72693	0	0.74014	0	0
MSTRG.309.1	u	-1.04256	-0.0004096	chr1	.	37940653	37943107	.	1.28105	0.823861	0.933568	0.76687	0.537877	0.540543
MSTRG.3131.1	u	-1.42064	-0.0618496	chr14	-	1134656	1135617	.	1.74584	1.11268	0.12262	0.389772	0.267756	0.382124
MSTRG.3138.1	i	-1.30237	-0.008192	chr14	.	1814756	1815609	ENSGALG00000043502	0	3.87112	1.66409	0	0	0.073583
MSTRG.3180.1	u	-1.04573	-0.0118784	chr14	.	4084972	4086677	.	1.32823	1.37918	1.3897	0.779624	0.612514	0.989375
MSTRG.323.1	i	-1.35618	-0.0004096	chr1	.	40490698	40490929	PPFIA2	0.516643	1.35696	0.277596	1.06761	0.436439	0.442405
MSTRG.3250.1	o	-1.14779	-0.413696	chr14	+	6182062	6182423	ACA64	0	0	0	5.88448	1.38071	0.55696
MSTRG.326.1	i	-1.06766	-0.0004096	chr1	+	40835557	40857549	TMTC2	0.045116	1.35113	1.29089	0.028826	0.226022	0.023321
MSTRG.329.1	i	-1.17936	-0.04096	chr1	.	42151432	42153711	RASSF9	1.45262	1.84466	1.81307	1.63814	0.21537	0.617678
MSTRG.3303.1	u	-1.17298	-0.04096	chr14	.	7807450	7808396	.	0.30774	1.26995	0.798993	0.788325	0.277006	0.373366
MSTRG.3329.1	x	-1.02003	-0.126976	chr14	-	8858185	8858404	DAGLB	0	0.130405	0	0	0	0
MSTRG.336.1	i	-1.23969	-0.067584	chr1	.	43364190	43369879	POC1B	2.63487	2.87113	2.96101	0	0	3.17256
MSTRG.342.1	u	-1.38145	-0.0356352	chr1	.	44345750	44346496	.	0.178506	0.152343	0.27011	0.820606	1.24031	0.625312
MSTRG.3447.1	i	-1.14341	-0.11223	chr14	+	14778284	14778867	C16orf62	1.21859	0.096272	0.263118	0.373789	0.464824	0.298078
MSTRG.3457.1	i	-1.00289	-0.0479232	chr14	+	15537948	15544774	ENSGALG00000042581	1.32172	1.83558	1.65995	0.653811	0.524531	0.574421
MSTRG.3478.2	j	-1.1533	-0.0069632	chr15	-	549195	551959	ENSGALG00000041187	1.68397	2.01121	1.13841	1.15901	1.9863	1.072
MSTRG.348.1	u	-1.05252	-0.0679936	chr1	.	44884804	44890593	.	0.99482	1.12834	0.743515	2.06546	1.61432	2.45532
MSTRG.3501.1	u	-1.20967	-0.024576	chr15	.	1412006	1413614	.	2.48603	1.37793	1.49862	1.39581	0.904606	1.26868
MSTRG.3509.1	u	-1.29545	-0.110592	chr15	.	1663171	1663753	.	0.781587	1.08097	0.563354	1.51664	0.14812	0.878821
MSTRG.3511.1	u	-1.22013	-0.0622592	chr15	.	1655741	1657333	.	0.757633	1.81505	0.851981	1.29087	0.306407	1.41888
MSTRG.3512.1	u	-1.08285	-0.0356352	chr15	.	1659598	1662432	.	1.30459	1.76978	1.2323	1.39546	0.215406	1.4057
MSTRG.352.1	i	-1.13942	-0.069632	chr1	.	44940186	44940891	CRADD	0.59138	1.35129	0.841437	1.03081	0.27282	0.390646
MSTRG.3536.1	u	-1.4671	-0.0835584	chr15	.	4589169	4589628	.	1.56276	2.25022	1.53385	0.809026	0.9618	0.827237
MSTRG.3562.1	u	-1.06642	-0.117965	chr15	.	5385176	5385524	.	10.4357	17.0501	8.50763	3.78389	3.38677	1.20077
MSTRG.3592.1	o	-1.20606	-0.024576	chr15	-	6052957	6061781	PPP1CC	0.732741	1.382	0.678554	0.566928	0.072532	0.428199
MSTRG.3593.1	u	-1.03067	-0.0086016	chr15	-	6056671	6062521	.	0.030956	0	0.856934	0.013451	0.014425	1.85965
MSTRG.3594.1	u	-1.08344	-0.0004096	chr15	.	6120793	6121042	.	0.779913	1.25926	1.07612	0.149359	0.038283	0.389327
MSTRG.3657.1	u	-1.23014	-0.077824	chr15	.	7803896	7804921	.	0.460508	1.41507	0.782772	0.591151	0.155081	0.197352
MSTRG.3688.1	i	-1.31486	-0.110592	chr15	+	8353784	8355333	MED15	1.76014	0	0	0	0	0
MSTRG.3697.1	u	-1.22982	-0.094208	chr15	.	8618019	8622103	.	0.774529	0.774078	0.851339	1.52567	1.15127	1.4031
MSTRG.3747.2	u	-1.13512	-0.0630784	chr15	+	10005355	10010645	.	1.85675	0.814251	0.905263	0.580906	2.64856	2.06145
MSTRG.3769.1	x	-1.05673	-0.0528384	chr15	+	10863338	10869757	ENSGALG00000007840	0.272704	6.00253	0.451062	0.113078	0.124542	0.031204
MSTRG.3770.1	x	-1.22813	-0.0585728	chr15	+	10866249	10872763	ENSGALG00000007840	1.00388	1.76344	0.62666	0.027	0.07193	0.161123
MSTRG.3793.1	i	-1.09185	-0.0462848	chr15	.	11494581	11495132	RNFT2	0	1.34506	0	0	0.462813	0
MSTRG.3798.1	u	-1.16364	-0.0241664	chr15	-	12141385	12155144	.	5.03213	5.88815	4.3751	5.35784	2.28284	4.12088
MSTRG.3798.2	u	-1.01705	-0.069632	chr15	-	12141385	12155116	.	3.89801	3.4918	1.78086	2.87942	0.548371	1.13924
MSTRG.3798.3	u	-1.02166	-0.0577536	chr15	-	12141385	12155101	.	0.354207	0.159442	0.177612	0	0.067974	0
MSTRG.3827.1	u	-1.00396	-0.016384	chr16	-	150130	153687	.	1.07372	2.01754	1.39626	1.41279	0.530542	2.70985
MSTRG.3833.1	u	-1.30843	-0.012288	chr16	+	631311	632276	.	0.070695	0.476711	0.543684	0.695409	2.54332	0.529805
MSTRG.3834.1	u	-1.00487	-0.139264	chr16	.	632286	632633	.	0.063862	0	0	0.107298	0.093757	1.90485
MSTRG.3857.1	x	-1.2501	-0.028672	chr16	+	507903	508718	ENSGALG00000042684	0.473984	0	0.141617	2.10126	2.11034	1.00172
MSTRG.3866.1	i	-1.17615	-0.0708608	chr16	.	610589	611532	ENSGALG00000042684	17.5886	20.9572	4.7571	14.6101	8.42576	4.83405
MSTRG.3867.1	x	-1.45615	-0.104858	chr16	-	612460	613757	ENSGALG00000044546	0.771094	0.802556	4.05071	4.1315	0.753226	3.39357
MSTRG.3867.2	x	-1.35205	-0.090112	chr16	-	612652	613106	ENSGALG00000044546	0	0	0	4.68437	0	0
MSTRG.3869.1	i	-1.4862	-0.086016	chr16	.	616735	617290	ENSGALG00000042684	1.34037	2.84723	1.78055	1.19362	0.597192	0.324747
MSTRG.3890.1	x	-1.26198	-0.094208	chr16	-	342944	350201	ENSGALG00000041588	1.51085	1.93569	0.243842	0.688851	0.291853	1.06792
MSTRG.3891.1	o	-1.05355	-0.188416	chr16	+	349722	364265	ENSGALG00000041588	2.2917	0.615181	0.251689	1.92004	1.24509	0.585826
MSTRG.3894.1	x	-1.15509	-0.0004096	chr17	+	819618	821798	ENSGALG00000039715	0	31.6164	0	0	1.41592	40.0657
MSTRG.3918.1	x	-1.11035	-0.149504	chr17	+	1125572	1126981	AMBP	0.899929	0.906416	5.20836	0.935533	0.128045	4.43168
MSTRG.3991.1	u	-1.08562	-0.02048	chr17	.	5323820	5324612	.	0.889893	1.39936	1.28321	0.452345	0.44861	0.460313
MSTRG.3993.1	x	-1.03035	-0.104448	chr17	-	5328037	5328494	ENSGALG00000005099	0.525744	1.39343	0.558025	0.823199	0.263134	0.843426
MSTRG.4111.1	u	-1.45639	-0.0016384	chr17	.	8627851	8628338	.	1.28334	1.31492	1.03432	0.992153	1.78158	0.872201
MSTRG.4207.1	x	-1.1866	-0.04096	chr18	+	3777057	3796465	ENSGALG00000036473	2.36984	2.86128	1.90943	0.253545	0.360114	0.738084
MSTRG.4222.1	j	-1.04532	-0.057344	chr18	-	4356173	4359282	ENSGALG00000041778	2.73049	2.47458	2.90976	2.20941	3.30554	2.63555
MSTRG.4410.1	x	-1.09646	-0.126976	chr18	+	10431931	10433382	ACSF2	0.553023	0.719285	1.66756	1.21628	0.950282	1.04932
MSTRG.4450.1	u	-1.14066	-0.160563	chr19	+	82988	85652	.	7.61419	7.23962	6.15844	6.25601	8.45873	5.82841
MSTRG.4554.1	j	-1.14992	-0.069632	chr19	-	5161735	5165676	ENSGALG00000034608	7.49228	5.67612	6.64928	5.40178	5.28999	6.80094
MSTRG.4560.1	i	-1.14758	-0.090112	chr19	+	5285674	5289861	ENSGALG00000023806	0.918722	1.12681	0.910079	2.03223	0.955881	2.24314
MSTRG.4566.1	o	-1.02895	-0.01024	chr19	-	5380099	5382119	gga-mir-22	1.65263	1.87906	1.81329	0.912817	1.43348	0.099461
MSTRG.4614.1	u	-1.32061	-0.04096	chr19	.	6156581	6156903	.	0.358703	1.33113	0.515658	0.297484	0.168356	0.419363
MSTRG.4653.1	o	-1.10957	-0.008192	chr19	-	7086820	7089345	U3	100.973	202.243	225.185	287.608	260.301	301.407
MSTRG.4666.1	i	-1.26709	-0.0004096	chr19	.	7519949	7520259	BRIP1	0.428282	1.28839	0.19841	0.344181	0.077285	0
MSTRG.4674.1	u	-1.18257	-0.04096	chr19	.	8022022	8023388	.	3.68167	1.99823	2.77868	4.15134	3.22296	4.64839
MSTRG.4717.1	i	-1.11943	-0.0344064	chr19	-	9261163	9270628	ENSGALG00000041802	0	1.30429	0	0	0.427898	0
MSTRG.4740.1	u	-1.21464	-0.0622592	chr2	-	92079	95041	.	0	2.33902	0	0	1.69234	0
MSTRG.4782.1	u	-1.11247	-0.0004096	chr2	.	1733758	1735465	.	1.28	0.619917	1.93746	0.645027	0.200451	0.17668
MSTRG.4799.1	u	-1.16955	-0.475136	chr2	+	2667393	2669623	.	5.15611	4.84307	0	2.75074	2.64745	0
MSTRG.480.1	u	-1.04375	-0.07168	chr1	+	50141268	50153980	.	6.34578	6.61311	6.60136	5.29375	3.42592	5.66421
MSTRG.4804.1	u	-1.19146	-0.1024	chr2	.	3785059	3786081	.	1.09795	1.11952	1.36484	0.398338	0.459166	0.15384
MSTRG.4807.1	i	-1.12847	-0.0372736	chr2	+	3614992	3636302	PTH1R	1.66866	1.89868	2.08142	0.94196	0.419168	0.988218
MSTRG.4830.1	u	-1.03503	-0.008192	chr2	+	4422356	4430808	.	1.09095	1.70308	1.64717	0.87826	3.60069	0.09029
MSTRG.4907.1	u	-1.17361	-0.0057344	chr2	.	14988360	14991163	.	1.45016	0.742806	1.02174	0.887105	0.324102	1.02283
MSTRG.4939.1	u	-1.11995	-0.0114688	chr2	.	18055864	18056319	.	0.896107	1.42565	0.383346	0.612228	0.355611	0.588586
MSTRG.4940.1	u	-1.25777	-0.0598016	chr2	-	18062697	18064081	.	0	2.10967	1.5932	0	0.195608	0
MSTRG.4944.1	u	-1.33523	-0.06144	chr2	.	18051632	18053486	.	1.18057	1.40811	1.15742	0.533558	0.119605	0.51574
MSTRG.4968.1	i	-1.25941	-0.0479232	chr2	.	21386726	21389857	ZNF804B	2.24054	1.51671	1.3504	1.10188	0.433393	0.528464
MSTRG.50.1	i	-1.02542	-0.0434176	chr1	-	2045400	2059356	CHCHD3	1.08876	1.3145	1.34296	0.134538	0.287926	0.263461
MSTRG.5008.1	i	-1.18113	-0.110592	chr2	+	26640516	26644786	TMEM106B	14.9443	12.1686	0	28.6535	17.943	0
MSTRG.5030.1	i	-1.05638	-0.200704	chr2	-	31013972	31016204	FAM126A	0.591909	0.637592	0.477512	2.2527	2.27442	0
MSTRG.5063.1	i	-1.28723	-0.096256	chr2	.	35320644	35322053	SATB1	0.504899	1.25513	0.666342	0.686767	0.35304	0.473303
MSTRG.5085.2	j	-1.12591	-0.0221184	chr2	+	39306937	39313380	ENSGALG00000038259	1.55345	2.37178	1.67608	1.04472	0.534876	0.923815
MSTRG.5095.1	i	-1.0774	-0.0466944	chr2	-	40505797	40513018	CMTM8	0.161433	0.075477	0	1.78688	0	0
MSTRG.5205.1	u	-1.12701	-0.090112	chr2	.	50325462	50326110	.	0.650396	1.2569	1.42226	0.721286	0.431178	1.06723
MSTRG.5206.1	u	-1.00918	-0.0004096	chr2	.	50337984	50338639	.	0.552663	1.3085	0.618303	0.461433	0.198285	0.653941
MSTRG.5207.1	u	-1.02669	-0.0004096	chr2	-	50454507	50489805	.	0.790051	0.944535	1.70604	0.436792	0.169126	0.311369
MSTRG.5220.1	u	-1.22329	-0.126976	chr2	.	53201657	53202708	.	0.701787	0	1.3355	1.00046	0	2.59257
MSTRG.5224.7	j	-1.2215	-0.0114688	chr2	-	53189832	53196835	TPK1	1.50528	1.40463	2.01067	1.79735	0.662424	2.03814
MSTRG.5231.1	i	-1.14854	-0.0237568	chr2	.	53152784	53156373	TPK1	0.725735	1.08278	1.29919	0.91522	0.381381	0.659593
MSTRG.5232.1	i	-1.02708	-0.0282624	chr2	.	53157282	53158386	TPK1	0.893651	1.04146	1.32184	1.1051	0.524401	0.671933
MSTRG.5233.1	i	-1.23437	-0.0761856	chr2	.	53164383	53164892	TPK1	0.741089	1.28069	0.939004	1.32666	0.598383	0.583492
MSTRG.5239.1	i	-1.33405	-0.0004096	chr2	.	54498112	54499012	EZH2	1.21915	1.53475	1.30845	0.393565	0.355848	0.188155
MSTRG.5249.1	i	-1.21508	-0.08192	chr2	.	55111575	55112535	IGFBP3	1.26591	1.51078	0.515494	0.691101	0.211745	0.36444
MSTRG.5280.1	u	-1.15956	-0.088064	chr2	.	58165252	58165637	.	0	1.28077	0	0	0	0.260837
MSTRG.5297.2	u	-1.0744	-0.0004096	chr2	-	61121714	61153405	.	0.289172	0.294753	0.761584	0.893362	0.317088	1.76766
MSTRG.5297.3	u	-1.01714	-0.008192	chr2	-	61152021	61153386	.	0.449985	0.621473	0.355226	0.3026	1.75383	0.639192
MSTRG.5308.1	u	-1.00177	-0.006144	chr2	.	61847907	61850113	.	0.820686	1.37747	1.4134	1.04414	0.489141	0.792495
MSTRG.5309.1	u	-1.01263	-0.0643072	chr2	-	61960452	61971147	.	0.300775	1.50625	0.624937	0.815491	0.523344	0.442396
MSTRG.5314.1	u	-1.16861	-0.016384	chr2	.	62404728	62406846	.	1.70345	1.40498	1.34873	1.72243	1.58282	2.14632
MSTRG.5316.1	u	-1.24024	-0.004096	chr2	+	62433670	62437737	.	0.613617	0.569456	0.618517	1.41703	2.32581	1.44758
MSTRG.5326.1	x	-1.0041	-0.128205	chr2	+	63472120	63477278	GCNT2	0.147305	2.65528	0.123315	0.063063	0.148867	0.324287
MSTRG.5327.1	u	-1.02622	-0.0090112	chr2	-	63865227	63867523	.	0	1.80353	0	0.016256	0	0
MSTRG.5329.1	u	-1.10065	-0.159744	chr2	.	63874284	63876683	.	1.01459	1.7439	0.361734	0.007779	0.080572	0
MSTRG.5331.1	u	-1.02087	-0.221184	chr2	.	63883077	63885748	.	0.919456	1.5736	0.332153	0	0.102612	0
MSTRG.5332.1	u	-1.06677	-0.126976	chr2	.	63887318	63889111	.	0.843041	1.86218	0.401163	0	0.045467	0
MSTRG.5333.1	u	-1.01065	-0.20439	chr2	-	63890246	63892559	.	1.84892	0	0	0.055187	0	0.009052
MSTRG.5354.1	u	-1.08029	-0.008192	chr2	.	65906464	65907466	.	0.543154	0.905579	1.492	1.01173	0.257528	0.399439
MSTRG.5356.1	u	-1.00038	-0.0454656	chr2	-	65974322	66035538	.	0.544825	1.7649	0.625682	0.685249	0.080703	0.288715
MSTRG.5358.1	u	-1.05634	-0.028672	chr2	.	66234351	66235546	.	0.391459	1.35034	1.07126	0.4758	0.248707	0.411458
MSTRG.5361.2	u	-1.06379	-0.0278528	chr2	+	66190972	66214411	.	0.263123	0	0.666345	1.60023	0.314883	0.003248
MSTRG.5363.1	u	-1.13774	-0.04096	chr2	.	66230348	66231384	.	0.721368	1.45686	1.50335	1.24057	0.155114	0.543089
MSTRG.5364.1	u	-1.23728	-0.0004096	chr2	.	66232273	66232892	.	0.470049	0.647201	1.24905	0.789954	0.387495	0.359695
MSTRG.5388.1	u	-1.23254	-0.0364544	chr2	.	68101837	68102497	.	1.3637	2.10155	0.57355	0.477526	0.776444	0.506182
MSTRG.5391.1	i	-1.11024	-0.0319488	chr2	.	68127227	68128539	BCL2	0.654589	1.28551	0.612638	0.411125	0.252306	0.446051
MSTRG.5394.1	i	-1.0559	-0.0004096	chr2	+	68336116	68352014	PHLPP1	0	1.5988	0	0	0.261604	0
MSTRG.5426.1	x	-1.28824	-0.053248	chr2	-	79169214	79172583	ENSGALG00000030583	0	2.10493	2.39388	0	1.51309	0
MSTRG.5436.1	u	-1.21448	-0.0434176	chr2	.	81009539	81010119	.	0.585499	0.580365	0.571163	0.224938	0.22463	1.4409
MSTRG.5444.1	u	-1.19728	-0.079872	chr2	.	81773486	81773847	.	1.09483	0.233528	0.302792	3.54108	0.08923	1.46587
MSTRG.5449.1	i	-1.2038	-0.073728	chr2	.	83808282	83811009	RPRD1A	1.41501	1.28554	0	0	0	0.917154
MSTRG.5454.1	u	-1.02946	-0.008192	chr2	.	84473559	84477308	.	1.90253	1.87578	1.92906	2.16889	1.5479	1.56278
MSTRG.5457.1	i	-1.2751	-0.0004096	chr2	+	84530736	84531028	TMEM245	1.52509	0	0	0	0	0
MSTRG.5488.1	u	-1.06956	-0.008192	chr2	+	89658449	89672394	.	0.859211	0.641982	0.980296	0.493377	1.54057	5.10037
MSTRG.5502.1	i	-1.19683	-0.0172032	chr2	.	90955522	90957086	ZNF236	0.760206	1.39956	0.702212	0.999223	0.337254	0.448466
MSTRG.5509.1	u	-1.23158	-0.012288	chr2	.	92065433	92067348	.	2.51524	2.31649	2.69549	1.29493	0.554689	0.972987
MSTRG.5522.1	u	-1.13124	-0.0004096	chr2	-	96842010	96845100	.	4.1955	0	3.15887	7.59944	4.34807	4.73555
MSTRG.5544.1	u	-1.07857	-0.167526	chr2	.	97950093	97950454	.	0.586091	1.18877	0.262916	1.18242	0.2752	0.115727
MSTRG.5545.1	u	-1.54663	-0.0159744	chr2	-	97748354	97751888	.	0	0	3.70078	0	0	0
MSTRG.5545.2	u	-1.55871	-0.02048	chr2	-	97751009	97751888	.	0.981579	8.98529	0.556904	2.19865	0.80535	2.61192
MSTRG.5551.1	u	-1.27073	-0.0004096	chr2	.	98620331	98621214	.	3.18058	1.94701	2.05783	3.95586	7.59695	9.85246
MSTRG.5559.1	u	-1.30473	-0.0004096	chr2	.	99851075	99851630	.	0.84579	0.340554	0.493852	1.60955	0.725315	0.738655
MSTRG.5563.1	u	-1.18399	-0.024576	chr2	+	99981535	99993323	.	1.093	0.503554	1.72928	0.921101	0.075807	0.897313
MSTRG.5576.1	x	-1.00525	-0.002048	chr2	+	101433858	101446005	SMCHD1	0.71408	1.38476	1.24047	0.413698	0.832296	1.02805
MSTRG.5580.1	i	-1.22236	-0.139674	chr2	-	102168216	102170336	YES1	0	0	0	0	0	1.64992
MSTRG.5597.1	o	-1.02106	-0.0794624	chr2	-	103151465	103195243	ENSGALG00000044384	2.17607	3.0517	2.46374	0.925802	0.316244	0.791971
MSTRG.56.5	u	-1.07405	-0.0233472	chr1	+	3320833	3411385	.	0.27383	0.556203	0.217234	2.09801	0.320732	1.15198
MSTRG.5621.1	i	-1.23926	-0.008192	chr2	.	106674001	106675301	ENSGALG00000029474	0.262724	0.173031	0.097053	1.39552	0.023825	0.157569
MSTRG.5636.1	j	-1.14158	-0.012288	chr2	+	108833084	108836264	PPDPFL	57.2813	26.7119	22.8961	18.1647	6.43702	8.34937
MSTRG.5637.2	u	-1.15777	-0.100762	chr2	+	108810307	108817169	.	4.83726	3.18005	1.76598	1.77688	1.34907	1.29059
MSTRG.5638.1	u	-1.20227	-0.105267	chr2	.	109883512	109883749	.	1.1775	0.527172	0.567188	2.20717	0	1.52728
MSTRG.5657.1	j	-1.14175	-0.126157	chr2	+	111639938	111662307	CHCHD7	0.27531	0.84835	1.75598	0.858647	0.744897	1.09196
MSTRG.5657.2	j	-1.14337	-0.126566	chr2	+	111639938	111662296	CHCHD7	0.346986	0.146771	1.40335	0.42721	0.904801	1.48821
MSTRG.5657.4	j	-1.13974	-0.13312	chr2	+	111639945	111662293	CHCHD7	0.227904	0.15148	0.502205	0.221999	0.594627	0.458703
MSTRG.5657.9	o	-1.07104	-0.0131072	chr2	+	111655781	111662296	CHCHD7	0.322786	1.39064	1.09301	0.553495	0.515668	1.67627
MSTRG.5668.1	i	-1.10663	-0.0421888	chr2	.	112712727	112728678	TOX	1.79132	0	1.40012	0.441864	0	0.251082
MSTRG.5678.1	u	-1.09492	-0.0196608	chr2	.	114944668	114958911	.	0.00312	0.00576	0.006682	1.30706	0.034855	0.034627
MSTRG.5679.1	u	-1.01203	-0.069632	chr2	-	114966796	114970689	.	0.021003	0	0.024116	2.08574	0.215282	0
MSTRG.5693.1	o	-1.0245	-0.0708608	chr2	-	115682255	115686963	SNORD87	0.900453	1.44665	1.42092	1.09557	0.584113	0.999508
MSTRG.5720.1	i	-1.11479	-0.147456	chr2	.	119942986	119948282	PEX2	0.958997	1.49542	1.23885	0	0.397171	0.81142
MSTRG.5746.2	j	-1.09578	-0.0692224	chr2	+	123599416	123606388	WWP1	1.69902	0.013649	0.265593	0.075881	0.083339	0.469944
MSTRG.5746.6	j	-1.07564	-0.057344	chr2	+	123599693	123606582	WWP1	0.309336	0.054809	1.01406	0.601961	0.621788	0.643909
MSTRG.5754.1	u	-1.1127	-0.134758	chr2	.	125170981	125171580	.	0	3.363	0.277596	0	0	0
MSTRG.5787.1	i	-1.24547	-0.04096	chr2	.	128094372	128096158	POP1	0.970127	0.85302	1.31517	0.752435	0.173757	0.48004
MSTRG.5801.1	u	-1.24082	-0.0098304	chr2	-	129324921	129326144	.	2.87834	0	3.02638	0	2.92972	1.70289
MSTRG.5824.1	u	-1.33437	-0.0352256	chr2	.	132418241	132420921	.	0.865251	0.767539	1.06962	0.764806	0.538017	1.20648
MSTRG.5835.1	u	-1.02456	-0.0004096	chr2	.	134920358	134920941	.	0.219703	0.440161	0.314536	0.881489	1.28126	0.886163
MSTRG.5845.1	u	-1.13153	-0.0315392	chr2	-	136140599	136149791	.	3.15983	6.58549	4.88383	1.24318	2.11359	0
MSTRG.5849.1	u	-1.13528	-0.069632	chr2	.	136531248	136531720	.	1.31151	0.355429	0.215302	0.308401	0.174519	1.15789
MSTRG.587.1	u	-1.18113	-0.127386	chr1	+	56226508	56227101	.	0	0.929255	0.848676	1.58767	0	0
MSTRG.5882.1	u	-1.18107	-0.108954	chr2	-	138968131	138969558	.	1.61876	0	0	0	0	0
MSTRG.5887.1	u	-1.09449	-0.0487424	chr2	-	139487071	139488391	.	1.50717	2.45888	0.356278	0.081972	0.137162	0.204761
MSTRG.5888.2	u	-1.24406	-0.0856064	chr2	-	139488444	139520231	.	1.89872	1.16239	0.695573	0	0.225157	0
MSTRG.5890.1	j	-1.03265	-0.0786432	chr2	+	139865862	139947473	ENSGALG00000033453	1.62162	1.03866	2.15135	0.993633	0.558355	1.03862
MSTRG.5892.1	i	-1.18728	-0.053248	chr2	+	140633381	140640984	FAM49B	0	0	0	0	0	1.36456
MSTRG.5900.1	u	-1.23771	-0.02048	chr2	-	142167927	142172121	.	1.73392	0.392133	1.09256	0.052565	0	0.115649
[truncated: 221 more rows]
