# Supplementary material for: Identification and characterization of long noncoding RNAs and mRNAs expression profiles related to postnatal liver maturation of breeder roosters using Ribo-zero RNA sequencing
Source: BMC Genomics. 2018 Jun 27;19:498. doi: 10.1186/s12864-018-4891-7 (PMC6020324; doi:10.1186/s12864-018-4891-7)
Supplement: Supplementary file 3 — Table S3. Sequence information of all expressed lncRNAs found in the present study. (FA 69436 kb) [file 12864_2018_4891_MOESM3_ESM.fa]

>MSTRG.1.1 gene=ENSGALG00000045540
ATTTTAGTACCACTCCGTGGGGGGAGTTGCCAGACGCTCCAACCTACAAAGAGCGTCCTCGCTAAGAAGA
GCGCTCCGCCGGCACCGCTGTGCCCTCAGCCCGGCCCTTCTCTGCCCCTCTCCCCGCACACGATGGGCGC
AGTCCCGCACCTCCACGGTGCTAAGGGAGAAAGAGAGCGGCGGAGCCCTTCCCCGCCCCGAGAGGCGACG
GCGCGCGAAGGAGACGAAGAACGGCAGTCTCAGAGAGGCTCCGGATGCAGTGAGCTGAGACAGAACAGGC
ACCACGTGCTCTGCGTGGCAGTGCTGTGCATCCTTGTTTTGGCGCTGGTGGCCGTGATAGTGCTCCAGCG
TCTGTCGTGCCTGCCTCCCCCACCCTTCTCCCACGTGTGGAAATGCTATTACTTCTCGTACACGAAGAGT
GATTGGAACAGCAGCAGGGAGCACTGCCACCGCCTCGGAGCTTCCCTGGCCACCGTAGACACGGAGGAGG
AGATGGAATTCATGCGGGGGTACCGGCGTCCGGCAGACCGTTGGATTGGGCTGCACAGGGCAGAAGGGGA
CGAGCACTGGACATGGGCCGATGGCAGCGCCTTCAGCAACTGGTTTGAGCTGCGAGGCGGAGGCCAATGT
GCGTACCTGCATGGGGACTGGATCAACTCAACCCTCTGCCACAGCGAGAAGTTCTGGGTGTGCAGCAGAG
CCGACAGCTACGTCCTCTGAAGGAAGGGGACAAATCCGCAGTGACGGATCCCATCCCAGGCAGCTCGTGC
CAACGCTGCTGGGCACTCCGTGCCATCCGTGTGTGCTGGAGTCCGCCTCTTTCCAGCACTGCTACACTTG
TGTTTCTTGTATGGACTCTGCCAGCTGTGCTGCTCGCTGTCTCTCAGGAAACACAGCTGTTGCACTGTGC
CTTAAAGGGGGGTCCTTTGGGGGTCCTTACAGATCAAATCCCCATGGTACGGTTGGGTGTGCAGTTGACG
ATCGCTGCCGCCGACCCCTGGAGCTGCCAGGACCTGGAGAAGCGCAGTCAGCAGTGTGAGCACAGCACAG
AGCAGTGCTGCGTCCCGCGGGGCTCAGCTGCTATTTGGTGCTCCCGTTTCCCATTGGATTCTGCGCAGTT
CTCTCCACTTACACTATTACCGTGATCGTTGTTTTTACGATTATTGTTACTGGAAGTCTTCTTATCATTA
TGTTCTGCATTATTTCCTTTACTGTTTCTACTCCCATTTATTAACAGTCCCTGCCACAATTCCCCTCCTT
TTTATCACTCCAGTGGTGCTGTTATTATTTGACCCATCAGTATTAATAATGTTTGTAATTAATTTATTTC
TCCATTTACCTGCTGAAATCCACATCCCTCCAATTTGGAGATAAGGATGTGGTGGGGGACCACGTCAGAG
GCCTCGCTCAAGTCCAGGTAAATGACATCGCTCAGCTTCCCTTTGTCCACCAATGCCATCAGCCCATCAT
AGTAGGCCGCTACTGGGTGGGATCACACGTTCATTCCTCACGTGATCAGCGATGTCCTCCAGGAGGATGT
GTTCCATCATCTTCCCAGGCACAGAGTTATCCGGGACCTCGGTGACAGCCACGCCGTTTCAAATATGATG
GAAAGCAACACCCGGCAAGCCGGCTCCTTCAGAGCCCTGGGATGCCTGCCGTCCAGCCCCATAGACTTGT
ACGCGTTCAGTCCCATGAGGTGTTCTTGGACTTGCTCTGCCCTTACGGTGGGGGGGGATTTCCTCCCTTC
CCGTTTCCCAGAAGAGTTCAGCCCGCCTGCAAGTCTGGACAGCATCCCTGTAATCTCCCCCGGTGACTCG
TGCTCGTTTCCACGTCTGCCTCGAGTTCACTCTCTCAGAGCTCGGGGTCCTGAGCCGCC
>MSTRG.1.4 gene=ENSGALG00000045540
CCGTGAGGTCCTCGCTAAGAAGAGCGCTCCGCCGGCACCGCTGTGCCCTCAGCCCGGCCCTTCTCTGCCC
CTCTCCCCGCACACGATGGGCGCAGTCCCGCACCTCCACGGTGCTAAGGGAGAAAGAGAGCGGCGGAGCC
CTTCCCCGCCCCGAGAGGCGACGGCGCGCGAAGGAGACGAAGAACGGCAGTCTCAGAGAGGCTCCGGATG
CAGTGAGCTGAGACAGAACAGGCACCACGTGCTCTGCGTGGCAGTGCTGTGCATCCTTGTTTTGGCGCTG
GTGGCCGTGATAGTGCTCCAGCGTCTGTCGTGCCTGCCTCCCCCACCCTTCTCCCACGTGTGCCCAACGC
CTCAATCGGTTTCCAAGGGAAATGCTATTACTTCTCGTACACGAAGAGTGATTGGAACAGCAGCAGGGAG
CACTGCCACCGCCTCGGAGCTTCCCTGGCCACCGTAGACACGGAGGAGGAGATGGAATTCATGCGGGGGT
ACCGGCGTCCGGCAGACCGTTGGATTGGGCTGCACAGGGCAGAAGGGGACGAGCACTGGACATGGGCCGA
TGGCAGCGCCTTCAGCAACTGGTTTGAGCTGCGAGGCGGAGGCCAATGTGCGTACCTGCATGGGGACTGG
ATCAACTCAACCCTCTGCCACAGCGAGAAGTTCTGGGTGTGCAGCAGAGCCGACAGCTACGTCCTCTGAA
GGAAGGGGACAAATCCGCAGTGACGGATCCCATCCCAGGCAGCTCGTGCCAACGCTGCTGGGCACTCCGT
GCCATCCGTGTGTGCTGGAGTCCGCCTCTTTCCAGCACTGCTACACTTGTGTTTCTTGTATGGACTCTGC
CAGCTGTGCTGCTCGCTGTCTCTCAGGAAACACAGCTGTTGCACTGTGCCTTAAAGGGGGGTCCTTTGGG
GGTCCTTACAGATCAAATCCCCATGGTACGGTTGGGTGTGCAGTTGACGATCGCTGCCGCCGACCCCTGG
AGCTGCCAGGACCTGGAGAAGCGCAGTCAGCAGTGTGAGCACAGCACAGAGCAGTGCTGCGTCCCGCGGG
GCTCAGCTGCTATTTGGTGCTCCCGTTTCCCATTGGATTCTGCGCAGTTCTCTCCACTTACACTATTACC
GTGATCGTTGTTTTTACGATTATTGTTACTGGAAGTCTTCTTATCATTATGTTCTGCATTATTTCCTTTA
CTGTTTCTACTCCCATTTATTAACAGTCCCTGCCACAATTCCCCTCCTTTTTATCACTCCAGTGGTGCTG
TTATTATTTGACCCATCAGTATTAATAATGTTTGTAATTAATTTATTTCTCCATTTACCTGCTGAAATCC
ACATCCCTCCAATTTGGAGATAAGGATGTGGTGGGGGACCACGTCAGAGGCCTCGCTCAAGTCCAGCGAT
GTCCTCCAGGAGGATGTGTTCCATCATCTTCCCAGGCACAGAGTTATCCGGGACCTCGGTGACAGCCACG
CCGTTTCAAATATGATGGAAAGCAACACCCGGCAAGCCGGCTCCTTCAGAGCCCTGGGATGCCTGCCGTC
CAGCCCCATAGACTTGTACGCGTTCAGTCCCATGAGGTGTTCTTGGACTTGCTCTGCCCTTACGGTGGGG
GGGGATTTCCTCCCTTCCCGTTTCCCAGAAG
>MSTRG.1.3 gene=ENSGALG00000045540
CCGTGAGGTCCTCGCTAAGAAGAGCGCTCCGCCGGCACCGCTGTGCCCTCAGCCCGGCCCTTCTCTGCCC
CTCTCCCCGCACACGATGGGCGCAGTCCCGCACCTCCACGGTGCTAAGGGAGAAAGAGAGCGGCGGAGCC
CTTCCCCGCCCCGAGAGGCGACGGCGCGCGAAGGAGACGAAGAACGGCAGTCTCAGAGAGGCTCCGGATG
CAGTGAGCTGAGACAGAACAGGCACCACGTGCTCTGCGTGGCAGTGCTGTGCATCCTTGTTTTGGCGCTG
GTGGCCGTGATAGTGCTCCAGCGTCTGTCGTGCCTGCCTCCCCCACCCTTCTCCCACGTGTGCCCAACGC
CTCAATCGGTTTCCAAGGGAAATGCTATTACTTCTCGTACACGAAGAGTGATTGGAACAGCAGCAGGGAG
CACTGCCACCGCCTCGGAGCTTCCCTGGCCACCGTAGACACGGAGGAGGAGATGGAATTCATGCGGGGGT
ACCGGCGTCCGGCAGACCGTTGGATTGGGCTGCACAGGGCAGAAGGGGACGAGCACTGGACATGGGCCGA
TGGCAGCGCCTTCAGCAACTGGTTTGAGCTGCGAGGCGGAGGCCAATGTGCGTACCTGCATGGGGACTGG
ATCAACTCAACCCTCTGCCACAGCGAGAAGTTCTGGGTGTGCAGCAGAGCCGACAGCTACGTCCTCTGAA
GGAAGGGGACAAATCCGCAGTGACGGATCCCATCCCAGGCAGCTCGTGCCAACGCTGCTGGGCACTCCGT
GCCATCCGTGTGTGCTGGAGTCCGCCTCTTTCCAGCACTGCTACACTTGTGTTTCTTGTATGGACTCTGC
CAGCTGTGCTGCTCGCTGTCTCTCAGGAAACACAGCTGTTGCACTGTGCCTTAAAGGGGGGTCCTTTGGG
GGTCCTTACAGATCAAATCCCCATGGTACGGTTGGGTGTGCAGTTGACGATCGCTGCCGCCGACCCCTGG
AGCTGCCAGGACCTGGAGAAGCGCAGTCAGCAGTGTGAGCACAGCACAGAGCAGTGCTGCGTCCCGCGGG
GCTCAGCTGCTATTTGGTGCTCCCGTTTCCCATTGGATTCTGCGCAGTTCTCTCCACTTACACTATTACC
GTGATCGTTGTTTTTACGATTATTGTTACTGGAAGTCTTCTTATCATTATGTTCTGCATTATTTCCTTTA
CTGTTTCTACTCCCATTTATTAACAGTCCCTGCCACAATTCCCCTCCTTTTTATCACTCCAGTGGTGCTG
TTATTATTTGACCCATCAGTATTAATAATGTTTGTAATTAATTTATTTCTCCATTTACCTGCTGAAATCC
ACATCCCTCCAATTTGGAGATAAGGATGTGGTGGGGGACCACGTCAGAGGCCTCGCTCAAGTCCAGGTAA
ATGACATCGCTCAGCTTCCCTTTGTCCACCAATGCCATCAGCCCATCATAGTAGGCCGCTACTGGGTGGG
ATCACACGTTCATTCCTCACGTGATCAGCGATGTCCTCCAGGAGGATGTGTTCCATCATCTTCCCAGGCA
CAGAGTTATCCGGGACCTCGGTGACAGCCACGCCGTTTCAAATATGATGGAAAGCAACACCCGGCAAGCC
GGCTCCTTCAGAGCCCTGGGATGCCTGCCGTCCAGCCCCATAGACTTGTACGCGTTCAGTCCCATGAGGT
GTTCTTGGACTTGCTCTGCCCTTACGGTGGGGGGGGATTTCCTCCCTTCCCGTTTCCCAGAAGAGGTACG
CTCTATTTGGCCTGTCTCTTCTGGCCAACGTACCTGTAGAACGCCTTCAAACTGTTTTTAACATCCCTCA
CCAAGTTCAGCCCGCCTGCAAGTCTGGACAGCATCCCTGTAATCTCCCCCGGTGACTCGTGCTCGTTTCC
ACGTCTGGTACAATCCCTTTTTTTCCCCTCAGGCTGCCCAGCAGCTCCTTTCCAAGCCATGCCAGTTTCT
C
>MSTRG.1.5 gene=ENSGALG00000045540
CCCGGCCCTTCTCTGCCCCTCTCCCCGCACACGATGGGCGCAGTCCCGCACCTCCACGGTGCTAAGGGAG
AAAGAGAGCGGCGGAGCCCTTCCCCGCCCCGAGAGGCGACGGCGCGCGAAGGAGACGAAGAACGGCAGTC
TCAGAGAGGCTCCGGATGCAGTGAGCTGAGACAGAACAGGCACCACGTGCTCTGCGTGGCAGTGCTGTGC
ATCCTTGTTTTGGCGCTGGTGGCCGTGATAGGGAAATGCTATTACTTCTCGTACACGAAGAGTGATTGGA
ACAGCAGCAGGGAGCACTGCCACCGCCTCGGAGCTTCCCTGGCCACCGTAGACACGGAGGAGGAGATGGA
ATTCATGCGGGGGTACCGGCGTCCGGCAGACCGTTGGATTGGGCTGCACAGGGCAGAAGGGGACGAGCAC
TGGACATGGGCCGATGGCAGCGCCTTCAGCAACTGGTTTGAGCTGCGAGGCGGAGGCCAATGTGCGTACC
TGCATGGGGACTGGATCAACTCAACCCTCTGCCACAGCGAGAAGTTCTGGGTGTGCAGCAGAGCCGACAG
CTACGTCCTCTGAAGGAAGGGGACAAATCCGCAGTGACGGATCCCATCCCAGGCAGCTCGTGCCAACGCT
GCTGGGCACTCCGTGCCATCCGTGTGTGCTGGAGTCCGCCTCTTTCCAGCACTGCTACACTTGTGTTTCT
TGTATGGACTCTGCCAGCTGTGCTGCTCGCTGTCTCTCAGGAAACACAGCTGTTGCACTGTGCCTTAAAG
GGGGGTCCTTTGGGGGTCCTTACAGATCAAATCCCCATGGTACGGTTGGGTGTGCAGTTGACGATCGCTG
CCGCCGACCCCTGGAGCTGCCAGGACCTGGAGAAGCGCAGTCAGCAGTGTGAGCACAGCACAGAGCAGTG
CTGCGTCCCGCGGGGCTCAGCTGCTATTTGGTGCTCCCGTTTCCCATTGGATTCTGCGCAGTTCTCTCCA
CTTACACTATTACCGTGATCGTTGTTTTTACGATTATTGTTACTGGAAGTCTTCTTATCATTATGTTCTG
CATTATTTCCTTTACTGTTTCTACTCCCATTTATTAACAGTCCCTGCCACAATTCCCCTCCTTTTTATCA
CTCCAGTGGTGCTGTTATTATTTGACCCATCAGTATTAATAATGTTTGTAATTAATTTATTTCTCCATTT
ACCTGCTGAAATCCACATCCCTCCAATTTGGAGATAAGGATGTGGTGGGGGACCACGTCAGAGGCCTCGC
TCAAGTCCAGGTAAATGACATCGCTCAGCTTCCCTTTGTCCACCAATGCCATCAGCCCATCATAGTAGGC
CGCTACTGGGTGGGATCACACGTTCATTCCTCACGTGATCAGCGATGTCCTCCAGGAGGATGTGTTCCAT
CATCTTCCCAGGCACAGAGTTATCCGGGACCTCGGTGACAGCCACGCCGTTTCAAATATGATGGAAAGCA
ACACCCGGCAAGCCGGCTCCTTCAGAGCCCTGGGATGCCTGCCGTCCAGCCCCATAGACTTGTACGCGTT
CAGTCCCATGAGGTGTTCTTGGACTTGCTCTGCCCTTACGGTGGGGGGGGATTTCCTCCCTTCCCGTTTC
CCAGAAGAGTTCAGCCCGCCTGCAAGTCTGGACAGCATCCCTGTAATCTCCCCCGGTGACTCGTGCTCGT
TTCCACGTCTGCCTCGAGTTCACTCTCTCAGAGCTCGGGGTCCTGAGCCGCC
>MSTRG.6.1 gene=GOLGB1
CCCGCTTCGGGGGCGGGGCTAGAGGCCGGAAGCCACGGCGGCGCGTTCCGGTGCTGAGGTGGCTGCGGTG
GGCTGGGCAGCGCCGGCGTGCAGCACTGCGAACCCACGAGATAAACAGGAATGGTGTGAAGGAGCTGTGT
GTGAGCAGCAGCACTGCCCTGGAAACCTCCCCCCTACTGAGCAAGCAGACCTATGAGCTCCTCAGTCCAT
GAAGGAGGCTGAAGATGCTGAGCCGTTTGTCAGGTTTGGCGAATACTGTTCTACAAGAGCTGTCTGGTGA
TGGTGGAGATGCAGTTACTGACTCTGAGTCCTCTGTCACTGTAGAGCCTTCAGAGCTGGGAGGAGGAGGC
ATGGAGGAGGCACCGGAGGACGTGTTGGAACGGTTGGCACACACTGAAAAGCTGGTTGTGCAGCTGAAGG
ATTTGATCCGAGAGAAGGATGCCCTGCTCCAGCAAAAGGAAACTGTGCTCAAGGAGGAACGCGAAGCTGC
GGATGCAAAGCTGATGAAACTGAAACTTCAGGCCAAAGCCAAGCTGGCATCTCTGAACAAACGCATCGAG
GAGCTGACAGAGAAGGGCCCTCTGCTGCCTGCACAGGCCGTGCCAGAAGAGCAAGTGTGTGCTAAGTGTC
AGAATAGCCAAAATGCAGGAGAAGAGCACAGGGACAAAGCTGAGGGTCTGGAAGAGCAGCTCAGGGAGCA
AGAAGAGGCTGTTAAGGATCTGAAGGAGCAGCTGGCTTTAGCCAAGATGAATCTGAAAGATGCTGAAGTC
AAATATGCATCACAGCTGAGCTCGCTGCAGGAAGTAATTCAGGAGAAGGAAGCTCTCCTCCAGGAGCAGG
CTCACCAGCACCAAGCTGAACTGCTGAGAACAGCAGCCAAGGCAGATCAGGAAGCAGAGGTGCAGCAGAA
CCTGCGTACACTGCAGAGGAAGCTGGAGGAGCGAGAAGAAGCTCTGCTGGGACAAACGCAGGCAGTGGAA
CTGCTGCAGCAGGAGCTACGTGAGGCTGAGCAACAAAACCAGGTGCTCCGAGATCAGTGCCAGAAGATGG
CAGCGGATCTGAGCTCTCTGAAAGATGTGCTGGATGCAGAGAGACGAGCATCTCAGGATCTCAGGGAGAG
GATGGAGCTGGAAGTGGCCGAGAGGAAGCTGTGCTCCCATCGCTTGCAGGAAGAGGTGCAGTGTCTTTCA
GAGCAGCTGGAAGAGGCAAGAGCAGCACAAGCAGAATTAGAGAGGTATAGAGGCTTGGAGCAGAAACAGA
GACTGGAAATTGAAGAGAAAAATCTACAGATCAGTTGTCTTAAGGCAGCTGAACAAGAGCTCCAGTCTAG
CTATGCTGCCCTCGTAGCTGAGAACGATCAGCTGAAGCAGGAGGTTGGCCAGCTGTTGGCGTTGTCTGCT
GAAAGCAGCACAGCAATGCAGAATCTACAAGAGAGTTCCCAACTTGTTCTCCCGGAGCCTCAGCAGGAAG
CTGCAATGGTTGCAGAAAATTCAGAGAACAAGAACGGTGGATCTGAGGTGAAAATGCAAGACACGCAGGT
TCTGGAAGCTTTGCCCTCTTGCATAGACTGCTCTGCTACTTCTGGAGGTATGTCAGGAGAGATGGTGAAT
TCTGAAGGGCAAAAGCCTTCTGGTGACACTTCGGTCCCACCTGAGGCAAGAGCAGATGGCTTTCCCAATG
GAGGTGAGCAGTTTACTGAAGAAGACTGCCCGTCTGGAACTGGAGAATGTCTTGGTGCAGAGAAACAGAA
AGAGCTGTCAGTTTTGCTGCTGGAACTGAAAGAAGCTCAAGAAGAAATTGCATTTCTAAAAGGACAGCTC
AAGGACCCAAACAGCCAAACTTCTGCAATTAACCGAGCAGGAGGAGAAGCTAACCAGCTGGAAGAGAATT
CCCAGATGTGGCTTCTTGAGAGGGAGGAGCAAAAGGTATCAAGTACACAAAATGAGTTGGACAATAGCTC
ATTACAGAGAGAAACAGAAATAGAGCCAATTAATGTGCTTCAGGAAAACAAAGCCGATCTTCAAGAAGTA
CCCCAAGAGACCTCTGTTCATGGCACAGGGGAAATGGGAGCAACACGGGAAGCCTCTGCAGCATTTCCAG
AGCCAGGCACCTCTCAATCTCAAGAGCTCATAAATCTGCAGAACCAAATTACGGAACTGCAGATGATTCT
GCAGAAATCGGAAGAATCCTATAAGAAAGATCTGGGAGAAAGAGATGCCGAAATAGATAGACTAAACCAG
TTGGCTGAAGAATACAGGAAAAAGGTGGAGGATTCTGAGAGCTCGTTCTGTGCTTTGGCTGAAGAGAGAG
ATCAGCTCCTGTGTCAGATGAAGAGCCTTTCTACCATGACAGAACTGCAGAAGGTGAAGCAGCTGGAGGA
AGAACTAGCTCTTTCTGAAAAGCAGAGGCTATCAGACAGTCAGAGCAGTCTTCTGAAGGAACAAATCCAA
AGCCTTAAAAATGAATTTAAATCCAAAGAGATTAAAATCGAAGCTTTACAGAAAGATTTGGATGAAGCGC
AACTTCAGCTTTCTGATCAGGACATGCAACTAAAAGACATGCGAAGCCAGATCCAGAAGAAGGAATGTGA
AGCACTTGATCTGGAACAACTGCTAAGGAAATACAGGGCTGAGATGGAAGAGCTTTCCCAAAGCTTAGCC
TCCAAAGGCCGCGAAGCAGCAGGCCTAGAGCAGCTTGTTGCTGAACGTAGCAGGTGTATAGAGAGCCTGC
AGCAAACCCTGCTGGAGAAAGAAGAGCAGATGACAGAGATCAGCCTCAGCATGTCTGAAAGAATGGTACT
GCTGAATGAAGAGAAGTTTTCTCTAGAAACTGAGCTGAAGAGTCTCAGAGAGCAAACAAGTCTCTTATTA
AAAGCCCAGGAGGAAAAAGACCCTAACACAGAAGCGGAAGATACATATCCGAACTGTGAAGCATCTGAGC
AGCAGCGTGAGAGAGAAGCAGAATGCAAGGAGGGTGAGATAGCAGCAAGTGAGCTTGAGGTTCTGAAACG
GGAAAATGAGCAAGTAAAGCGAAAGCTGCAGGCAGCACTTGTCAACAGGAAGGAGCTTCTAAGGAAGGTT
AGCAAATTGGAGAACAAGTTGGTACAGTTGAAGATGGAGCCTGAGTCAGGAACCTCAATGGCTCAAGAAG
CTGAAGGGGAAGAACATATGACAAGTGGGGTAAGCCAAGGAGTGAATCTTGAAAGCTCTCCCAGGGAGGA
GTATCTAATCCAGCTGCTTTCCGAAAAGGAATCTGAGCTGCTAAGCATTTGGAAGGAGCTGCTGGATAAG
GAAGCTACTGAAGCACAGTTACAGGCAGTGATTGAGGAAATGAAGCAAAGCTTGCAAGGTAGGACAGACA
TTGATTCAAATAAGGTTGAAATCATGGGCAGTCAGACAATTGCTGACAAACTAACTGAAACCAATGAAGG
CCCAAAAGGTGATGAAGAATATGAAGAAAACAACGCAGCAGCTACAAATCTTGAAGAAAACCAGATGTCT
GCTCTGAAAGAGAGAATATCAACTCTTGAACAAGAAAAAGAACAGCTTCAGAAGAAGCTTCAGGAAGCCC
TGGTGTCTCGCAAAGACACTATAAAGAAGGCTCAAGAAAAAGACAGGCATCACAGAGAACAGCTTAAACA
GCAGAAAGATGATTACAACACCCTGCAAGAACAATTTGATATGCAAATGAAAGAGAAGGAAAGCATCCAA
GCTCAGCTCAGACAACTCCAGGAACAGAGAGGATCAACAGAGGGTGTTCCTGGGAATCAGGGCTCTTTGG
ATCCTTCATGCTTGGGAGCAGGAGATTCTACAAACAGTGAACTTGTGCAAGTCATGGATGTTTCTGGGGA
AGAATTTAAAGCAGAACTTGAAAAATTGCAGGTGGAGAAGGAGGAGTTGGAACATAAGGTCAGCCGTATG
GAAGGTGAACTAGCTTGCAAATCAGAATTAGTCTTTAATTTGCAAGAGCGCATAGCGCAGTTGTTACCAG
AGACAGAAGGGCTGACTAGAACCTCTGACCAAGCTGAAGCTGAGACTGCCAGACTTCGGAGAGAACTGGA
GGAAGATCAAGTGGAAGATTCTAGAGAAGACAGTTTGGAAGACCTGAAAACGCTAATGCATCAAAAGGAT
GAAGAAATTGAATTCCTTAACTTGCAGTTAAGGGAGAAATGTGAAGCTCTCACTGATGCACAGGCACAGT
TGCTGGAAAAAGAAGATTCTGTCAAGAGTCTGTGTAGTCAGATTGAAGCTCAAGCTCAGGCACACGAGGA
ACAGAGCAAGCGACTGCAAACCGAGCTGCTTGAAATTCAACACAAGCAAGATGATGATGCAGAAGCAGCT
AAACAGAAGAATCAAATGCAGAGAAAGTTGCAAGCTGCGCTTATCTCTAGAAAAGAGGCATTAAAGGAGA
GTAAGTCACTGAAAGAGGAATTGGAGAATGCCAAAGGTACTATTGAGAATCTTTGTGTCAAGTTGAACAA
TATGGAAAGCCAAATAGGTGGCCATGTTAAAGAAACAGGTACTTTAACAGAAAAAATAGCAAGTCTCACT
GAAGAGCGTGAAAAACTTATTGCAGAAGTTAATAAGGTCCTTGGAGAAAATCAGGATCTTGACGGATGCT
GTAAAAACCTGAAATCGACACTAGATGGAGTTCTCATAGAGAAGGAGAAGCAGGAGAAGGAGATGGAGTC
CTTGAAGTGCCTGCACGCTGCTGAGAACACTGAGTGGCAAGAGAAACACGGGGAGCTTCAGAAAGAGTAT
GAAACTCTTCTGCAGTCATATGAGAATGTGAGTAATGAGGCTGAGCGGATTCAGCGTGTTTTGGAAACCG
CGAGGCAGGAAAAGCAGGAGATTTTCATGAAGCTGAAAAGTGCTGAAGCAAAAAAAGAGGAAATGGATAA
GCAGCTGCAAGAAGCTGAACAGGAGATTGATGGAATGAAGGAGAAAATGAGGAAATTTGCAAAATCAAAG
CAACAAAAGATTCTGGAACTAGAGGAGGAGAATGAGAAGCTCAGAGCAGAGATGCAGTCCACAGCTGGGG
ATCTGCACAGGACTGACGATGGAGCTTTCCTTCCAAACGCCAGCCTGAAAGAAGAGCTGGAGAGCTCTAG
GAGGGATTATCAGTCTCTTTCTACTCAGCTAGAGGCAGTAATGGTTGAAAAGGAGTCTCTTACTCAAGAG
ATCACAGACTTAAAACATCACTTGCAGTTAACAGAATCCAAGCTGGAAGAAAGCAGAGAGCTGTTAGACA
AGTATGTTTCCCCAAAGATAACAGGGGAAGAAACAAATCAGGCAGTTGCTACACCACCACCAATAGAGAG
GACTGAAAATCAAGTGTGCTTAAGTTTTAGACCAAAGTCTCCTAATGCAGAGCTGGAACAAAAAGCTTTT
GAAGGTAGTAGCCCGCCTGAGGATCTTAATACCTACATAAAGGAAATAGCTGTCCTCACAGAGCGGATCA
CTGAACTAGAGGAGAGTAGGAGGGCTTCAGAGCAACAGCTGAATGATATCCGCAGGAGTGTTGAGACTTT
AGAAGGTGAGAAACGGGCTTTAGAGACCCAAATGGAAGCAAAAGTCCTTGAATTAAATGTTCTCCGGGAC
ACAGTAGCGAAGATGGAAGAAACGGTCCAAAACACCAAGGAGGACCTCATCAGGATGACAGAACTGAAGG
ACGCTCTAGAGGCTGAGAAGGATGATTTGGAGGAAAGGCTCATGAATCAGCTGGCAGAACTTAATGGCAG
TATTGGAAATTATCAGCAAGATGCAACAGACTCCCAGCTTGAAAATGAGCAGCTGAAACATGAGCTTCAG
AGTTTGCAGAGAGCAGTACATGAACTGGAGGAGGAGAAATGTCAGATGGCAAAGGAGAAAAGTAAAGCAA
GTTCAGAAAACCAAAAGGAATATTTGGAGAAGTTGAAACGCACTTGGAGGGAAGACAGCAGCACACATGT
AAAGGAGCTTCAGGAGCTGCTGAAGCAGAAGCAGCAGGAGATTAAGCAGCTGCAGAAGGACTGTATTAAA
AGCCAGGAGAAGATCAGTAGTTTAGAAAGAACTGTTAAAGCTCTGGAATTTGTCCAGAGTGAGTCTCAGA
AAGATTTGGAAGCAGCCAAAGAGACTTTAGCTAAAGCAACAGAAGACACCAAGAAAGCCCAAGCAGAGCT
TGCTCGCTGCAGAGTAGTGTTGGATGACACTCAGAGCGAGGCAGCGAGAGTCCTAGCAGAGAGCATCAAA
GTAAAAGAAGAGTTACGGGCAAACAAAGAGAGCATTCTAATTCAAATGAAGAAAAAAGATGAGGACGTTG
AGAGAAGACTGGAACGGGAGAAGGACAAGCACTCAAAGGAGATGAAAAATATGGAAGAGAAACTGGCAGC
TTTGCAGAGGGAGAAAGACTACATGGAAGCAACGGTTCGTGATGTTCAGGGCTCCTTGACAACAAAAGAT
CGAGAAGCCAAGGAACTGGAAGGCAGCCTGAACAAAACGCTGGCCCAGCTTGCAGCCTTCACCAGGAGCA
TGTCTTCCCTTCAGGATGATAGGGACAGAGTGATAGATGAATCCAAAACGTGGGAAAAGAAGTTCACAGA
AACGATTCAAAAGAAGGAGGAAGAAATACGCTTGAAAGAGGAAACTTGTGTTATGCTGAAGGACCAGATG
AAGCAGATGACTACACAAGTGGAAGAACTTCAGGTTCATATATCCAGGCTGGAATGCAACAAGAAAGACT
GGGAATCAGAGTCCAGGAGGGAGATTCAGCAGCATCAAGAGACATGCGAAATGTTGCAGGTGGAAAAGAA
GGAGCTTTTAAATCAGCTGGAAGGGTCTCAGAAACTATACAGTGAGTCCCAGGATGAACAGCAGAAGCTG
GAGTCAGAAATCAGGAGCCTGAAAGAGCAGCTTGCTGACTTGCAGAGTTCTTTTGCCAGATGTGAACTGG
TTAGAGGAGAGTTGGAGAATACAGTCAAGCAACAAGAGAACAGTATCCAGAATCTAAAATTCAGCTGTGA
ACAGCTTGAGGCTGATCTGCAGGCGTCCAAGGACCTGACAAATAAGCTGCATGAAGAAACGAGTGCCAAA
GATCAAAAGATCATTAGTCTGCTATCTGCCAAGGAAGAGGCGGTTACGGCTGCTCTATCTGAATTACAGC
AGCAACATTCTGAAGACATTACACTGTTGGAGCACAGGCTAAGCAAGGAGGAAGAAGACAAAAAGGCTTT
GGAAATTGAGAAGAGCAAACTTAATGATAAACTTGATCATCTCACTGAAAAGATGAAAGAACTCAGAGAA
GAAAGTAAACAGCAGAAGGCACAACTGGACTCCTTCACCAAGTCCATGTCATCTCTGCAGGATGACAGAG
ACCGTATATTGAGAGAGTACAAACAGCTGGAGGAACGCCACCTCGTTATAATCTTGGAAAAAGACCAGAT
AATCCAAGAGGCTGCTGCTGAAAACAATAAGCTGAAGGAGGAAATCAGAGTTCTTCATAGCCAGATGGAT
GACCTCAACTCAGAGAACGCCAAGCTGAGTGCAGACCTGGTACGGTATAGAGAAGATCTGAACCAAGTCA
TTTCAATTAAGGATTCCCAACAGAAGCAACTTCTCAAAACTCAGCTTCAGCGAATCCAGGCTCTGGAAAA
GGAGAAGGCAGTCATGGAAACACAGCTGAAGGAGTCTGAGCGTACGCAGGACGATCTCAAGAAGCGCATG
GAAGCCTTGAGAGAGGATAAAGTCAGTATGTCTCAAGAGGTTGAAACCCTTACATCCTCTCTGTCCCGAG
CTCAGAGCGAGATGACAGCACTAGCTGAGGGGAGTCCTATCATGGAGTGTCAAGCACAGCTCAAGGCCCG
AGAGGAAGAGGCACAAGAACTGCATCGTAAGCTTGCACTCTCACAGCAAAGGATAACTGAACTTGAGGGA
GAGCTGGTAAGTGTTCAGAAGGATGCAACCAGGAGAGTGGGAGAGGCTGAGGACAGGCTCAGAAAGGAAT
TGAAGCACCTGCATCATGATGCTGGGATAATGAGGAATGAAACAGAAACGGCAGAGGAGAGAGTAGCAGA
GTTGGCACGGGACCTCATGGAGATGGAACAGAAACTTCTTGCAGTCACAGATGAAAACAAAGATCTCAGA
GCCCAAATTCAGTCTTTCGGGAAGTCCATGAGCTCTCTTCAGGATAGCTGGGACCAGACCAATGAAGAGC
TTCAATCTTTGAAACAGAAATATTCTGCAGACTTGGAGGAACAACAAAATCTAGCAGAGAATCTCCAGCA
AAAGATCCTTCAGTTACAAGAAGAGCAAAATTCCACTGCCCGGGACCGAGACACATTGAGGTCTGAGCTT
ACAGAAATGCAGAAAGCCGCTGATAAAAGAGGCCTCTTGGCTCAGATTGAGGATCTTAAGCAGAAGATCA
GAGCCAAAGATGATGAGCTTCTCCGTTTGTCTTCAGAACTGGAAGGCTCTTCCAACCAAGTCAAATCTTT
CTCCAAGGCTATGGCAAGCCTGCAGGACGAGAGAGACCGTCTGCTAGATGAACTGGACAAAACACGTAAG
GTGGAAGAAGTGAGGCAGCAAGCAGAAGGGAGCACTGTCACCACTCCATCAGAAGTGCTGAGTCTTAAGA
AGGCTCTGTCCTCCTTGCAGAACGACAGAGACAGATTAGTGAGGGAGCTGAAGAATCTACAGCAGCAATA
CATACAGGTTGGGGTAGAATCAGCTGAAAACTCTCGCTTGAAGGCACAAGTGCAGGAATATCAGCAAGAG
GCAGATAAACAGCAGCGCCGCCAAGAGCAGCTGGAGCAAGAGTGTATTTCCTACCAGCAGGAGCTTCAGC
AGCTAAGGCAAGAGAAAACTACTTGGGAAGAGCAGAATGGCAGCATCAAAGAGCAATGCCTGATGCTCAT
AGCAGAAAAAGAGCAGCAGCTGAGCCACTTGCAGCAGGTCGTGCAAGAAATGAGGCCACCCCTGAGCAAG
GCTCAAGATGTAGAGAAGCAGTACCAAAAGAAGATCAATCCAGAAGCAGTGAGAGGTGACTTCTCAAGCC
TGGAAGCAGAGACCAAACATCTGAGGGCTCAGCTAAGTGACAGCCTGAAAGAGCTGCACCAAAAAGAGCT
CCGAATTCAGCAGTTAAACAGCAAGCTGTCTCAGGTCTACGAAGAGAAAAATGCCCTCTCCCTCCAACTG
CGCGGCAGTGGCCGAAGCATCAGTGAGAGTCACCAGCAGTACAGCGAGGTTCTGAGCCGCTGCCTGGTGC
TGGAGAAGCAGCTTCAGGAGCTGCAGGCTGCGGACAAGAGCATGGGGTCATTTGCAACTGACGCTGCTCC
TGGGGCACCCCAAGAAAAGAATGAGCCTGGAGGCAGTTACACACCGGAGCTACAGGAGCTGCAACTGAGG
TTGTCCGAAACTGAGCACTTACATAGCAGCACGAAGCAGGATCTGAGGTACTTGGAGGAGCAGCTGGAGG
AGGAGCGGGAGCGCCGTGTGGCTGCCGAGGAAGCTCTCTCTGCAGCACAGGATCAGATCAGCAGGTTGGA
GTCGGGTGAGTGGACGTCCTCCCTAAGCACTAGCATCAACATGGCTCCAGGTCACGAGCATTCCTTGCTG
ATTGACTCCGTGGATAATAATTTCAGCAAAACTCGGAATATCCCTGGACTACGGCGCCTGTTACGCTCTG
TCTTCCGCTCCCGAACCCACTTGCCCATGCTGGTGGCCATGTACCTGCTTGCTCTTCACGTCCTGCTCTT
CCTGTGCTTCACAGGCCACCTCTGAACAGGAACAGCAGCCCTTCCTTGAGACACAGCCCTCTGTGATCCT
GGGCCAGTGCTCCTCATCCGCAGGGCAGCTGAAACAGGCACTTCACCCACTGCCTTCTTTCCAAGTCCCC
CTATGGGCAGCGCTGCCCGGTGGTTGGTGCATGCCCTGGGTGCTTGCTGTTGGGATGGGCAGCAGCCAGT
GCTGTTGCTCATGTTGTTTCCAGGACATCTCTCACTTCATTCAGTGGTTTTAAATGATAGAGCTGTACAT
TTTCTGAGCTGGGGTCCTCCTGCTAACAGTCACAGTATCTGTTCCTGTACCTGGAGGGAGCGCCACTCAT
TTTATGGAGCGTTTTGCCATGGTAGGAATGAGTAAATTCTTCCTGGATTGCTGCAGTTCTTCAGTGCTTC
CAGGAAATGCCAGATATTCATTCACCCTCATCCTGAGTCAGTCGAGCTGGGGGGGAAGCTCTGGAGCTGT
GCACCAGGGAGGGAAGCTCCTTCCCTTCCTTATGTCCCCTGTTTGCTCCGTGGCTCAGTGCTGTTTGAGA
TGCATATCCTAAGGAAACTGTGGGCACTTGAAGGAATGTGAACTTCAAAACCACGTTTCCTGCTCAGTTA
AATCTACGGTTGAAGTAGGGCCAAAATAAGTACATCTGGACCTGCTGAGCACTGCGTTTAAAGACAGCTG
TATGTCTGCTCTGACAGCCTTGTAAAATAGCTTCAGAAATGTAATTATTGAATATGAGGCAAGAGCTTTT
TATCTCTCCCTCACTTCAGTAACCTCTCAAAAGGAGAGCAGCTGGGCTCCCGCTTCCTGCTTTGCTGTGC
CAGGTTAAACCCATATGGGCTGTGTTGGAGGGTTCCATCGTGTGGTTCCATCACGTGGGCCTGAGTCAAA
GGCAGAAGATCAGAACTGAAAGGGTTCCCCCGGTGCTGGGGAAGGGAAAGGAGTTCTAGGCCTTTGCTGT
CGCTGCTGATGGAGAAATTATGCAGTGCTGGTGCTTGGCCCTGGGCTTGTCTGACTCTGAGGCAAGGTGC
GTGGATGGATTTGATCATATGGGATGCGTGGGAAGCTGTGCTTCTCTATAGAACTCCTGCAGTGTTGTGG
AGTTGGGGCAGTCCTCTTCCAAAGGGAGAATGTTGAATGCAGGGGTGGTTGAGCTGAGCTTCTTGCTGTT
GGCCAAGCTGCAATGCGTTCAGGGTCCTTGCTGGGAGGGTCCTGGCTGCTTTGTGGTGCAGCACTCAGGT
TGCATTTTTCCACATGGGAAAGAGGGGGTTCCGATGCTGCTGGCAACCCAGCAGTCCCCAGCTGCTGTAA
AGCCTCTTTGAAGGTGGATTGAATTCATCACTGTACCTAGAACAATGGGATCTCTGGCAGAGTGTTGGCA
CTACGTATCCCTTTGTGCTCTACCCCGATGATCTCTGTGGACTTTCTCAGCTGCATACACTTCTGTGACC
AAAAACTTTGCCTATAGCTTCCTGGGGCGCGTGCTCCTGTATATAATAAATATTATTTTTCAGAGGGAAG
TTGTGTTGTGTCGCCATGTGAACATCAGAGGTCTCCACAGCCCTCTGTGTGCATTTCCTTATGTGTTCAT
TCCATCGGATCTGTTTCTTCCAATTGAATGCCTGCAGAGACAACCTTTCCCTTCTCACCTCTCGGCATCT
TCAGCTTTTGCTGTCATGACCAAAGAAGTTAAGAACGCTGTGGTTTAAAAAGCAGCTCCAATAGATCCGA
AGAGTTTGCTTTTATTTATTCTCAGCCAAGGACATCTCTTCATATTCACTACTGTAATCTGGCAGTGCCA
TTGGAACAGAAGTTAATTACAGGGTGCTGTAAGAATAATGGCCCCACTGCATTTCATAGGTGCAAGAATT
ACAGGTAATGTATGTTTCCTTAAAGCCCGTGATGTGAGTTTTCTCAAATTCAGGGCCTGCCCATCCGCAG
AGCTGAAACAAGACCATTTGGGTTAATTGGATTTGTTAAAGCTGTTGTATCTCTGGACAGAATGGTTCGA
GCTTGGATTGAATCAATTAACAAGAGACTTCGAAGGAGCTCCTGCTCTGATGTCATAGCATGGCCATGCA
GCTTTGACCTAATGGAAGACTTCATGGGGCTTCACCCGATGGTTTCTGCTTCAAACATCTCAACCTTTTG
CTTCCCTCTGGTGTGGACGCTGCTGTTCTGCCTGGTTAATTGCAGAAAGCATCGCGCCATGTTGGGCAGA
CGTGAGCGCTTCAGGAGCCCTTTTTGCATCACTTGACTCATTCAAAAAGGAAGTCGTTTTGGTTTCAGAA
GTTCGTTTGGTGCAGAAGTGGTTTGTGCCTGTTCTAAAATTGTGCATTTCCAGCAGTGAGCAGCGAAGGG
AGAGTTTGGTCTCAATGTGCTTAGGGCTCTTCGCTTGGGTCCTTTCTGTATTCCTTCCTCAGACTATTTA
CTTTCTACAGATTATATATCCATATCCATATCTATGTACAAATAGATATGTATACATAAGGATATATAAT
GCATATATATGGGTTTTTAATTGTGCTTTAAAGTGCTGAGCCCGGCACTGCACCGACACTGCGGCCAGCA
GATTTGCAGCTCTCTTTTGTGGGATCTCTGCAATCGTTGGCCATGAGGGTTCAGCCACTCCTTGGCAGGA
GCCCAGCTGGAATCATCATTGATTTTGGCACAATCCGTGCCATCATGCCCCATTGAGCCCTACCCACCAA
CGGAGCACTTTGCACAGCGCGTTCCCCTCGTCGGAGCGGAGGGAACCGCTGCGTTGGGGGCTGGGGGAGG
AAGTGCAGAAAACAGGAACCCAGTGCAGCCCTGAGGCTGCTGTGAGCGGCAGTGCTGGGCCGGAGGACGG
CAAACGCATCATCAGGAGCTGGCGGCGGGGCAAGATGTGGAAGGCAGTTGTGGGCCACGACGTGTCGGTG
AAGGTGGAGGCACAGAGTGATGACTGGGACACCGACCCCGACTTTGTGAACGACATCTCCGAGAAGGAGC
AGCGATGGGGGGCGAAGAGCATCGCGGGCTCCGGGCGGGCCGAGCACATCAACATCCATCAGCTGAGGAG
CAAAGTGTCAGAGGAGCACGAGGTCATCAAGAAGAAGGAGCTGGAGAGCGGCCCGAAGGCCTCGTATGGC
TACGGGGGTAAATTTGGGACAGAGCGGGACCGAATGGACAAGTGTGCCGTGGGCCATGAGTACGTCGCCG
ACGTTGGGAAGCATTCCTCACAGACTGATGCAGCTCAGGGCTTCGGGGGAAAGTACGGCGTGCAGCGGGA
CCGAGCCGACAAGTCGGCGCTGGGGTTTGAATACAAGGGAGAAGTGGAGAAGCACTCATCCCAGAAAGAT
TACTCCAAGGGTTTTGGTGGCCGTTACGGTGTGGAGAGGGACAAAGTGGACAAAGCAGCGGTGGGATTTG
ACTACAAGAGCCAGGCGGAGAAGCACGACTCACAGAAAGACTACTCAGTGGGCTTCGGTGGGAAGTTTGG
GGTCCAGAGAGATCGTCAGGACAAGAGTGCTCTGGGCTGGGACCACCAGGAGGAGGTGCAGCCCCACGCA
TCCCAAACAGACTATGCCAGGGGGTTTGGAGGCCGCTATGGGGTCCAGAAGGACAGGGTGGATAAGAGTG
CTGCTGGCTTTGACGAGATGGAAGGTCCAACCTCCAGATATGAGAAAACACAACCAGTGGAGGCAGCTTC
CAGTGGTGCCAGCAGCTTGCGGTCACGGTTTGAGAACATGGCTAAGTTGGCAGATGAGGAGAGCAGGAGG
CGGGTGGAAGAGGAGCGGGCCAGGCGGCAGGCACGGGAGGACCAGGCAGCACGGCGGAAGCAGGAAATCC
CACAGAGAGAGATGGACCACACAGAGCCACCTCCTGCCCCTGTGCCAGCAAGAGTCCCTGCGAGAGCTGA
GCAGGAGCCCATGTCACGAGGAGAACAGGAAGCAAAAGGAGAGGAGGAGGAGGAGACAGCACCTGCGTTG
CCCCCAAGGCAAGCAGATCTGACCGAGGAGGAGGAACAGCCCATCTACAGTGAGACTTTTGATGGTGGTG
ACTACGAGGAGCTGCTGGAGCGCTCCGACTACTGCGACAGCGTCAGTGCGGGCGCTGACTACGAGGAGCT
GCCGGGACCCGTCGGAAAGCCGGGTGCCACCTACAGCCTGGGAGAGGAGGATGAAGGGGCGGACTATGAC
GAGGTCATTCCTGAGGAGTCCAGCCAGAGCCAGCCCTGCAGTGGGGGAATGGACAACATTTATGAGGTGG
AGAGCCCTGGGATCTGTGCGGTGGCCCTCTACGATTACCAAGGAGATGGAGACGATGAGATTTCCTTTGA
TCCCAATGACACCATCACACACATCGAGATGGTGGATGAAGGCTGGTGGAAAGGGCAGTGCCATGGCAAA
GTGGGGCTCTTCCCAGCAAACTACGTGAAGCTCCTGCAGTGAAGCCGGGGTCCAACTGCCTCCTCCCGAA
CCTTTGCCTCTCTCCTCTTCAGTCCTTTATGTATTATTAGCTTGATTTGACCCTGCTTGGCGTGGCTGCA
TGCAAGGAATAGCAGTGAACAAACCAGCAGTGTGGAAGAAAATGTCCAGGGTGGATTCTGATTCCCATCC
CATCAAGAAAGGTGGGATGGTTCCAGAACTTATGGGTGTGATGTCTGCTGTCTGGATCATCCCATGCATC
AACCACAGTGCGTGAGGGAGAACTGTGTCCATTTCTGTTCCAGCAGGGCAGTTCTCAGGCGAGGAACACC
AACCATGATGTGGTCAGGGCAGGAGGGAGTGCCATTTGTCACCTCCATGTGTCAGATCTTTATCCCAGGG
AGCTGCAGTAGGACAGGAAGGGATGGGCTGAGGGTGCGCTGGGGAGGGTCAGGTTGGAGCTGGGGAACAA
TCTGTGCTCCAAAGAGCGGCCAGCACTGCACAGCTGCCCAGGGCAGTGGGGAGTCCCCATCCCTGGGGGT
GTTCAGTGACCACAGGGATGTGGCACTTGGGGACGTGGTCGGTGGGATGGGTTGGGGTTGGATTGGGGTT
GCATTGGGATCTCAGAGGTGTCTTTTCCAGCCTCAGTGGTTCTGTGAGTGGTTCTGAAGTCAGCCCACCC
ATCCCCACTGCAGGAATAGTTATTTGCATCTAATTAGCTCACCTGTCAATAGGAATTAATGAGGAAAGGA
GTGAATTGTTCATGCTGGGTGGGGTTCCCTTACCTGAAGGATTCCCATTGCTGGTGCTGTTGGCCAAATC
CTGCTTCCCTGGCATGGGTTGTTTGCATCACTTTGAGGTCTACCAAACCTGCAGCAGCCCGGTTTGGGCA
GAGCTCACAGCAGCAGTATCTCTCTGTGCCACACTGTGCTCCCACTTATAGCTCAAGCAATAAATTCTTC
TGTCCTGACCTGCTCATGACCATGAC
>MSTRG.6.2 gene=GOLGB1
CCCGCTTCGGGGGCGGGGCTAGAGGCCGGAAGCCACGGCGGCGCGTTCCGGTGCTGAGGTGGCTGCGGTG
GGCTGGGCAGCGCCGGCGTGCAGCACTGCGGTAGAACCCACGAGATAAACAGGAATGGTGTGAAGGAGCT
GTGTGTGAGCAGCAGCACTGCCCTGGAAACCTCCCCCCTACTGAGCAAGCAGACCTATGAGCTCCTCAGT
CCATGAAGGAGGCTGAAGATGCTGAGCCGTTTGTCAGGTTTGGCGAATACTGTTCTACAAGAGCTGTCTG
GTGATGGTGGAGATGCAGTTACTGACTCTGAGTCCTCTGTCACTGTAGAGCCTTCAGAGCTGGGAGGAGG
AGGCATGGAGGAGGCACCGGAGGACGTGTTGGAACGGTTGGCACACACTGAAAAGCTGGTTGTGCAGCTG
AAGGATTTGATCCGAGAGAAGGATGCCCTGCTCCAGCAAAAGGAAACTGTGCTCAAGGAGGAACGCGAAG
CTGCGGATGCAAAGCTGATGAAACTGAAACTTCAGGCCAAAGCCAAGCTGGCATCTCTGAACAAACGCAT
CGAGGAGCTGACAGAGAAGGGCCCTCTGCTGCCTGCACAGGCCGTGCCAGAAGAGCAAGTGTGTGCTAAG
TGTCAGAATAGCCAAAATGCAGGAGAAGAGCACAGGGACAAAGCTGAGGGTCTGGAAGAGCAGCTCAGGG
AGCAAGAAGAGGCTGTTAAGGATCTGAAGGAGCAGCTGGCTTTAGCCAAGATGAATCTGAAAGATGCTGA
AGTCAAATATGCATCACAGCTGAGCTCGCTGCAGGAAGTAATTCAGGAGAAGGAAGCTCTCCTCCAGGAG
CAGGCTCACCAGCACCAAGCTGAACTGCTGAGAACAGCAGCCAAGGCAGATCAGGAAGCAGAGGTGCAGC
AGAACCTGCGTACACTGCAGAGGAAGCTGGAGGAGCGAGAAGAAGCTCTGCTGGGACAAACGCAGGCAGT
GGAACTGCTGCAGCAGGAGCTACGTGAGGCTGAGCAACAAAACCAGGTGCTCCGAGATCAGTGCCAGAAG
ATGGCAGCGGATCTGAGCTCTCTGAAAGATGTGCTGGATGCAGAGAGACGAGCATCTCAGGATCTCAGGG
AGAGGATGGAGCTGGAAGTGGCCGAGAGGAAGCTGTGCTCCCATCGCTTGCAGGAAGAGGTGCAGTGTCT
TTCAGAGCAGCTGGAAGAGGCAAGAGCAGCACAAGCAGAATTAGAGAGGTATAGAGGCTTGGAGCAGAAA
CAGAGACTGGAAATTGAAGAGAAAAATCTACAGATCAGTTGTCTTAAGGCAGCTGAACAAGAGCTCCAGT
CTAGCTATGCTGCCCTCGTAGCTGAGAACGATCAGCTGAAGCAGGAGGTTGGCCAGCTGTTGGCGTTGTC
TGCTGAAAGCAGCACAGCAATGCAGAATCTACAAGAGAGTTCCCAACTTGTTCTCCCGGAGCCTCAGCAG
GAAGCTGCAATGGTTGCAGAAAATTCAGAGAACAAGAACGGTGGATCTGAGGTGAAAATGCAAGACACGC
AGGTTCTGGAAGCTTTGCCCTCTTGCATAGACTGCTCTGCTACTTCTGGAGGTATGTCAGGAGAGATGGT
GAATTCTGAAGGGCAAAAGCCTTCTGGTGACACTTCGGTCCCACCTGAGGCAAGAGCAGATGGCTTTCCC
AATGGAGGTGAGCAGTTTACTGAAGAAGACTGCCCGTCTGGAACTGGAGAATGTCTTGGTGCAGAGAAAC
AGAAAGAGCTGTCAGTTTTGCTGCTGGAACTGAAAGAAGCTCAAGAAGAAATTGCATTTCTAAAAGGACA
GCTCAAGGACCCAAACAGCCAAACTTCTGCAATTAACCGAGCAGGAGGAGAAGCTAACCAGCTGGAAGAG
AATTCCCAGATGTGGCTTCTTGAGAGGGAGGAGCAAAAGGTATCAAGTACACAAAATGAGTTGGACAATA
GCTCATTACAGAGAGAAACAGAAATAGAGCCAATTAATGTGCTTCAGGAAAACAAAGCCGATCTTCAAGA
AGTACCCCAAGAGACCTCTGTTCATGGCACAGGGGAAATGGGAGCAACACGGGAAGCCTCTGCAGCATTT
CCAGAGCCAGGCACCTCTCAATCTCAAGAGCTCATAAATCTGCAGAACCAAATTACGGAACTGCAGATGA
TTCTGCAGAAATCGGAAGAATCCTATAAGAAAGATCTGGGAGAAAGAGATGCCGAAATAGATAGACTAAA
CCAGTTGGCTGAAGAATACAGGAAAAAGGTGGAGGATTCTGAGAGCTCGTTCTGTGCTTTGGCTGAAGAG
AGAGATCAGCTCCTGTGTCAGATGAAGAGCCTTTCTACCATGACAGAACTGCAGAAGGTGAAGCAGCTGG
AGGAAGAACTAGCTCTTTCTGAAAAGCAGAGGCTATCAGACAGTCAGAGCAGTCTTCTGAAGGAACAAAT
CCAAAGCCTTAAAAATGAATTTAAATCCAAAGAGATTAAAATCGAAGCTTTACAGAAAGATTTGGATGAA
GCGCAACTTCAGCTTTCTGATCAGGACATGCAACTAAAAGACATGCGAAGCCAGATCCAGAAGAAGGAAT
GTGAAGCACTTGATCTGGAACAACTGCTAAGGAAATACAGGGCTGAGATGGAAGAGCTTTCCCAAAGCTT
AGCCTCCAAAGGCCGCGAAGCAGCAGGCCTAGAGCAGCTTGTTGCTGAACGTAGCAGGTGTATAGAGAGC
CTGCAGCAAACCCTGCTGGAGAAAGAAGAGCAGATGACAGAGATCAGCCTCAGCATGTCTGAAAGAATGG
TACTGCTGAATGAAGAGAAGTTTTCTCTAGAAACTGAGCTGAAGAGTCTCAGAGAGCAAACAAGTCTCTT
ATTAAAAGCCCAGGAGGAAAAAGACCCTAACACAGAAGCGGAAGATACATATCCGAACTGTGAAGCATCT
GAGCAGCAGCGTGAGAGAGAAGCAGAATGCAAGGAGGGTGAGATAGCAGCAAGTGAGCTTGAGGTTCTGA
AACGGGAAAATGAGCAAGTAAAGCGAAAGCTGCAGGCAGCACTTGTCAACAGGAAGGAGCTTCTAAGGAA
GGTTAGCAAATTGGAGAACAAGTTGGTACAGTTGAAGATGGAGCCTGAGTCAGGAACCTCAATGGCTCAA
GAAGCTGAAGGGGAAGAACATATGACAAGTGGGGTAAGCCAAGGAGTGAATCTTGAAAGCTCTCCCAGGG
AGGAGTATCTAATCCAGCTGCTTTCCGAAAAGGAATCTGAGCTGCTAAGCATTTGGAAGGAGCTGCTGGA
TAAGGAAGCTACTGAAGCACAGTTACAGGCAGTGATTGAGGAAATGAAGCAAAGCTTGCAAGGTAGGACA
GACATTGATTCAAATAAGGTTGAAATCATGGGCAGTCAGACAATTGCTGACAAACTAACTGAAACCAATG
AAGGCCCAAAAGGTGATGAAGAATATGAAGAAAACAACGCAGCAGCTACAAATCTTGAAGAAAACCAGAT
GTCTGCTCTGAAAGAGAGAATATCAACTCTTGAACAAGAAAAAGAACAGCTTCAGAAGAAGCTTCAGGAA
GCCCTGGTGTCTCGCAAAGACACTATAAAGAAGGCTCAAGAAAAAGACAGGCATCACAGAGAACAGCTTA
AACAGCAGAAAGATGATTACAACACCCTGCAAGAACAATTTGATATGCAAATGAAAGAGAAGGAAAGCAT
CCAAGCTCAGCTCAGACAACTCCAGGAACAGAGAGGATCAACAGAGGGTGTTCCTGGGAATCAGGGCTCT
TTGGATCCTTCATGCTTGGGAGCAGGAGATTCTACAAACAGTGAACTTGTGCAAGTCATGGATGTTTCTG
GGGAAGAATTTAAAGCAGAACTTGAAAAATTGCAGGTGGAGAAGGAGGAGTTGGAACATAAGGTCAGCCG
TATGGAAGGTGAACTAGCTTGCAAATCAGAATTAGTCTTTAATTTGCAAGAGCGCATAGCGCAGTTGTTA
CCAGAGACAGAAGGGCTGACTAGAACCTCTGACCAAGCTGAAGCTGAGACTGCCAGACTTCGGAGAGAAC
TGGAGGAAGATCAAGTGGAAGATTCTAGAGAAGACAGTTTGGAAGACCTGAAAACGCTAATGCATCAAAA
GGATGAAGAAATTGAATTCCTTAACTTGCAGTTAAGGGAGAAATGTGAAGCTCTCACTGATGCACAGGCA
CAGTTGCTGGAAAAAGAAGATTCTGTCAAGAGTCTGTGTAGTCAGATTGAAGCTCAAGCTCAGGCACACG
AGGAACAGAGCAAGCGACTGCAAACCGAGCTGCTTGAAATTCAACACAAGCAAGATGATGATGCAGAAGC
AGCTAAACAGAAGAATCAAATGCAGAGAAAGTTGCAAGCTGCGCTTATCTCTAGAAAAGAGGCATTAAAG
GAGAGTAAGTCACTGAAAGAGGAATTGGAGAATGCCAAAGGTACTATTGAGAATCTTTGTGTCAAGTTGA
ACAATATGGAAAGCCAAATAGGTGGCCATGTTAAAGAAACAGGTACTTTAACAGAAAAAATAGCAAGTCT
CACTGAAGAGCGTGAAAAACTTATTGCAGAAGTTAATAAGGTCCTTGGAGAAAATCAGGATCTTGACGGA
TGCTGTAAAAACCTGAAATCGACACTAGATGGAGTTCTCATAGAGAAGGAGAAGCAGGAGAAGGAGATGG
AGTCCTTGAAGTGCCTGCACGCTGCTGAGAACACTGAGTGGCAAGAGAAACACGGGGAGCTTCAGAAAGA
GTATGAAACTCTTCTGCAGTCATATGAGAATGTGAGTAATGAGGCTGAGCGGATTCAGCGTGTTTTGGAA
ACCGCGAGGCAGGAAAAGCAGGAGATTTTCATGAAGCTGAAAAGTGCTGAAGCAAAAAAAGAGGAAATGG
ATAAGCAGCTGCAAGAAGCTGAACAGGAGATTGATGGAATGAAGGAGAAAATGAGGAAATTTGCAAAATC
AAAGCAACAAAAGATTCTGGAACTAGAGGAGGAGAATGAGAAGCTCAGAGCAGAGATGCAGTCCACAGCT
GGGGATCTGCACAGGACTGACGATGGAGCTTTCCTTCCAAACGCCAGCCTGAAAGAAGAGCTGGAGAGCT
CTAGGAGGGATTATCAGTCTCTTTCTACTCAGCTAGAGGCAGTAATGGTTGAAAAGGAGTCTCTTACTCA
AGAGATCACAGACTTAAAACATCACTTGCAGTTAACAGAATCCAAGCTGGAAGAAAGCAGAGAGCTGTTA
GACAAGTATGTTTCCCCAAAGATAACAGGGGAAGAAACAAATCAGGCAGTTGCTACACCACCACCAATAG
AGAGGACTGAAAATCAAGTGTGCTTAAGTTTTAGACCAAAGTCTCCTAATGCAGAGCTGGAACAAAAAGC
TTTTGAAGGTAGTAGCCCGCCTGAGGATCTTAATACCTACATAAAGGAAATAGCTGTCCTCACAGAGCGG
ATCACTGAACTAGAGGAGAGTAGGAGGGCTTCAGAGCAACAGCTGAATGATATCCGCAGGAGTGTTGAGA
CTTTAGAAGGTGAGAAACGGGCTTTAGAGACCCAAATGGAAGCAAAAGTCCTTGAATTAAATGTTCTCCG
GGACACAGTAGCGAAGATGGAAGAAACGGTCCAAAACACCAAGGAGGACCTCATCAGGATGACAGAACTG
AAGGACGCTCTAGAGGCTGAGAAGGATGATTTGGAGGAAAGGCTCATGAATCAGCTGGCAGAACTTAATG
GCAGTATTGGAAATTATCAGCAAGATGCAACAGACTCCCAGCTTGAAAATGAGCAGCTGAAACATGAGCT
TCAGAGTTTGCAGAGAGCAGTACATGAACTGGAGGAGGAGAAATGTCAGATGGCAAAGGAGAAAAGTAAA
GCAAGTTCAGAAAACCAAAAGGAATATTTGGAGAAGTTGAAACGCACTTGGAGGGAAGACAGCAGCACAC
ATGTAAAGGAGCTTCAGGAGCTGCTGAAGCAGAAGCAGCAGGAGATTAAGCAGCTGCAGAAGGACTGTAT
TAAAAGCCAGGAGAAGATCAGTAGTTTAGAAAGAACTGTTAAAGCTCTGGAATTTGTCCAGAGTGAGTCT
CAGAAAGATTTGGAAGCAGCCAAAGAGACTTTAGCTAAAGCAACAGAAGACACCAAGAAAGCCCAAGCAG
AGCTTGCTCGCTGCAGAGTAGTGTTGGATGACACTCAGAGCGAGGCAGCGAGAGTCCTAGCAGAGAGCAT
CAAAGTAAAAGAAGAGTTACGGGCAAACAAAGAGAGCATTCTAATTCAAATGAAGAAAAAAGATGAGGAC
GTTGAGAGAAGACTGGAACGGGAGAAGGACAAGCACTCAAAGGAGATGAAAAATATGGAAGAGAAACTGG
CAGCTTTGCAGAGGGAGAAAGACTACATGGAAGCAACGGTTCGTGATGTTCAGGGCTCCTTGACAACAAA
AGATCGAGAAGCCAAGGAACTGGAAGGCAGCCTGAACAAAACGCTGGCCCAGCTTGCAGCCTTCACCAGG
AGCATGTCTTCCCTTCAGGATGATAGGGACAGAGTGATAGATGAATCCAAAACGTGGGAAAAGAAGTTCA
CAGAAACGATTCAAAAGAAGGAGGAAGAAATACGCTTGAAAGAGGAAACTTGTGTTATGCTGAAGGACCA
GATGAAGCAGATGACTACACAAGTGGAAGAACTTCAGGTTCATATATCCAGGCTGGAATGCAACAAGAAA
GACTGGGAATCAGAGTCCAGGAGGGAGATTCAGCAGCATCAAGAGACATGCGAAATGTTGCAGGTGGAAA
AGAAGGAGCTTTTAAATCAGCTGGAAGGGTCTCAGAAACTATACAGTGAGTCCCAGGATGAACAGCAGAA
GCTGGAGTCAGAAATCAGGAGCCTGAAAGAGCAGCTTGCTGACTTGCAGAGTTCTTTTGCCAGATGTGAA
CTGGTTAGAGGAGAGTTGGAGAATACAGTCAAGCAACAAGAGAACAGTATCCAGAATCTAAAATTCAGCT
GTGAACAGCTTGAGGCTGATCTGCAGGCGTCCAAGGACCTGACAAATAAGCTGCATGAAGAAACGAGTGC
CAAAGATCAAAAGATCATTAGTCTGCTATCTGCCAAGGAAGAGGCGGTTACGGCTGCTCTATCTGAATTA
CAGCAGCAACATTCTGAAGACATTACACTGTTGGAGCACAGGCTAAGCAAGGAGGAAGAAGACAAAAAGG
CTTTGGAAATTGAGAAGAGCAAACTTAATGATAAACTTGATCATCTCACTGAAAAGATGAAAGAACTCAG
AGAAGAAAGTAAACAGCAGAAGGCACAACTGGACTCCTTCACCAAGTCCATGTCATCTCTGCAGGATGAC
AGAGACCGTATATTGAGAGAGTACAAACAGCTGGAGGAACGCCACCTCGTTATAATCTTGGAAAAAGACC
AGATAATCCAAGAGGCTGCTGCTGAAAACAATAAGCTGAAGGAGGAAATCAGAGTTCTTCATAGCCAGAT
GGATGACCTCAACTCAGAGAACGCCAAGCTGAGTGCAGACCTGGTACGGTATAGAGAAGATCTGAACCAA
GTCATTTCAATTAAGGATTCCCAACAGAAGCAACTTCTCAAAACTCAGCTTCAGCGAATCCAGGCTCTGG
AAAAGGAGAAGGCAGTCATGGAAACACAGCTGAAGGAGTCTGAGCGTACGCAGGACGATCTCAAGAAGCG
CATGGAAGCCTTGAGAGAGGATAAAGTCAGTATGTCTCAAGAGGTTGAAACCCTTACATCCTCTCTGTCC
CGAGCTCAGAGCGAGATGACAGCACTAGCTGAGGGGAGTCCTATCATGGAGTGTCAAGCACAGCTCAAGG
CCCGAGAGGAAGAGGCACAAGAACTGCATCGTAAGCTTGCACTCTCACAGCAAAGGATAACTGAACTTGA
GGGAGAGCTGGTAAGTGTTCAGAAGGATGCAACCAGGAGAGTGGGAGAGGCTGAGGACAGGCTCAGAAAG
GAATTGAAGCACCTGCATCATGATGCTGGGATAATGAGGAATGAAACAGAAACGGCAGAGGAGAGAGTAG
CAGAGTTGGCACGGGACCTCATGGAGATGGAACAGAAACTTCTTGCAGTCACAGATGAAAACAAAGATCT
CAGAGCCCAAATTCAGTCTTTCGGGAAGTCCATGAGCTCTCTTCAGGATAGCTGGGACCAGACCAATGAA
GAGCTTCAATCTTTGAAACAGAAATATTCTGCAGACTTGGAGGAACAACAAAATCTAGCAGAGAATCTCC
AGCAAAAGATCCTTCAGTTACAAGAAGAGCAAAATTCCACTGCCCGGGACCGAGACACATTGAGGTCTGA
GCTTACAGAAATGCAGAAAGCCGCTGATAAAAGAGGCCTCTTGGCTCAGATTGAGGATCTTAAGCAGAAG
ATCAGAGCCAAAGATGATGAGCTTCTCCGTTTGTCTTCAGAACTGGAAGGCTCTTCCAACCAAGTCAAAT
CTTTCTCCAAGGCTATGGCAAGCCTGCAGGACGAGAGAGACCGTCTGCTAGATGAACTGGACAAAACACG
TAAGGTGGAAGAAGTGAGGCAGCAAGCAGAAGGGAGCACTGTCACCACTCCATCAGAAGTGCTGAGTCTT
AAGAAGGCTCTGTCCTCCTTGCAGAACGACAGAGACAGATTAGTGAGGGAGCTGAAGAATCTACAGCAGC
AATACATACAGGTTGGGGTAGAATCAGCTGAAAACTCTCGCTTGAAGGCACAAGTGCAGGAATATCAGCA
AGAGGCAGATAAACAGCAGCGCCGCCAAGAGCAGCTGGAGCAAGAGTGTATTTCCTACCAGCAGGAGCTT
CAGCAGCTAAGGCAAGAGAAAACTACTTGGGAAGAGCAGAATGGCAGCATCAAAGAGCAATGCCTGATGC
TCATAGCAGAAAAAGAGCAGCAGCTGAGCCACTTGCAGCAGGTCGTGCAAGAAATGAGGCCACCCCTGAG
CAAGGCTCAAGATGTAGAGAAGCAGTACCAAAAGAAGATCAATCCAGAAGCAGTGAGAGGTGACTTCTCA
AGCCTGGAAGCAGAGACCAAACATCTGAGGGCTCAGCTAAGTGACAGCCTGAAAGAGCTGCACCAAAAAG
AGCTCCGAATTCAGCAGTTAAACAGCAAGCTGTCTCAGGTCTACGAAGAGAAAAATGCCCTCTCCCTCCA
ACTGCGCGGCAGTGGCCGAAGCATCAGTGAGAGTCACCAGCAGTACAGCGAGGTTCTGAGCCGCTGCCTG
GTGCTGGAGAAGCAGCTTCAGGAGCTGCAGGCTGCGGACAAGAGCATGGGGTCATTTGCAACTGACGCTG
CTCCTGGGGCACCCCAAGAAAAGAATGAGCCTGGAGGCAGTTACACACCGGAGCTACAGGAGCTGCAACT
GAGGTTGTCCGAAACTGAGCACTTACATAGCAGCACGAAGCAGGATCTGAGGTACTTGGAGGAGCAGCTG
GAGGAGGAGCGGGAGCGCCGTGTGGCTGCCGAGGAAGCTCTCTCTGCAGCACAGGATCAGATCAGCAGGT
TGGAGTCGGGTGAGTGGACGTCCTCCCTAAGCACTAGCATCAACATGGCTCCAGGTCACGAGCATTCCTT
GCTGATTGACTCCGTGGATAATAATTTCAGCAAAACTCGGAATATCCCTGGACTACGGCGCCTGTTACGC
TCTGTCTTCCGCTCCCGAACCCACTTGCCCATGCTGGTGGCCATGTACCTGCTTGCTCTTCACGTCCTGC
TCTTCCTGTGCTTCACAGGCCACCTCTGAACAGGAACAGCAGCCCTTCCTTGAGACACAGCCCTCTGTGA
TCCTGGGCCAGTGCTCCTCATCCGCAGGGCAGCTGAAACAGGCACTTCACCCACTGCCTTCTTTCCAAGT
CCCCCTATGGGCAGCGCTGCCCGGTGGTTGGTGCATGCCCTGGGTGCTTGCTGTTGGGATGGGCAGCAGC
CAGTGCTGTTGCTCATGTTGTTTCCAGGACATCTCTCACTTCATTCAGTGGTTTTAAATGATAGAGCTGT
ACATTTTCTGAGCTGGGGTCCTCCTGCTAACAGTCACAGTATCTGTTCCTGTACCTGGAGGGAGCGCCAC
TCATTTTATGGAGCGTTTTGCCATGGTAGGAATGAGTAAATTCTTCCTGGATTGCTGCAGTTCTTCAGTG
CTTCCAGGAAATGCCAGATATTCATTCACCCTCATCCTGAGTCAGTCGAGCTGGGGGGGAAGCTCTGGAG
CTGTGCACCAGGGAGGGAAGCTCCTTCCCTTCCTTATGTCCCCTGTTTGCTCCGTGGCTCAGTGCTGTTT
GAGATGCATATCCTAAGGAAACTGTGGGCACTTGAAGGAATGTGAACTTCAAAACCACGTTTCCTGCTCA
GTTAAATCTACGGTTGAAGTAGGGCCAAAATAAGTACATCTGGACCTGCTGAGCACTGCGTTTAAAGACA
GCTGTATGTCTGCTCTGACAGCCTTGTAAAATAGCTTCAGAAATGTAATTATTGAATATGAGGCAAGAGC
TTTTTATCTCTCCCTCACTTCAGTAACCTCTCAAAAGGAGAGCAGCTGGGCTCCCGCTTCCTGCTTTGCT
GTGCCAGGTTAAACCCATATGGGCTGTGTTGGAGGGTTCCATCGTGTGGTTCCATCACGTGGGCCTGAGT
CAAAGGCAGAAGATCAGAACTGAAAGGGTTCCCCCGGTGCTGGGGAAGGGAAAGGAGTTCTAGGCCTTTG
CTGTCGCTGCTGATGGAGAAATTATGCAGTGCTGGTGCTTGGCCCTGGGCTTGTCTGACTCTGAGGCAAG
GTGCGTGGATGGATTTGATCATATGGGATGCGTGGGAAGCTGTGCTTCTCTATAGAACTCCTGCAGTGTT
GTGGAGTTGGGGCAGTCCTCTTCCAAAGGGAGAATGTTGAATGCAGGGGTGGTTGAGCTGAGCTTCTTGC
TGTTGGCCAAGCTGCAATGCGTTCAGGGTCCTTGCTGGGAGGGTCCTGGCTGCTTTGTGGTGCAGCACTC
AGGTTGCATTTTTCCACATGGGAAAGAGGGGGTTCCGATGCTGCTGGCAACCCAGCAGTCCCCAGCTGCT
GTAAAGCCTCTTTGAAGGTGGATTGAATTCATCACTGTACCTAGAACAATGGGATCTCTGGCAGAGTGTT
GGCACTACGTATCCCTTTGTGCTCTACCCCGATGATCTCTGTGGACTTTCTCAGCTGCATACACTTCTGT
GACCAAAAACTTTGCCTATAGCTTCCTGGGGCGCGTGCTCCTGTATATAATAAATATTATTTTTCAGAGG
GAAGTTGTGTTGTGTCGCCATGTGAACATCAGAGGTCTCCACAGCCCTCTGTGTGCATTTCCTTATGTGT
TCATTCCATCGGATCTGTTTCTTCCAATTGAATGCCTGCAGAGACAACCTTTCCCTTCTCACCTCTCGGC
ATCTTCAGCTTTTGCTGTCATGACCAAAGAAGTTAAGAACGCTGTGGTTTAAAAAGCAGCTCCAATAGAT
CCGAAGAGTTTGCTTTTATTTATTCTCAGGTAGGTGTAACCCAGCTGTGTACTGGGATGGAGCTGTACGA
CCCCCAGGGAAGATGTGGTGGTTGGTGCCCATGGGCTGGAGATGTGCTGCTGTGTGGAGTGGGACAAACA
GCACCGTCCTCCTCCATCTTTCACAGCCAAGGACATCTCTTCATATTCACTACTGTAATCTGGCAGTGCC
ATTGGAACAGAAGTTAATTACAGGGTGCTGTAAGAATAATGGCCCCACTGCATTTCATAGGTGCAAGAAT
TACAGGTAATGTATGTTTCCTTAAAGCCCGTGATGTGAGTTTTCTCAAATTCAGGGCCTGCCCATCCGCA
GAGCTGAAACAAGACCATTTGGGTTAATTGGATTTGTTAAAGCTGTTGTATCTCTGGACAGAATGGTTCG
AGCTTGGATTGAATCAATTAACAAGAGACTTCGAAGGAGCTCCTGCTCTGATGTCATAGCATGGCCATGC
AGCTTTGACCTAATGGAAGACTTCATGGGGCTTCACCCGATGGTTTCTGCTTCAAACATCTCAACCTTTT
GCTTCCCTCTGGTGTGGACGCTGCTGTTCTGCCTGGTTAATTGCAGAAAGCATCGCGCCATGTTGGGCAG
ACGTGAGCGCTTCAGGAGCCCTTTTTGCATCACTTGACTCATTCAAAAAGGAAGTCGTTTTGGTTTCAGA
AGTTCGTTTGGTGCAGAAGTGGTTTGTGCCTGTTCTAAAATTGTGCATTTCCAGCAGTGAGCAGCGAAGG
GAGAGTTTGGTCTCAATGTGCTTAGGGCTCTTCGCTTGGGTCCTTTCTGTATTCCTTCCTCAGACTATTT
ACTTTCTACAGATTATATATCCATATCCATATCTATGTACAAATAGATATGTATACATAAGGATATATAA
TGCATATATATGGGTTTTTAATTGTGCTTTAAAGTGCTGAGCCCGGCACTGCACCGACACTGCGGCCAGC
AGATTTGCAGCTCTCTTTTGTGGGATCTCTGCAATCGTTGGCCATGAGGGTTCAGCCACTCCTTGGCAGG
AGCCCAGCTGGAATCATCATTGATTTTGGCACAATCCGTGCCATCATGCCCCATTGAGCCCTACCCACCA
ACGGAGCACTTTGCACAGCGCGTTCCCCTCGTCGGAGCGGAGGGAACCGCTGCGTTGGGGGCTGGGGGAG
GAAGTGCAGAAAACAGGAACCCAGTGCAGCCCTGAGGCTGCTGTGAGCGGCAGTGCTGGGCCGGAGGACG
GCAAACGCATCATCAGGAGCTGGCGGCGGGGCAAGATGTGGAAGGCAGTTGTGGGCCACGACGTGTCGGT
GAAGGTGGAGGCACAGAGTGATGACTGGGACACCGACCCCGACTTTGTGAACGACATCTCCGAGAAGGAG
CAGCGATGGGGGGCGAAGAGCATCGCGGGCTCCGGGCGGGCCGAGCACATCAACATCCATCAGCTGAGGA
GCAAAGTGTCAGAGGAGCACGAGGTCATCAAGAAGAAGGAGCTGGAGAGCGGCCCGAAGGCCTCGTATGG
CTACGGGGGTAAATTTGGGACAGAGCGGGACCGAATGGACAAGTGTGCCGTGGGCCATGAGTACGTCGCC
GACGTTGGGAAGCATTCCTCACAGACTGATGCAGCTCAGGGCTTCGGGGGAAAGTACGGCGTGCAGCGGG
ACCGAGCCGACAAGTCGGCGCTGGGGTTTGAATACAAGGGAGAAGTGGAGAAGCACTCATCCCAGAAAGA
TTACTCCAAGGGTTTTGGTGGCCGTTACGGTGTGGAGAGGGACAAAGTGGACAAAGCAGCGGTGGGATTT
GACTACAAGAGCCAGGCGGAGAAGCACGACTCACAGAAAGACTACTCAGTGGGCTTCGGTGGGAAGTTTG
GGGTCCAGAGAGATCGTCAGGACAAGAGTGCTCTGGGCTGGGACCACCAGGAGGAGGTGCAGCCCCACGC
ATCCCAAACAGACTATGCCAGGGGGTTTGGAGGCCGCTATGGGGTCCAGAAGGACAGGGTGGATAAGAGT
GCTGCTGGCTTTGACGAGATGGAAGGTCCAACCTCCAGATATGAGAAAACACAACCAGTGGAGGCAGCTT
CCAGTGGTGCCAGCAGCTTGCGGTCACGGTTTGAGAACATGGCTAAGTTGGCAGATGAGGAGAGCAGGAG
GCGGGTGGAAGAGGAGCGGGCCAGGCGGCAGGCACGGGAGGACCAGGCAGCACGGCGGAAGCAGGAAATC
CCACAGAGAGAGATGGACCACACAGAGCCACCTCCTGCCCCTGTGCCAGCAAGAGTCCCTGCGAGAGCTG
AGCAGGAGCCCATGTCACGAGGAGAACAGGAAGCAAAAGGAGAGGAGGAGGAGGAGACAGCACCTGCGTT
GCCCCCAAGGCAAGCAGATCTGACCGAGGAGGAGGAACAGCCCATCTACAGTGAGACTTTTGATGGTGGT
GACTACGAGGAGCTGCTGGAGCGCTCCGACTACTGCGACAGCGTCAGTGCGGGCGCTGACTACGAGGAGC
TGCCGGGACCCGTCGGAAAGCCGGGTGCCACCTACAGCCTGGGAGAGGAGGATGAAGGGGCGGACTATGA
CGAGGTCATTCCTGAGGAGTCCAGCCAGAGCCAGCCCTGCAGTGGGGGAATGGACAACATTTATGAGGTG
GAGAGCCCTGGGATCTGTGCGGTGGCCCTCTACGATTACCAAGGAGATGGAGACGATGAGATTTCCTTTG
ATCCCAATGACACCATCACACACATCGAGATGGTGGATGAAGGCTGGTGGAAAGGGCAGTGCCATGGCAA
AGTGGGGCTCTTCCCAGCAAACTACGTGAAGCTCCTGCAGTGAAGCCGGGGTCCAACTGCCTCCTCCCGA
ACCTTTGCCTCTCTCCTCTTCAGTCCTTTATGTATTATTAGCTTGATTTGACCCTGCTTGGCGTGGCTGC
ATGCAAGGAATAGCAGTGAACAAACCAGCAGTGTGGAAGAAAATGTCCAGGGTGGATTCTGATTCCCATC
CCATCAAGAAAGGTGGGATGGTTCCAGAACTTATGGGTGTGATGTCTGCTGTCTGGATCATCCCATGCAT
CAACCACAGTGCGTGAGGGAGAACTGTGTCCATTTCTGTTCCAGCAGGGCAGTTCTCAGGCGAGGAACAC
CAACCATGATGTGGTCAGGGCAGGAGGGAGTGCCATTTGTCACCTCCATGTGTCAGATCTTTATCCCAGG
GAGCTGCAGTAGGACAGGAAGGGATGGGCTGAGGGTGCGCTGGGGAGGGTCAGGTTGGAGCTGGGGAACA
ATCTGTGCTCCAAAGAGCGGCCAGCACTGCACAGCTGCCCAGGGCAGTGGGGAGTCCCCATCCCTGGGGG
TGTTCAGTGACCACAGGGATGTGGCACTTGGGGACGTGGTCGGTGGGATGGGTTGGGGTTGGATTGGGGT
TGCATTGGGATCTCAGAGGTGTCTTTTCCAGCCTCAGTGGTTCTGTGAGTGGTTCTGAAGTCAGCCCACC
CATCCCCACTGCAGGAATAGTTATTTGCATCTAATTAGCTCACCTGTCAATAGGAATTAATGAGGAAAGG
AGTGAATTGTTCATGCTGGGTGGGGTTCCCTTACCTGAAGGATTCCCATTGCTGGTGCTGTTGGCCAAAT
CCTGCTTCCCTGGCATGGGTTGTTTGCATCACTTTGAGGTCTACCAAACCTGCAGCAGCCCGGTTTGGGC
AGAGCTCACAGCAGCAGTATCTCTCTGTGCCACACTGTGCTCCCACTTATAGCTCAAGCAATAAATTCTT
CTGTCCTGACCTGCTCATGACCATGAC
>MSTRG.6.3 gene=GOLGB1
GGGCTAGAGGCCGGAAGCCACGGCGGCGCGTTCCGGTGCTGAGGTGGCTGCGGTGGGCTGGGCAGCGCCG
GCGTGCAGCACTGCGGTAGAACCCACGAGATAAACAGGAATGGTGTGAAGGAGCTGTGTGTGAGCAGCAG
CACTGCCCTGGAAACCTCCCCCCTACTGAGCAAGCAGACCTATGAGCTCCTCAGTCCATGAAGGAGGCTG
AAGATGCTGAGCCGTTTGTCAGGTTTGGCGAATACTGTTCTACAAGAGCTGTCTGGTGATGGTGGAGATG
CAGTTACTGACTCTGAGTCCTCTGTCACTGTAGAGCCTTCAGAGCTGGGAGGAGGAGGCATGGAGGAGGC
ACCGGAGGACGTGTTGGAACGGTTGGCACACACTGAAAAGCTGGTTGTGCAGCTGAAGGATTTGATCCGA
GAGAAGGATGCCCTGCTCCAGCAAAAGGAAACTGTGCTCAAGGAGGAACGCGAAGCTGCGGATGCAAAGC
TGATGAAACTGAAACTTCAGGCCAAAGCCAAGCTGGCATCTCTGAACAAACGCATCGAGGAGCTGACAGA
GAAGGGCCCTCTGCTGCCTGCACAGGCCGTGCCAGAAGAGCAAGTGTGTGCTAAGTGTCAGAATAGCCAA
AATGCAGGAGAAGAGCACAGGGACAAAGCTGAGGGTCTGGAAGAGCAGCTCAGGGAGCAAGAAGAGGCTG
TTAAGGATCTGAAGGAGCAGCTGGCTTTAGCCAAGATGAATCTGAAAGATGCTGAAGTCAAATATGCATC
ACAGCTGAGCTCGCTGCAGGAAGTAATTCAGGAGAAGGAAGCTCTCCTCCAGGAGCAGGCTCACCAGCAC
CAAGCTGAACTGCTGAGAACAGCAGCCAAGGCAGATCAGGAAGCAGAGGTGCAGCAGAACCTGCGTACAC
TGCAGAGGAAGCTGGAGGAGCGAGAAGAAGCTCTGCTGGGACAAACGCAGGCAGTGGAACTGCTGCAGCA
GGAGCTACGTGAGGCTGAGCAACAAAACCAGGTGCTCCGAGATCAGTGCCAGAAGATGGCAGCGGATCTG
AGCTCTCTGAAAGATGTGCTGGATGCAGAGAGACGAGCATCTCAGGATCTCAGGGAGAGGATGGAGCTGG
AAGTGGCCGAGAGGAAGCTGTGCTCCCATCGCTTGCAGGAAGAGGTGCAGTGTCTTTCAGAGCAGCTGGA
AGAGGCAAGAGCAGCACAAGCAGAATTAGAGAGGTATAGAGGCTTGGAGCAGAAACAGAGACTGGAAATT
GAAGAGAAAAATCTACAGATCAGTTGTCTTAAGGCAGCTGAACAAGAGCTCCAGTCTAGCTATGCTGCCC
TCGTAGCTGAGAACGATCAGCTGAAGCAGGAGGTTGGCCAGCTGTTGGCGTTGTCTGCTGAAAGCAGCAC
AGCAATGCAGAATCTACAAGAGAGTTCCCAACTTGTTCTCCCGGAGCCTCAGCAGGAAGCTGCAATGGTT
GCAGAAAATTCAGAGAACAAGAACGGTGGATCTGAGGTGAAAATGCAAGACACGCAGGTTCTGGAAGCTT
TGCCCTCTTGCATAGACTGCTCTGCTACTTCTGGAGGTATGTCAGGAGAGATGGTGAATTCTGAAGGGCA
AAAGCCTTCTGGTGACACTTCGGTCCCACCTGAGGCAAGAGCAGATGGCTTTCCCAATGGAGGTGAGCAG
TTTACTGAAGAAGACTGCCCGTCTGGAACTGGAGAATGTCTTGGTGCAGAGAAACAGAAAGAGCTGTCAG
TTTTGCTGCTGGAACTGAAAGAAGCTCAAGAAGAAATTGCATTTCTAAAAGGACAGCTCAAGGACCCAAA
CAGCCAAACTTCTGCAATTAACCGAGCAGGAGGAGAAGCTAACCAGCTGGAAGAGAATTCCCAGATGTGG
CTTCTTGAGAGGGAGGAGCAAAAGGTATCAAGTACACAAAATGAGTTGGACAATAGCTCATTACAGAGAG
AAACAGAAATAGAGCCAATTAATGTGCTTCAGGAAAACAAAGCCGATCTTCAAGAAGTACCCCAAGAGAC
CTCTGTTCATGGCACAGGGGAAATGGGAGCAACACGGGAAGCCTCTGCAGCATTTCCAGAGCCAGGCACC
TCTCAATCTCAAGAGCTCATAAATCTGCAGAACCAAATTACGGAACTGCAGATGATTCTGCAGAAATCGG
AAGAATCCTATAAGAAAGATCTGGGAGAAAGAGATGCCGAAATAGATAGACTAAACCAGTTGGCTGAAGA
ATACAGGAAAAAGGTGGAGGATTCTGAGAGCTCGTTCTGTGCTTTGGCTGAAGAGAGAGATCAGCTCCTG
TGTCAGATGAAGAGCCTTTCTACCATGACAGAACTGCAGAAGGTGAAGCAGCTGGAGGAAGAACTAGCTC
TTTCTGAAAAGCAGAGGCTATCAGACAGTCAGAGCAGTCTTCTGAAGGAACAAATCCAAAGCCTTAAAAA
TGAATTTAAATCCAAAGAGATTAAAATCGAAGCTTTACAGAAAGATTTGGATGAAGCGCAACTTCAGCTT
TCTGATCAGGACATGCAACTAAAAGACATGCGAAGCCAGATCCAGAAGAAGGAATGTGAAGCACTTGATC
TGGAACAACTGCTAAGGAAATACAGGGCTGAGATGGAAGAGCTTTCCCAAAGCTTAGCCTCCAAAGGCCG
CGAAGCAGCAGGCCTAGAGCAGCTTGTTGCTGAACGTAGCAGGTGTATAGAGAGCCTGCAGCAAACCCTG
CTGGAGAAAGAAGAGCAGATGACAGAGATCAGCCTCAGCATGTCTGAAAGAATGGTACTGCTGAATGAAG
AGAAGTTTTCTCTAGAAACTGAGCTGAAGAGTCTCAGAGAGCAAACAAGTCTCTTATTAAAAGCCCAGGA
GGAAAAAGACCCTAACACAGAAGCGGAAGATACATATCCGAACTGTGAAGCATCTGAGCAGCAGCGTGAG
AGAGAAGCAGAATGCAAGGAGGGTGAGATAGCAGCAAGTGAGCTTGAGGTTCTGAAACGGGAAAATGAGC
AAGTAAAGCGAAAGCTGCAGGCAGCACTTGTCAACAGGAAGGAGCTTCTAAGGAAGGTTAGCAAATTGGA
GAACAAGTTGGTACAGTTGAAGATGGAGCCTGAGTCAGGAACCTCAATGGCTCAAGAAGCTGAAGGGGAA
GAACATATGACAAGTGGGGTAAGCCAAGGAGTGAATCTTGAAAGCTCTCCCAGGGAGGAGTATCTAATCC
AGCTGCTTTCCGAAAAGGAATCTGAGCTGCTAAGCATTTGGAAGGAGCTGCTGGATAAGGAAGCTACTGA
AGCACAGTTACAGGCAGTGATTGAGGAAATGAAGCAAAGCTTGCAAGGTAGGACAGACATTGATTCAAAT
AAGGTTGAAATCATGGGCAGTCAGACAATTGCTGACAAACTAACTGAAACCAATGAAGGCCCAAAAGGTG
ATGAAGAATATGAAGAAAACAACGCAGCAGCTACAAATCTTGAAGAAAACCAGATGTCTGCTCTGAAAGA
GAGAATATCAACTCTTGAACAAGAAAAAGAACAGCTTCAGAAGAAGCTTCAGGAAGCCCTGGTGTCTCGC
AAAGACACTATAAAGAAGGCTCAAGAAAAAGACAGGCATCACAGAGAACAGCTTAAACAGCAGAAAGATG
ATTACAACACCCTGCAAGAACAATTTGATATGCAAATGAAAGAGAAGGAAAGCATCCAAGCTCAGCTCAG
ACAACTCCAGGAACAGAGAGGATCAACAGAGGGTGTTCCTGGGAATCAGGGCTCTTTGGATCCTTCATGC
TTGGGAGCAGGAGATTCTACAAACAGTGAACTTGTGCAAGTCATGGATGTTTCTGGGGAAGAATTTAAAG
CAGAACTTGAAAAATTGCAGGTGGAGAAGGAGGAGTTGGAACATAAGGTCAGCCGTATGGAAGGTGAACT
AGCTTGCAAATCAGAATTAGTCTTTAATTTGCAAGAGCGCATAGCGCAGTTGTTACCAGAGACAGAAGGG
CTGACTAGAACCTCTGACCAAGCTGAAGCTGAGACTGCCAGACTTCGGAGAGAACTGGAGGAAGATCAAG
TGGAAGATTCTAGAGAAGACAGTTTGGAAGACCTGAAAACGCTAATGCATCAAAAGGATGAAGAAATTGA
ATTCCTTAACTTGCAGTTAAGGGAGAAATGTGAAGCTCTCACTGATGCACAGGCACAGTTGCTGGAAAAA
GAAGATTCTGTCAAGAGTCTGTGTAGTCAGATTGAAGCTCAAGCTCAGGCACACGAGGAACAGAGCAAGC
GACTGCAAACCGAGCTGCTTGAAATTCAACACAAGCAAGATGATGATGCAGAAGCAGCTAAACAGAAGAA
TCAAATGCAGAGAAAGTTGCAAGCTGCGCTTATCTCTAGAAAAGAGGCATTAAAGGAGAGTAAGTCACTG
AAAGAGGAATTGGAGAATGCCAAAGGTACTATTGAGAATCTTTGTGTCAAGTTGAACAATATGGAAAGCC
AAATAGGTGGCCATGTTAAAGAAACAGGTACTTTAACAGAAAAAATAGCAAGTCTCACTGAAGAGCGTGA
AAAACTTATTGCAGAAGTTAATAAGGTCCTTGGAGAAAATCAGGATCTTGACGGATGCTGTAAAAACCTG
AAATCGACACTAGATGGAGTTCTCATAGAGAAGGAGAAGCAGGAGAAGGAGATGGAGTCCTTGAAGTGCC
TGCACGCTGCTGAGAACACTGAGTGGCAAGAGAAACACGGGGAGCTTCAGAAAGAGTATGAAACTCTTCT
GCAGTCATATGAGAATGTGAGTAATGAGGCTGAGCGGATTCAGCGTGTTTTGGAAACCGCGAGGCAGGAA
AAGCAGGAGATTTTCATGAAGCTGAAAAGTGCTGAAGCAAAAAAAGAGGAAATGGATAAGCAGCTGCAAG
AAGCTGAACAGGAGATTGATGGAATGAAGGAGAAAATGAGGAAATTTGCAAAATCAAAGCAACAAAAGAT
TCTGGAACTAGAGGAGGAGAATGAGAAGCTCAGAGCAGAGATGCAGTCCACAGCTGGGGATCTGCACAGG
ACTGACGATGGAGCTTTCCTTCCAAACGCCAGCCTGAAAGAAGAGCTGGAGAGCTCTAGGAGGGATTATC
AGTCTCTTTCTACTCAGCTAGAGGCAGTAATGGTTGAAAAGGAGTCTCTTACTCAAGAGATCACAGACTT
AAAACATCACTTGCAGTTAACAGAATCCAAGCTGGAAGAAAGCAGAGAGCTGTTAGACAAGTATGTTTCC
CCAAAGATAACAGGGGAAGAAACAAATCAGGCAGTTGCTACACCACCACCAATAGAGAGGACTGAAAATC
AAGTGTGCTTAAGTTTTAGACCAAAGTCTCCTAATGCAGAGCTGGAACAAAAAGCTTTTGAAGGTAGTAG
CCCGCCTGAGGATCTTAATACCTACATAAAGGAAATAGCTGTCCTCACAGAGCGGATCACTGAACTAGAG
GAGAGTAGGAGGGCTTCAGAGCAACAGCTGAATGATATCCGCAGGAGTGTTGAGACTTTAGAAGGTGAGA
AACGGGCTTTAGAGACCCAAATGGAAGCAAAAGTCCTTGAATTAAATGTTCTCCGGGACACAGTAGCGAA
GATGGAAGAAACGGTCCAAAACACCAAGGAGGACCTCATCAGGATGACAGAACTGAAGGACGCTCTAGAG
GCTGAGAAGGATGATTTGGAGGAAAGGCTCATGAATCAGCTGGCAGAACTTAATGGCAGTATTGGAAATT
ATCAGCAAGATGCAACAGACTCCCAGCTTGAAAATGAGCAGCTGAAACATGAGCTTCAGAGTTTGCAGAG
AGCAGTACATGAACTGGAGGAGGAGAAATGTCAGATGGCAAAGGAGAAAAGTAAAGCAAGTTCAGAAAAC
CAAAAGGAATATTTGGAGAAGTTGAAACGCACTTGGAGGGAAGACAGCAGCACACATGTAAAGGAGCTTC
AGGAGCTGCTGAAGCAGAAGCAGCAGGAGATTAAGCAGCTGCAGAAGGACTGTATTAAAAGCCAGGAGAA
GATCAGTAGTTTAGAAAGAACTGTTAAAGCTCTGGAATTTGTCCAGAGTGAGTCTCAGAAAGATTTGGAA
GCAGCCAAAGAGACTTTAGCTAAAGCAACAGAAGACACCAAGAAAGCCCAAGCAGAGCTTGCTCGCTGCA
GAGTAGTGTTGGATGACACTCAGAGCGAGGCAGCGAGAGTCCTAGCAGAGAGCATCAAAGTAAAAGAAGA
GTTACGGGCAAACAAAGAGAGCATTCTAATTCAAATGAAGAAAAAAGATGAGGACGTTGAGAGAAGACTG
GAACGGGAGAAGGACAAGCACTCAAAGGAGATGAAAAATATGGAAGAGAAACTGGCAGCTTTGCAGAGGG
AGAAAGACTACATGGAAGCAACGGTTCGTGATGTTCAGGGCTCCTTGACAACAAAAGATCGAGAAGCCAA
GGAACTGGAAGGCAGCCTGAACAAAACGCTGGCCCAGCTTGCAGCCTTCACCAGGAGCATGTCTTCCCTT
CAGGATGATAGGGACAGAGTGATAGATGAATCCAAAACGTGGGAAAAGAAGTTCACAGAAACGATTCAAA
AGAAGGAGGAAGAAATACGCTTGAAAGAGGAAACTTGTGTTATGCTGAAGGACCAGATGAAGCAGATGAC
TACACAAGTGGAAGAACTTCAGGTTCATATATCCAGGCTGGAATGCAACAAGAAAGACTGGGAATCAGAG
TCCAGGAGGGAGATTCAGCAGCATCAAGAGACATGCGAAATGTTGCAGGTGGAAAAGAAGGAGCTTTTAA
ATCAGCTGGAAGGGTCTCAGAAACTATACAGTGAGTCCCAGGATGAACAGCAGAAGCTGGAGTCAGAAAT
CAGGAGCCTGAAAGAGCAGCTTGCTGACTTGCAGAGTTCTTTTGCCAGATGTGAACTGGTTAGAGGAGAG
TTGGAGAATACAGTCAAGCAACAAGAGAACAGTATCCAGAATCTAAAATTCAGCTGTGAACAGCTTGAGG
CTGATCTGCAGGCGTCCAAGGACCTGACAAATAAGCTGCATGAAGAAACGAGTGCCAAAGATCAAAAGAT
CATTAGTCTGCTATCTGCCAAGGAAGAGGCGGTTACGGCTGCTCTATCTGAATTACAGCAGCAACATTCT
GAAGACATTACACTGTTGGAGCACAGGCTAAGCAAGGAGGAAGAAGACAAAAAGGCTTTGGAAATTGAGA
AGAGCAAACTTAATGATAAACTTGATCATCTCACTGAAAAGATGAAAGAACTCAGAGAAGAAAGTAAACA
GCAGAAGGCACAACTGGACTCCTTCACCAAGTCCATGTCATCTCTGCAGGATGACAGAGACCGTATATTG
AGAGAGTACAAACAGCTGGAGGAACGCCACCTCGTTATAATCTTGGAAAAAGACCAGATAATCCAAGAGG
CTGCTGCTGAAAACAATAAGCTGAAGGAGGAAATCAGAGTTCTTCATAGCCAGATGGATGACCTCAACTC
AGAGAACGCCAAGCTGAGTGCAGACCTGGTACGGTATAGAGAAGATCTGAACCAAGTCATTTCAATTAAG
GATTCCCAACAGAAGCAACTTCTCAAAACTCAGCTTCAGCGAATCCAGGCTCTGGAAAAGGAGAAGGCAG
TCATGGAAACACAGCTGAAGGAGTCTGAGCGTACGCAGGACGATCTCAAGAAGCGCATGGAAGCCTTGAG
AGAGGATAAAGTCAGTATGTCTCAAGAGGTTGAAACCCTTACATCCTCTCTGTCCCGAGCTCAGAGCGAG
ATGACAGCACTAGCTGAGGGGAGTCCTATCATGGAGTGTCAAGCACAGCTCAAGGCCCGAGAGGAAGAGG
CACAAGAACTGCATCGTAAGCTTGCACTCTCACAGCAAAGGATAACTGAACTTGAGGGAGAGCTGGTAAG
TGTTCAGAAGGATGCAACCAGGAGAGTGGGAGAGGCTGAGGACAGGCTCAGAAAGGAATTGAAGCACCTG
CATCATGATGCTGGGATAATGAGGAATGAAACAGAAACGGCAGAGGAGAGAGTAGCAGAGTTGGCACGGG
ACCTCATGGAGATGGAACAGAAACTTCTTGCAGTCACAGATGAAAACAAAGATCTCAGAGCCCAAATTCA
GTCTTTCGGGAAGTCCATGAGCTCTCTTCAGGATAGCTGGGACCAGACCAATGAAGAGCTTCAATCTTTG
AAACAGAAATATTCTGCAGACTTGGAGGAACAACAAAATCTAGCAGAGAATCTCCAGCAAAAGATCCTTC
AGTTACAAGAAGAGCAAAATTCCACTGCCCGGGACCGAGACACATTGAGGTCTGAGCTTACAGAAATGCA
GAAAGCCGCTGATAAAAGAGGCCTCTTGGCTCAGATTGAGGATCTTAAGCAGAAGATCAGAGCCAAAGAT
GATGAGCTTCTCCGTTTGTCTTCAGAACTGGAAGGCTCTTCCAACCAAGTCAAATCTTTCTCCAAGGCTA
TGGCAAGCCTGCAGGACGAGAGAGACCGTCTGCTAGATGAACTGGACAAAACACGTAAGGTGGAAGAAGT
GAGGCAGCAAGCAGAAGGGAGCACTGTCACCACTCCATCAGAAGTGCTGAGTCTTAAGAAGGCTCTGTCC
TCCTTGCAGAACGACAGAGACAGATTAGTGAGGGAGCTGAAGAATCTACAGCAGCAATACATACAGGTTG
GGGTAGAATCAGCTGAAAACTCTCGCTTGAAGGCACAAGTGCAGGAATATCAGCAAGAGGCAGATAAACA
GCAGCGCCGCCAAGAGCAGCTGGAGCAAGAGTGTATTTCCTACCAGCAGGAGCTTCAGCAGCTAAGGCAA
GAGAAAACTACTTGGGAAGAGCAGAATGGCAGCATCAAAGAGCAATGCCTGATGCTCATAGCAGAAAAAG
AGCAGCAGCTGAGCCACTTGCAGCAGGTCGTGCAAGAAATGAGGCCACCCCTGAGCAAGGCTCAAGATGT
AGAGAAGCAGTACCAAAAGAAGATCAATCCAGAAGCAGTGAGAGGTGACTTCTCAAGCCTGGAAGCAGAG
ACCAAACATCTGAGGGCTCAGCTAAGTGACAGCCTGAAAGAGCTGCACCAAAAAGAGCTCCGAATTCAGC
AGTTAAACAGCAAGCTGTCTCAGGTCTACGAAGAGAAAAATGCCCTCTCCCTCCAACTGCGCGGCAGTGG
CCGAAGCATCAGTGAGAGTCACCAGCAGTACAGCGAGGTTCTGAGCCGCTGCCTGGTGCTGGAGAAGCAG
CTTCAGGAGCTGCAGGCTGCGGACAAGAGCATGGGGTCATTTGCAACTGACGCTGCTCCTGGGGCACCCC
AAGAAAAGAATGAGCCTGGAGGCAGTTACACACCGGAGCTACAGGAGCTGCAACTGAGGTTGTCCGAAAC
TGAGCACTTACATAGCAGCACGAAGCAGGATCTGAGGTACTTGGAGGAGCAGCTGGAGGAGGAGCGGGAG
CGCCGTGTGGCTGCCGAGGAAGCTCTCTCTGCAGCACAGGATCAGATCAGCAGGTTGGAGTCGGGTGAGT
GGACGTCCTCCCTAAGCACTAGCATCAACATGGCTCCAGGTCACGAGCATTCCTTGCTGATTGACTCCGT
GGATAATAATTTCAGCAAAACTCGGAATATCCCTGGACTACGGCGCCTGTTACGCTCTGTCTTCCGCTCC
CGAACCCACTTGCCCATGCTGGTGGCCATGTACCTGCTTGCTCTTCACGTCCTGCTCTTCCTGTGCTTCA
CAGGCCACCTCTGAACAGGAACAGCAGCCCTTCCTTGAGACACAGCCCTCTGTGATCCTGGGCCAGTGCT
CCTCATCCGCAGGGCAGCTGAAACAGGCACTTCACCCACTGCCTTCTTTCCAAGTCCCCCTATGGGCAGC
GCTGCCCGGTGGTTGGTGCATGCCCTGGGTGCTTGCTGTTGGGATGGGCAGCAGCCAGTGCTGTTGCTCA
TGTTGTTTCCAGGACATCTCTCACTTCATTCAGTGGTTTTAAATGATAGAGCTGTACATTTTCTGAGCTG
GGGTCCTCCTGCTAACAGTCACAGTATCTGTTCCTGTACCTGGAGGGAGCGCCACTCATTTTATGGAGCG
TTTTGCCATGGTAGGAATGAGTAAATTCTTCCTGGATTGCTGCAGTTCTTCAGTGCTTCCAGGAAATGCC
AGATATTCATTCACCCTCATCCTGAGTCAGTCGAGCTGGGGGGGAAGCTCTGGAGCTGTGCACCAGGGAG
GGAAGCTCCTTCCCTTCCTTATGTCCCCTGTTTGCTCCGTGGCTCAGTGCTGTTTGAGATGCATATCCTA
AGGAAACTGTGGGCACTTGAAGGAATGTGAACTTCAAAACCACGTTTCCTGCTCAGTTAAATCTACGGTT
GAAGTAGGGCCAAAATAAGTACATCTGGACCTGCTGAGCACTGCGTTTAAAGACAGCTGTATGTCTGCTC
TGACAGCCTTGTAAAATAGCTTCAGAAATGTAATTATTGAATATGAGGCAAGAGCTTTTTATCTCTCCCT
CACTTCAGTAACCTCTCAAAAGGAGAGCAGCTGGGCTCCCGCTTCCTGCTTTGCTGTGCCAGGTTAAACC
CATATGGGCTGTGTTGGAGGGTTCCATCGTGTGGTTCCATCACGTGGGCCTGAGTCAAAGGCAGAAGATC
AGAACTGAAAGGGTTCCCCCGGTGCTGGGGAAGGGAAAGGAGTTCTAGGCCTTTGCTGTCGCTGCTGATG
GAGAAATTATGCAGTGCTGGTGCTTGGCCCTGGGCTTGTCTGACTCTGAGGCAAGGTGCGTGGATGGATT
TGATCATATGGGATGCGTGGGAAGCTGTGCTTCTCTATAGAACTCCTGCAGTGTTGTGGAGTTGGGGCAG
TCCTCTTCCAAAGGGAGAATGTTGAATGCAGGGGTGGTTGAGCTGAGCTTCTTGCTGTTGGCCAAGCTGC
AATGCGTTCAGGGTCCTTGCTGGGAGGGTCCTGGCTGCTTTGTGGTGCAGCACTCAGGTTGCATTTTTCC
ACATGGGAAAGAGGGGGTTCCGATGCTGCTGGCAACCCAGCAGTCCCCAGCTGCTGTAAAGCCTCTTTGA
AGGTGGATTGAATTCATCACTGTACCTAGAACAATGGGATCTCTGGCAGAGTGTTGGCACTACGTATCCC
TTTGTGCTCTACCCCGATGATCTCTGTGGACTTTCTCAGCTGCATACACTTCTGTGACCAAAAACTTTGC
CTATAGCTTCCTGGGGCGCGTGCTCCTGTATATAATAAATATTATTTTTCAGAGGGAAGTTGTGTTGTGT
CGCCATGTGAACATCAGAGGTCTCCACAGCCCTCTGTGTGCATTTCCTTATGTGTTCATTCCATCGGATC
TGTTTCTTCCAATTGAATGCCTGCAGAGACAACCTTTCCCTTCTCACCTCTCGGCATCTTCAGCTTTTGC
TGTCATGACCAAAGAAGTTAAGAACGCTGTGGTTTAAAAAGCAGCTCCAATAGATCCGAAGAGTTTGCTT
TTATTTATTCTCAGCCAAGGACATCTCTTCATATTCACTACTGTAATCTGGCAGTGCCATTGGAACAGAA
GTTAATTACAGGGTGCTGTAAGAATAATGGCCCCACTGCATTTCATAGGTGCAAGAATTACAGGTAATGT
ATGTTTCCTTAAAGCCCGTGATGTGAGTTTTCTCAAATTCAGGGCCTGCCCATCCGCAGAGCTGAAACAA
GACCATTTGGGTTAATTGGATTTGTTAAAGCTGTTGTATCTCTGGACAGAATGGTTCGAGCTTGGATTGA
ATCAATTAACAAGAGACTTCGAAGGAGCTCCTGCTCTGATGTCATAGCATGGCCATGCAGCTTTGACCTA
ATGGAAGACTTCATGGGGCTTCACCCGATGGTTTCTGCTTCAAACATCTCAACCTTTTGCTTCCCTCTGG
TGTGGACGCTGCTGTTCTGCCTGGTTAATTGCAGAAAGCATCGCGCCATGTTGGGCAGACGTGAGCGCTT
CAGGAGCCCTTTTTGCATCACTTGACTCATTCAAAAAGGAAGTCGTTTTGGTTTCAGAAGTTCGTTTGGT
GCAGAAGTGGTTTGTGCCTGTTCTAAAATTGTGCATTTCCAGCAGTGAGCAGCGAAGGGAGAGTTTGGTC
TCAATGTGCTTAGGGCTCTTCGCTTGGGTCCTTTCTGTATTCCTTCCTCAGACTATTTACTTTCTACAGA
TTATATATCCATATCCATATCTATGTACAAATAGATATGTATACATAAGGATATATAATGCATATATATG
GGTTTTTAATTGTGCTTTAAAGTGCTGAGCCCGGCACTGCACCGACACTGCGGCCAGCAGATTTGCAGCT
CTCTTTTGTGGGATCTCTGCAATCGTTGGCCATGAGGGTTCAGCCACTCCTTGGCAGGAGCCCAGCTGGA
ATCATCATTGATTTTGGCACAATCCGTGCCATCATGCCCCATTGAGCCCTACCCACCAACGGAGCACTTT
GCACAGCGCGTTCCCCTCGTCGGAGCGGAGGGAACCGCTGCGTTGGGGGCTGGGGGAGGAAGTGCAGAAA
ACAGGAACCCAGTGCAGCCCTGAGGCTGCTGTGAGCGGCAGTGCTGGGCCGGAGGACGGCAAACGCATCA
TCAGGAGCTGGCGGCGGGGCAAGATGTGGAAGGCAGTTGTGGGCCACGACGTGTCGGTGAAGGTGGAGGC
ACAGAGTGATGACTGGGACACCGACCCCGACTTTGTGAACGACATCTCCGAGAAGGAGCAGCGATGGGGG
GCGAAGAGCATCGCGGGCTCCGGGCGGGCCGAGCACATCAACATCCATCAGCTGAGGAGCAAAGTGTCAG
AGGAGCACGAGGTCATCAAGAAGAAGGAGCTGGAGAGCGGCCCGAAGGCCTCGTATGGCTACGGGGGTAA
ATTTGGGACAGAGCGGGACCGAATGGACAAGTGTGCCGTGGGCCATGAGTACGTCGCCGACGTTGGGAAG
CATTCCTCACAGACTGATGCAGCTCAGGGCTTCGGGGGAAAGTACGGCGTGCAGCGGGACCGAGCCGACA
AGTCGGCGCTGGGGTTTGAATACAAGGGAGAAGTGGAGAAGCACTCATCCCAGAAAGATTACTCCAAGGG
TTTTGGTGGCCGTTACGGTGTGGAGAGGGACAAAGTGGACAAAGCAGCGGTGGGATTTGACTACAAGAGC
CAGGCGGAGAAGCACGACTCACAGAAAGACTACTCAGTGGGCTTCGGTGGGAAGTTTGGGGTCCAGAGAG
ATCGTCAGGACAAGAGTGCTCTGGGCTGGGACCACCAGGAGGAGGTGCAGCCCCACGCATCCCAAACAGA
CTATGCCAGGGGGTTTGGAGGCCGCTATGGGGTCCAGAAGGACAGGGTGGATAAGAGTGCTGCTGGCTTT
GACGAGATGGAAGGTCCAACCTCCAGATATGAGAAAACACAACCAGTGGAGGCAGCTTCCAGTGGTGCCA
GCAGCTTGCGGTCACGGTTTGAGAACATGGCTAAGTTGGCAGATGAGGAGAGCAGGAGGCGGGTGGAAGA
GGAGCGGGCCAGGCGGCAGGCACGGGAGGACCAGGCAGCACGGCGGAAGCAGGAAATCCCACAGAGAGAG
ATGGACCACACAGAGCCACCTCCTGCCCCTGTGCCAGCAAGAGTCCCTGCGAGAGCTGAGCAGGAGCCCA
TGTCACGAGGAGAACAGGAAGCAAAAGGAGAGGAGGAGGAGGAGACAGCACCTGCGTTGCCCCCAAGGCA
AGCAGATCTGACCGAGGAGGAGGAACAGCCCATCTACAGTGAGACTTTTGATGGTGGTGACTACGAGGAG
CTGCTGGAGCGCTCCGACTACTGCGACAGCGTCAGTGCGGGCGCTGACTACGAGGAGCTGCCGGGACCCG
TCGGAAAGCCGGGTGCCACCTACAGCCTGGGAGAGGAGGATGAAGGGGCGGACTATGACGAGGTCATTCC
TGAGGAGTCCAGCCAGAGCCAGCCCTGCAGTGGGGGAATGGACAACATTTATGAGGTGGAGAGCCCTGGG
ATCTGTGCGGTGGCCCTCTACGATTACCAAGGAGATGGAGACGATGAGATTTCCTTTGATCCCAATGACA
CCATCACACACATCGAGATGGTGGATGAAGGCTGGTGGAAAGGGCAGTGCCATGGCAAAGTGGGGCTCTT
CCCAGCAAACTACGTGAAGCTCCTGCAGTGAAGCCGGGGTCCAACTGCCTCCTCCCGAACCTTTGCCTCT
CTCCTCTTCAGTCCTTTATGTATTATTAGCTTGATTTGACCCTGCTTGGCGTGGCTGCATGCAAGGAATA
GCAGTGAACAAACCAGCAGTGTGGAAGAAAATGTCCAGGGTGGATTCTGATTCCCATCCCATCAAGAAAG
GTGGGATGGTTCCAGAACTTATGGGTGTGATGTCTGCTGTCTGGATCATCCCATGCATCAACCACAGTGC
GTGAGGGAGAACTGTGTCCATTTCTGTTCCAGCAGGGCAGTTCTCAGGCGAGGAACACCAACCATGATGT
GGTCAGGGCAGGAGGGAGTGCCATTTGTCACCTCCATGTGTCAGATCTTTATCCCAGGGAGCTGCAGTAG
GACAGGAAGGGATGGGCTGAGGGTGCGCTGGGGAGGGTCAGGTTGGAGCTGGGGAACAATCTGTGCTCCA
AAGAGCGGCCAGCACTGCACAGCTGCCCAGGGCAGTGGGGAGTCCCCATCCCTGGGGGTGTTCAGTGACC
ACAGGGATGTGGCACTTGGGGACGTGGTCGGTGGGATGGGTTGGGGTTGGATTGGGGTTGCATTGGGATC
TCAGAGGTGTCTTTTCCAGCCTCAGTGGTTCTGTGAGTGGTTCTGAAGTCAGCCCACCCATCCCCACTGC
AGGAATAGTTATTTGCATCTAATTAGCTCACCTGTCAATAGGAATTAATGAGGAAAGGAGTGAATTGTTC
ATGCTGGGTGGGGTTCCCTTACCTGAAGGATTCCCATTGCTGGTGCTGTTGGCCAAATCCTGCTTCCCTG
GCATGGGTTGTTTGCATCACTTTGAGGTCTACCAAACCTGCAGCAGCCCGGTTTGGGCAGAGCTCACAGC
AGCAGTATCTCTCTGTGCCACACTGTGCTCCCACTTATAGCTCAAGCAATAAATTCTTCTGTCCTGACCT
GCTCA
>MSTRG.6.4 gene=GOLGB1
GGGCTAGAGGCCGGAAGCCACGGCGGCGCGTTCCGGTGCTGAGGTGGCTGCGGTGGGCTGGGCAGCGCCG
GCGTGCAGCACTGCGGTAGAACCCACGAGATAAACAGGAATGGTGTGAAGGAGCTGTGTGTGAGCAGCAG
CACTGCCCTGGAAACCTCCCCCCTACTGAGCAAGCAGACCTATGAGCTCCTCAGTCCATGAAGGAGGCTG
AAGATGCTGAGCCGTTTGTCAGGTTTGGCGAATACTGTTCTACAAGAGCTGTCTGGTGATGGTGGAGATG
CAGTTACTGACTCTGAGTCCTCTGTCACTGTAGAGCCTTCAGAGCTGGGAGGAGGAGGCATGGAGGAGGC
ACCGGAGGACGTGTTGGAACGGTTGGCACACACTGAAAAGCTGGTTGTGCAGCTGAAGGATTTGATCCGA
GAGAAGGATGCCCTGCTCCAGCAAAAGGAAACTGTGCTCAAGGAGGAACGCGAAGCTGCGGATGCAAAGC
TGATGAAACTGAAACTTCAGGCCAAAGCCAAGCTGGCATCTCTGAACAAACGCATCGAGGAGCTGACAGA
GAAGGGCCCTCTGCTGCCTGCACAGGCCGTGCCAGAAGAGCAAGTGTGTGCTAAGTGTCAGAATAGCCAA
AATGCAGGAGAAGAGCACAGGGACAAAGCTGAGGGTCTGGAAGAGCAGCTCAGGGAGCAAGAAGAGGCTG
TTAAGGATCTGAAGGAGCAGCTGGCTTTAGCCAAGATGAATCTGAAAGATGCTGAAGTCAAATATGCATC
ACAGCTGAGCTCGCTGCAGGAAGTAATTCAGGAGAAGGAAGCTCTCCTCCAGGAGCAGGCTCACCAGCAC
CAAGCTGAACTGCTGAGAACAGCAGCCAAGGCAGATCAGGAAGCAGAGGTGCAGCAGAACCTGCGTACAC
TGCAGAGGAAGCTGGAGGAGCGAGAAGAAGCTCTGCTGGGACAAACGCAGGCAGTGGAACTGCTGCAGCA
GGAGCTACGTGAGGCTGAGCAACAAAACCAGGTGCTCCGAGATCAGTGCCAGAAGATGGCAGCGGATCTG
AGCTCTCTGAAAGATGTGCTGGATGCAGAGAGACGAGCATCTCAGGATCTCAGGGAGAGGATGGAGCTGG
AAGTGGCCGAGAGGAAGCTGTGCTCCCATCGCTTGCAGGAAGAGGTGCAGTGTCTTTCAGAGCAGCTGGA
AGAGGCAAGAGCAGCACAAGCAGAATTAGAGAGGTATAGAGGCTTGGAGCAGAAACAGAGACTGGAAATT
GAAGAGAAAAATCTACAGATCAGTTGTCTTAAGGCAGCTGAACAAGAGCTCCAGTCTAGCTATGCTGCCC
TCGTAGCTGAGAACGATCAGCTGAAGCAGGAGGTTGGCCAGCTGTTGGCGTTGTCTGCTGAAAGCAGCAC
AGCAATGCAGAATCTACAAGAGAGTTCCCAACTTGTTCTCCCGGAGCCTCAGCAGGAAGCTGCAATGGTT
GCAGAAAATTCAGAGAACAAGAACGGTGGATCTGAGGTGAAAATGCAAGACACGCAGGTTCTGGAAGCTT
TGCCCTCTTGCATAGACTGCTCTGCTACTTCTGGAGGTATGTCAGGAGAGATGGTGAATTCTGAAGGGCA
AAAGCCTTCTGGTGACACTTCGGTCCCACCTGAGGCAAGAGCAGATGGCTTTCCCAATGGAGGTGAGCAG
TTTACTGAAGAAGACTGCCCGTCTGGAACTGGAGAATGTCTTGGTGCAGAGAAACAGAAAGAGCTGTCAG
TTTTGCTGCTGGAACTGAAAGAAGCTCAAGAAGAAATTGCATTTCTAAAAGGACAGCTCAAGGACCCAAA
CAGCCAAACTTCTGCAATTAACCGAGCAGGAGGAGAAGCTAACCAGCTGGAAGAGAATTCCCAGATGTGG
CTTCTTGAGAGGGAGGAGCAAAAGGTATCAAGTACACAAAATGAGTTGGACAATAGCTCATTACAGAGAG
AAACAGAAATAGAGCCAATTAATGTGCTTCAGGAAAACAAAGCCGATCTTCAAGAAGTACCCCAAGAGAC
CTCTGTTCATGGCACAGGGGAAATGGGAGCAACACGGGAAGCCTCTGCAGCATTTCCAGAGCCAGGCACC
TCTCAATCTCAAGAGCTCATAAATCTGCAGAACCAAATTACGGAACTGCAGATGATTCTGCAGAAATCGG
AAGAATCCTATAAGAAAGATCTGGGAGAAAGAGATGCCGAAATAGATAGACTAAACCAGTTGGCTGAAGA
ATACAGGAAAAAGGTGGAGGATTCTGAGAGCTCGTTCTGTGCTTTGGCTGAAGAGAGAGATCAGCTCCTG
TGTCAGATGAAGAGCCTTTCTACCATGACAGAACTGCAGAAGGTGAAGCAGCTGGAGGAAGAACTAGCTC
TTTCTGAAAAGCAGAGGCTATCAGACAGTCAGAGCAGTCTTCTGAAGGAACAAATCCAAAGCCTTAAAAA
TGAATTTAAATCCAAAGAGATTAAAATCGAAGCTTTACAGAAAGATTTGGATGAAGCGCAACTTCAGCTT
TCTGATCAGGACATGCAACTAAAAGACATGCGAAGCCAGATCCAGAAGAAGGAATGTGAAGCACTTGATC
TGGAACAACTGCTAAGGAAATACAGGGCTGAGATGGAAGAGCTTTCCCAAAGCTTAGCCTCCAAAGGCCG
CGAAGCAGCAGGCCTAGAGCAGCTTGTTGCTGAACGTAGCAGGTGTATAGAGAGCCTGCAGCAAACCCTG
CTGGAGAAAGAAGAGCAGATGACAGAGATCAGCCTCAGCATGTCTGAAAGAATGGTACTGCTGAATGAAG
AGAAGTTTTCTCTAGAAACTGAGCTGAAGAGTCTCAGAGAGCAAACAAGTCTCTTATTAAAAGCCCAGGA
GGAAAAAGACCCTAACACAGAAGCGGAAGATACATATCCGAACTGTGAAGCATCTGAGCAGCAGCGTGAG
AGAGAAGCAGAATGCAAGGAGGGTGAGATAGCAGCAAGTGAGCTTGAGGTTCTGAAACGGGAAAATGAGC
AAGTAAAGCGAAAGCTGCAGGCAGCACTTGTCAACAGGAAGGAGCTTCTAAGGAAGGTTAGCAAATTGGA
GAACAAGTTGGTACAGTTGAAGATGGAGCCTGAGTCAGGAACCTCAATGGCTCAAGAAGCTGAAGGGGAA
GAACATATGACAAGTGGGGTAAGCCAAGGAGTGAATCTTGAAAGCTCTCCCAGGGAGGAGTATCTAATCC
AGCTGCTTTCCGAAAAGGAATCTGAGCTGCTAAGCATTTGGAAGGAGCTGCTGGATAAGGAAGCTACTGA
AGCACAGTTACAGGCAGTGATTGAGGAAATGAAGCAAAGCTTGCAAGGTAGGACAGACATTGATTCAAAT
AAGGTTGAAATCATGGGCAGTCAGACAATTGCTGACAAACTAACTGAAACCAATGAAGGCCCAAAAGGTG
ATGAAGAATATGAAGAAAACAACGCAGCAGCTACAAATCTTGAAGAAAACCAGATGTCTGCTCTGAAAGA
GAGAATATCAACTCTTGAACAAGAAAAAGAACAGCTTCAGAAGAAGCTTCAGGAAGCCCTGGTGTCTCGC
AAAGACACTATAAAGAAGGCTCAAGAAAAAGACAGGCATCACAGAGAACAGCTTAAACAGCAGAAAGATG
ATTACAACACCCTGCAAGAACAATTTGATATGCAAATGAAAGAGAAGGAAAGCATCCAAGCTCAGCTCAG
ACAACTCCAGGAACAGAGAGGATCAACAGAGGGTGTTCCTGGGAATCAGGGCTCTTTGGATCCTTCATGC
TTGGGAGCAGGAGATTCTACAAACAGTGAACTTGTGCAAGTCATGGATGTTTCTGGGGAAGAATTTAAAG
CAGAACTTGAAAAATTGCAGGTGGAGAAGGAGGAGTTGGAACATAAGGTCAGCCGTATGGAAGGTGAACT
AGCTTGCAAATCAGAATTAGTCTTTAATTTGCAAGAGCGCATAGCGCAGTTGTTACCAGAGACAGAAGGG
CTGACTAGAACCTCTGACCAAGCTGAAGCTGAGACTGCCAGACTTCGGAGAGAACTGGAGGAAGATCAAG
TGGAAGATTCTAGAGAAGACAGTTTGGAAGACCTGAAAACGCTAATGCATCAAAAGGATGAAGAAATTGA
ATTCCTTAACTTGCAGTTAAGGGAGAAATGTGAAGCTCTCACTGATGCACAGGCACAGTTGCTGGAAAAA
GAAGATTCTGTCAAGAGTCTGTGTAGTCAGATTGAAGCTCAAGCTCAGGCACACGAGGAACAGAGCAAGC
GACTGCAAACCGAGCTGCTTGAAATTCAACACAAGCAAGATGATGATGCAGAAGCAGCTAAACAGAAGAA
TCAAATGCAGAGAAAGTTGCAAGCTGCGCTTATCTCTAGAAAAGAGGCATTAAAGGAGAGTAAGTCACTG
AAAGAGGAATTGGAGAATGCCAAAGGTACTATTGAGAATCTTTGTGTCAAGTTGAACAATATGGAAAGCC
AAATAGGTGGCCATGTTAAAGAAACAGGTACTTTAACAGAAAAAATAGCAAGTCTCACTGAAGAGCGTGA
AAAACTTATTGCAGAAGTTAATAAGGTCCTTGGAGAAAATCAGGATCTTGACGGATGCTGTAAAAACCTG
AAATCGACACTAGATGGAGTTCTCATAGAGAAGGAGAAGCAGGAGAAGGAGATGGAGTCCTTGAAGTGCC
TGCACGCTGCTGAGAACACTGAGTGGCAAGAGAAACACGGGGAGCTTCAGAAAGAGTATGAAACTCTTCT
GCAGTCATATGAGAATGTGAGTAATGAGGCTGAGCGGATTCAGCGTGTTTTGGAAACCGCGAGGCAGGAA
AAGCAGGAGATTTTCATGAAGCTGAAAAGTGCTGAAGCAAAAAAAGAGGAAATGGATAAGCAGCTGCAAG
AAGCTGAACAGGAGATTGATGGAATGAAGGAGAAAATGAGGAAATTTGCAAAATCAAAGCAACAAAAGAT
TCTGGAACTAGAGGAGGAGAATGAGAAGCTCAGAGCAGAGATGCAGTCCACAGCTGGGGATCTGCACAGG
ACTGACGATGGAGCTTTCCTTCCAAACGCCAGCCTGAAAGAAGAGCTGGAGAGCTCTAGGAGGGATTATC
AGTCTCTTTCTACTCAGCTAGAGGCAGTAATGGTTGAAAAGGAGTCTCTTACTCAAGAGATCACAGACTT
AAAACATCACTTGCAGTTAACAGAATCCAAGCTGGAAGAAAGCAGAGAGCTGTTAGACAAGTATGTTTCC
CCAAAGATAACAGGGGAAGAAACAAATCAGGCAGTTGCTACACCACCACCAATAGAGAGGACTGAAAATC
AAGTGTGCTTAAGTTTTAGACCAAAGTCTCCTAATGCAGAGCTGGAACAAAAAGCTTTTGAAGGTAGTAG
CCCGCCTGAGGATCTTAATACCTACATAAAGGAAATAGCTGTCCTCACAGAGCGGATCACTGAACTAGAG
GAGAGTAGGAGGGCTTCAGAGCAACAGCTGAATGATATCCGCAGGAGTGTTGAGACTTTAGAAGGTGAGA
AACGGGCTTTAGAGACCCAAATGGAAGCAAAAGTCCTTGAATTAAATGTTCTCCGGGACACAGTAGCGAA
GATGGAAGAAACGGTCCAAAACACCAAGGAGGACCTCATCAGGATGACAGAACTGAAGGACGCTCTAGAG
GCTGAGAAGGATGATTTGGAGGAAAGGCTCATGAATCAGCTGGCAGAACTTAATGGCAGTATTGGAAATT
ATCAGCAAGATGCAACAGACTCCCAGCTTGAAAATGAGCAGCTGAAACATGAGCTTCAGAGTTTGCAGAG
AGCAGTACATGAACTGGAGGAGGAGAAATGTCAGATGGCAAAGGAGAAAAGTAAAGCAAGTTCAGAAAAC
CAAAAGGAATATTTGGAGAAGTTGAAACGCACTTGGAGGGAAGACAGCAGCACACATGTAAAGGAGCTTC
AGGAGCTGCTGAAGCAGAAGCAGCAGGAGATTAAGCAGCTGCAGAAGGACTGTATTAAAAGCCAGGAGAA
GATCAGTAGTTTAGAAAGAACTGTTAAAGCTCTGGAATTTGTCCAGAGTGAGTCTCAGAAAGATTTGGAA
GCAGCCAAAGAGACTTTAGCTAAAGCAACAGAAGACACCAAGAAAGCCCAAGCAGAGCTTGCTCGCTGCA
GAGTAGTGTTGGATGACACTCAGAGCGAGGCAGCGAGAGTCCTAGCAGAGAGCATCAAAGTAAAAGAAGA
GTTACGGGCAAACAAAGAGAGCATTCTAATTCAAATGAAGAAAAAAGATGAGGACGTTGAGAGAAGACTG
GAACGGGAGAAGGACAAGCACTCAAAGGAGATGAAAAATATGGAAGAGAAACTGGCAGCTTTGCAGAGGG
AGAAAGACTACATGGAAGCAACGGTTCGTGATGTTCAGGGCTCCTTGACAACAAAAGATCGAGAAGCCAA
GGAACTGGAAGGCAGCCTGAACAAAACGCTGGCCCAGCTTGCAGCCTTCACCAGGAGCATGTCTTCCCTT
CAGGATGATAGGGACAGAGTGATAGATGAATCCAAAACGTGGGAAAAGAAGTTCACAGAAACGATTCAAA
AGAAGGAGGAAGAAATACGCTTGAAAGAGGAAACTTGTGTTATGCTGAAGGACCAGATGAAGCAGATGAC
TACACAAGTGGAAGAACTTCAGGTTCATATATCCAGGCTGGAATGCAACAAGAAAGACTGGGAATCAGAG
TCCAGGAGGGAGATTCAGCAGCATCAAGAGACATGCGAAATGTTGCAGGTGGAAAAGAAGGAGCTTTTAA
ATCAGCTGGAAGGGTCTCAGAAACTATACAGTGAGTCCCAGGATGAACAGCAGAAGCTGGAGTCAGAAAT
CAGGAGCCTGAAAGAGCAGCTTGCTGACTTGCAGAGTTCTTTTGCCAGATGTGAACTGGTTAGAGGAGAG
TTGGAGAATACAGTCAAGCAACAAGAGAACAGTATCCAGAATCTAAAATTCAGCTGTGAACAGCTTGAGG
CTGATCTGCAGGCGTCCAAGGACCTGACAAATAAGCTGCATGAAGAAACGAGTGCCAAAGATCAAAAGAT
CATTAGTCTGCTATCTGCCAAGGAAGAGGCGGTTACGGCTGCTCTATCTGAATTACAGCAGCAACATTCT
GAAGACATTACACTGTTGGAGCACAGGCTAAGCAAGGAGGAAGAAGACAAAAAGGCTTTGGAAATTGAGA
AGAGCAAACTTAATGATAAACTTGATCATCTCACTGAAAAGATGAAAGAACTCAGAGAAGAAAGTAAACA
GCAGAAGGCACAACTGGACTCCTTCACCAAGTCCATGTCATCTCTGCAGGATGACAGAGACCGTATATTG
AGAGAGTACAAACAGCTGGAGGAACGCCACCTCGTTATAATCTTGGAAAAAGACCAGATAATCCAAGAGG
CTGCTGCTGAAAACAATAAGCTGAAGGAGGAAATCAGAGTTCTTCATAGCCAGATGGATGACCTCAACTC
AGAGAACGCCAAGCTGAGTGCAGACCTGGTACGGTATAGAGAAGATCTGAACCAAGTCATTTCAATTAAG
GATTCCCAACAGAAGCAACTTCTCAAAACTCAGCTTCAGCGAATCCAGGCTCTGGAAAAGGAGAAGGCAG
TCATGGAAACACAGCTGAAGGAGTCTGAGCGTACGCAGGACGATCTCAAGAAGCGCATGGAAGCCTTGAG
AGAGGATAAAGTCAGTATGTCTCAAGAGGTTGAAACCCTTACATCCTCTCTGTCCCGAGCTCAGAGCGAG
ATGACAGCACTAGCTGAGGGGAGTCCTATCATGGAGTGTCAAGCACAGCTCAAGGCCCGAGAGGAAGAGG
CACAAGAACTGCATCGTAAGCTTGCACTCTCACAGCAAAGGATAACTGAACTTGAGGGAGAGCTGGTAAG
TGTTCAGAAGGATGCAACCAGGAGAGTGGGAGAGGCTGAGGACAGGCTCAGAAAGGAATTGAAGCACCTG
CATCATGATGCTGGGATAATGAGGAATGAAACAGAAACGGCAGAGGAGAGAGTAGCAGAGTTGGCACGGG
ACCTCATGGAGATGGAACAGAAACTTCTTGCAGTCACAGATGAAAACAAAGATCTCAGAGCCCAAATTCA
GTCTTTCGGGAAGTCCATGAGCTCTCTTCAGGATAGCTGGGACCAGACCAATGAAGAGCTTCAATCTTTG
AAACAGAAATATTCTGCAGACTTGGAGGAACAACAAAATCTAGCAGAGAATCTCCAGCAAAAGATCCTTC
AGTTACAAGAAGAGCAAAATTCCACTGCCCGGGACCGAGACACATTGAGGTCTGAGCTTACAGAAATGCA
GAAAGCCGCTGATAAAAGAGGCCTCTTGGCTCAGATTGAGGATCTTAAGCAGAAGATCAGAGCCAAAGAT
GATGAGCTTCTCCGTTTGTCTTCAGAACTGGAAGGCTCTTCCAACCAAGTCAAATCTTTCTCCAAGGCTA
TGGCAAGCCTGCAGGACGAGAGAGACCGTCTGCTAGATGAACTGGACAAAACACGTAAGGTGGAAGAAGT
GAGGCAGCAAGCAGAAGGGAGCACTGTCACCACTCCATCAGAAGTGCTGAGTCTTAAGAAGGCTCTGTCC
TCCTTGCAGAACGACAGAGACAGATTAGTGAGGGAGCTGAAGAATCTACAGCAGCAATACATACAGGTTG
GGGTAGAATCAGCTGAAAACTCTCGCTTGAAGGCACAAGTGCAGGAATATCAGCAAGAGGCAGATAAACA
GCAGCGCCGCCAAGAGCAGCTGGAGCAAGAGTGTATTTCCTACCAGCAGGAGCTTCAGCAGCTAAGGCAA
GAGAAAACTACTTGGGAAGAGCAGAATGGCAGCATCAAAGAGCAATGCCTGATGCTCATAGCAGAAAAAG
AGCAGCAGCTGAGCCACTTGCAGCAGGTCGTGCAAGAAATGAGGCCACCCCTGAGCAAGGCTCAAGATGT
AGAGAAGCAGTACCAAAAGAAGATCAATCCAGAAGCAGTGAGAGGTGACTTCTCAAGCCTGGAAGCAGAG
ACCAAACATCTGAGGGCTCAGCTAAGTGACAGCCTGAAAGAGCTGCACCAAAAAGAGCTCCGAATTCAGC
AGTTAAACAGCAAGCTGTCTCAGGTCTACGAAGAGAAAAATGCCCTCTCCCTCCAACTGCGCGGCAGTGG
CCGAAGCATCAGTGAGAGTCACCAGCAGTACAGCGAGGTTCTGAGCCGCTGCCTGGTGCTGGAGAAGCAG
CTTCAGGAGCTGCAGGCTGCGGACAAGAGCATGGGGTCATTTGCAACTGACGCTGCTCCTGGGGCACCCC
AAGAAAAGAATGAGCCTGGAGGCAGTTACACACCGGAGCTACAGGAGCTGCAACTGAGGTTGTCCGAAAC
TGAGCACTTACATAGCAGCACGAAGCAGGATCTGAGGTACTTGGAGGAGCAGCTGGAGGAGGAGCGGGAG
CGCCGTGTGGCTGCCGAGGAAGCTCTCTCTGCAGCACAGGATCAGATCAGCAGGTTGGAGTCGGGTGAGT
GGACGTCCTCCCTAAGCACTAGCATCAACATGGCTCCAGGTCACGAGCATTCCTTGCTGATTGACTCCGT
GGATAATAATTTCAGCAAAACTCGGAATATCCCTGGACTACGGCGCCTGTTACGCTCTGTCTTCCGCTCC
CGAACCCACTTGCCCATGCTGGTGGCCATGTACCTGCTTGCTCTTCACGTCCTGCTCTTCCTGTGCTTCA
CAGGCCACCTCTGAACAGGAACAGCAGCCCTTCCTTGAGACACAGCCCTCTGTGATCCTGGGCCAGTGCT
CCTCATCCGCAGGGCAGCTGAAACAGGCACTTCACCCACTGCCTTCTTTCCAAGTCCCCCTATGGGCAGC
GCTGCCCGGTGGTTGGTGCATGCCCTGGGTGCTTGCTGTTGGGATGGGCAGCAGCCAGTGCTGTTGCTCA
TGTTGTTTCCAGGACATCTCTCACTTCATTCAGTGGTTTTAAATGATAGAGCTGTACATTTTCTGAGCTG
GGGTCCTCCTGCTAACAGTCACAGTATCTGTTCCTGTACCTGGAGGGAGCGCCACTCATTTTATGGAGCG
TTTTGCCATGGTAGGAATGAGTAAATTCTTCCTGGATTGCTGCAGTTCTTCAGTGCTTCCAGGAAATGCC
AGATATTCATTCACCCTCATCCTGAGTCAGTCGAGCTGGGGGGGAAGCTCTGGAGCTGTGCACCAGGGAG
GGAAGCTCCTTCCCTTCCTTATGTCCCCTGTTTGCTCCGTGGCTCAGTGCTGTTTGAGATGCATATCCTA
AGGAAACTGTGGGCACTTGAAGGAATGTGAACTTCAAAACCACGTTTCCTGCTCAGTTAAATCTACGGTT
GAAGTAGGGCCAAAATAAGTACATCTGGACCTGCTGAGCACTGCGTTTAAAGACAGCTGTATGTCTGCTC
TGACAGCCTTGTAAAATAGCTTCAGAAATGTAATTATTGAATATGAGGCAAGAGCTTTTTATCTCTCCCT
CACTTCAGTAACCTCTCAAAAGGAGAGCAGCTGGGCTCCCGCTTCCTGCTTTGCTGTGCCAGGTTAAACC
CATATGGGCTGTGTTGGAGGGTTCCATCGTGTGGTTCCATCACGTGGGCCTGAGTCAAAGGCAGAAGATC
AGAACTGAAAGGGTTCCCCCGGTGCTGGGGAAGGGAAAGGAGTTCTAGGCCTTTGCTGTCGCTGCTGATG
GAGAAATTATGCAGTGCTGGTGCTTGGCCCTGGGCTTGTCTGACTCTGAGGCAAGGTGCGTGGATGGATT
TGATCATATGGGATGCGTGGGAAGCTGTGCTTCTCTATAGAACTCCTGCAGTGTTGTGGAGTTGGGGCAG
TCCTCTTCCAAAGGGAGAATGTTGAATGCAGGGGTGGTTGAGCTGAGCTTCTTGCTGTTGGCCAAGCTGC
AATGCGTTCAGGGTCCTTGCTGGGAGGGTCCTGGCTGCTTTGTGGTGCAGCACTCAGGTTGCATTTTTCC
ACATGGGAAAGAGGGGGTTCCGATGCTGCTGGCAACCCAGCAGTCCCCAGCTGCTGTAAAGCCTCTTTGA
AGGTGGATTGAATTCATCACTGTACCTAGAACAATGGGATCTCTGGCAGAGTGTTGGCACTACGTATCCC
TTTGTGCTCTACCCCGATGATCTCTGTGGACTTTCTCAGCTGCATACACTTCTGTGACCAAAAACTTTGC
CTATAGCTTCCTGGGGCGCGTGCTCCTGTATATAATAAATATTATTTTTCAGAGGGAAGTTGTGTTGTGT
CGCCATGTGAACATCAGAGGTCTCCACAGCCCTCTGTGTGCATTTCCTTATGTGTTCATTCCATCGGATC
TGTTTCTTCCAATTGAATGCCTGCAGAGACAACCTTTCCCTTCTCACCTCTCGGCATCTTCAGCTTTTGC
TGTCATGACCAAAGAAGTTAAGAACGCTGTGGTTTAAAAAGCAGCTCCAATAGATCCGAAGAGTTTGCTT
TTATTTATTCTCAGGTAGGTGTAACCCAGCTGTGTACTGGGATGGAGCTGTACGACCCCCAGGGAAGATG
TGGTGGTTGGTGCCCATGGGCTGGAGATGTGCTGCTGTGTGGAGTGGGACAAACAGCACCGTCCTCCTCC
ATCTTTCACAGCCAAGGACATCTCTTCATATTCACTACTGTAATCTGGCAGTGCCATTGGAACAGAAGTT
AATTACAGGGTGCTGTAAGAATAATGGCCCCACTGCATTTCATAGGTGCAAGAATTACAGAATGGTTCGA
GCTTGGATTGAATCAATTAACAAGAGACTTCGAAGGAGCTCCTGCTCTGATGTCATAGCATGGCCATGCA
GCTTTGACCTAATGGAAGACTTCATGGGGCTTCACCCGATGGTTTCTGCTTCAAACATCTCAACCTTTTG
CTTCCCTCTGGTGTGGACGCTGCTGTTCTGCCTGGTTAATTGCAGAAAGCATCGCGCCATGTTGGGCAGA
CGTGAGCGCTTCAGGAGCCCTTTTTGCATCACTTGACTCATTCAAAAAGGAAGTCGTTTTGGTTTCAGAA
GTTCGTTTGGTGCAGAAGTGGTTTGTGCCTGTTCTAAAATTGTGCATTTCCAGCAGTGAGCAGCGAAGGG
AGAGTTTGGTCTCAATGTGCTTAGGGCTCTTCGCTTGGGTCCTTTCTGTATTCCTTCCTCAGACTATTTA
CTTTCTACAGATTATATATCCATATCCATATCTATGTACAAATAGATATGTATACATAAGGATATATAAT
GCATATATATGGGTTTTTAATTGTGCTTTAAAGTGCTGAGCCCGGCACTGCACCGACACTGCGGCCAGCA
GATTTGCAGCTCTCTTTTGTGGGATCTCTGCAATCGTTGGCCATGAGGGTTCAGCCACTCCTTGGCAGGA
GCCCAGCTGGAATCATCATTGATTTTGGCACAATCCGTGCCATCATGCCCCATTGAGCCCTACCCACCAA
CGGAGCACTTTGCACAGCGCGTTCCCCTCGTCGGAGCGGAGGGAACCGCTGCGTTGGGGGCTGGGGGAGG
AAGTGCAGAAAACAGGAACCCAGTGCAGCCCTGAGGCTGCTGTGAGCGGCAGTGCTGGGCCGGAGGACGG
CAAACGCATCATCAGGAGCTGGCGGCGGGGCAAGATGTGGAAGGCAGTTGTGGGCCACGACGTGTCGGTG
AAGGTGGAGGCACAGAGTGATGACTGGGACACCGACCCCGACTTTGTGAACGACATCTCCGAGAAGGAGC
AGCGATGGGGGGCGAAGAGCATCGCGGGCTCCGGGCGGGCCGAGCACATCAACATCCATCAGCTGAGGAG
CAAAGTGTCAGAGGAGCACGAGGTCATCAAGAAGAAGGAGCTGGAGAGCGGCCCGAAGGCCTCGTATGGC
TACGGGGGTAAATTTGGGACAGAGCGGGACCGAATGGACAAGTGTGCCGTGGGCCATGAGTACGTCGCCG
ACGTTGGGAAGCATTCCTCACAGACTGATGCAGCTCAGGGCTTCGGGGGAAAGTACGGCGTGCAGCGGGA
CCGAGCCGACAAGTCGGCGCTGGGGTTTGAATACAAGGGAGAAGTGGAGAAGCACTCATCCCAGAAAGAT
TACTCCAAGGGTTTTGGTGGCCGTTACGGTGTGGAGAGGGACAAAGTGGACAAAGCAGCGGTGGGATTTG
ACTACAAGAGCCAGGCGGAGAAGCACGACTCACAGAAAGACTACTCAGTGGGCTTCGGTGGGAAGTTTGG
GGTCCAGAGAGATCGTCAGGACAAGAGTGCTCTGGGCTGGGACCACCAGGAGGAGGTGCAGCCCCACGCA
TCCCAAACAGACTATGCCAGGGGGTTTGGAGGCCGCTATGGGGTCCAGAAGGACAGGGTGGATAAGAGTG
CTGCTGGCTTTGACGAGATGGAAGGTCCAACCTCCAGATATGAGAAAACACAACCAGTGGAGGCAGCTTC
CAGTGGTGCCAGCAGCTTGCGGTCACGGTTTGAGAACATGGCTAAGTTGGCAGATGAGGAGAGCAGGAGG
CGGGTGGAAGAGGAGCGGGCCAGGCGGCAGGCACGGGAGGACCAGGCAGCACGGCGGAAGGAAATCCCAC
AGAGAGAGATGGACCACACAGAGCCACCTCCTGCCCCTGTGCCAGCAAGAGTCCCTGCGAGAGCTGAGCA
GGAGCCCATGTCACGAGGAGAACAGGAAGCAAAAGGAGAGGAGGAGGAGGAGACAGCACCTGCGTTGCCC
CCAAGGCAAGCAGATCTGACCGAGGAGGAGGAACAGCCCATCTACAGTGAGACTTTTGATGGTGGTGACT
ACGAGGAGCTGCTGGAGCGCTCCGACTACTGCGACAGCGTCAGTGCGGGCGCTGACTACGAGGAGCTGCC
GGGACCCGTCGGAAAGCCGGGTGCCACCTACAGCCTGGGAGAGGAGGATGAAGGGGCGGACTATGACGAG
GTCATTCCTGAGGAGTCCAGCCAGAGCCAGCCCTGCAGTGGGGGAATGGACAACATTTATGAGGTGGAGA
GCCCTGGGATCTGTGCGGTGGCCCTCTACGATTACCAAGGAGATGGAGACGATGAGATTTCCTTTGATCC
CAATGACACCATCACACACATCGAGATGGTGGATGAAGGCTGGTGGAAAGGGCAGTGCCATGGCAAAGTG
GGGCTCTTCCCAGCAAACTACGTGAAGCTCCTGCAGTGAAGCCGGGGTCCAACTGCCTCCTCCCGAACCT
TTGCCTCTCTCCTCTTCAGTCCTTTATGTATTATTAGCTTGATTTGACCCTGCTTGGCGTGGCTGCATGC
AAGGAATAGCAGTGAACAAACCAGCAGTGTGGAAGAAAATGTCCAGGGTGGATTCTGATTCCCATCCCAT
CAAGAAAGGTGGGATGGTTCCAGAACTTATGGGTGTGATGTCTGCTGTCTGGATCATCCCATGCATCAAC
CACAGTGCGTGAGGGAGAACTGTGTCCATTTCTGTTCCAGCAGGGCAGTTCTCAGGCGAGGAACACCAAC
CATGATGTGGTCAGGGCAGGAGGGAGTGCCATTTGTCACCTCCATGTGTCAGATCTTTATCCCAGGGAGC
TGCAGTAGGACAGGAAGGGATGGGCTGAGGGTGCGCTGGGGAGGGTCAGGTTGGAGCTGGGGAACAATCT
GTGCTCCAAAGAGCGGCCAGCACTGCACAGCTGCCCAGGGCAGTGGGGAGTCCCCATCCCTGGGGGTGTT
CAGTGACCACAGGGATGTGGCACTTGGGGACGTGGTCGGTGGGATGGGTTGGGGTTGGATTGGGGTTGCA
TTGGGATCTCAGAGGTGTCTTTTCCAGCCTCAGTGGTTCTGTGAGTGGTTCTGAAGTCAGCCCACCCATC
CCCACTGCAGGAATAGTTATTTGCATCTAATTAGCTCACCTGTCAATAGGAATTAATGAGGAAAGGAGTG
AATTGTTCATGCTGGGTGGGGTTCCCTTACCTGAAGGATTCCCATTGCTGGTGCTGTTGGCCAAATCCTG
CTTCCCTGGCATGGGTTGTTTGCATCACTTTGAGGTCTACCAAACCTGCAGCAGCCCGGTTTGGGCAGAG
CTCACAGCAGCAGTATCTCTCTGTGCCACACTGTGCTCCCACTTATAGCTCAAGCAATAAATTCTTCTGT
CCTGACCTGCTCA
>MSTRG.6.5 gene=GOLGB1
CTAGAGGCCGGAAGCCACGGCGGCGCGTTCCGGTGCTGAGGTGGCTGCGGTGGGCTGGGCAGCGCCGGCG
TGCAGCACTGCGAACCCACGAGATAAACAGGAATGGTGTGAAGGAGCTGTGTGTGAGCAGCAGCACTGCC
CTGGAAACCTCCCCCCTACTGAGCAAGCAGACCTATGAGCTCCTCAGTCCATGAAGGAGGCTGAAGATGC
TGAGCCGTTTGTCAGGTTTGGCGAATACTGTTCTACAAGAGCTGTCTGGTGATGGTGGAGATGCAGTTAC
TGACTCTGAGTCCTCTGTCACTGTAGAGCCTTCAGAGCTGGGAGGAGGAGGCATGGAGGAGGCACCGGAG
GACGTGTTGGAACGGTTGGCACACACTGAAAAGCTGGTTGTGCAGCTGAAGGATTTGATCCGAGAGAAGG
ATGCCCTGCTCCAGCAAAAGGAAACTGTGCTCAAGGAGGAACGCGAAGCTGCGGATGCAAAGCTGATGAA
ACTGAAACTTCAGGCCAAAGCCAAGCTGGCATCTCTGAACAAACGCATCGAGGAGCTGACAGAGAAGGGC
CCTCTGCTGCCTGCACAGGCCGTGCCAGAAGAGCAAGTGTGTGCTAAGTGTCAGAATAGCCAAAATGCAG
GAGAAGAGCACAGGGACAAAGCTGAGGGTCTGGAAGAGCAGCTCAGGGAGCAAGAAGAGGCTGTTAAGGA
TCTGAAGGAGCAGCTGGCTTTAGCCAAGATGAATCTGAAAGATGCTGAAGTCAAATATGCATCACAGCTG
AGCTCGCTGCAGGAAGTAATTCAGGAGAAGGAAGCTCTCCTCCAGGAGCAGGCTCACCAGCACCAAGCTG
AACTGCTGAGAACAGCAGCCAAGGCAGATCAGGAAGCAGAGGTGCAGCAGAACCTGCGTACACTGCAGAG
GAAGCTGGAGGAGCGAGAAGAAGCTCTGCTGGGACAAACGCAGGCAGTGGAACTGCTGCAGCAGGAGCTA
CGTGAGGCTGAGCAACAAAACCAGGTGCTCCGAGATCAGTGCCAGAAGATGGCAGCGGATCTGAGCTCTC
TGAAAGATGTGCTGGATGCAGAGAGACGAGCATCTCAGGATCTCAGGGAGAGGATGGAGCTGGAAGTGGC
CGAGAGGAAGCTGTGCTCCCATCGCTTGCAGGAAGAGGTGCAGTGTCTTTCAGAGCAGCTGGAAGAGGCA
AGAGCAGCACAAGCAGAATTAGAGAGGTATAGAGGCTTGGAGCAGAAACAGAGACTGGAAATTGAAGAGA
AAAATCTACAGATCAGTTGTCTTAAGGCAGCTGAACAAGAGCTCCAGTCTAGCTATGCTGCCCTCGTAGC
TGAGAACGATCAGCTGAAGCAGGAGGTTGGCCAGCTGTTGGCGTTGTCTGCTGAAAGCAGCACAGCAATG
CAGAATCTACAAGAGAGTTCCCAACTTGTTCTCCCGGAGCCTCAGCAGGAAGCTGCAATGGTTGCAGAAA
ATTCAGAGAACAAGAACGGTGGATCTGAGGTGAAAATGCAAGACACGCAGGTTCTGGAAGCTTTGCCCTC
TTGCATAGACTGCTCTGCTACTTCTGGAGGTATGTCAGGAGAGATGGTGAATTCTGAAGGGCAAAAGCCT
TCTGGTGACACTTCGGTCCCACCTGAGGCAAGAGCAGATGGCTTTCCCAATGGAGGTGAGCAGTTTACTG
AAGAAGACTGCCCGTCTGGAACTGGAGAATGTCTTGGTGCAGAGAAACAGAAAGAGCTGTCAGTTTTGCT
GCTGGAACTGAAAGAAGCTCAAGAAGAAATTGCATTTCTAAAAGGACAGCTCAAGGACCCAAACAGCCAA
ACTTCTGCAATTAACCGAGCAGGAGGAGAAGCTAACCAGCTGGAAGAGAATTCCCAGATGTGGCTTCTTG
AGAGGGAGGAGCAAAAGGTATCAAGTACACAAAATGAGTTGGACAATAGCTCATTACAGAGAGAAACAGA
AATAGAGCCAATTAATGTGCTTCAGGAAAACAAAGCCGATCTTCAAGAAGTACCCCAAGAGACCTCTGTT
CATGGCACAGGGGAAATGGGAGCAACACGGGAAGCCTCTGCAGCATTTCCAGAGCCAGGCACCTCTCAAT
CTCAAGAGCTCATAAATCTGCAGAACCAAATTACGGAACTGCAGATGATTCTGCAGAAATCGGAAGAATC
CTATAAGAAAGATCTGGGAGAAAGAGATGCCGAAATAGATAGACTAAACCAGTTGGCTGAAGAATACAGG
AAAAAGGTGGAGGATTCTGAGAGCTCGTTCTGTGCTTTGGCTGAAGAGAGAGATCAGCTCCTGTGTCAGA
TGAAGAGCCTTTCTACCATGACAGAACTGCAGAAGGTGAAGCAGCTGGAGGAAGAACTAGCTCTTTCTGA
AAAGCAGAGGCTATCAGACAGTCAGAGCAGTCTTCTGAAGGAACAAATCCAAAGCCTTAAAAATGAATTT
AAATCCAAAGAGATTAAAATCGAAGCTTTACAGAAAGATTTGGATGAAGCGCAACTTCAGCTTTCTGATC
AGGACATGCAACTAAAAGACATGCGAAGCCAGATCCAGAAGAAGGAATGTGAAGCACTTGATCTGGAACA
ACTGCTAAGGAAATACAGGGCTGAGATGGAAGAGCTTTCCCAAAGCTTAGCCTCCAAAGGCCGCGAAGCA
GCAGGCCTAGAGCAGCTTGTTGCTGAACGTAGCAGGTGTATAGAGAGCCTGCAGCAAACCCTGCTGGAGA
AAGAAGAGCAGATGACAGAGATCAGCCTCAGCATGTCTGAAAGAATGGTACTGCTGAATGAAGAGAAGTT
TTCTCTAGAAACTGAGCTGAAGAGTCTCAGAGAGCAAACAAGTCTCTTATTAAAAGCCCAGGAGGAAAAA
GACCCTAACACAGAAGCGGAAGATACATATCCGAACTGTGAAGCATCTGAGCAGCAGCGTGAGAGAGAAG
CAGAATGCAAGGAGGGTGAGATAGCAGCAAGTGAGCTTGAGGTTCTGAAACGGGAAAATGAGCAAGTAAA
GCGAAAGCTGCAGGCAGCACTTGTCAACAGGAAGGAGCTTCTAAGGAAGGTTAGCAAATTGGAGAACAAG
TTGGTACAGTTGAAGATGGAGCCTGAGTCAGGAACCTCAATGGCTCAAGAAGCTGAAGGGGAAGAACATA
TGACAAGTGGGGTAAGCCAAGGAGTGAATCTTGAAAGCTCTCCCAGGGAGGAGTATCTAATCCAGCTGCT
TTCCGAAAAGGAATCTGAGCTGCTAAGCATTTGGAAGGAGCTGCTGGATAAGGAAGCTACTGAAGCACAG
TTACAGGCAGTGATTGAGGAAATGAAGCAAAGCTTGCAAGGTAGGACAGACATTGATTCAAATAAGGTTG
AAATCATGGGCAGTCAGACAATTGCTGACAAACTAACTGAAACCAATGAAGGCCCAAAAGGTGATGAAGA
ATATGAAGAAAACAACGCAGCAGCTACAAATCTTGAAGAAAACCAGATGTCTGCTCTGAAAGAGAGAATA
TCAACTCTTGAACAAGAAAAAGAACAGCTTCAGAAGAAGCTTCAGGAAGCCCTGGTGTCTCGCAAAGACA
CTATAAAGAAGGCTCAAGAAAAAGACAGGCATCACAGAGAACAGCTTAAACAGCAGAAAGATGATTACAA
CACCCTGCAAGAACAATTTGATATGCAAATGAAAGAGAAGGAAAGCATCCAAGCTCAGCTCAGACAACTC
CAGGAACAGAGAGGATCAACAGAGGGTGTTCCTGGGAATCAGGGCTCTTTGGATCCTTCATGCTTGGGAG
CAGGAGATTCTACAAACAGTGAACTTGTGCAAGTCATGGATGTTTCTGGGGAAGAATTTAAAGCAGAACT
TGAAAAATTGCAGGTGGAGAAGGAGGAGTTGGAACATAAGGTCAGCCGTATGGAAGGTGAACTAGCTTGC
AAATCAGAATTAGTCTTTAATTTGCAAGAGCGCATAGCGCAGTTGTTACCAGAGACAGAAGGGCTGACTA
GAACCTCTGACCAAGCTGAAGCTGAGACTGCCAGACTTCGGAGAGAACTGGAGGAAGATCAAGTGGAAGA
TTCTAGAGAAGACAGTTTGGAAGACCTGAAAACGCTAATGCATCAAAAGGATGAAGAAATTGAATTCCTT
AACTTGCAGTTAAGGGAGAAATGTGAAGCTCTCACTGATGCACAGGCACAGTTGCTGGAAAAAGAAGATT
CTGTCAAGAGTCTGTGTAGTCAGATTGAAGCTCAAGCTCAGGCACACGAGGAACAGAGCAAGCGACTGCA
AACCGAGCTGCTTGAAATTCAACACAAGCAAGATGATGATGCAGAAGCAGCTAAACAGAAGAATCAAATG
CAGAGAAAGTTGCAAGCTGCGCTTATCTCTAGAAAAGAGGCATTAAAGGAGAGTAAGTCACTGAAAGAGG
AATTGGAGAATGCCAAAGGTACTATTGAGAATCTTTGTGTCAAGTTGAACAATATGGAAAGCCAAATAGG
TGGCCATGTTAAAGAAACAGGTACTTTAACAGAAAAAATAGCAAGTCTCACTGAAGAGCGTGAAAAACTT
ATTGCAGAAGTTAATAAGGTCCTTGGAGAAAATCAGGATCTTGACGGATGCTGTAAAAACCTGAAATCGA
CACTAGATGGAGTTCTCATAGAGAAGGAGAAGCAGGAGAAGGAGATGGAGTCCTTGAAGTGCCTGCACGC
TGCTGAGAACACTGAGTGGCAAGAGAAACACGGGGAGCTTCAGAAAGAGTATGAAACTCTTCTGCAGTCA
TATGAGAATGTGAGTAATGAGGCTGAGCGGATTCAGCGTGTTTTGGAAACCGCGAGGCAGGAAAAGCAGG
AGATTTTCATGAAGCTGAAAAGTGCTGAAGCAAAAAAAGAGGAAATGGATAAGCAGCTGCAAGAAGCTGA
ACAGGAGATTGATGGAATGAAGGAGAAAATGAGGAAATTTGCAAAATCAAAGCAACAAAAGATTCTGGAA
CTAGAGGAGGAGAATGAGAAGCTCAGAGCAGAGATGCAGTCCACAGCTGGGGATCTGCACAGGACTGACG
ATGGAGCTTTCCTTCCAAACGCCAGCCTGAAAGAAGAGCTGGAGAGCTCTAGGAGGGATTATCAGTCTCT
TTCTACTCAGCTAGAGGCAGTAATGGTTGAAAAGGAGTCTCTTACTCAAGAGATCACAGACTTAAAACAT
CACTTGCAGTTAACAGAATCCAAGCTGGAAGAAAGCAGAGAGCTGTTAGACAAGTATGTTTCCCCAAAGA
TAACAGGGGAAGAAACAAATCAGGCAGTTGCTACACCACCACCAATAGAGAGGACTGAAAATCAAGTGTG
CTTAAGTTTTAGACCAAAGTCTCCTAATGCAGAGCTGGAACAAAAAGCTTTTGAAGGTAGTAGCCCGCCT
GAGGATCTTAATACCTACATAAAGGAAATAGCTGTCCTCACAGAGCGGATCACTGAACTAGAGGAGAGTA
GGAGGGCTTCAGAGCAACAGCTGAATGATATCCGCAGGAGTGTTGAGACTTTAGAAGGTGAGAAACGGGC
TTTAGAGACCCAAATGGAAGCAAAAGTCCTTGAATTAAATGTTCTCCGGGACACAGTAGCGAAGATGGAA
GAAACGGTCCAAAACACCAAGGAGGACCTCATCAGGATGACAGAACTGAAGGACGCTCTAGAGGCTGAGA
AGGATGATTTGGAGGAAAGGCTCATGAATCAGCTGGCAGAACTTAATGGCAGTATTGGAAATTATCAGCA
AGATGCAACAGACTCCCAGCTTGAAAATGAGCAGCTGAAACATGAGCTTCAGAGTTTGCAGAGAGCAGTA
CATGAACTGGAGGAGGAGAAATGTCAGATGGCAAAGGAGAAAAGTAAAGCAAGTTCAGAAAACCAAAAGG
AATATTTGGAGAAGTTGAAACGCACTTGGAGGGAAGACAGCAGCACACATGTAAAGGAGCTTCAGGAGCT
GCTGAAGCAGAAGCAGCAGGAGATTAAGCAGCTGCAGAAGGACTGTATTAAAAGCCAGGAGAAGATCAGT
AGTTTAGAAAGAACTGTTAAAGCTCTGGAATTTGTCCAGAGTGAGTCTCAGAAAGATTTGGAAGCAGCCA
AAGAGACTTTAGCTAAAGCAACAGAAGACACCAAGAAAGCCCAAGCAGAGCTTGCTCGCTGCAGAGTAGT
GTTGGATGACACTCAGAGCGAGGCAGCGAGAGTCCTAGCAGAGAGCATCAAAGTAAAAGAAGAGTTACGG
GCAAACAAAGAGAGCATTCTAATTCAAATGAAGAAAAAAGATGAGGACGTTGAGAGAAGACTGGAACGGG
AGAAGGACAAGCACTCAAAGGAGATGAAAAATATGGAAGAGAAACTGGCAGCTTTGCAGAGGGAGAAAGA
CTACATGGAAGCAACGGTTCGTGATGTTCAGGGCTCCTTGACAACAAAAGATCGAGAAGCCAAGGAACTG
GAAGGCAGCCTGAACAAAACGCTGGCCCAGCTTGCAGCCTTCACCAGGAGCATGTCTTCCCTTCAGGATG
ATAGGGACAGAGTGATAGATGAATCCAAAACGTGGGAAAAGAAGTTCACAGAAACGATTCAAAAGAAGGA
GGAAGAAATACGCTTGAAAGAGGAAACTTGTGTTATGCTGAAGGACCAGATGAAGCAGATGACTACACAA
GTGGAAGAACTTCAGGTTCATATATCCAGGCTGGAATGCAACAAGAAAGACTGGGAATCAGAGTCCAGGA
GGGAGATTCAGCAGCATCAAGAGACATGCGAAATGTTGCAGGTGGAAAAGAAGGAGCTTTTAAATCAGCT
GGAAGGGTCTCAGAAACTATACAGTGAGTCCCAGGATGAACAGCAGAAGCTGGAGTCAGAAATCAGGAGC
CTGAAAGAGCAGCTTGCTGACTTGCAGAGTTCTTTTGCCAGATGTGAACTGGTTAGAGGAGAGTTGGAGA
ATACAGTCAAGCAACAAGAGAACAGTATCCAGAATCTAAAATTCAGCTGTGAACAGCTTGAGGCTGATCT
GCAGGCGTCCAAGGACCTGACAAATAAGCTGCATGAAGAAACGAGTGCCAAAGATCAAAAGATCATTAGT
CTGCTATCTGCCAAGGAAGAGGCGGTTACGGCTGCTCTATCTGAATTACAGCAGCAACATTCTGAAGACA
TTACACTGTTGGAGCACAGGCTAAGCAAGGAGGAAGAAGACAAAAAGGCTTTGGAAATTGAGAAGAGCAA
ACTTAATGATAAACTTGATCATCTCACTGAAAAGATGAAAGAACTCAGAGAAGAAAGTAAACAGCAGAAG
GCACAACTGGACTCCTTCACCAAGTCCATGTCATCTCTGCAGGATGACAGAGACCGTATATTGAGAGAGT
ACAAACAGCTGGAGGAACGCCACCTCGTTATAATCTTGGAAAAAGACCAGATAATCCAAGAGGCTGCTGC
TGAAAACAATAAGCTGAAGGAGGAAATCAGAGTTCTTCATAGCCAGATGGATGACCTCAACTCAGAGAAC
GCCAAGCTGAGTGCAGACCTGGTACGGTATAGAGAAGATCTGAACCAAGTCATTTCAATTAAGGATTCCC
AACAGAAGCAACTTCTCAAAACTCAGCTTCAGCGAATCCAGGCTCTGGAAAAGGAGAAGGCAGTCATGGA
AACACAGCTGAAGGAGTCTGAGCGTACGCAGGACGATCTCAAGAAGCGCATGGAAGCCTTGAGAGAGGAT
AAAGTCAGTATGTCTCAAGAGGTTGAAACCCTTACATCCTCTCTGTCCCGAGCTCAGAGCGAGATGACAG
CACTAGCTGAGGGGAGTCCTATCATGGAGTGTCAAGCACAGCTCAAGGCCCGAGAGGAAGAGGCACAAGA
ACTGCATCGTAAGCTTGCACTCTCACAGCAAAGGATAACTGAACTTGAGGGAGAGCTGGTAAGTGTTCAG
AAGGATGCAACCAGGAGAGTGGGAGAGGCTGAGGACAGGCTCAGAAAGGAATTGAAGCACCTGCATCATG
ATGCTGGGATAATGAGGAATGAAACAGAAACGGCAGAGGAGAGAGTAGCAGAGTTGGCACGGGACCTCAT
GGAGATGGAACAGAAACTTCTTGCAGTCACAGATGAAAACAAAGATCTCAGAGCCCAAATTCAGTCTTTC
GGGAAGTCCATGAGCTCTCTTCAGGATAGCTGGGACCAGACCAATGAAGAGCTTCAATCTTTGAAACAGA
AATATTCTGCAGACTTGGAGGAACAACAAAATCTAGCAGAGAATCTCCAGCAAAAGATCCTTCAGTTACA
AGAAGAGCAAAATTCCACTGCCCGGGACCGAGACACATTGAGGTCTGAGCTTACAGAAATGCAGAAAGCC
GCTGATAAAAGAGGCCTCTTGGCTCAGATTGAGGATCTTAAGCAGAAGATCAGAGCCAAAGATGATGAGC
TTCTCCGTTTGTCTTCAGAACTGGAAGGCTCTTCCAACCAAGTCAAATCTTTCTCCAAGGCTATGGCAAG
CCTGCAGGACGAGAGAGACCGTCTGCTAGATGAACTGGACAAAACACGTAAGGTGGAAGAAGTGAGGCAG
CAAGCAGAAGGGAGCACTGTCACCACTCCATCAGAAGTGCTGAGTCTTAAGAAGGCTCTGTCCTCCTTGC
AGAACGACAGAGACAGATTAGTGAGGGAGCTGAAGAATCTACAGCAGCAATACATACAGGTTGGGGTAGA
ATCAGCTGAAAACTCTCGCTTGAAGGCACAAGTGCAGGAATATCAGCAAGAGGCAGATAAACAGCAGCGC
CGCCAAGAGCAGCTGGAGCAAGAGTGTATTTCCTACCAGCAGGAGCTTCAGCAGCTAAGGCAAGAGAAAA
CTACTTGGGAAGAGCAGAATGGCAGCATCAAAGAGCAATGCCTGATGCTCATAGCAGAAAAAGAGCAGCA
GCTGAGCCACTTGCAGCAGGTCGTGCAAGAAATGAGGCCACCCCTGAGCAAGGCTCAAGATGTAGAGAAG
CAGTACCAAAAGAAGATCAATCCAGAAGCAGTGAGAGGTGACTTCTCAAGCCTGGAAGCAGAGACCAAAC
ATCTGAGGGCTCAGCTAAGTGACAGCCTGAAAGAGCTGCACCAAAAAGAGCTCCGAATTCAGCAGTTAAA
CAGCAAGCTGTCTCAGGTCTACGAAGAGAAAAATGCCCTCTCCCTCCAACTGCGCGGCAGTGGCCGAAGC
ATCAGTGAGAGTCACCAGCAGTACAGCGAGGTTCTGAGCCGCTGCCTGGTGCTGGAGAAGCAGCTTCAGG
AGCTGCAGGCTGCGGACAAGAGCATGGGGTCATTTGCAACTGACGCTGCTCCTGGGGCACCCCAAGAAAA
GAATGAGCCTGGAGGCAGTTACACACCGGAGCTACAGGAGCTGCAACTGAGGTTGTCCGAAACTGAGCAC
TTACATAGCAGCACGAAGCAGGATCTGAGGTACTTGGAGGAGCAGCTGGAGGAGGAGCGGGAGCGCCGTG
TGGCTGCCGAGGAAGCTCTCTCTGCAGCACAGGATCAGATCAGCAGGTTGGAGTCGGGTGAGTGGACGTC
CTCCCTAAGCACTAGCATCAACATGGCTCCAGGTCACGAGCATTCCTTGCTGATTGACTCCGTGGATAAT
AATTTCAGCAAAACTCGGAATATCCCTGGACTACGGCGCCTGTTACGCTCTGTCTTCCGCTCCCGAACCC
ACTTGCCCATGCTGGTGGCCATGTACCTGCTTGCTCTTCACGTCCTGCTCTTCCTGTGCTTCACAGGCCA
CCTCTGAACAGGAACAGCAGCCCTTCCTTGAGACACAGCCCTCTGTGATCCTGGGCCAGTGCTCCTCATC
CGCAGGGCAGCTGAAACAGGCACTTCACCCACTGCCTTCTTTCCAAGTCCCCCTATGGGCAGCGCTGCCC
GGTGGTTGGTGCATGCCCTGGGTGCTTGCTGTTGGGATGGGCAGCAGCCAGTGCTGTTGCTCATGTTGTT
TCCAGGACATCTCTCACTTCATTCAGTGGTTTTAAATGATAGAGCTGTACATTTTCTGAGCTGGGGTCCT
CCTGCTAACAGTCACAGTATCTGTTCCTGTACCTGGAGGGAGCGCCACTCATTTTATGGAGCGTTTTGCC
ATGGTAGGAATGAGTAAATTCTTCCTGGATTGCTGCAGTTCTTCAGTGCTTCCAGGAAATGCCAGATATT
CATTCACCCTCATCCTGAGTCAGTCGAGCTGGGGGGGAAGCTCTGGAGCTGTGCACCAGGGAGGGAAGCT
CCTTCCCTTCCTTATGTCCCCTGTTTGCTCCGTGGCTCAGTGCTGTTTGAGATGCATATCCTAAGGAAAC
TGTGGGCACTTGAAGGAATGTGAACTTCAAAACCACGTTTCCTGCTCAGTTAAATCTACGGTTGAAGTAG
GGCCAAAATAAGTACATCTGGACCTGCTGAGCACTGCGTTTAAAGACAGCTGTATGTCTGCTCTGACAGC
CTTGTAAAATAGCTTCAGAAATGTAATTATTGAATATGAGGCAAGAGCTTTTTATCTCTCCCTCACTTCA
GTAACCTCTCAAAAGGAGAGCAGCTGGGCTCCCGCTTCCTGCTTTGCTGTGCCAGGTTAAACCCATATGG
GCTGTGTTGGAGGGTTCCATCGTGTGGTTCCATCACGTGGGCCTGAGTCAAAGGCAGAAGATCAGAACTG
AAAGGGTTCCCCCGGTGCTGGGGAAGGGAAAGGAGTTCTAGGCCTTTGCTGTCGCTGCTGATGGAGAAAT
TATGCAGTGCTGGTGCTTGGCCCTGGGCTTGTCTGACTCTGAGGCAAGGTGCGTGGATGGATTTGATCAT
ATGGGATGCGTGGGAAGCTGTGCTTCTCTATAGAACTCCTGCAGTGTTGTGGAGTTGGGGCAGTCCTCTT
CCAAAGGGAGAATGTTGAATGCAGGGGTGGTTGAGCTGAGCTTCTTGCTGTTGGCCAAGCTGCAATGCGT
TCAGGGTCCTTGCTGGGAGGGTCCTGGCTGCTTTGTGGTGCAGCACTCAGGTTGCATTTTTCCACATGGG
AAAGAGGGGGTTCCGATGCTGCTGGCAACCCAGCAGTCCCCAGCTGCTGTAAAGCCTCTTTGAAGGTGGA
TTGAATTCATCACTGTACCTAGAACAATGGGATCTCTGGCAGAGTGTTGGCACTACGTATCCCTTTGTGC
TCTACCCCGATGATCTCTGTGGACTTTCTCAGCTGCATACACTTCTGTGACCAAAAACTTTGCCTATAGC
TTCCTGGGGCGCGTGCTCCTGTATATAATAAATATTATTTTTCAGAGGGAAGTTGTGTTGTGTCGCCATG
TGAACATCAGAGGTCTCCACAGCCCTCTGTGTGCATTTCCTTATGTGTTCATTCCATCGGATCTGTTTCT
TCCAATTGAATGCCTGCAGAGACAACCTTTCCCTTCTCACCTCTCGGCATCTTCAGCTTTTGCTGTCATG
ACCAAAGAAGTTAAGAACGCTGTGGTTTAAAAAGCAGCTCCAATAGATCCGAAGAGTTTGCTTTTATTTA
TTCTCAGCCAAGGACATCTCTTCATATTCACTACTGTAATCTGGCAGTGCCATTGGAACAGAAGTTAATT
ACAGGGTGCTGTAAGAATAATGGCCCCACTGCATTTCATAGGTGCAAGAATTACAGAATGGTTCGAGCTT
GGATTGAATCAATTAACAAGAGACTTCGAAGGAGCTCCTGCTCTGATGTCATAGCATGGCCATGCAGCTT
TGACCTAATGGAAGACTTCATGGGGCTTCACCCGATGGTTTCTGCTTCAAACATCTCAACCTTTTGCTTC
CCTCTGGTGTGGACGCTGCTGTTCTGCCTGGTTAATTGCAGAAAGCATCGCGCCATGTTGGGCAGACGTG
AGCGCTTCAGGAGCCCTTTTTGCATCACTTGACTCATTCAAAAAGGAAGTCGTTTTGGTTTCAGAAGTTC
GTTTGGTGCAGAAGTGGTTTGTGCCTGTTCTAAAATTGTGCATTTCCAGCAGTGAGCAGCGAAGGGAGAG
TTTGGTCTCAATGTGCTTAGGGCTCTTCGCTTGGGTCCTTTCTGTATTCCTTCCTCAGACTATTTACTTT
CTACAGATTATATATCCATATCCATATCTATGTACAAATAGATATGTATACATAAGGATATATAATGCAT
ATATATGGGTTTTTAATTGTGCTTTAAAGTGCTGAGCCCGGCACTGCACCGACACTGCGGCCAGCAGATT
TGCAGCTCTCTTTTGTGGGATCTCTGCAATCGTTGGCCATGAGGGTTCAGCCACTCCTTGGCAGGAGCCC
AGCTGGAATCATCATTGATTTTGGCACAATCCGTGCCATCATGCCCCATTGAGCCCTACCCACCAACGGA
GCACTTTGCACAGCGCGTTCCCCTCGTCGGAGCGGAGGGAACCGCTGCGTTGGGGGCTGGGGGAGGAAGT
GCAGAAAACAGGAACCCAGTGCAGCCCTGAGGCTGCTGTGAGCGGCAGTGCTGGGCCGGAGGACGGCAAA
CGCATCATCAGGAGCTGGCGGCGGGGCAAGATGTGGAAGGCAGTTGTGGGCCACGACGTGTCGGTGAAGG
TGGAGGCACAGAGTGATGACTGGGACACCGACCCCGACTTTGTGAACGACATCTCCGAGAAGGAGCAGCG
ATGGGGGGCGAAGAGCATCGCGGGCTCCGGGCGGGCCGAGCACATCAACATCCATCAGCTGAGGAGCAAA
GTGTCAGAGGAGCACGAGGTCATCAAGAAGAAGGAGCTGGAGAGCGGCCCGAAGGCCTCGTATGGCTACG
GGGGTAAATTTGGGACAGAGCGGGACCGAATGGACAAGTGTGCCGTGGGCCATGAGTACGTCGCCGACGT
TGGGAAGCATTCCTCACAGACTGATGCAGCTCAGGGCTTCGGGGGAAAGTACGGCGTGCAGCGGGACCGA
GCCGACAAGTCGGCGCTGGGGTTTGAATACAAGGGAGAAGTGGAGAAGCACTCATCCCAGAAAGATTACT
CCAAGGGTTTTGGTGGCCGTTACGGTGTGGAGAGGGACAAAGTGGACAAAGCAGCGGTGGGATTTGACTA
CAAGAGCCAGGCGGAGAAGCACGACTCACAGAAAGACTACTCAGTGGGCTTCGGTGGGAAGTTTGGGGTC
CAGAGAGATCGTCAGGACAAGAGTGCTCTGGGCTGGGACCACCAGGAGGAGGTGCAGCCCCACGCATCCC
AAACAGACTATGCCAGGGGGTTTGGAGGCCGCTATGGGGTCCAGAAGGACAGGGTGGATAAGAGTGCTGC
TGGCTTTGACGAGATGGAAGGTCCAACCTCCAGATATGAGAAAACACAACCAGTGGAGGCAGCTTCCAGT
GGTGCCAGCAGCTTGCGGTCACGGTTTGAGAACATGGCTAAGTTGGCAGATGAGGAGAGCAGGAGGCGGG
TGGAAGAGGAGCGGGCCAGGCGGCAGGCACGGGAGGACCAGGCAGCACGGCGGAAGCAGGAAATCCCACA
GAGAGAGATGGACCACACAGAGCCACCTCCTGCCCCTGTGCCAGCAAGAGTCCCTGCGAGAGCTGAGCAG
GAGCCCATGTCACGAGGAGAACAGGAAGCAAAAGGAGAGGAGGAGGAGGAGACAGCACCTGCGTTGCCCC
CAAGGCAAGCAGATCTGACCGAGGAGGAGGAACAGCCCATCTACAGTGAGACTTTTGATGGTGGTGACTA
CGAGGAGCTGCTGGAGCGCTCCGACTACTGCGACAGCGTCAGTGCGGGCGCTGACTACGAGGAGCTGCCG
GGACCCGTCGGAAAGCCGGGTGCCACCTACAGCCTGGGAGAGGAGGATGAAGGGGCGGACTATGACGAGG
TCATTCCTGAGGAGTCCAGCCAGAGCCAGCCCTGCAGTGGGGGAATGGACAACATTTATGAGGTGGAGAG
CCCTGGGATCTGTGCGGTGGCCCTCTACGATTACCAAGGAGATGGAGACGATGAGATTTCCTTTGATCCC
AATGACACCATCACACACATCGAGATGGTGGATGAAGGCTGGTGGAAAGGGCAGTGCCATGGCAAAGTGG
GGCTCTTCCCAGCAAACTACGTGAAGCTCCTGCAGTGAAGCCGGGGTCCAACTGCCTCCTCCCGAACCTT
TGCCTCTCTCCTCTTCAGTCCTTTATGTATTATTAGCTTGATTTGACCCTGCTTGGCGTGGCTGCATGCA
AGGAATAGCAGTGAACAAACCAGCAGTGTGGAAGAAAATGTCCAGGGTGGATTCTGATTCCCATCCCATC
AAGAAAGGTGGGATGGTTCCAGAACTTATGGGTGTGATGTCTGCTGTCTGGATCATCCCATGCATCAACC
ACAGTGCGTGAGGGAGAACTGTGTCCATTTCTGTTCCAGCAGGGCAGTTCTCAGGCGAGGAACACCAACC
ATGATGTGGTCAGGGCAGGAGGGAGTGCCATTTGTCACCTCCATGTGTCAGATCTTTATCCCAGGGAGCT
GCAGTAGGACAGGAAGGGATGGGCTGAGGGTGCGCTGGGGAGGGTCAGGTTGGAGCTGGGGAACAATCTG
TGCTCCAAAGAGCGGCCAGCACTGCACAGCTGCCCAGGGCAGTGGGGAGTCCCCATCCCTGGGGGTGTTC
AGTGACCACAGGGATGTGGCACTTGGGGACGTGGTCGGTGGGATGGGTTGGGGTTGGATTGGGGTTGCAT
TGGGATCTCAGAGGTGTCTTTTCCAGCCTCAGTGGTTCTGTGAGTGGTTCTGAAGTCAGCCCACCCATCC
CCACTGCAGGAATAGTTATTTGCATCTAATTAGCTCACCTGTCAATAGGAATTAATGAGGAAAGGAGTGA
ATTGTTCATGCTGGGTGGGGTTCCCTTACCTGAAGGATTCCCATTGCTGGTGCTGTTGGCCAAATCCTGC
TTCCCTGGCATGGGTTGTTTGCATCACTTTGAGGTCTACCAAACCTGCAGCAGCCCGGTTTGGGCAGAGC
TCACAGCAGCAGTATCTCTCTGTGCCACACTGTGCTCCCACTTATAGCTCAAGCAATAAATTCTTCTGTC
CTGACC
>MSTRG.4.1 gene=ENSGALG00000038044
CGCTGCCTGGGAGGAGGGCGTTATGGCGGCCGCGGCGTGCGCCAAGCGACCCCTGCAGCTGACGTTGGCG
CTGCTGAAGCCGGATGCCGTGGCCCACCCGCTGGTGCTGGAGGTGAGGGCAGATCGGGCCGCCCCGCACC
GCTCGGCCCCCTCGGGACGCCCTGGCGGTGCGCCCCCGCCCAGCCGCTGCGCCTCTGCCCACAGGCCGTG
CATGAGACCATCCTCAGCAACCGCCTCCTCATCGTGCGCGCCAAGGAGCTGCGCTGCGGGCGGGAGCAGA
GCCGCCGCTTTTACCGGGAGCACGCGGGGCAATTCTTCTACCAGCGGCTGGTGGAGTTCATGGCCAGTGG
CCCCATGTGGGCTTATATCTTGGCTCATGAGAATGCCATCTCCCTCTGGAGATCACTGATGGGACCCACC
AAAGTATTCCGAGCTCGAAACTGTGTCCCAGACTCCATCCGAGGAGCTTATGGCCTCACTGACACCAGGA
ATACCACCCATGGTTCAGATTCCCCGGCATCAGCCAGCAGAGAAATTGCCTTCTTCTTCCCTGAGTTCAA
TGAACAGCTCTGGTACCAGCAGGAGGAGCCACGTCTGCGCTGTGGGCAAATGTATTACAATGCAGAGAAG
CGCGTCCACTGTGTGATCAGGGGTGAAGAAACAGAGCTGACATGAGTTACCCGGGGGTATGGTCTGCTAG
CCACACTGTTTGGCTGGAGCTGGAGGTAGCTGCTAGCCACACTGTTTGGGTCGACCCCATAAGAAGACAC
AGAACCATGACGTGTCTTAAGAACTGTGGGGAAAGGAAAGACAGATGAGCATCATGCTGTGCTGCTTGGG
GCTGTTATTTGTGCAGCATTCAAGTGCTGGGACACTCCTGAAACAACTTCTCAGTAGCAGTACTCAAAGT
CAACGTAGAGATAAAGCCGTGTGCTTCCCCAGCCCTCGTGTGCTTATTTGTGTCTGAGTAGTGCAGGTGA
ATTCCTCCAGGGACTTGGCAGCTAGGGGATGAGTAGCTTTGCTGATAATAGGCCCAGATTCTTACTATCT
GCTCTGTCCCCTCCTTCCTTTATGAAGGAAGGGGTTAATGGGATGAATATGGAAAAAATGCACTGGTGAG
CAGTGCAATAGTAACTCTTCTGTTATTGCTTTCCTGGGGATCCAAGCTGAGGAAAGGTGGCCTTCAAACA
CATATCCAAATTCTTACACTGAGCATCTGGTGGAGGGCACAGTTGGAGGTCGTTCTCAGTAGGAAAGCAG
TTCCTTTTAGCCTGGGCTGACAACCCTATGGCAGACCTTCTAGAAGTGATTGCAGAAAGGTGTGGAGCAG
CCCAGTGCCTGTGAAGGATCGTATGTTTTTTGCTTTTAGATTTTCTGGAACATGGAGTTGGTGGCTCTGA
TGGAATAACTGATAGTGGCTATTAGAACTACGAATATTGTGAGTGTGTAATAAAGGCAAAGAATATATAA
TTCAATGCAGGTACACAGACACCGCAGAAATTCTGTCTGGAGCTCTTTACATTCAGCCTCATAACAAAAT
ACCCAGTGGTGACTCAGAGGCTGAATTGTTTCTGGGTTTGCTGTGATCTGAAGCACAGAGTTCCACATCC
TTTGGTTCAACCATGCGGGTCGTTGGTAGGTTACTGTGTGGTGGGGTTCGAGGACTTGGGTTCGAGTTGC
TGTGCAGAGTTGTGTGTTCACTTCTGTTCTCCTGTCTGATACATTTCGAGGTCTGTCCATGTAAAACTGC
CCCCTATTCATTTTTCCCAATACTGATGATTGAGATTTCTGTGTTTGAGAAAATGTAAGTTGTCAGAGTG
CTGCCATGCAGCTTCCTTGATGCAGTACACTGATGCTGTCGTTCTTTCCTTGCTATTATGGGAGATTAAA
TGCAGCCATTGTTTTGTTTCAGGTACAGATCAAAAGAATCTGCTGAATATGTCTGCATTTCTGCCTTGTT
GCTTTTATTTTCACCAGCAGTACCCAAAGGTGGATCTTTTCATGGCATGAACTTACCCGGACCTGAATTC
TTGCTGTCATTAATGACTGATACATTATTGGTTCCCCAAATGCCTTACACTCTGTGCTTATTCTGCTAAC
TACTTATCTTTACTATTTTTCTTCACCTTCCTTCTTTACATTGTTTTCTTTTATGATGTTAACTGGGGAT
GTCATTACGTGGTAACTCCTAGCTCTTTGTTCGTCTGAAATGTTTATTTTTCATAGTCCCTGAAACAAAA
CCTTCTTGAATTTCAAGCACTAATCCTCCATCTCAGCGTCATGTTCTCACGTACTGTTACAGATCCTGGT
TGGCATTGCTTGGGTAGCTGTCAAGTTAGTGCTGACATGGATAAGGAATTGGTTGAAAGGCTGCAGACAA
AGGGTGGTGATCAGTGGTTCTTTGTCCAGGTGGAGGTTCAGAACAGGTGGTGTTTCCCAGGGGTCTGTCT
TGGGACCGGTGCTCTTTAATGTCTTTATCAATGACATCAATGATGGAATTGAGTGCACCCTCAGCAAGTT
TGCGGACTACACCAAGCTGAGCAGTGCAGCTGACACAGTGGAAGGAAAGGATGCCATTCAGAGGGACCTC
AACAGACCTGAAAGGTGGACCCAGGTGCATCTAGTGAGGTTCAACACAGCAAAGTGCGAGGTTTTACACA
TGGGCTGGAGGAATCCCAGGCATTTATAGAGACTGGGAGGAGCAGTCCTTGAGAGCAGCTCTGCAGAGAA
GGACCTAGGGGTTCTGGTGGATGAAAAACTGAACATGAGGCAGCAGTGTGCTCTTGCAGCTCGGAAAG
>MSTRG.9.1 gene=ENSGALG00000033919
CGGGGGTGCACGGCGCGGTCCCGGCTCACCGCCTGTCTCCCGCAGGGCCCCCGGGGGGCTGTGAGCGCGG
CCCCCGGTGCCGGTGCCGGTGCCGGCCGCCCCGCCGCGCCGCACGGAGCATGCCTCTGAGCCCCGCCGGC
AGCAAACATGAGAGCCCGGAGTCGCCGCCACCAGAGCCGCCGCCGCCACCGGAGCGACAGCCCCGCGCCT
CCGCCGGGGAGCCGGGCTCCGGCCTGCGGGAGGAGACGCGCCTGGACCCGATCCGCGGCCCCGCCGGGCC
CCGCTCCCCCAAGCTGGCGGCCCCGGCGCGCATGGAGGAGCCCGCGCCCGGCGCCATCGTCGTCCGCATC
GGCATCCCCGACCTCCAGCAGACGAAGTGTCTGCGGTTGAATCCGGACGTTCCCGTGTGGGCCTCCAAGC
AACGCATTCTGTGCACCCTCAACCACAGCCTGAAGGATGTGCTCAACTACGGGCTCTTCCAGCCGGCCTT
CAATGGCAGAGCAGGGAAGTTCCTGGACGAGGAGCGCCTGCTGCGGGAGTACCCCCTGAATCCCGACACT
CCCGTCCCCTACCTGGAGTTCCGGTACAAGCGGCGTGTGTACACCCAGGCTTTACTGGATGACAAGCAGT
TTGCCAAGCTCCATACCAAGGCAAACCTGAAGAAATTCATGGAATACGTGCAAATGCTGAACACGGAGAA
AGTCTGCAGACTGCTGGAGAAAGGACTGGACCCCAACTTCCATGACCCAGATACTGGAGAGTGTCCCCTG
ACGGCGGCGGCTCAGCTGGAGCTCAGCACTGAGATGATCAAAGCCCTGCGGAACGGGGGAGCGCATTTGG
ACTTCCGGACACGGGAGGGGATGACGGCGCTTCACAAAGCCGTGCGGTGCCGCAACCACGCGGCGCTGCT
GACATTGCTGGACCTGGGGGCCTCCCCAGACTACAAGGACAGCCGGGGGCTGACACCACTGTACCACAGT
GCCATGGTGGGAGGGGATCCCTACTGCTGCGAGCTGCTGCTGCACGACTACGCTCGGCTGGGCTGTGTGG
ATGAGAACGGCTGGCAGGAGATCCACCAGGCATGTCGCTACGGCCACGTTCAGCACCTGGAGCATCTTCT
CTTCTACGGCGCTGACATGACTGCGCAGAACGCCTCAGGAAACACCGCTCTTCACATCTGTGCTCTCTAT
AACCAGGAGAGCTGTGCTCGGGTTCTCCTCTTCCGTGGTGCGAGCAAAGAGATCCGCAACTACAACAGCC
AGACGGCGTTCCAGGTGGCCATAATTGCAGGAAATTTTGAGTTGGCTGAAATCATCAAAACCCACAAAGA
GTCCGATGTTGTGCCTTTCAGAGAAACCCCCAGCTACACGAAGCGGAGACGGATCCTCGGTGCCGGCGGC
CTCTCCTCCCCTCGGATGCTGCAGCGCTCGGCCAGCGACAACAACCTGAAGGCAGAGAGCCGGGCATCCT
ACTCACCGGTGCCCTCCCTGCGCAGCCTTCCTCCCCAGCTGCTGGCCCAGATGCAGGAGGCTGCAGTGGG
GGTCGGAGGTGGGGATGGCAGCCTGGCCAGCTCCAGCAGCATCCGCAGTGCCCACAGCCGCTCCCCATCC
CTGCAACGAGTGCAGGAGGAGAAGGAGGTCGACCTGCCCACGCTACGGAGGAGCAGCCGCAGCAAGGCCA
GCCCCGGCGGCCCGGCGGGTCCCCCCGGGCCCGGCCCCGGCCCCGAGCCCGCGCCGCACGCCGCGCCCGC
CCCGCTGCGCGGCCCCAAGCGGAAGCTGTACAGCGCCGTGCCCGGCCGTAAGTTCATCGTGGTGAAGAGC
TACGCGCCGCAGGGCGAGGGAGAGATCCAGCTGAACCGGGGAGAAGCCGTCAAGGGTGAGTGCGGCGGGG
ATGCGG
>MSTRG.9.3 gene=ENSGALG00000033919
CGGGGGTGCACGGCGCGGTCCCGGCTCACCGCCTGTCTCCCGCAGGGCCCCCGGGGGGCTGTGAGCGCGG
CCCCCGGTGCCGGTGCCGGTGCCGGCCGCCCCGCCGCGCCGCACGGAGCATGCCTCTGAGCCCCGCCGGC
AGCAAACATGAGAGCCCGGAGTCGCCGCCACCAGAGCCGCCGCCGCCACCGGAGCGACAGCCCCGCGCCT
CCGCCGGGGAGCCGGGCTCCGGCCTGCGGGAGGAGACGCGCCTGGACCCGATCCGCGGCCCCGCCGGGCC
CCGCTCCCCCAAGCTGGCGGCCCCGGCGCGCATGGAGGAGCCCGCGCCCGGCGCCATCGTCGTCCGCATC
GGCATCCCCGACCTCCAGCAGACGAAGTGTCTGCGGTTGAATCCGGACGTTCCCGTGTGGGCCTCCAAGC
AACGCATTCTGTGCACCCTCAACCACAGCCTGAAGGATGTGCTCAACTACGGGCTCTTCCAGCCGGCCTT
CAATGGCAGAGCAGGGAAGTTCCTGGACGAGGAGCGCCTGCTGCGGGAGTACCCCCTGAATCCCGACACT
CCCGTCCCCTACCTGGAGTTCCGGTACAAGCGGCGTGTGTACACCCAGGCTTTACTGGATGACAAGCAGT
TTGCCAAGCTCCATACCAAGGCAAACCTGAAGAAATTCATGGAATACGTGCAAATGCTGAACACGGAGAA
AGTCTGCAGACTGCTGGAGAAAGGACTGGACCCCAACTTCCATGACCCAGATACTGGAGAGTGTCCCCTG
ACGGCGGCGGCTCAGCTGGAGCTCAGCACTGAGATGATCAAAGCCCTGCGGAACGGGGGAGCGCATTTGG
ACTTCCGGACACGGGAGGGGATGACGGCGCTTCACAAAGCCGTGCGGTGCCGCAACCACGCGGCGCTGCT
GACATTGCTGGACCTGGGGGCCTCCCCAGACTACAAGGACAGCCGGGGGCTGACACCACTGTACCACAGT
GCCATGGTGGGAGGGGATCCCTACTGCTGCGAGCTGCTGCTGCACGACTACGCTCGGCTGGGCTGTGTGG
ATGAGAACGGCTGGCAGGAGATCCACCAGGCATGTCGCTACGGCCACGTTCAGCACCTGGAGCATCTTCT
CTTCTACGGCGCTGACATGACTGCGCAGAACGCCTCAGGAAACACCGCTCTTCACATCTGTGCTCTCTAT
AACCAGGAGAGCTGTGCTCGGGTTCTCCTCTTCCGTGGTGCGAGCAAAGAGATCCGCAACTACAACAGCC
AGACGGCGTTCCAGGTGGCCATAATTGCAGGAAATTTTGAGTTGGCTGAAATCATCAAAACCCACAAAGA
GTCCGATGTTGTGCCTTTCAGAGAAACCCCCAGCTACACGAAGCGGAGACGGATCCTCGGTGCCGGCGGC
CTCTCCTCCCCTCGGATGCTGCAGCGCTCGGCCAGCGACAACAACCTGAAGGCAGAGAGCCGGGCATCCT
ACTCACCGGTGCCCTCCCTGCGCAGCCTTCCTCCCCAGCTGCTGGCCCAGATGCAGGAGGCTGCAGTGGG
GGTCGGAGGTGGGGATGGCAGCCTGGCCAGCTCCAGCAGCATCCGCAGTGCCCACAGCCGCTCCCCATCC
CTGCAACGAGTGCAGGAGGAGAAGGAGGTCGACCTGCCCACGCTACGGAGGAGCAGCCGCAGCAAGGCCA
GTGCTGAGCATTGGCGAAGGTGGCTTTTGGGAAGGAACTGTGAAAGGAAGGACCGGCTGGTTCCCAGCAG
AATGTGTCGAGGAGGTGCAGATGCGACAGTACGACCCGCGGCAAGAAACCAGAGAAGACAGAACAAAGCG
TCTCTTCCGACATTATACTGTGGGCTCTTACGACAATTTCACCTCTCACAGCGACTACATCATCGAGGAG
AAGACGGCCGTGCTGCAGAAGAGGGAGCATGAGGGATTCGGGTTTGTGTTGCGCGGGGCCAAAGCTGAAA
CCCCGATCGAGGAGTTCACCCCGACGCCAGCCTTCCCTGCGCTGCAGTACCTGGAGTCCGTGGACGTGGA
GGGCGTTGCGTGGCGAGCGGGGCTCCGCACGGGAGACTTCCTGATCGAGGTGAACGGCGTCAACGTGGTG
AAGGTGGGGCACAAGCAGGTGGTGTCGCTGATCCGCCAGGGGGGGAACCACCTGGTGATGAAGGTCGTCT
CCGTCAGCCGCAAGCCTGAGTCAGAAGAGGTCGTTCGGAAGAAGGCTCCGCCGCCTCCCAAGAGGGCGCC
CAGCACCACGCTGACGCTGCGGTCCAAATCCATGACGGCTGAGCTGGAGGAGCTGGAGAAACTGGACGAG
ATCCTGGCGGCCGCCGAACCCGCGCTGAGGGCGGACATCGTGGAGGCGGATTCTCGGGCGGCCACGGTGA
AGCAGCGCCCGACGAGCCGCCGCATCACCCCGGCGGAGATCAGTTCCCTCTTTGAGCGGCAGGGCATGGC
GGCCCACGCGGGGGTCCTGGCAGGAGCAGAGAAACCCCACGTGTCACTGCGCAAAGGGATCCCGAGGACC
AAATCTGTAGGTGAAGACGAGAAACTCGCTGCTTCTCTGCTGGATGGGAAGTTTCCGCGCAGCACATCGA
TGCAAGACACCGTTAGGGAAGGGCACGGGATCCCCCCGCCCCCCCAGACGGCCCCGCCCCCGCCTCCTTC
TCCATACTACTTCGACACGGGCCCCCCTCCATCCTTCTCTCCGCCCCCGCCCCCGGGGAGAGCTTACGAC
ACCATCAGGTCGAGCTTTAAGCCCAGCCTGGAGGCGAAGCTGCACGGGCTGCCGCAGGTCATCAGCGCGG
CCGAGATGTACGACCAGGCGAGGACGTCCATCCCCTATCCCGAACGGCAGAAGAGGGCCCGATCCATGAT
AATCCTGCAGGATTCCTCCCATCTTCCCGTGGAGCCGACGGAGATCCCCCGGCCCAGCCCGTCCGCGACC
CCCCCGGAGAAGCTGAAGAGGAAGGGGAGGGTGATCGACAACCCCTACGCCAACATGGGGCAGTTCAACG
TCAGCCTGTTCGCTCCCACCAAGCCGCAGAGGAAGAAGAGCCCCCTGGTCAAGCAGCTGCAGGTGGAGGA
CGCCCAGGAGAGGGCGGCGTTGTCCATCGCGGGGGGCTTCGCCAGGGAGCCCTCCCCCACCCGCAGGAGC
CACCGCCTGAGCGGCGTGGACTACCCGCACCACGCCGGCATGGCGCAGGTGGAGGCCGCGGGCATCCCGT
TCGCCACGGCCATCGCCGGGGTGATGAAGGACAGGGAGCGGCGGCTGGACGAGAGGCGCAAATCCACCGT
CTTCCTCTCGGTCGGGGCCATCGAGGGCACCCCCCCCAGCAGCGACATGCCCTCCCTGCAGCAGTCCCGG
TCCATCGACGAGCGGCTGCTAGGAAGCCGAGATGTGCTACTGCCTTCCCCCGTCTCCGCTTTAAAGCCAT
TAATCAGCAGCTCGTCCTCGACGTTCATCCACCCGCTGACGGGGAAGCCCCTGGACCCCAACTCGCCACT
GGCGCTTGCGCTGGCCGCAAGGGAGCGGGCTCTCTCCACGCAGGTCCCGTCCCGGTCGCCCACCCCGATC
CACAGCCCGGACTCCGACCGGGCGGCGCCGCTGTTCGTGGACATCCAAACCAAAGAACCGGAGAGGGTGG
AGCTGGAGAGCCTGGCGTCCCCCGCCTACTCGCCCGGAGCGAAGGGCGCCGCGGCGGCGGAGGCGGCGGC
GGCTTTGGCCCCCGCCAAGAGCCCGTGGGGCACCCCGTCCACGCTGAGGAAGGAAGCCGAGGCGAGGGCG
GAGGCGCCCGGCAAGGAGGAGAAGAAGCCGGAGGACAAGAAGTCCATGATCATCAGCATCGTGGACACGT
CGCAGCAGAAGACCGCCGGCCTGATCATGGTCCACGCCACAAGTAACGGCCAAGACGAGATCGGACTCGA
GGCGAAGGAGGAGAAGCCCGCGGCGCCCGAGGCGTGCGCCGAGCCGGCGGAGCCGCCCGAAGCGGAGCCG
CAGCCCAGCCCCGCCGGGAAGGGCCCGGGCAGCCCCGGCGCCGACAAGACGTTGGGGCAGGGCAGCTCGG
AGGAGGAGGTGGAGCCCTACGCCGTGGCGCTGCCGCCGGCGCAGCTGTCCTCGAGCGACGAGGAGACCCG
GGAGGAGCTGGCCAAGATCGGGCTGGTGCCTCCGCCCGACGAGTTCGCCAACGGGGTCCTGGTCACCGCC
CCCGGCACCCCCGTCAGCCACCTGGCGGCGCCCAGCACGCCATCCGCACCAGCGGCAGCCGGAGCTCCTC
CGACCGCGGGCGGAACACCCTCAGGGAAGCCCCCGACGCCCCCGCGGCCCCGGAGTCGGCGGCCGACTCG
GGCGTGGAGGAGGTGGACACCAGAAGCTCGAGCGACCACCACCTGGAGACCACGAGCACCATCTCCACGG
TGTCCAGCATGTCGACGCTGTCCTCGGAGAGCGGGGAGCCCACCGACACCTACACTTCCTTTGCGGACGG
ACAAACTTTTATACTCGAGAAGCCACCAGTGCCTCCAAAGCCAAAACTCAAGTCCCAGCTCAGCAAGGGG
CCAGTTACTTTCAGGGACCCACTTTTGAAGCAGTCTTCGGACAGCGAGCTCATCTCCCAGCAACACGCGG
CCACGCTGGCGTCTGCCAGCATTGGCCGGCCACGCTACCTCTTTCAGAGAAGGTCCAAGCTGTGGGGGGA
CCCCATGGAGAGCCGGCCGATCCACGGGGCCGACGACGACAAGCCGACTGTGATCAGCGAGCTGAGCTCC
CGCCTGCAGCAGCTCAACAAGGACACGCGGTCGCTGGGGGAGGAGCCGGCCGGCTCCGCGCTGGATCCCG
GCAAGAAGTCTCCGGTGGTCGCGGCACGTGTGTCCCAGGAGGAGCTTTGACAAGAGGCACTGGAAAAGAG
GCCAAGGAATACTGAGAATGAGAACCTAAGCTCAGAGTTGAGGCGCTCGATAGAGGCAATGTTTGTCCCA
CCCTGCCCAGCCCTCCGTCCCCGTGCAGATGGGCTGAGTCTGCCCACGAGGCCCCCCTGCAGCCATTGCC
CGCGCTTTGCTTGCCCCCGGCGCAGCCTCCTGCTCAGCGTGGCCGTGCAGTGACGGTGCCCATGGGCACG
GCGGCCCCGCTGTGTTGTAGGACCGTGCAGTGACCCCAAAGCTGGGAACACACCGACCTCGCCCCCCCCT
CTGACCGCTGTGTGCGGAGCGGCTCCCGGGGGCCGCCCCGAAGCCCGCAGCAGCGCGAGGGTCGGGCGTG
AAGAGCTGCTGACCCCCACACGGTGCCAGCGACCCACAGCTGTGCCAGCCGGAGCGCCGTGTGCCACCCC
TTCCCCCAATAAAGCTGTCGTGAACCAACGAGAGGTGTAATGTTTCTGATTAGCGCTCAGGGAGTCGGAG
CGGCGCGGTGAGGAGCTGCGGCTCAGCAGGGAGCTGAAGTCGTGCACCCCAGGGTGACCCACGGTGCCAT
CCCAGCACCGCGTGGCTCACAGGCGGTGCTCTTCGGGGTCCCGTTCCGCTCCTGGCCGTGGCCACCCGGC
CCGGCAGGATGCATTCAGATCCCCCCCCCCATCCCCCGGGCTGCAGGGCTGCGTGTGAGCTGTGCTGGCT
GGAGCTGAGAGCGCAGCAAGTGCAGCACAGGGGCGCAGGGGCACGGAGCGGCACAAAGCTCGTCTGCCTG
CGGCCCCCAGCAGCTCCGGGTTGGGGCAGCACGGCTGTGGGTCGGTGTGGGGGTCGGGCTTTTTGTTCAC
TCCTTTGCATCTTTGCGTTTGGGCAGCAGCTGAACGGGCGGCAAAGCAGAATTTCAGCTGCAAAACTGAG
TTTTTCAGTTGCTGTTTCTGGAGAGCCACGGCTGCTTTTGTGTCCGTACGGATGGGGAAGGGAGGAGAGA
AATAAGCCTTGTAGCTGCCAGGGCAAAACCACCTCTTTCTGTGTGAGCCATCGGTTGAATGGGATGCAGT
GAAGTGGTGTGGGATGGATTTGTGCTTGTCCAGAGTGGGATCCAGGAGGAGAGGAGCAGCAGGCGGCCGA
GCTGCAGCTCTCAAAGGGAGACGAATGAGAAGCACTCAGTGATTGCAGCCCCACGGTGCAGGGATGTGCG
CCCCGGTGCAGGAGCGGAGCTGTAAGGAGTGCTCCTTACGGACAGCAAAACCTCCAGCCCAGATCCATCA
TCGGTTGCAAAACTACCCGAGAAAAAGTGGCTGCAGGGTGAGATGCTCCGGTGTGAGAAAGGATGAGGGG
AGAGCGCTGGAAGTGCGTGTTGGAGGCCTCTTCCTCTTCTGGCTCGCTCCTTCAGCACAGCGAGTGCACG
GCACGGCATGGCACGGCACGGCACAGCATGGCACAACGTGGCATCGCACAGCACAGCACAGCATGGCACG
GCACAGCATGGCATGGCACGGCACGGCATGGCACA
>MSTRG.9.2 gene=ENSGALG00000033919
CGGGGGTGCACGGCGCGGTCCCGGCTCACCGCCTGTCTCCCGCAGGGCCCCCGGGGGGCTGTGAGCGCGG
CCCCCGGTGCCGGTGCCGGTGCCGGCCGCCCCGCCGCGCCGCACGGAGCATGCCTCTGAGCCCCGCCGGC
AGCAAACATGAGAGCCCGGAGTCGCCGCCACCAGAGCCGCCGCCGCCACCGGAGCGACAGCCCCGCGCCT
CCGCCGGGGAGCCGGGCTCCGGCCTGCGGGAGGAGACGCGCCTGGACCCGATCCGCGGCCCCGCCGGGCC
CCGCTCCCCCAAGCTGGCGGCCCCGGCGCGCATGGAGGAGCCCGCGCCCGGCGCCATCGTCGTCCGCATC
GGCATCCCCGACCTCCAGCAGACGAAGTGTCTGCGGTTGAATCCGGACGTTCCCGTGTGGGCCTCCAAGC
AACGCATTCTGTGCACCCTCAACCACAGCCTGAAGGATGTGCTCAACTACGGGCTCTTCCAGCCGGCCTT
CAATGGCAGAGCAGGGAAGTTCCTGGACGAGGAGCGCCTGCTGCGGGAGTACCCCCTGAATCCCGACACT
CCCGTCCCCTACCTGGAGTTCCGGTACAAGCGGCGTGTGTACACCCAGGCTTTACTGGATGACAAGCAGT
TTGCCAAGCTCCATACCAAGGCAAACCTGAAGAAATTCATGGAATACGTGCAAATGCTGAACACGGAGAA
AGTCTGCAGACTGCTGGAGAAAGGACTGGACCCCAACTTCCATGACCCAGATACTGGAGAGTGTCCCCTG
ACGGCGGCGGCTCAGCTGGAGCTCAGCACTGAGATGATCAAAGCCCTGCGGAACGGGGGAGCGCATTTGG
ACTTCCGGACACGGGAGGGGATGACGGCGCTTCACAAAGCCGTGCGGTGCCGCAACCACGCGGCGCTGCT
GACATTGCTGGACCTGGGGGCCTCCCCAGACTACAAGGACAGCCGGGGGCTGACACCACTGTACCACAGT
GCCATGGTGGGAGGGGATCCCTACTGCTGCGAGCTGCTGCTGCACGACTACGCTCGGCTGGGCTGTGTGG
ATGAGAACGGCTGGCAGGAGATCCACCAGGCATGTCGCTACGGCCACGTTCAGCACCTGGAGCATCTTCT
CTTCTACGGCGCTGACATGACTGCGCAGAACGCCTCAGGAAACACCGCTCTTCACATCTGTGCTCTCTAT
AACCAGGAGAGCTGTGCTCGGGTTCTCCTCTTCCGTGGTGCGAGCAAAGAGATCCGCAACTACAACAGCC
AGACGGCGTTCCAGGTGGCCATAATTGCAGGAAATTTTGAGTTGGCTGAAATCATCAAAACCCACAAAGA
GTCCGATGTTGTGCCTTTCAGAGAAACCCCCAGCTACACGAAGCGGAGACGGATCCTCGGTGCCGGCGGC
CTCTCCTCCCCTCGGATGCTGCAGCGCTCGGCCAGCGACAACAACCTGAAGGCAGAGAGCCGGGCATCCT
ACTCACCGGTGCCCTCCCTGCGCAGCCTTCCTCCCCAGCTGCTGGCCCAGATGCAGGAGGCTGCAGTGGG
GGTCGGAGGTGGGGATGGCAGCCTGGCCAGCTCCAGCAGCATCCGCAGTGCCCACAGCCGCTCCCCATCC
CTGCAACGAGTGCAGGAGGAGAAGGAGGTCGACCTGCCCACGCTACGGAGGAGCAGCCGCAGCAAGGCCA
GTGCTGAGCATTGGCGAAGGTGGCTTTTGGGAAGGAACTGTGAAAGGAAGGACCGGCTGGTTCCCAGCAG
AATGTGTCGAGGAGGTGCAGATGCGACAGTACGACCCGCGGCAAGAAACCAGAGAAGACAGAACAAAGCG
TCTCTTCCGACATTATACTGTGGGCTCTTACGACAATTTCACCTCTCACAGCGACTACATCATCGAGGAG
AAGACGGCCGTGCTGCAGAAGAGGGAGCATGAGGGATTCGGGTTTGTGTTGCGCGGGGCCAAAGCTGAAA
CCCCGATCGAGGAGTTCACCCCGACGCCAGCCTTCCCTGCGCTGCAGTACCTGGAGTCCGTGGACGTGGA
GGGCGTTGCGTGGCGAGCGGGGCTCCGCACGGGAGACTTCCTGATCGAGGTGAACGGCGTCAACGTGGTG
AAGGTGGGGCACAAGCAGGTGGTGTCGCTGATCCGCCAGGGGGGGAACCACCTGGTGATGAAGGTCGTCT
CCGTCAGCCGCAAGCCTGAGTCAGAAGAGGTCGTTCGGAAGAAGGCTCCGCCGCCTCCCAAGAGGGCGCC
CAGCACCACGCTGACGCTGCGGTCCAAATCCATGACGGCTGAGCTGGAGGAGCTGGAGAAACTGGACGAG
ATCCTGGCGGCCGCCGAACCCGCGCTGAGGGCGGACATCGTGGAGGCGGATTCTCGGGCGGCCACGGTGA
AGCAGCGCCCGACGAGCCGCCGCATCACCCCGGCGGAGATCAGTTCCCTCTTTGAGCGGCAGGGCATGGC
GGCCCACGCGGGGGTCCTGGCAGGAGCAGAGAAACCCCACGTGTCACTGCGCAAAGGGATCCCGAGGACC
AAATCTGTAGGTGAAGACGAGAAACTCGCTGCTTCTCTGCTGGATGGGAAGTTTCCGCGCAGCACATCGA
TGCAAGACACCGTTAGGGAAGGGCACGGGATCCCCCCGCCCCCCCAGACGGCCCCGCCCCCGCCTCCTTC
TCCATACTACTTCGACACGGGCCCCCCTCCATCCTTCTCTCCGCCCCCGCCCCCGGGGAGAGCTTACGAC
ACCATCAGGTCGAGCTTTAAGCCCAGCCTGGAGGCGAAGCTGCACGGGCTGCCGCAGGTCATCAGCGCGG
CCGAGATGTACGACCAGGCGAGGACGTCCATCCCCTATCCCGAACGGCAGAAGAGGGCCCGATCCATGAT
AATCCTGCAGGATTCCTCCCATCTTCCCGTGGAGCCGACGGAGATCCCCCGGCCCAGCCCGTCCGCGACC
CCCCCGGAGAAGCTGAAGAGGAAGGGGAGGGTGATCGACAACCCCTACGCCAACATGGGGCAGTTCAACG
TCAGCCTGTTCGCTCCCACCAAGCCGCAGAGGAAGAAGAGCCCCCTGGTCAAGCAGCTGCAGGTGGAGGA
CGCCCAGGAGAGGGCGGCGTTGTCCATCGCGGGGGGCTTCGCCAGGGAGCCCTCCCCCACCCGCAGGAGC
CACCGCCTGAGCGGCGTGGACTACCCGCACCACGCCGGCATGGCGCAGGTGGAGGCCGCGGGCATCCCGT
TCGCCACGGCCATCGCCGGGGTGATGAAGGACAGGGAGCGGCGGCTGGACGAGAGGCGCAAATCCACCGT
CTTCCTCTCGGTCGGGGCCATCGAGGGCACCCCCCCCAGCAGCGACATGCCCTCCCTGCAGCAGTCCCGG
TCCATCGACGAGCGGCTGCTAGGAAGCCGAGATGTGCTACTGCCTTCCCCCGTCTCCGCTTTAAAGCCAT
TAATCAGCAGCTCGTCCTCGACGTTCATCCACCCGCTGACGGGGAAGCCCCTGGACCCCAACTCGCCACT
GGCGCTTGCGCTGGCCGCAAGGGAGCGGGCTCTCTCCACGCAGGTCCCGTCCCGGTCGCCCACCCCGATC
CACAGCCCGGACTCCGACCGGGCGGCGCCGCTGTTCGTGGACATCCAAACCAAAGAACCGGAGAGGGTGG
AGCTGGAGAGCCTGGCGTCCCCCGCCTACTCGCCCGGAGCGAAGGGCGCCGCGGCGGCGGAGGCGGCGGC
GGCTTTGGCCCCCGCCAAGAGCCCGTGGGGCACCCCGTCCACGCTGAGGAAGGAAGCCGAGGCGAGGGCG
GAGGCGCCCGGCAAGGAGGAGAAGAAGCCGGAGGACAAGAAGTCCATGATCATCAGCATCGTGGACACGT
CGCAGCAGAAGACCGCCGGCCTGATCATGGTCCACGCCACAAGTAACGGCCAAGACGAGATCGGACTCGA
GGCGAAGGAGGAGAAGCCCGCGGCGCCCGAGGCGTGCGCCGAGCCGGCGGAGCCGCCCGAAGCGGAGCCG
CAGCCCAGCCCCGCCGGGAAGGGCCCGGGCAGCCCCGGCGCCGACAAGACGTTGGGGCAGGGCAGCTCGG
AGGAGGAGGTGGAGCCCTACGCCGTGGCGCTGCCGCCGGCGCAGCTGTCCTCGAGCGACGAGGAGACCCG
GGAGGAGCTGGCCAAGATCGGGCTGGTGCCTCCGCCCGACGAGTTCGCCAACGGGGTCCTGGTCACCGCC
CCCGGCACCCCCGTCAGCCACCTGGCGGCGCCCAGCACGCCATCCGCACCAGCGGCAGCCGGAGCTCCTC
CGACCGCGGGCGGAACACCCTCAGGGAAGCCCCCGACGCCCCCGCGGCCCCGGAGTCGGCGGCCGACTCG
GGCGTGGAGGAGGTGGACACCAGAAGCTCGAGCGACCACCACCTGGAGACCACGAGCACCATCTCCACGG
TGTCCAGCATGTCGACGCTGTCCTCGGAGAGCGGGGAGCCCACCGACACCTACACTTCCTTTGCGGACGG
ACAAACTTTTATACTCGAGAAGCCACCAGTGCCTCCAAAGCCAAAACTCAAGTCCCAGCTCAGCAAGGGG
CCAGTTACTTTCAGGGACCCACTTTTGAAGCAGTCTTCGGACAGCGAGCTCATCTCCCAGCAACACGCGG
CCACGCTGGCGTCTGCCAGCATTGGCCGGCCACGCTACCTCTTTCAGAGAAGGTCCAAGCTGTGGGGGGA
CCCCATGGAGAGCCGGCCGATCCACGGGGCCGACGACGACAAGCCGACTGTGATCAGCGAGCTGAGCTCC
CGCCTGCAGCAGCTCAACAAGGACACGCGGTCGCTGGGGGAGGAGCCGGCCGGCTCCGCGCTGGATCCCG
GCAAGAAGTCTCCGGTGGTCGCGGCACGACTTTTCAGTAGTTTAGGAGAACTCAGCACCATTTCCCAGCG
GAGCTCCGGGACCACCTACACAGTTCGACCCGGCAGTCGCTACCCCGTAACCCGACGTACCCCCAGCCCC
GTGAAGCCGGCTCTGGATCGGACAGAGCCGCTCAGCACCGTGCGGCCCTACGGCCTGACCCCTCCCACCA
TCCTCAAATCTTCCAGCCTCTCCATCCCACACGAGCCCAAGGAGGTGCGCTTTGTGGTCAGGAGCGTGAG
CGCCCGGAGCCGCTCCCCGTCCCCGTCCCCCTCGCCAGGGCCGCCCCTGCACACCCTCCACCCGCCGAGG
CCCTTCATGCAGAAACCCCTCCACCTGTGGAACAAGTACGACGTTGGGGACTGGCTGGAAAGCATCAACT
TGGTGGAGCACCGAGACAAGTTTGAGGACCATGAGATCGAGGGCACGCATCTGCCCGCCCTCACTAAGGA
GGATTTTGTGGAGTTGGGGGTGACACGGGTCGGCCACCGGATGAACATTGAGCGGGCGCTCAAGCAGCTG
GTGGACAGCTGACCGTGCTAGGCAGCGCCGGCCTCTTCCAGAGCCACAGATGGGGCGGGGGGACGTTTCT
ACTAGACTAATAAAACCCATTTTGATTCTCTTTCTACTCTGAGCACTGCACTGAAGGGTGCGGAGCCTGA
CGGCTCCCACCTGCTCCCAGGCGGCCCCGCGCCGCGCACACGCAGCCCCGCTCGGCCCCGCCGGCCCCGC
GACGCCTTCGGGAAAAGGAATGTTGCATGAAATACATCCTCTTTTCCGTCCCTCCCAGAGAGTCCGGCCT
GTATATCGCTTGATGTGCTCTTGCCTGGGGGCGTCGCTGGTGGCCGGAAGGGCCGAGGAGCCACGTGCCG
CCATGTCCGGGCTCTGTGCCTGGCCTGTGGCACGGCGACACCTGGCTGGGGCTGGGGGCCGATCCACCGC
CAGGCGAGGAGCCTGACCTTCCTTCAGGCACCTCGTGTGGCAGGTGGGAACAGGCCGACCAGGCCCTGGG
GTGTGCAGCACAGCCAGGCCCAGCAGTGCAGCCAGGCCCAGCAATGCTGCCAGACCCAGCACAGGCCCGG
CGGTGCAGCCAGGCCCAGCAGTGCGGCTAAACCCAGTGGTGCAGCCAGGCCCAGCGACACAGCTAGGCTG
GGTGGCACAGCGAGGCCCGGCTGCACAGCTAGGCCCAGTGGTGCACTTAGGCCCAGCAGTGCAACTAGGC
CCAGTGACGTGGCTGGGCTCAATGGCACACCCAGGCCCAGCGGCACAACGAGGCCTGGTGGCACAGTTAG
GCCCAGTTAGGCCACAACAAGGCCTGGTGGCACAGCTAGGCCCAGCAGCACAGTTAGGCCCAGTTAGGCC
ACAACGAGGCCTGGTGGCACAGCTAGGCCCAGCGGCACAGTTAGGCCCAGTTAGGCCACAACGAGGCCTG
GTGGCGCGGCTAGGCCGGGCGGTGCCGCCTGCTGCGGGAGGCAGGCAGGGTGCTGAGGGGGGGGAGCAGC
CTCGGCAGCGGGGCGGCCCAGCGAGGGGCCCTGGTGCCGTGGGGGGGCCGCCCCGCTCCCGCCCCGCTCC
TCGCCCCGCAGCCCCTCGTCCGGCTCTCCCGGCAGACCGGAGCCGTGCGAGAGAGGAGAGGGACCGAAAC
CGCATGGATTGAAGCATGTTTGGGGGGTGTCGAGGGAGGCTGGTGGGGACCCAGCAGCAAACGCTTTGCC
AACGGTGAGGGTGGGGGGTGGGGGGAGGTGTTTGGTTTCCTCTTGGTTTGGGGTCTTGTTTCCAAGGGGA
CGCGTTGATGGGTAATATTTAATCTCCGTGCATTTATATAGAGAGCAGCTGATGATCTACAAGAGACGAT
TCTGACCTACAGGATTCCCACTCTGTCCTTGCCATCCTTATTTTGCATCTTTTTAATCAATCGATCAGCT
ATATATTTGGAAAGAGAGAACAGATATCTATATATCTATATCTATAGCTATAGCCACCCAATTTTGTTAT
AGTTTTACTAAATCTATTTATCTCTAGACGTGTTGAGATGCTGACGAGGCGGTGCCCGCACCCCTCCCCC
AGGACGCCCATCGCTCGTGGGACTTTTTAGCGACTGACTGAATGAATGTTAAAAAAAAAAAAGAAAAAAA
AAGAAAAAAAAAAAGAAAAAAAAAAAAAAAGAGCCTTTTTAAGAAAAAAAACCTTAAAAAAAAAAAAAAC
CCAACAGCTCCTTTCAGACGCTCCGGATTTAAAGATTTAGAAACACGAAGCAACGAATCCGCTCGGTTTT
TGGGACACACCACGTCTTCCATCCCCGCAGGCAGAGAGGCAGCCGCATGGAGGTGGAGAGCTTCCAGGCC
CCGCTCCCCGGGCGCTGCTCTCCCTCCGGTGCCGGGGAGCCCGCAGACCCACGGCCTGGAGCGGCCCCGG
TGCTGGGGGGGCAGCAGCCCCGCTCCCGTTCCCGCACCCCATGCGCTCCCCTCGCCGGCATCGCGCGCCC
AGGCTCAGGGGTGGCCAGGGGACGGCTTGGTGACCGGTGTTCCCCAAAAGCCGAGTCCCCCGTGAAGGCA
TTAACTCTTCTGGTGCTAGAGGGAAGGACAAGGAGGTTCCTTCTGACCCTCACACATCTACGAACCTTTA
CAACCTTCAGCCAGTGGAAGGCCCAGGGCTGGGGCTGCGGCCCCTTCCCCTGTGCGCGGCCCCGGGCTGA
GCCCCTCGTTTGGGCCCCGGCGGCTGCGGTGCTGTCTCCTTACCCTGAGCTCTCGGCCCGTGCGGCTCCA
TCCAGAGCTCTCCGGAAACCACTGAATTCTGTGTATCCACAGCGCTTCTTCCCTCCCCGTGCGACGCCCC
AGCGCTTGCATGGGGAAGGCAAGGGGCTCCCAACCTGTACCTTCTTATTCTGCAAGCAAAAATCCCGCTG
TAGATACCCAGGGTGCTCCGGGCCTCCCGCCCAATACCGGGGGAGCCGGGAGGCGTCCCAGCTTTGGCTG
CAGCCATCGCGTCCACCCGAGGCCGCCTCCTTGCTGGCCGGCTTTGCTGCTGCGCCCATCCTCCTGTGTG
TGCCAATGCTGCGCTGCCGTGTGCCCACATCCCACCCTGTGCTGTTACCACCTCTGGTCCCATCCAGCCC
CACCACCGCGCTCCCATCGCCCCCCGTACCCCGCCACGCTCCCCAGTCCCTCCTCATGGTCTCTCTGCAT
TCTGACACAAGCATCTCATTGCCCCCACCCTTCATCCTCAGCTCCCCGCAGCCCCCCGTCACCCACATTG
CACCCCCTGTGCCCACCCTGGCATGAGTGAGCGCCCTCTGGTTACCAGACTTTCTCGGCATGCTCACGCA
CAGAGGCGGTCCTGCACCTCAGACGTGCGGCAGCCACTGCTGCTCTGCAGTCCCCCGTGCTGTGCGTGCA
TCTCGTCCTCGCCTGCTGCTCTGCAGTGCCCGGATCTCGGAGCCGTGTGGGAGCCAAGTGTGTTCCCCAC
AACCCCAACCTTCCTTCGTGCTGCTTCTGTTCCATCAGCCCACGCCTGGCGAGGCGGCACGGCCGCGTCC
TGTGGGCGCTCTGCATCGCTGCATGGCCGCAGCCCTGTGCCCTGCAGACTGCCACAAACCCTGCAGAGCA
CTGGGATTTCTGCAGACCACCCACCCACCCTTCCGCCCCTCGCGCTGCTTCTGCAGGGCCGCCCCGCTGT
GCTGTGGGAATGCCCATGGGGCTTCCTGCGGGAACGCCGTGGGGCTTCTGTGCTGTTGCTCCATCGGCCG
CGCGCCCCACGCTGTGCTCTCCTGCTGCATGTCCCACGCCTGTCACTCATGCGCTGTCCTGCGTGCTGCA
GCTCGTCGTGCTGCAAACCTCTGCACCTCTGCAGGTTCAGCCGAGGCTGCCCAGCTTGGTTCTGCAGCCC
GGCACCTGCACCCTGCTCCCACCTCCTCCATCC
>MSTRG.12.1 gene=ENSGALG00000033919
ATACAGAGGGATGGGCACCTCCTGCTCTGCTGCCCACACTGCTGTTGAGATGTGCCAGGATGCCGCTGGC
CTGCTTGGCCAGAAAGGACCCTGAATATTGAGTTAGTGCTGTTTCTCTGTCTGGCAACACCAAACCGTGC
TTTGAACAGATCACTGAGAACCCTTCTGAATGAACACTACTATGATAGGATCCTCATCCTGAACCTGTTT
TGCTTCACCCCGTGCCCATCCTACTGCTGCTGCTGTGCGCTGTCTTCATTTGGGTATGTGGTGGCTACAG
TTGGTCCTCCTGCTGGAGTAGAACGATGCAGAACAGTGTGTGCAGCACTTGTCACCACCCTCCTGTGATC
AGAGTGCAGGTGGGCAGCTCACAGGTCATCATTAGCAGCACGCTGTTCTACCTGCAGCACGGGCAGTGTG
GGTCAGCAGTGCAGCCCTCGGTGCTGGCTGCCCTTCCTGCTCAGGGTTCTCAACGCACCCCGATTTATTG
CATCTCCCCGTGTTCTCTCAGACATCTCCATCTGCACTTTCATCGTGCTGCCCTTGTGCTCCTCCTGCAG
TCTCCACCCAGGACTCACATTGGCAGCCCCATCCCAGGGCCAAGGGATGCTGTGGCGATGTTGCCCAGCT
CCCTCTGGAGCCGACCACGCTCATTTGGATGAGAAGAAAGCCAGCAGCCAACCTGAGGTCACCAGATGTC
AGACTTTCTCAACAGACACTTGTCCAACGTGTGGATCACGCTTGGGCTGCACTCTGCAGAGATTTTAATG
GTACTGATGGTTATGCAGCCCAAGACACAGACACTGCTTCTGCACATCACACCTGTCTGCAGCGGCGTTA
CGTTCAGCTCCTCGGTGTGGTTGGCATAACATTGCCTTCTGACATCGTCCTCGTGAAGCCCAAAGACAGA
GCCCCAAACCCTGACAACGCTCACCTTTCTGACCCCCACCAAAAGCCCTCTGCCCACAGGGTGTTGAATC
AGTGGAGGAGCAGCTCATGTCCCGAGCAGAGCAACCAGCGCCATGGGAGGGCACTTACACTGAACGAGGC
ACTGACGCCCGCTGTGCTGAGCGGTGCACGCAGCCCTGCCTGGGGAGCAGCTCCTGCTCTGCACACATCT
GCTGGTATTTGAGTTCTCACTCTGGCTGAAATACCTGCCTACAAGCAGTGACTCCAGAGGGCCTCGATTT
GAGGGCCGTGAGCACAGAAAGCTCGACTTGAAGCAGTACTCTGCTTGAGGGTGCTAAGCTTGGGCTGCTT
TTGCAGCCCTCAGTGGCAGTGCTGCTCAGTGCGACAGCTCCAGCATCCTGCTCAGCCCACTCCTGCAGCA
CTGCTCCAGCTTTTCCTCGCTGTTGCACAGACAGAGCGTTTTGTTGTACCAAATGTGTCCCTGCAGCCTG
ATATTTGGCCAATTTAGTCCTGATTCCCGACGAGCTCAATAGCAGTGATTTGATTTCTCCAGGTGTGCAG
CATCTCACGCTGCAGCTGACGCCGTGCTGTGCTGGCAGTTCTCAGGGATGGCCCCTCCTGCATGCAGGAT
TGTCATCAGCTGCTTCATGAGTCAGAGGAGACCTTTGAAAGGTCTCAGTGTGGCCATGAGTGGCTCTGCC
CACCCATTCCTTACAATATTTGAAGGGAGTGTAAAAACAGGAGGGGGAACGGCTGTTTATGAGGGTGGAT
GGTGATAGGACAAGGGGGGGATGGTCTTAAATTGAGATAGGGGAGGTTTAGGTTGGATATGAGGAGGAAG
TTTTTCCCCCAGAGGGTGGTGACGCACTGAACAGGTTGCCCAAGGAGGCTGTGGATGCCCCATCCCTGCA
GGCATTCAAGGCCAGGCTGGATGTGGCTCTGGGCAGCCTGGTCTGCTGGTTGGCAGCCCTGCACATAGCA
GGGGGTTGGAACTCAATGAACTCTGAGGTCCTTTTCAGCCCAGGTCATTCTATGGTTCTATCTTTCTCTG
CACCCAGCAAACCCCACGCAGCACACCGCTGTCAGCCAAAGCCCCTCCACAACAGAGCAGCTCTCACTGA
TGTTGTGCAGAGCCTCATTCACA
>MSTRG.14.1 gene=PPP6R2
GCCAGCCCCGGGGCCGCCGCCATTTTGGAGCCAGCCTTGCTCCCGCCGCCCGCTGTCAGCGCAGCCCCGG
CCGCGCCGCCCCTCCTCGCTCCGCGGCCCTATGCCCGCGGGGAACCTCGCAGCCAGGCAGCGCCTCACCG
CGGGCCGGAGGGCAGCGCCGGACCCCCGACAGCAGCAGGATAGAGAAAAAGAATTCACACTGGATGAAGA
TAATTATCTGAAGCTGGGTATATTCCAGGAACCGTAACCCAAATGTTTCTCTGTCTGTGGAGAAGATCTC
AAGTTTGAAATCACTTCTACTGAAGCTAGGTGTGTGTCCCATCATCATGTTCTGGAAGTTTGATTTGAAC
ACGACGTCGCACGTGGATAAGCTGCTGGATAAAGAAGATGTGACACTTCACGAGCTGATGGACGAAGATG
ACATCTTACAGGAGTGCAAGGCACAGAACCGCAAGCTGCTGGACTTCCTCTGCCAGCAGCACTGCATGGA
GGAGCTGGTCAACCTCATCACACATGAGCCCCCCATGGACATGGATGAGAAGGTCCGCTTCAAATACCCC
AACACCGCCTGCGAGCTGCTGACCTCGGACGTGCCCCAGATCAACGACAAGCTCGGTGGGGATGAGACCC
TGCTCAACATCCTCTATGACTTCTTGGATCACGAGCCACCCCTGAACCCACTGCTTGCCAGCTTCTTCAG
CAAGACCATCGGGAATCTCATCGCAAGGAAAACAGAGCAGGTGATCGCATTCCTAAGGAAAAAGGACAAA
TTTATTAGCCTGGTGCTAAAGCATATAGACACATCAGCCATGATGGACCTCCTGCTTCGCCTGATCAGCT
GCGTGGAGCCCGCGACGCTACGGCAGGAAGTGCTGAACTGGCTTAACGAAGCAAGAATTATTCAGAGACT
TGTGGAGCTGATCCATTCAAGCCAGGATGAGGATAGGCAATCAAACGCTTCCCAGACCCTGTGTGATATC
ATAAGATTGAGCAGAGACCAGAGCAATCAGCTGCAGGATATACCTGAGCCTGATCCACTTCTCACCGCAC
TGGAATCGCAGGAATGTGTGGAGCAACTCCTGAAGAATATGTTTGATGGAGAGCAGACTGAAAATTGCAT
AGTGAATGGAACGCAGGTTCTGCTAACGTTGCTGGAAACGAGGCGTTCTGGGGTGGAAGGACTGATGGAC
TCATACACTCAGGGATTTGAAAGGTCTTACACTGTCAATAGCAGCATCTTACATGGCATTGAACCGAGGC
TAAAAGATTTCCACCAGCTGCTGCTCAGCCCTCCCAAGAAAACAGCAATCCTGACTACAATTGGTGTCCT
GGAGGAGCCTCTGGGCAATGCTCGTCTTCACGGATCTCGCCTGATTGCTGCTCTGCTCCACACAAACACT
CCCAGTATTAATCAGGAACTATGCAGACTCAGTACCATGGATTTATTACTTGACTTATTTTTTAAATACA
CGTGGAATAACTTTTTGCATTTCCAAGTGGAATTGTCCATAGCAGCTATTCTCTCACACTCTGTGCAAGA
GGGAAGAACTACTGCCAATGACTCAGAAAGCAGAGAAGAGGTGCTGAATGGAAACGTGACCACGGAGAAC
CAAGAAACTCCAGAAAACAACACGGAGAATATCATGGTTACTCATTTGTTCCAGAAGTGCTGCTTAGTGC
AAAGGATACTGGATGCCTGGGAAGCCAATGACAAAATACAGGCAGAAGGGGGAATGAGGCGAGGCAACAT
GGGCCACCTCACCCGCATCGCCAACGCCGTGGTGCAGAACATGGAGAAGGGCCCCATGCACACCCAGATC
ACTGAGTTCATCAAAGAGCTACCTGAGGACTGCAGAGGGAGATGGGAGAGCTTTGTAGAAGAGACACTGA
CAGAAACAAACAGGAGGAACACGGTGGATTTGGTGAGCACTCACCATCTGCACTCTTCCAGTGAGGATGA
GGACATTGAGAGTGCTTTTCCCAATGAGCTTTCTCTCCAACAGGCCTTCTCTGAGTACCAAATCCAGCAG
ATGACAGCAAACTTCGTGGATCAGTTTGGCTTTAATGATGAGGAGTTTGCTGACCAGGATGATAATATCA
ATGCTCCTTTTGACAGGATTGCAGAGATAAACTTCAACATAGATGCAGACGATGACAGCCCCAACGCTTC
CCTCTTCGAAGCCTGCTGCAATGAGAGGATCCAGCAATTTGATGATAACGAAGAAGAAGAAGATATCTGG
GAAGAGAAGGAGATAACCTATGCAACACAAGTTAAATCGAGAACGAGGTTTGGAGCATCTCAGGCCTCAG
AGAGTTCATCAAAAAGTGATCTTGAGAATGGAGACCACGATGGCAGCGTGGACTCGGAAGAAGAGGAGGA
AACAGAACAGCAGGTGCCTTCTTCCTCAGCCAACAGCAACAAGAGCAATGCTGCAGAGCAGAAAGAGCCC
GACTCTTCTGAAGGCTCCGGGTGGACCGCAGTGTTTGAGCCCGTCAGCTCGAAGCCCCCCACCCCCTGCG
TGGCCATGGATGTTGGATCCAGTGTGTGGGACTCAGCAGCCCCAGAGAACGCGGCACCGGAGAAGGGGTG
GGCCAAGTTCACGGACTTCCAGCCCTTCTGTTGCTCCGAATCGGGCCCACGGTGCAGTTCTCCTGCAGAC
ACAGAAAGCAGCGATTCAGACGGCAACCCGAAGCAGAGTCAGGACAAGAACTTCAGCACGGCCTCTCCCT
GCGTCTGGAACGTCTGCGTCACGCGGAAGGCACCGCTGGTGGCCTCGGACAGCAGCTCCTCGGGCGGCTC
AGACAGCGAGGATGAGGATGAGAAAGGAGACGTCGTCACAGAGACCATCAGCACAGGTGCAGGCCAGGAA
ACAGTCAAGCTGACGATGGATGCAAAGAACGAGAAGGCCGTTTTCACCAGCGATGCGGGCTGCATGGTGA
TTGATAAGCTGACCATCACAGACATGGGAACGACCAAAGCATCCAAACCACTGAACAACGCTGCCCAGCA
CCCAGAGGAGCACCAGAACACAGCGCCGGTCACGGAAACGGCCACGAAAGACAGGAAAGAAGAAGCCTTG
CCTTGTGCTGAAGCCACATTAAATGGCCCTGCTTGATGACACAGATGCAATGGGACGTGTGTGATCCAGG
CCAGGCTGCTACCTGGTGATGCAATTTGTCCATTTTTTTTTTTCCTTTTTTTTTTTTTTTCCCCTCCCCC
CCCCCATTTTAATTTTATTTTTTAATAAATGCTGCATTGATGAGAGAGCTGGCATTCAGGACCAGACCCG
GAGTTTCAACGCCAACAATCTGTTCTGAAAAGACACTCGCATTGTCTAAATGTAGCATCCATCGGTTCGT
CGTCATCACAGGAATGATGGGATTCTTCCCCAGCAAGCCTTCTGCCTAACTTCAGTTCCTGTCCCCTCCC
CTTCTCTCCCTTGGTTTTGTTTTGTATTTGGGGTTCAAGTCCTATTTTCTTAGTGTTATTGCACACAGTA
TTCAGCTTCTCTTCAGAAAGGTAGCAGGTCTAACGCTGGGACACGGACAGCACGCAGCAGTCCCGCAGTC
GTGTGACCAAAGTTCCTGATGGAGCTGCCCTCGGGGGGCAGCATTTGCACCGCTTTTTGTATAGCAATAA
AGCCTTATCAGAAACATTTCATAGGAGGAAAAGATGCAAACACTTTAAACGGGACGAGGCAGGGAGGGGT
TTTCTTTTTATTTTTTTTTCTTTTGTGTGGGATGGGAGGGATCTCACTGACGTCGTCCCAAGCCAGAGGC
CAGGTAGCTTAACCTGCTGTCATGCTGAACTGTCTCGAGAAGCAGCCAGGCTCTGCGTGGCTCCGGTGAA
TTGATTGCTCCGTGCTCTGTCAGTGAGAGGCAGCCTGGTTCTCTGCACGACCTCGGGTTGGCCTCTGCTG
CCTGAGCCATCACAGCTCCACCTCCCAGATGTGCTCCGTTGGCTGCAGAGGATGCACAGAAGGTAACGAG
GCCGAGAGGAGGGCGATGCGCCGGACTGCTGCCCTGCGGGAGCAAGAGCAGATATGGCACAAACAGGTTA
TCAGGTGTTTGCTGGCTTTTTTGGAGACTATTGTATTTTCAAATGATTATTACGAAAATCCTTTTTTTTT
TTTTTTTTCTTTTTTTTTGTCGTCGTTTTTTTTTTTCCCTTTTTTTTTTTTCCCTTTTTTTTTTTTTTCA
CTTCTGTTTGTTTTTGTTCTGTTTTTAAAGTTTTTTTTTTAATGGATGCAGGAACAGCAACACTTTTGCA
CTTTGTACCTAGCATTGGACAACATTGGAGAATGAAATGGCCCCAGCACAGGACTCCTGCTGTTACTTTA
CCCCCCCTCCCCCCCTCCCTGGGGCAGGCGGTCGTGGTGAGCTGGGGGACGTGGGATGGTTGAGCACAGC
AACACACAGCACCGGACTGCACCTCACGCTGCCTGGGAGCAAGGTCAGTTACAGAGATGGGTGCTTACCC
ACGCAGCACAGGACCTGCCATGGACCTGTAAGGACCGTGCCAGCTCTGCTCTGGTTTTTACCCCTGCGTT
GAGCTCCTTCCCAGACGGACTCGTGCACACAGATCATACAGCTGTAGCTGTTGGGCCGCTGCAGCCCCGA
GCTGCGGGTGGTGGCAATGGGTCACCACCCCCTGCCAGCCTGCCTGGTGTGTAAGCCGTGTGCTGGCACC
AACCCATCAGCATCCAGCGCTGCTTCTTTCGTTAGATCTGAGCTGGAAGACCGTTCACTTTGGAATAAAA
GCATGAAGCTCGACACGTAGGTAGCCAAATAGCTTCTTTTCCAATGTATTCCCACCTGTGCATAACGAGA
GACTTGACCCTGTGAGTATGAGAAGTACCTCGCTCCAATCTGTTGTTACGAGCAAAGGGCATCCTAGCC
>MSTRG.14.2 gene=PPP6R2
GCCAGCCCCGGGGCCGCCGCCATTTTGGAGCCAGCCTTGCTCCCGCCGCCCGCTGTCAGCGCAGCCCCGG
CCGCGCCGCCCCTCCTCGCTCCGCGGCCCTATGCCCGCGGGGAACCTCGCAGCCAGGCAGCGCCTCACCG
CGGGCCGGAGGGCAGCGCCGGACCCCCGACAGCAGCAGGTGAGACCCTCGAGCCGAGCTGTCACCGGGCC
GCGGCCTGCGCGCTCCGCCGCCCTCAGGGGCTCCGTCAGCGCCCGCTTCGGCCCGCTCTTATTTGTACCC
AGCCGGGGGTTGGGAGCGCTGCTCGCGGCGGGGAGGGAGGCCTGGCGGGGCCGTGCCGGCACGCAGCCCA
TAGGAGGAAGTGGGACGGCGGCACCGCCGTTCGTCAGTTGGGTATCGGAAAGGAGAAGGCTGCGCTTTGG
TTGCCGTGCGGGGTTTTGCTCTTCTGTGGGTTCGCTCAGCCCGGACGGACGGAACGATGGGTGGATAAAA
AAGGGCTTCTTCGCGTTCGAAGCTGCCCGAACGCTGCCGCGGTCGAGGAAATAATAAGGAGATCGAGCCC
TTGGGAGGGTGGTACGGCGACTTCCATAGCAACCCACGGATAGAGAAAAAGAATTCACACTGGATGAAGA
TAATTATCTGAAGCTGGGTATATTCCAGGAACCGTAACCCAAATGTTTCTCTGTCTGTGGAGAAGATCTC
AAGTTTGAAATCACTTCTACTGAAGCTAGGTGTGTGTCCCATCATCATGTTCTGGAAGTTTGATTTGAAC
ACGACGTCGCACGTGGATAAGCTGCTGGATAAAGAAGATGTGACACTTCACGAGCTGATGGACGAAGATG
ACATCTTACAGGAGTGCAAGGCACAGAACCGCAAGCTGCTGGACTTCCTCTGCCAGCAGCACTGCATGGA
GGAGCTGGTCAACCTCATCACACATGAGCCCCCCATGGACATGGATGAGAAGGTCCGCTTCAAATACCCC
AACACCGCCTGCGAGCTGCTGACCTCGGACGTGCCCCAGATCAACGACAAGCTCGGTGGGGATGAGACCC
TGCTCAACATCCTCTATGACTTCTTGGATCACGAGCCACCCCTGAACCCACTGCTTGCCAGCTTCTTCAG
CAAGACCATCGGGAATCTCATCGCAAGGAAAACAGAGCAGGTGATCGCATTCCTAAGGAAAAAGGACAAA
TTTATTAGCCTGGTGCTAAAGCATATAGACACATCAGCCATGATGGACCTCCTGCTTCGCCTGATCAGCT
GCGTGGAGCCCGCGACGCTACGGCAGGAAGTGCTGAACTGGCTTAACGAAGCAAGAATTATTCAGAGACT
TGTGGAGCTGATCCATTCAAGCCAGGATGAGGATAGGCAATCAAACGCTTCCCAGACCCTGTGTGATATC
ATAAGATTGAGCAGAGACCAGAGCAATCAGCTGCAGGATATACCTGAGCCTGATCCACTTCTCACCGCAC
TGGAATCGCAGGAATGTGTGGAGCAACTCCTGAAGAATATGTTTGATGGAGAGCAGACTGAAAATTGCAT
AGTGAATGGAACGCAGGTTCTGCTAACGTTGCTGGAAACGAGGCGTTCTGGGGTGGAAGGACTGATGGAC
TCATACACTCAGGGATTTGAAAGGTCTTACACTGTCAATAGCAGCATCTTACATGGCATTGAACCGAGGC
TAAAAGATTTCCACCAGCTGCTGCTCAGCCCTCCCAAGAAAACAGCAATCCTGACTACAATTGGTGTCCT
GGAGGAGCCTCTGGGCAATGCTCGTCTTCACGGATCTCGCCTGATTGCTGCTCTGCTCCACACAAACACT
CCCAGTATTAATCAGGAACTATGCAGACTCAGTACCATGGATTTATTACTTGACTTATTTTTTAAATACA
CGTGGAATAACTTTTTGCATTTCCAAGTGGAATTGTCCATAGCAGCTATTCTCTCACACTCTGTGCAAGA
GGGAAGAACTACTGCCAATGACTCAGAAAGCAGAGAAGAGGTGCTGAATGGAAACGTGACCACGGAGAAC
CAAGAAACTCCAGAAAACAACACGGAGAATATCATGGTTACTCATTTGTTCCAGAAGTGCTGCTTAGTGC
AAAGGATACTGGATGCCTGGGAAGCCAATGACAAAATACAGGCAGAAGGGGGAATGAGGCGAGGCAACAT
GGGCCACCTCACCCGCATCGCCAACGCCGTGGTGCAGAACATGGAGAAGGGCCCCATGCACACCCAGATC
ACTGAGTTCATCAAAGAGCTACCTGAGGACTGCAGAGGGAGATGGGAGAGCTTTGTAGAAGAGACACTGA
CAGAAACAAACAGGAGGAACACGGTGGATTTGGTGAGCACTCACCATCTGCACTCTTCCAGTGAGGATGA
GGACATTGAGAGTGCTTTTCCCAATGAGCTTTCTCTCCAACAGGCCTTCTCTGAGTACCAAATCCAGCAG
ATGACAGCAAACTTCGTGGATCAGTTTGGCTTTAATGATGAGGAGTTTGCTGACCAGGATGATAATATCA
ATGCTCCTTTTGACAGGATTGCAGAGATAAACTTCAACATAGATGCAGACGATGACAGCCCCAACGCTTC
CCTCTTCGAAGCCTGCTGCAATGAGAGGATCCAGCAATTTGATGATAACGAAGAAGAAGAAGATATCTGG
GAAGAGAAGGAGATAACCTATGCAACACAAGTTAAATCGAGAACGAGGTTTGGAGCATCTCAGGCCTCAG
AGAGTTCATCAAAAAGTGATCTTGAGAATGGAGACCACGATGGCAGCGTGGACTCGGAAGAAGAGGAGGA
AACAGAACAGCAGGTGCCTTCTTCCTCAGCCAACAGCAACAAGAGCAATGCTGCAGAGCAGAAAGAGCCC
GACTCTTCTGAAGGCTCCGGGTGGACCGCAGTGTTTGAGCCCGTCAGCTCGAAGCCCCCCACCCCCTGCG
TGGCCATGGATGTTGGATCCAGTGTGTGGGACTCAGCAGCCCCAGAGAACGCGGCACCGGAGAAGGGGTG
GGCCAAGTTCACGGACTTCCAGCCCTTCTGTTGCTCCGAATCGGGCCCACGGTGCAGTTCTCCTGCAGAC
ACAGAAAGCAGCGATTCAGACGGCAACCCGAAGCAGAGTCAGGACAAGAACTTCAGCACGGCCTCTCCCT
GCGTCTGGAACGTCTGCGTCACGCGGAAGGCACCGCTGGTGGCCTCGGACAGCAGCTCCTCGGGCGGCTC
AGACAGCGAGGATGAGGATGAGAAAGGAGACGTCGTCACAGAGACCATCAGCACAGGTGCAGGCCAGGAA
ACAGTCAAGCTGACGATGGATGCAAAGAACGAGAAGGCCGTTTTCACCAGCGATGCGGGCTGCATGGTGA
TTGATAAGCTGACCATCACAGACATGGGAACGACCAAAGCATCCAAACCACTGAACAACGCTGCCCAGCA
CCCAGAGGAGCACCAGAACACAGCGCCGGTCACGGAAACGGCCACGAAAGACAGGAAAGAAGAAGCCTTG
CCTTGTGCTGAAGCCACATTAAATGGCCCTGCTTGATGACACAGATGCAATGGGACGTGTGTGATCCAGG
CCAGGCTGCTACCTGGTGATGCAATTTGTCCATTTTTTTTTTTCCTTTTTTTTTTTTTTTCCCCTCCCCC
CCCCCATTTTAATTTTATTTTTTAATAAATGCTGCATTGATGAGAGAGCTGGCATTCAGGACCAGACCCG
GAGTTTCAACGCCAACAATCTGTTCTGAAAAGACACTCGCATTGTCTAAATGTAGCATCCATCGGTTCGT
CGTCATCACAGGAATGATGGGATTCTTCCCCAGCAAGCCTTCTGCCTAACTTCAGTTCCTGTCCCCTCCC
CTTCTCTCCCTTGGTTTTGTTTTGTATTTGGGGTTCAAGTCCTATTTTCTTAGTGTTATTGCACACAGTA
TTCAGCTTCTCTTCAGAAAGGTAGCAGGTCTAACGCTGGGACACGGACAGCACGCAGCAGTCCCGCAGTC
GTGTGACCAAAGTTCCTGATGGAGCTGCCCTCGGGGGGCAGCATTTGCACCGCTTTTTGTATAGCAATAA
AGCCTTATCAGAAACATTTCATAGGAGGAAAAGATGCAAACACTTTAAACGGGACGAGGCAGGGAGGGGT
TTTCTTTTTATTTTTTTTTCTTTTGTGTGGGATGGGAGGGATCTCACTGACGTCGTCCCAAGCCAGAGGC
CAGGTAGCTTAACCTGCTGTCATGCTGAACTGTCTCGAGAAGCAGCCAGGCTCTGCGTGGCTCCGGTGAA
TTGATTGCTCCGTGCTCTGTCAGTGAGAGGCAGCCTGGTTCTCTGCACGACCTCGGGTTGGCCTCTGCTG
CCTGAGCCATCACAGCTCCACCTCCCAGATGTGCTCCGTTGGCTGCAGAGGATGCACAGAAGGTAACGAG
GCCGAGAGGAGGGCGATGCGCCGGACTGCTGCCCTGCGGGAGCAAGAGCAGATATGGCACAAACAGGTTA
TCAGGTGTTTGCTGGCTTTTTTGGAGACTATTGTATTTTCAAATGATTATTACGAAAATCCTTTTTTTTT
TTTTTTTTCTTTTTTTTTGTCGTCGTTTTTTTTTTTCCCTTTTTTTTTTTTCCCTTTTTTTTTTTTTTCA
CTTCTGTTTGTTTTTGTTCTGTTTTTAAAGTTTTTTTTTTAATGGATGCAGGAACAGCAACACTTTTGCA
CTTTGTACCTAGCATTGGACAACATTGGAGAATGAAATGGCCCCAGCACAGGACTCCTGCTGTTACTTTA
CCCCCCCTCCCCCCCTCCCTGGGGCAGGCGGTCGTGGTGAGCTGGGGGACGTGGGATGGTTGAGCACAGC
AACACACAGCACCGGACTGCACCTCACGCTGCCTGGGAGCAAGGTCAGTTACAGAGATGGGTGCTTACCC
ACGCAGCACAGGACCTGCCATGGACCTGTAAGGACCGTGCCAGCTCTGCTCTGGTTTTTACCCCTGCGTT
GAGCTCCTTCCCAGACGGACTCGTGCACACAGATCATACAGCTGTAGCTGTTGGGCCGCTGCAGCCCCGA
GCTGCGGGTGGTGGCAATGGGTCACCACCCCCTGCCAGCCTGCCTGGTGTGTAAGCCGTGTGCTGGCACC
AACCCATCAGCATCCAGCGCTGCTTCTTTCGTTAGATCTGAGCTGGAAGACCGTTCACTTTGGAATAAAA
GCATGAAGCTCGACACGTAGGTAGCCAAATAGCTTCTTTTCCAATGTATTCCCACCTGTGCATAACGAGA
GACTTGACCCTGTGAGTATGAGAAGTACCTCGCTCCAATCTGTTGTTACGAGCAAAGGGCATCCTAGCC
>MSTRG.14.3 gene=PPP6R2
GCCAGCCCCGGGGCCGCCGCCATTTTGGAGCCAGCCTTGCTCCCGCCGCCCGCTGTCAGCGCAGCCCCGG
CCGCGCCGCCCCTCCTCGCTCCGCGGCCCTATGCCCGCGGGGAACCTCGCAGCCAGGCAGCGCCTCACCG
CGGGCCGGAGGGCAGCGCCGGACCCCCGACAGCAGCAGGATAGAGAAAAAGAATTCACACTGGATGAAGA
TAATTATCTGAAGCTGGGTATATTCCAGGAACCGTAACCCAAATGTTTCTCTGTCTGTGGAGAAGATCTC
AAGTTTGAAATCACTTCTACTGAAGCTAGGTGTGTGTCCCATCATCATGTTCTGGAAGTTTGATTTGAAC
ACGACGTCGCACGTGGATAAGCTGCTGGATAAAGAAGATGTGACACTTCACGAGCTGATGGACGAAGATG
ACATCTTACAGGAGTGCAAGGCACAGAACCGCAAGCTGCTGGACTTCCTCTGCCAGCAGCACTGCATGGA
GGAGCTGGTCAACCTCATCACACATGAGCCCCCCATGGACATGGATGAGAAGGTCCGCTTCAAATACCCC
AACACCGCCTGCGAGCTGCTGACCTCGGACGTGCCCCAGATCAACGACAAGCTCGGTGGGGATGAGACCC
TGCTCAACATCCTCTATGACTTCTTGGATCACGAGCCACCCCTGAACCCACTGCTTGCCAGCTTCTTCAG
CAAGACCATCGGGAATCTCATCGCAAGGAAAACAGAGCAGGTGATCGCATTCCTAAGGAAAAAGGACAAA
TTTATTAGCCTGGTGCTAAAGCATATAGACACATCAGCCATGATGGACCTCCTGCTTCGCCTGATCAGCT
GCGTGGAGCCCGCGACGCTACGGCAGGAAGTGCTGAACTGGCTTAACGAAGCAAGAATTATTCAGAGACT
TGTGGAGCTGATCCATTCAAGCCAGGATGAGGATAGGCAATCAAACGCTTCCCAGACCCTGTGTGATATC
ATAAGATTGAGCAGAGACCAGAGCAATCAGCTGCAGGATATACCTGAGCCTGATCCACTTCTCACCGCAC
TGGAATCGCAGGAATGTGTGGAGCAACTCCTGAAGAATATGTTTGATGGAGAGCAGACTGAAAATTGCAT
AGTGAATGGAACGCAGGTTCTGCTAACGTTGCTGGAAACGAGGCGTTCTGGGGTGGAAGGACTGATGGAC
TCATACACTCAGGGATTTGAAAGGTCTTACACTGTCAATAGCAGCATCTTACATGGCATTGAACCGAGGC
TAAAAGATTTCCACCAGCTGCTGCTCAGCCCTCCCAAGAAAACAGCAATCCTGACTACAATTGGTGTCCT
GGAGGAGCCTCTGGGCAATGCTCGTCTTCACGGATCTCGCCTGATTGCTGCTCTGCTCCACACAAACACT
CCCAGTATTAATCAGGAACTATGCAGACTCAGTACCATGGATTTATTACTTGACTTATTTTTTAAATACA
CGTGGAATAACTTTTTGCATTTCCAAGTGGAATTGTCCATAGCAGCTATTCTCTCACACTCTGTGCAAGA
GGGAAGAACTACTGCCAATGACTCAGAAAGCAGAGAAGAGGTGCTGAATGGAAACGTGACCACGGAGAAC
CAAGAAACTCCAGAAAACAACACGGAGAATATCATGGTTACTCATTTGTTCCAGAAGTGCTGCTTAGTGC
AAAGGATACTGGATGCCTGGGAAGCCAATGACAAAATACAGGCAGAAGGGGGAATGAGGCGAGGCAACAT
GGGCCACCTCACCCGCATCGCCAACGCCGTGGTGCAGAACATGGAGAAGGGCCCCATGCACACCCAGATC
ACTGAGTTCATCAAAGAGCTACCTGAGGACTGCAGAGGGAGATGGGAGAGCTTTGTAGAAGAGACACTGA
CAGAAACAAACAGGAGGAACACGGTGGATTTGGTGAGCACTCACCATCTGCACTCTTCCAGTGAGGATGA
GGACATTGAGAGTGCTTTTCCCAATGAGCTTTCTCTCCAACAGGCCTTCTCTGAGTACCAAATCCAGCAG
ATGACAGCAAACTTCGTGGATCAGTTTGGCTTTAATGATGAGGAGTTTGCTGACCAGGATGATAATATCA
ATGCTCCTTTTGACAGGATTGCAGAGATAAACTTCAACATAGATGCAGACGATGACAGCCCCAACGCTTC
CCTCTTCGAAGCCTGCTGCAATGAGAGGATCCAGCAATTTGATGATAACGAAGAAGAAGAAGATATCTGG
GAAGAGAAGGAGATAACCTATGCAACACAAGTTAAATCGAGAACGAGGTTTGGAGCATCTCAGGCCTCAG
AGAGTTCATCAAAAAGTGATCTTGAGAATGGAGACCACGATGGCAGCGTGGACTCGGAAGAAGAGGAGGA
AACAGAACAGCAGGTGCCTTCTTCCTCAGCCAACAGCAACAAGAGCAATGCTGCAGAGCAGAAAGAGCCC
GACTCTTCTGAAGGCTCCGGGTGGACCGCAGTGTTTGAGCCCGTCAGCTCGAAGCCCCCCACCCCCTGCG
TGGCCATGGATGTTGGATCCAGTGTGTGGGACTCAGCAGCCCCAGAGAACGCGGCACCGGAGAAGGGGTG
GGCCAAGTTCACGGACTTCCAGCCCTTCTGTTGCTCCGAATCGGGCCCACGGTGCAGTTCTCCTGCAGAC
ACAGAAAGCAGCGATTCAGACGGCAACCCGAAGCAGAGTCAGGACAAGAACTTCAGCACGGCCTCTCCCT
GCGTCTGGAACGTCTGCGTCACGCGGAAGGCACCGCTGGTGGCCTCGGACAGCAGCTCCTCGGGCGGCTC
AGACAGCGAGGATGAGGATGAGAAAGGAGACGTCGTCACAGAGACCATCAGCACAGGTGCAGGCCAGGAA
ACAGTCAAGCTGACGATGGATGCAAAGAACGAGAAGGCCGTTTTCACCAGCGATGCGGGCTGCATGGTGA
TTGATAAGCTGACCATCACAGACATGGGAACGACCAAAGCATCCAAACCACTGAACAACGCTGCCCAGCA
CCCAGAGGAGCACCAGAACACAGCGCCGGTCACGGAAACGGCCACGAAAGACAGGAAAGAAGAAGCCTTG
CCTTGTGCTGAAGCCACATTAAATGGCCCTGCTTGATGACACAGATGCAATGGGACGTGTGTGATCCAGG
CCAGGCTGCTACCTGGTGATGCAATTTGTCCATTTTTTTTTTTCCTTTTTTTTTTTTTTTCCCCTCCCCC
CCCCCATTTTAATTTTATTTTTTAATAAATGCTGCATTGATGAGAGAGCTGGCATTCAGGACCAGACCCG
GAGTTTCAACGCCAACAATCTGTTCTGAAAAGACACTCGCATTGTCTAAATGTAGCATCCATCGGTTCGT
CGTCATCACAGGAATGATGGGATTCTTCCCCAGCAAGCCTTCTGCCTAACTTCAGTTCCTGTCCCCTCCC
CTTCTCTCCCTTGGTTTTGTTTTGTATTTGGGGTTCAAGTCCTATTTTCTTAGTGTTATTGCACACAGTA
TTCAGCTTCTCTTCAGAAAGGTAGCAGGTCTAACGCTGGGACACGGACAGCACGCAGCAGTCCCGCAGTC
GTGTGACCAAAGTTCCTGATGGAGCTGCCCTCGGGGGGCAGCATTTGCACCGCTTTTTGTATAGCAATAA
AGCCTTATCAGAAACATTTCATAGGAGGAAAAGATGCAAACACTTTAAACGGGACGAGGCAGGGAGGGGT
TTTCTTTTTATTTTTTTTTCTTTTGTGTGGGATGGGAGGGATCTCACTGACGTCGTCCCAAGCCAGAGGC
CAGGTAGCTTAACCTGCTGTCATGCTGAACTGTCTCGAGAAGCAGCCAGGCTCTGCGTGGCTCCGGTGAA
TTGATTGCTCCGTGCTCTGTCAGTGAGAGGCAGCCTGGTTCTCTGCACGACCTCGGGTTGGCCTCTGCTG
CCTGAGCCATCACAGCTCCACCTCCCAGATGTGCTCCGTTGGCTGCAGAGGATGCACAGAAGGTAACGAG
GCCGAGAGGAGGGCGATGCGCCGGACTGCTGCCCTGCGGGAGCAAGAGCAGATATGGCACAAACAGGAAC
AGCAACACTTTTGCACTTTGTACCTAGCATTGGACAACATTGGAGAATGAAATGGCCCCAGCACAGGACT
CCTGCTGTTACTTTACCCCCCCTCCCCCCCTCCCTGGGGCAGGCGGTCGTGGTGAGCTGGGGGACGTGGG
ATGGTTGAGCACAGCAACACACAGCACCGGACTGCACCTCACGCTGCCTGGGAGCAAGGTCAGTTACAGA
GATGGGTGCTTACCCACGCAGCACAGGACCTGCCATGGACCTGTAAGGACCGTGCCAGCTCTGCTCTGGT
TTTTACCCCTGCGTTGAGCTCCTTCCCAGACGGACTCGTGCACACAGATCATACAGCTGTAGCTGTTGGG
CCGCTGCAGCCCCGAGCTGCGGGTGGTGGCAATGGGTCACCACCCCCTGCCAGCCTGCCTGGTGTGTAAG
CCGTGTGCTGGCACCAACCCATCAGCATCCAGCGCTGCTTCTTTCGTTAGATCTGAGCTGGAAGACCGTT
CACTTTGGAATAAAAGCATGAAGCTCGACACGTAGGTAGCCAAATAGCTTCTTTTCCAATGTATTCCCAC
CTGTGCATAACGAGAGACTTGACCCTGTGAGTATGAGAAGTACCTCGCTCCAATCTGTTGTTACGAGCAA
AGGGCATCCTAGCC
>MSTRG.14.4 gene=PPP6R2
GCCGCCGCCATTTTGGAGCCAGCCTTGCTCCCGCCGCCCGCTGTCAGCGCAGCCCCGGCCGCGCCGCCCC
TCCTCGCTCCGCGGCCCTATGCCCGCGGGGAACCTCGCAGCCAGGCAGCGCCTCACCGCGGGCCGGAGGG
CAGCGCCGGACCCCCGACAGCAGCAGGTGAGACCCTCGAGCCGAGCTGTCACCGGGCCGCGGCCTGCGCG
CTCCGCCGCCCTCAGGGGCTCCGTCAGCGCCCGCTTCGGCCCGCTCTTATTTGTACCCAGCCGGGGGTTG
GGAGCGCTGCTCGCGGCGGGGAGGGAGGCCTGGCGGGGCCGTGCCGGCACGCAGCCCATAGGAGGAAGTG
GGACGGCGGCACCGCCGTTCGTCAGTTGGGTATCGGAAAGGAGAAGGCTGCGCTTTGGTTGCCGTGCGGG
GTTTTGCTCTTCTGTGGGTTCGCTCAGCCCGGACGGACGGAACGATGGGTGGATAAAAAAGGGCTTCTTC
GCGTTCGAAGCTGCCCGAACGCTGCCGCGGTCGAGGAAATAATAAGGAGATCGAGCCCTTGGGAGGGTGG
TACGGCGACTTCCATAGCAACCCACGGATAGAGAAAAAGAATTCACACTGGATGAAGATAATTATCTGAA
GCTGGGTATATTCCAGGAACCGTAACCCAAATGTTTCTCTGTCTGTGGAGAAGATCTCAAGTTTGAAATC
ACTTCTACTGAAGGTGTGTGTCCCATCATCATGTTCTGGAAGTTTGATTTGAACACGACGTCGCACGTGG
ATAAGCTGCTGGATAAAGAAGATGTGACACTTCACGAGCTGATGGACGAAGATGACATCTTACAGGAGTG
CAAGGCACAGAACCGCAAGCTGCTGGACTTCCTCTGCCAGCAGCACTGCATGGAGGAGCTGGTCAACCTC
ATCACACATGAGCCCCCCATGGACATGGATGAGAAGGTCCGCTTCAAATACCCCAACACCGCCTGCGAGC
TGCTGACCTCGGACGTGCCCCAGATCAACGACAAGCTCGGTGGGGATGAGACCCTGCTCAACATCCTCTA
TGACTTCTTGGATCACGAGCCACCCCTGAACCCACTGCTTGCCAGCTTCTTCAGCAAGACCATCGGGAAT
CTCATCGCAAGGAAAACAGAGCAGGTGATCGCATTCCTAAGGAAAAAGGACAAATTTATTAGCCTGGTGC
TAAAGCATATAGACACATCAGCCATGATGGACCTCCTGCTTCGCCTGATCAGCTGCGTGGAGCCCGCGAC
GCTACGGCAGGAAGTGCTGAACTGGCTTAACGAAGCAAGAATTATTCAGAGACTTGTGGAGCTGATCCAT
TCAAGCCAGGATGAGGATAGGCAATCAAACGCTTCCCAGACCCTGTGTGATATCATAAGATTGAGCAGAG
ACCAGAGCAATCAGCTGCAGGATATACCTGAGCCTGATCCACTTCTCACCGCACTGGAATCGCAGGAATG
TGTGGAGCAACTCCTGAAGAATATGTTTGATGGAGAGCAGACTGAAAATTGCATAGTGAATGGAACGCAG
GTTCTGCTAACGTTGCTGGAAACGAGGCGTTCTGGGGTGGAAGGACTGATGGACTCATACACTCAGGGAT
TTGAAAGGTCTTACACTGTCAATAGCAGCATCTTACATGGCATTGAACCGAGGCTAAAAGATTTCCACCA
GCTGCTGCTCAGCCCTCCCAAGAAAACAGCAATCCTGACTACAATTGGTGTCCTGGAGGAGCCTCTGGGC
AATGCTCGTCTTCACGGATCTCGCCTGATTGCTGCTCTGCTCCACACAAACACTCCCAGTATTAATCAGG
AACTATGCAGACTCAGTACCATGGATTTATTACTTGACTTATTTTTTAAATACACGTGGAATAACTTTTT
GCATTTCCAAGTGGAATTGTCCATAGCAGCTATTCTCTCACACTCTGTGCAAGAGGGAAGAACTACTGCC
AATGACTCAGAAAGCAGAGAAGAGGTGCTGAATGGAAACGTGACCACGGAGAACCAAGAAACTCCAGAAA
ACAACACGGAGAATATCATGGTTACTCATTTGTTCCAGAAGTGCTGCTTAGTGCAAAGGATACTGGATGC
CTGGGAAGCCAATGACAAAATACAGGCAGAAGGGGGAATGAGGCGAGGCAACATGGGCCACCTCACCCGC
ATCGCCAACGCCGTGGTGCAGAACATGGAGAAGGGCCCCATGCACACCCAGATCACTGAGTTCATCAAAG
AGCTACCTGAGGACTGCAGAGGGAGATGGGAGAGCTTTGTAGAAGAGACACTGACAGAAACAAACAGGAG
GAACACGGTGGATTTGGTGAGCACTCACCATCTGCACTCTTCCAGTGAGGATGAGGACATTGAGAGTGCT
TTTCCCAATGAGCTTTCTCTCCAACAGGCCTTCTCTGAGTACCAAATCCAGCAGATGACAGCAAACTTCG
TGGATCAGTTTGGCTTTAATGATGAGGAGTTTGCTGACCAGGATGATAATATCAATGCTCCTTTTGACAG
GATTGCAGAGATAAACTTCAACATAGATGCAGACGATGACAGCCCCAACGCTTCCCTCTTCGAAGCCTGC
TGCAATGAGAGGATCCAGCAATTTGATGATAACGAAGAAGAAGAAGATATCTGGGAAGAGAAGGAGATAA
CCTATGCAACACAAGTTAAATCGAGAACGAGGTTTGGAGCATCTCAGGCCTCAGAGAGTTCATCAAAAAG
TGATCTTGAGAATGGAGACCACGATGGCAGCGTGGACTCGGAAGAAGAGGAGGAAACAGAACAGCAGGTG
CCTTCTTCCTCAGCCAACAGCAACAAGAGCAATGCTGCAGAGCAGAAAGAGCCCGACTCTTCTGAAGGCT
CCGGGTGGACCGCAGTGTTTGAGCCCGTCAGCTCGAAGCCCCCCACCCCCTGCGTGGCCATGGATGTTGG
ATCCAGTGTGTGGGACTCAGCAGCCCCAGAGAACGCGGCACCGGAGAAGGGGTGGGCCAAGTTCACGGAC
TTCCAGCCCTTCTGTTGCTCCGAATCGGGCCCACGGTGCAGTTCTCCTGCAGACACAGAAAGCAGCGATT
CAGACGGCAACCCGAAGCAGAGTCAGGACAAGAACTTCAGCACGGCCTCTCCCTGCGTCTGGAACGTCTG
CGTCACGCGGAAGGCACCGCTGGTGGCCTCGGACAGCAGCTCCTCGGGCGGCTCAGACAGCGAGGATGAG
GATGAGAAAGGAGACGTCGTCACAGAGACCATCAGCACAGGTGCAGGCCAGGAAACAGTCAAGCTGACGA
TGGATGCAAAGAACGAGAAGGCCGTTTTCACCAGCGATGCGGGCTGCATGGTGATTGATAAGCTGACCAT
CACAGACATGGGAACGACCAAAGCATCCAAACCACTGAACAACGCTGCCCAGCACCCAGAGGAGCACCAG
AACACAGCGCCGGTCACGGAAACGGCCACGAAAGACAGGAAAGAAGAAGCCTTGCCTTGTGCTGAAGCCA
CATTAAATGGCCCTGCTTGATGACACAGATGCAATGGGACGTGTGTGATCCAGGCCAGGCTGCTACCTGG
TGATGCAATTTGTCCATTTTTTTTTTTCCTTTTTTTTTTTTTTTCCCCTCCCCCCCCCCATTTTAATTTT
ATTTTTTAATAAATGCTGCATTGATGAGAGAGCTGGCATTCAGGACCAGACCCGGAGTTTCAACGCCAAC
AATCTGTTCTGAAAAGACACTCGCATTGTCTAAATGTAGCATCCATCGGTTCGTCGTCATCACAGGAATG
ATGGGATTCTTCCCCAGCAAGCCTTCTGCCTAACTTCAGTTCCTGTCCCCTCCCCTTCTCTCCCTTGGTT
TTGTTTTGTATTTGGGGTTCAAGTCCTATTTTCTTAGTGTTATTGCACACAGTATTCAGCTTCTCTTCAG
AAAGGTAGCAGGTCTAACGCTGGGACACGGACAGCACGCAGCAGTCCCGCAGTCGTGTGACCAAAGTTCC
TGATGGAGCTGCCCTCGGGGGGCAGCATTTGCACCGCTTTTTGTATAGCAATAAAGCCTTATCAGAAACA
TTTCATAGGAGGAAAAGATGCAAACACTTTAAACGGGACGAGGCAGGGAGGGGTTTTCTTTTTATTTTTT
TTTCTTTTGTGTGGGATGGGAGGGATCTCACTGACGTCGTCCCAAGCCAGAGGCCAGGTAGCTTAACCTG
CTGTCATGCTGAACTGTCTCGAGAAGCAGCCAGGCTCTGCGTGGCTCCGGTGAATTGATTGCTCCGTGCT
CTGTCAGTGAGAGGCAGCCTGGTTCTCTGCACGACCTCGGGTTGGCCTCTGCTGCCTGAGCCATCACAGC
TCCACCTCCCAGATGTGCTCCGTTGGCTGCAGAGGATGCACAGAAGGTAACGAGGCCGAGAGGAGGGCGA
TGCGCCGGACTGCTGCCCTGCGGGAGCAAGAGCAGATATGGCACAAACAGGTTATCAGGTGTTTGCTGGC
TTTTTTGGAGACTATTGTATTTTCAAATGATTATTACGAAAATCCTTTTTTTTTTTTTTTTTCTTTTTTT
TTGTCGTCGTTTTTTTTTTTCCCTTTTTTTTTTTTCCCTTTTTTTTTTTTTTCACTTCTGTTTGTTTTTG
TTCTGTTTTTAAAGTTTTTTTTTTAATGGATGCAGGAACAGCAACACTTTTGCACTTTGTACCTAGCATT
GGACAACATTGGAGAATGAAATGGCCCCAGCACAGGACTCCTGCTGTTACTTTACCCCCCCTCCCCCCCT
CCCTGGGGCAGGCGGTCGTGGTGAGCTGGGGGACGTGGGATGGTTGAGCACAGCAACACACAGCACCGGA
CTGCACCTCACGCTGCCTGGGAGCAAGGTCAGTTACAGAGATGGGTGCTTACCCACGCAGCACAGGACCT
GCCATGGACCTGTAAGGACCGTGCCAGCTCTGCTCTGGTTTTTACCCCTGCGTTGAGCTCCTTCCCAGAC
GGACTCGTGCACACAGATCATACAGCTGTAGCTGTTGGGCCGCTGCAGCCCCGAGCTGCGGGTGGTGGCA
ATGGGTCACCACCCCCTGCCAGCCTGCCTGGTGTGTAAGCCGTGTGCTGGCACCAACCCATCAGCATCCA
GCGCTGCTTCTTTCGTTAGATCTGAGCTGGAAGACCGTTCACTTTGGAATAAAAGCATGAAGCTCGACAC
GTAGGTAGCCAAATAGCTTCTTTTCCAATGTATTCCCACCTGTGCATAACGAG
>MSTRG.13.1 gene=MSTRG.13
GTGTAGCGTTGAGTTCCGGGCTGGAATCCCATTGCTGGTCCCCGGAGAGGTGAGGTCCTCTCTCCAACCC
ACCCGTAGGTGATCAATCCCTCTTATTACAGCGTGCCACGGCCCAGCCGGGCGCTGCGAGCTCTGAGCAC
AGGGTTGGCAGGTTCCAAAACCGTTCACAAGGAGGGTTTGGGCTGCGATTTTACCTCTGCATGGCAAATT
GCAAAAAGAAACCTTCGGTCGGGGCAGCCGTGCGTCGTTAGCTAATTATGGACAGTGCCTTAGCTTCTCT
CCAGGATTATGCACCGTTTCTATAGGTCTGAGCTGAAGCGGGAGCCTCCAGAAGCACATGCCGTGCGTTA
AACCATCTCTGCAAATGCGTTTCGGTGGTGTGGCTGAAGTTGGCAGGCCGCAGGGAGTGAGGAGGTGATC
TCTGGGTGATGGTTTCCCTCCGTGGCAGCTGCCGGCGGTGCCATCCGATGGGCCGTTCCCAGGACCCCGA
GCAGCTCTTGCTACGTACGTATGCACAGAAACCTCCTGCCGGATGGATCGTGAGCAACGAAGCCCCAACG
TGTTCACTTATCTCACCCAGAGCTCACTTACCTCACTGCTGGAAGGGCATTACGGTACCGCTCCGACCTC
TCCATCGAGCGTTGTACAAAGGTTGACCCTTTCCCAATGACTGTTACCTGTCGCCTTTTCCCAGCCTGTG
TATAAAGATGTTGGTGAGATGCACTGCGTGCAAAATGTCTTTTTGTGTCTCTCCGTGGGAGCTGTGGGGG
CATCTCCGCGTAAAGGGCGCATTCTCCCCCCGTCTCTTTATTATTTCCCCATCTGTTTGGACAGATGTCG
ACTATTAAAAACCTTTTCTGGGCGGCTCCGTTCTCCTTGCTGGTTGTTCAGAGCTCTCTGAAAGCTGCG
>MSTRG.16.2 gene=SBF1
CGGGCGGGCGGGCAGCGCGGCGGCGGCGGACGGGCGGTGAGCGCGGCCCTCCCCGCGCGGCCCGGCCCGG
CCCGCCGCCATGGCCCGCCTCGCCGACTACTTCGTGCTGGTGGGCTACGACGCGGAGAAGCGCGGGAGCG
GGGATGGCCAGGGACAGATCCTGCAGCGCTTCCCCGAGAAGGACTGGGAGGACAACCCCTTTCCTCAAGG
CATCGAGTTGTTCTGCCAGCCCAGCGGTTGGCAGCTGTTCACAGAGAGGAATCCCCCCACCTTCTTCGTG
GCCGTGCTGACTGACATCAACTCAGAGAGGCACTACTGCGCCTGCTTCACCTTCTGGGAGGCTGTGGAGA
GCACGCAGCCTCAAAGCCACCCCAGGAATGGAGAGGAGGAGGAAGAGGAGTCGGCGTCTCCCGTCCAACC
GGCGCAGCTCTTTGCTCCCAAGAGCCTGGTGCTGGTGTCACGGCTGGACCACGCCGAGGTGTTCAGGAAC
AGCCTGGGCTTGATCTACACCATCTATGTAGACGGGCTGAACGTGTCCCTGGAGAACGTCATTGGGAACT
TGCTGACGTGCACCATCCCCATCACCGGTGGAGCCCAGCGGACGATCTCGCTGGGCGCAGGGGACAGGCA
GGTGATCCAGACACCCATCAATGACTCGCTTCCCGTCAGCAGCTGCAGTGTGGCTCTGCTCTTCCGGCAG
CTCGGCATCACCAACGTGCTGTATCTCTTCTGCGCAGCGCTCACTGAGCACAAGATCCTCTTTCTCTCCA
GCAGCTACCAGCGGCTCACCGATGCCTGCCGTGCTCTCCTTGCACTTATGTTCCCCCTTAAGTACAGTTT
CACGTACGTACCCATCCTGCCTGCACAGCTCCTGGAGGTACTGAGCACGCCGACACCCTTCATTATTGGA
GTCCACTCCATCTTCCAGTCGGAGACACAGGAGCTGCTGGATGTCGTTATTGCAGACCTGGATGGGGGCA
CAGTGAACGTCCCTGAGTGTGTGCACATCTCTCTGCTCCCTGAGCCTCTCCTGCAGCAAACCCGCGAAGC
CCTCTCCATGGTCTTGGACCCAGAGCTGGAGGTGGCAGATCTGGCATTCCCCCCTTCTACGATTTCTGCT
TCATCTCTCAAAATGCAGGACAAGGAGATCCGGGCTGTCTTCCTCCGCTTGTTTGCACAGCTGCTGCAGG
GCTATCGTTGGTGTCTGCACATCATCCGCATCCATCCTGAGCCCGTCATCCGCTTCCACAAGGCAGCCTT
CCTGGGACAGAGGGGGCTGACGGAGGATGACTTCCTCACCAAGGTGCTGGAGGGCATGGCCTTTGCTGGC
TTTGTGACAGAGCGGGGGGCCCCGTACCGCTCCATCGACCTGTTTGATGAGCTTGTTGCTTATGAAGTGA
AGCGCATGCGTGCAGAAGAGGGGAACAAGCAGAAAATATTGCGGCACATCAAGGAGCTGGCAGAGAAACT
TTACAAAAATGAGAACCCGTACCCCGCCGTGACCATGCACAAGGTGCAGAAGCCCACTGAAGGCTGTCAT
CTGCGCCTGCACCAGAAGCCCTTCCCCCGTTTGGATGAGGGCACAGTGCAGTGGATCATCGACCAGGCCA
CAGCCAAGCTGCAGACAGCCCCTCCAGCTGTGAAAGCAGAGAAGAAGTGCATGGTGCCCTCGGGCCCCCC
CATCGCAGCCATCATGGAGCGTAATGGCAATGCTTTGGCCAACAGCGCCCGCCGCCTGGAGGTGGTTCGG
AACTGCATCTCCTATGTCTTTGAGAACAAGATGTTAGAAGCCAAAAAGTTATTCCCTGCTGTGCTGCGTG
CCATGAAAGGCCGAGCTGCCCGGCACTGCCTGACCCAGGAGCTGAACCTGCACGTGCAGCAGAACCGTGC
CGTGCTGGACCACCAGCAGTTCGACTTCATCGTCCGTATGATGAACTGCTGCTTGCAGGACTGCACGGCC
ATGGACGAGCATGGGATTGCAGCCGCGCTCCTGCCCCTGGTCACCGCTTTCTGCCGAAAACTGAGCCCAG
GCATCACGCAGTTTGCCTACAGCTGTGTGCAGGAGCACGTGGTGTGGACCAACATCCAGTTCTGGGAAGC
TATGTTCTACAGTGACGTGCAGAACCACATCCGAGCCTTGTACCTGGACAGCAGTGAGGAGAACCACGCG
GACGAGGAGAGCACGGAGGAACCCCAGGAAGCCAGGTCTGCCCTCGAGATAGCATCAGAGCAGCTGAGGC
TGTGGCCCACCATGAGCCGAGAGAAGCAGCAGGAGCTGATCCAAAAGGAGGAGAGCACGGTTTTCAGCCA
GGCCATCCACTACGCCAACCGCATGAGCTACCTGCTGCTGCCTCTGGACACCAGCAAGAACCGCCTGCTG
CGCAGCTCCGGGCTGGGGGACGTGGAGAGCGTCAGCAACAGCTTTGTCACCAACAGCATCGCTGGCAGTG
TGGCCGAGAGCTACGACACGGAGAGTGGATTCGAGGATGCTGAGAGCTCAGACGTGGCCAACTACGTGGT
GCGGTTCATCAACCGCTTCGTGGACAAAGTCTGCACTGAGAGTGGAGTCACCAACGAGCACCTGAAGGGG
CTGCACGTCATGATCCCTGATATCGTGCAGATGCACATAGAGACACTGGATGCTGTGCACAGGGAGAGCA
AGAGGCTTCCTCCCATCCAGAAGCCAAAGCTGCTGCGCCCCAACCTGTTGGTGGGTGAGGAGTGTGTGAT
GGAGGGGCTGCGTGTGTACCTCATGCCCGACGGGCGGGAGGAGGCCGCCGGGGGGAACATTGGGGGTCCA
CCTCTTCTCCCCGCGGAAGGAGCCATCTTCCTCACCACGTACCGCATCATCTTCAAAGGCACCCCCACAG
ACCCCCTGGTGGGGGAGCAGGTGGTGATCCGATCCTTCCCCATCTCCTCGCTGACCAAAGAGAAGAAGAT
CAATATCCAGGCCCAGGTGGATCAGTTCATCCAGGAGGGCCTGCAGCTGCGCTCGTGCACATTCCAGCTG
CTGAAGATTGCCTTCGATGAGGAGGTGGCTTCAGACAGCGCCGAGGTCTTCAGGAAGCACCTGCACAAGC
TGCGTTACCCCCAGCATGTGCACGGCACCTTCGCCTTCACCGTGGGCCAGTCTCCCAAGCAAGCCATGCA
GCCCAAGGCCAAGGAGAAGAACCCCTCGCTCAGCTCCCAGCAGGTGACCGATATGTTCCAGGGTCTGACA
GTGGGGGTCATGTCCCTCGGGCACCTTGGCCATTCGACCACGACGCTCTCCAAAAACCTGGTGAAAAATG
CCAAGAAAACCATTGGCCGACAATATGTGACACGCAAGAAATACACACCGCCTGCCTGGGAGCAGCGCAG
CAGCCAGCACTTCCCGGAGGACAACGAGGATGAGATCTCAGTGTCCGAGGAGATGGACAGGAGCACTTTG
ACCCCCACCACGACCATCAGACCCTCGGAGAAGATGACCATCAACCACCTGGTGGAGCGAGCCTGCTGCC
GTGACTACCAGCGCCTGGGGTTGGGCACACTCAGCAGCAGCCTCACACGTTCCAAGAACGAACCCTTCCG
CATCTCCACGGTGAACCGCATGTACGCCATTTGTCGGAGTTACCCCGGGCTGCTCATCGTGCCGCAGAGC
ATCCAGGACAACACCATCCAACGCATCTCCCGCTGTTACCGCCAGAACCGCTTCCCCGTGGTGTGCTGGC
GCAACTCCCGCACCAAAGCCGTGCTGCTGCGCTCCGGGGGGCTGCACGGGAAGGGCGTCGTGGGCCTCTT
CAAGTCACAGAACGCTCCCACTGCAGGCCCCTCGCAGACGGACTCCACCAGTTTGGAGCAGGAGAAATAC
CTGCAGGCTGTCATCAACTCCATGCCCCACTACGCCGACGCCGGCGGGCGCAACACGCTCAGCGGCTTCA
CCTCTGCTCACATGAGCAGTGCAGGGCTGGGTCACAGAGCCAGGGTCATCACCCTGTCCACCCCCAAGTG
CGTGTCGCCGAAGGGCCGCGAGTCGCCCCGAGGCAAATGGGGCAGCATCCGTGCCAGCGGGCGCATGAGC
AGCTATGCCCTGAATGTGGAGATTGGCTCACGGCTGGCTGGGAAGGACCTGCTGGGTGCCCAGCACAACG
GTGCGCCCGCCGAGGCCAGCTTCCTGCGTCAGCACCGCGCCTCGCTCTACATCATTGGGGACAAGTCACA
GCTGAAGGGGGTGAAGCCAGACCCGCTGCAGCACTGGGAGGTGGTGCCCATCGAGGTGTTCGACGTGCGG
CAGGTGAAGGCCAGCTTCAAGAAGCTGATGAAGGCCTGCGTGCCCGGCTGCCCCTCCACCGACCCCAGCG
TGGCCTACCTGCGCTCCCTGGAGGAGTCCGAGTGGCTCTCACAGATCCATAAGATCCTGCAGATTTCAGT
GCTGGTGGTGGAGCTCCTGGACACGGGTTCCTCTGTGCTTGTCAGCCTGGAGGACGGCTGGGACATCACC
ACACAGGTGGTCTCCTTGGTGCAGCTCCTGTCGGATCCCTACTACCGGACGCTGGAGGGCTTCCGCCTGC
TGGTGGAGAAGGAGTGGTTGTCCTTTGGGCACCGCTTCAGCCACCGTGGAGCCCAGACCTTGGCTGGCCA
GAGCAGTGGCTTTGCTCCCATCTTCCTGCAGTTCCTAGACTGCGTGCACCAGATCCACCTACAGTTCCCC
ATGGAGTTCGAGTTCAGTCTGTACTACCTGAAGTTCCTCAGCTACCACTACATCTCCAATCGGTTCCGGA
CCTTCCTGCTGGACTCCGACTACGAGCGCATCGAGCTGGGCCTCCTGTATGAGGAGAAGGGTGAACGCAA
ATGCCAGCAGGTCTACAAGTCCATCTGGGATTACATCGACCGGCTGAACAAGAAAGCTCCCATCTTCTTC
AACTACATGTATGCCCCCGAGGATGGGGAGGTGCTGCGGCCGTACAGCAACATTTCCAACCTGAAGGTGT
GGGATTACTACACAGAGGAGACTCTCTCCGAGGGCCCCTCCTACGACTGGGAGTTGGTGCAGGGGCAGCC
CGAGCACATGGAGGAGGCAGACAGGCAGGACACGAGCGCACCGCAGACCAAGCGCAAAATCATCTGGCCC
TGCTACGACAACCGCAGCCGCATGGAGCCCGACGCCATCTCCAAGCTGCTGGAGGACCTGCACAACCTGG
AGATGGAGCTGGGACAGGTCCCGGAGCGCTGGAAGGACACGTGGGACAAAATCAAAGCCTCGCAGCGCAC
CGAGGCTCGGCAGGAGGGCAGCCGGACCCCCAGCTCCCTGCTGATGTCCTCGGGGCTGTCGCACCACCGC
CGCTCGCTGGGGATGTACCTTCAGGAGAGCGGCGTGGGCTCCACCCTCAACCTCAGCCTCGACAGCGACA
CCAGCAGCACTTCCACCCCGTCCAGCGGGAAGCAGGGAGGCCGCAGGAGCACCAGCACGTTGTACAACCA
GTTCCAGATGTCAGAGAGCGAGAACAGGTCCTACGAGGGGTCTCTGTACAAGAAGGGAGCCTTCATGAAG
CCCTGGAAGCCTCGCTGGTTCGTGCTGGATAAAACCAAGCACCAGCTGCGGTACTACGACAGCCGGATGG
ACACGGAGTGCAAAGGGGTCATCGATTTGGCTGAGGTGGAGTCCATCACGCCCGGAACCCCCACCATGGG
GGCCCCGAAGACGGTGGACGAGAAAGCGTTCTTCGATCTGAAGACGACGAAACGCGTTTACAACTTCTGC
GCCCAGGACGTGCAGTTGGCCCAGCAGTGGATCGACCGCATCCAGAGCTGCTTATCGGACGCCTGAGAGC
CTCTCAGGGAGAGCCCCCAACCCACGCACGGCCGTCTGCAGCGGAGCAGAGCCCGGCCCTGAGCCGGGGC
TGTGACTGCAGAGCAGGAGGTGGACCCTCCGCAGCGGTGGGACAGCACAGCGCAGCGCAGCACCCCATCC
GTGGTAGGGCTGCGTTGTGGAGGACTGCTGTTGAAGCGGGTTGGGGCAGCGCGGCCCCGTGCAGCAGCAG
CAGCAGCAGCAGCAGCAGCAGCAGCAGCAGCCACGGCAGCGTCGGACCCTGCAGGGAGCGGGCGCTGCAC
GGCTGCTGCCCCCCACGCGTTCCCGCTGCAGCGACAGCCCTCAACCCTCTGCCCGTCCCTTTGTGCAGGG
TTATGGGGGAGGGGGGGGGGGGCCCCACGCTGAGCCCGGGGTGGGGGTCCGGCTGAGCTGCAGCGGTGCC
GGGCGATGACGCAAAGGCTGAGCGCAGCGCTGTGCAATCCCTGCTCCTTTCTCCCCCCCTCCACCGCCCC
ACATCAGGGCTCCATCCCTGGGGGAGCAGCACCGTGGGCTTCAACCCCTCCCCGAGCCCCCCCCGCCCCC
CCCCAGGGCTGCGCTCTGTGCTCAGATCACGGCCCTGCAGCGCTGCCAGGCTGAGCCCACAGGATTTTGG
GAGGGGTAGCGGGGGGGAGGTGGTGGTGGTGGTGGTGGGGGGGTCCCAACCCCCAGCTTTGTGCCCCCAC
TGCCCCCCACCCCCCTCCTTGCTGTCCCAGCATCAGCGCAGAGGGGGAATTCTCGGTACACAAACAGATC
CCGCACCCCCCCCCCCCCTGCACAGCGTAAGCACTGGGAGGGGGGCTCAGCTCATCCTGCACCCCCCACC
CCCCTCCTGCAGCTCTGCCGCCCCCCGACCCGTCTTGTTTTTAAGAGTACAATGTTTTATTTCAGTGCAG
AGCTCTTTGTACAGTCTTAACCCCCCTCCCCCTGCAAACCCCCATCCCATCCCCCCCTTGGACCCCCCCT
TTTATTTCTGGTCCCACGATGGCCGTGGCAGGTAGCTGACGTTCCCCAGGAGGTTTTGTAATCGTCCCCC
GAGGAGCAGTTGTAGATGATTTGAAGTTCTTTCTGTACATTGTGTCAAACATGACAAAGAGTCCTTGTAT
TGTATTGTGCCTAGAGGGGAAGAAAAGAGGTTATTCTATAAAAACACAGAGAGAGAAACTGAGAGAGAAA
CGAACCGAGTTTAATAAAAAAGAGAAACGGATCCGAGGCGTTCCCGGCTGCCTCCATGCAGAGCTGTGGG
GCTGAGGACCCCCCCAGAGCCGCCCCCCACCCCCCCATAGGAATCCACCACCGTGAGTCCATTTCCAGCT
GTTTATTGACGGGCAGTCGGGGTTTCACAGCCTAAAACCGACAGCGGAGGGAGGGATGCAGGCTTCTGCT
TTTCCTTTTTCTTGGGTTTTTTTTTCCCTTTTTTACAAAAAAAGCCAAAATAACCCCCAAAATAAGCCCC
AAAATAAGCCCCCCAAATAAGCCACCAGCATCAAATTTTTGTTAGCTTTTGTTTTTTTTTTACAATATAA
AAGTTTCTGACAGCAGAGAGAGACTAAAAGTACGCCTGGAATCGCTCAGGAACAACAAATGGGGGGGGTT
GGGGGGGGGGAAGCAGTCATCAAACCCATCCCTGCTGCACACACACACACACACACACACACACACACAC
ACACACACACACGGCCTGCACAGACCCGGCTTCGGTGCAGAAGGGCAGTCAGCCTGGTGAGGAAAAGGCC
CTCCCAATGTCATTGCACGGCGTGCGCCCCCTCCCCCACTGTGCCCCCAACCCCTCCCCCACTGTGCCCC
CAATCCCCCCCCAAAGACATTAGGATCCCCCCCCTGGGCAGTGATTCTTATTGCTTATACGGAGTGCAGC
CAATGTGGGGTCGGTGTATGGAGAGGAGGGAAACGGAGCCCTATAAGCGGAGGGTTCTTTGGGGGGTGGG
AGGCTGTGGGGGCGCTGTGACCCAATGATGGGGTAGGGGGGGTTGGGAGGGGTGGGGGCTGAGGCTGGGG
ATGGTGGGGTGCCAACAGTGGGGCTGCCATGGGGTCAACATCAACACCATTGCAGTGCCAACGGTGGGGC
TGCCATAGGGTCAACAGTGGGACCACTGTGGTGCCAACAGTGGGGCTGCCATGGGGTCAACAGTGGGACC
ACTGTGGTGCCAACAGTGGGGCTGCCATGGGGTCAACACTGGGGCTGACATTGTGCCAACAGTGGGGCTG
CCATGGGGTCAACATTGGGACCACCATGGTGCCAATACTGGGGCCGCCATGGGGTCAACACCATCACCAT
TGCAGTGCCAACAGTGGGGCTGCCATGGGGTCAACACCAACACCATTGCAGTGCCAACAGTGGGACCAAC
AGTGGGACCACTGTGGTGCCAACAGTGGGGCTGCCATGGGGTCAGCACTGGGATGGCCATGGTGCCAACA
GTGGGGCTGCCATGGGGTCAATATTGGGACCACTGTGGTGCCAATACTGGGGCCGCCATGGGGTCAACAC
CATCACCATTGCAGTGCCAACAGTGGGACCAACAGTGGGACCACTGTGGTGCCAACAGTGGGGCTGCCAT
GGGGTCAGCACTGGGATGGCCATGGTGCCAACAGTGGGGCTGCCATGGGGTCAATATTGGGACCACTGTG
GTGCCAATACTGGGGCTGCCATGGGGTCAACACCATCATCATTGCAGTGCCAATGGTGGGAATGCCATGA
GGTCAACATTGGGACCACTGTGGTGCCAACAGTGGGGCTGCCATGGGGTCAGCACTGGGGCTGACATTGT
GCCAATACTGGGGCCGCCATGGGGTCAACACCATCACCATTGCAGTGCCAACAGTGGGGCCAACAGTGGG
ACCACTGTGGTGCCAACAGTGGGGCCGCCATGGGGTCAACATTGGGACCACTGTGGTGCCAACAGTGGGG
CCGCCATGGGGTCAACATTGGGACCACTGTGGTGCCAACAGTGGGGCTGCCATGGGGTCAGCAGTGGGGC
TGCCACTGTGCCAAGAGTTGGGCAGCAGTGGTTCGGGTCCTGGCAGTGGTTCGGGTCCTGGCAGGGAGCA
GAGCTCCCGGCTTGTGAGAAGTGTGGGTGTGTCAGTGAGCAACGACGCGCATTACCCACTATGCACACAG
ACACAGACATGTATGCATATCCACATACATGTATGTATGCACGCACGCACACGTGTGCATATCTACATCC
ATACGTGTGTGCGCACGGCGGTGCTGCCCAAACCCGGATCAGATAAGACAGAAACAGATGGAAAAGCAGC
TCTGGAGTGGAGGAATTCAGAGCCCTCCATTTATACCCACTGTGCGCACAGCATTTGGGCG
>MSTRG.18.2 gene=LMF2
GCGTGCTGACGTCACGCACGGCGCGAGCGCGGGGACGTGTCGGTGCCGCCGGGCCCGCCATGGGGGAGCC
GCCGCGGCGGCCCCGGGAGCTGTTCCTGGCCGGGTTGGCTGCGGCCTACCTCGCCGCCTTCGTCTCGCTC
TACCTCCAGATCCCCGGGCTGTATGGGCGTGATGGGATCCTGCCAGCCCGCCGGGTGCTGCGTCTGAGCG
GGAAGGGGCTGTGGGAACAGCTGCGTGATGTCCCCACGCTGCTGTGGCTCGGGCCGCAGCTGGGGCTGGA
CACGGAGCAGGGCATGGAGCTGCTGTGCCTGCTGGGTGCCGTCGCCTCGATGGGTGCTTTGCTGTGCGCC
CCGCTGCGTGACTGCCTGCTGTTCGCCGTCCTGCGGGTGTTCTACCTCTCACTCTACCAGGTAGGACAGG
TCTTCCTCTACTTCCAGTGGGACAGCCTCCTGCTGGAAGCAGGCTTCCTGGCCGTGCTCGTGGCCCCTCT
GCGCCTGTTCAAGTGGCGTTCCACAGCCTGGCGTCCACACGACAGCGTCACCTTCTGGCTGGTGCGTTGG
CTGCTCTTCCGCCTCATGTTTGCCTCTGGCGTGGTGAAGCTGACCAGCCGCTGCCCCACCTGGTGGGGGC
TCACAGCTCTCACCTATCACTATGAGACGCAGTGCATCCCCACGCCGGCTGCCTGGTATGCCCACCAGCT
GCCCGTGTGGTTCCAGAAGTTCAGTGTGGTGGCCACCTATGTCATTGAGATCGCTGTCCCTCTGCTCTTC
TTCATGCCCATCCGCCGCCTCCGGCTCTTTGCCTTCTACTGCCAGGTCCTGCTGCAGATCCTCATCATCC
TCACGGGCAACTACAACTTCTTCAACGCGCTCACCATCGTCCTGGCCTTCTCCCTGCTGGATGAGGAACA
CATGGGGCGCTGGATGGGGCGAGGCAAGAGGAAGCATGGCAGCTCCTGGCCCCCTACCCTGCTCTCCTTC
CTCTCCACCCTGCTGGAACTGGCCACCTACGCCTTGCTGCTCTACTGGAGCGTCCACTACTTCAGCCTGG
AGATCGACTGGGAGAAGGGGTTGCTGGAATCCAAAGTGGCCTTCACGTACCACGAGTTCACGCAGTGGCT
ACGAGCAGTGACGCTGCCCCTGGTGGGGCTGGGCTTCCTCTCACTCTCCTGGGAAATCCTCTCTGCTTTG
TACCGGTGTGCCTGTGTCCGTGGCTTCTTCTGGAAGCTGTGGGCCACGCTGCAGTGGGCTGTCTTCGCCA
CAGCTACCGTGGGGATGTTTGCCATCAGCTTGGTGCCCTTCACCTACATCGACTACGAGTCCAACGGCAA
GCTGTGGCCTGGCATCCACCAAATGTTCAGTGCAGTCGAGCGCTTCCAGGTGGTGAATTCCTATGGGCTC
TTCCGCAGGATGACGGGCGTTGGGGGGCGGCCCGAGGTGGTGCTGGAGGGCAGCTACGACAAGCAGAGCT
GGACGGAGATCGAGTTCATGTACAAACCGGGCAACGTCAGTGCAGCCCCCGCCGTGGTGGCCCCCCACCA
GCCCCGCCTCGACTGGCAGATGTGGTTTGCAGCCCTGGCACACCACAGCAGCAGCCCCTGGTTTGCCAGC
TTCGTCCACCGCCTGCTGCAGGGCAAAGAGGACGTGATCCGCCTGGTGCAGGTGGATGAGGATAAGTACC
CCTTCAGCACTCAGCCGCCCGTCTACCTCCGAGCCCAGCTCTACAAGTACTGGTTCACCCACAGCGCCGA
GAGTGGGGCGGGAGCTGCACAGTGGTGGCGGCGGCAGCACGTCCAGGAGTTCTTCCCCACTGTCTCACTG
GGGGACCCAACGCTGGATGGTCTGCTTGCCCAGCACGGGCTGAAGGACAAGCTGCCCTTGAAGCGCCCCG
TGGATGCATTCCTGCCCTGGCTCCTGAGCTCCGTGCGCCAACTCAGCCGCCCCTTCTCCCCTCATGTTGT
GCTGTGGTCCCTCTACCTGGTGGCTGCCACCACCTGCCTGCTGCGTGCCATGGCCCGCCGGCCCCGGGGG
GGTGCACCCCCCACCCGCCACAAAGCACCCAAACAGCCACGGGGGGATCAGGGGGAGAAGAACGGGCAGC
TGCGCAGGAAAGAGGGCAGGGAGGCAGAGGAGAGGGGGGAGGGCCGAAGCCGGGGGGCGGCTGATGGTGA
AGGCCCCCGTGGCACCAAGAGGAGGAAGTAGCAGTGCTGGGTGCCCCATATTCCACGCACTGAGTGCTGC
CGCTGCCCCCCACCGCCCCCAGATCCCCACCTTCTGCTCCCCCCCTCTCCCCCCAGCTCCATCCCCATGG
GGGGGGGGCTCCTGGCTGGGGCTGGCATGCTGCTCTCCTGCAGTGCCTTCATGCACAGCTGGGTCAGCGC
AGCGTGTGGCTGCTTCCTTGCCCCCATCCCCCAGCTGGGGCTGCCCCGTGCCCCCCCAGTTGGCTGGGCT
GGGGGCTGTGCTAGGGCTCAGCTGCCCTGTGC
>MSTRG.19.1 gene=ENSGALG00000013811
CCCGGCGGCACCGACACGTCCCCGCGCTCGCGCCGTGCGTGACGTCAGCACGCACGCACGCACGGCCGCG
TCGCGTGTGACGTCACGTTACGTCGCGTTTGGGCGGGAAACACAAAATGGCGGCGCGGAGGGAGCCGGGT
TCCGGGCGGGGCTGAGGGAGCGCTCTGCTTTGATCCGTTCTGCTTTATTCCTTTCTACCCGGTGGCCAAT
TGCTGGAAGGCATCAGCCAGAGAGACCTGGGGTGTGGAGGGAGCACAGCGGTCAGCTGACGATACCCAAC
TGTGCCCAACCTGCAGCTGCTGCCATGGAGGATGTGGAGTCACGCTTTGCACACCTTCTGCAGCCCATCC
GTGACCTCACCAAGAACTGGGAGGTGGACGTGGCTGCACAGCTCGGGGAGTACCTGGAGGAGCTGGACCA
AATCTGTATTTCCTTTGATGGTGGCAAAACTACCATGAACTTCATAGAGGCAGCTCTGTTAATCCAGGGC
TCTGCCTGCATCTACAGCAAGAAGGTAGAGTACCTATACTCGCTGGTCTACCAGGCACTCGACTCCATCT
CCAACAAGAAGCGGGAAAGGCAGCCCTGCTCCGTGGGACCGGACGGCAAGGATGCAGATGCAACCTTTGG
GATGGAGAAGGAAGAGTTCCTTTCCCTGGATGACATCAGCAACACCAGCCAGGCCAGCGTGGACTTGAAG
ATGGACCATCAGCCCAATGCTGTGAATGTTGTTCCCTTGACTCCAATGTCTTTGGTTCCCCCAGAAGAGG
CTGAGAAGATAAACAACCCTCTGTTCAGCCGGAAGGGGGAGATCCTGGCCAGCAGGAAGGATTTCAGGAT
GAACACGTGCACCCCTCACACCAGTGGAGCCTTCATGCTGGAGCTGGCAGGGCTCTCCCCAACGTGTTTG
CAGGATCGACACCGTGAAGAGAACAATGCCACCGGAGCAGTAGGAGCACAGTCCTCTGTCATCGGTGGGA
GGGAATCCCTGCGTGTGAGCACCGGTGCGATGCCTGTCCAGGCACTGAACTTCTCAGACGACGGAGGTGC
TGCAGGACCAGATGATGACCACGATGGAGGGGATGACTTGCCTGTGGACCCTGAGAACAACATGGAAGTG
ACTCCAGCTGCCAATGAGCACATTGAGCCACAGCGGAGTGTGCCCCAGGTGAAAGGTTACGTGCTGCGGC
AGCGAGCCCCTGCTGAGGACCTTCAGCCCCACATCAAGGAGATGCTGGATCCGTGGCAAAGCCTCGACCC
CTTTGGTGACTCTGAAGACAAACCCTTCAGGAAAGGGAGGCCTTTCCTGGTGCCGCACGGCATGGATGAC
GTGGTTGGTAGCAAGCGGAAAAGGAAGGGACCCAGAAAGCTTCAGGACTTCTTGAAATGGTTTTCTGCAA
CCTACAACAACAGTGCTGACTGCAGGAAAAGCAGGAGGAAAGGACCGACGTTTGCTGATCTGGAGGTGCT
GTACTGGAAGCAGCAGAAGGAGCGGTTCGCGGCACAGAGGAAGCTGCAGAGCAGGATGGGGCCACCCTTG
TCGCTGCCACCGGAGCACGAAGAGGAGGAGGAAGAGCTGGATGCACTGGAGAAGGAGCGGGGCGAGGAGG
ATGGGGAAGCAGCAGATGACTTTGTGGAGCATGAGGACATCCAGGAAGAGGATGTGGAGAATCTAGTCGA
GAAAGCCATGGCTCCCTGCGATGCGGACGCGCTGAGCTACGAGGAGCTGGTGAGGAAGAACGTGGAGCTG
TTCATTGCCAATTCCCAGAGGTATGTACAGGAGACAGAGCTCTCCCAGCACGTCCGCCTTTGGGAGGAGA
AGATGGGGCCGGCACTGCAGGAGCAGGAGGAGCGCACGGCCTTCGACATCCACAGCTACGGGGACAGGCT
GGCAGCCCGCTTCGGCAGCCTGGGTGAGTGGCAGTCCTTTGCCAGCCTGGTGGCCGGCCAGCCGCCCTTC
GAAGTGTGCCGCTACATGCTGGCCTCGTTGCAGCTGGCCAACGACTACACCGTGGAGGTGGCTCAGGACC
CAGGGCTGGAGGAGGCGGTGGACACGGTACGGCTGCGGCTGCTGACACGGGAGCGGGCACACGAGCGCTT
CCGCACCTATTTGGCCCCCTCAGCCCGCCAATGAGCCCCTCGCCCCATACACCCCCCC
>MSTRG.19.2 gene=ENSGALG00000013811
GTTTGGGCGGGAAACACAAAATGGCGGCGCGGAGGGAGCCGGGTTCCGGGCGGGGCTGAGGGAGCGCTCT
GCTTTGATCCGTTCTGCTTTATTCCTTTCTACCCGGTGGCTGCTGCCATGGAGGATGTGGAGTCACGCTT
TGCACACCTTCTGCAGCCCATCCGTGACCTCACCAAGAACTGGGAGGTGGACGTGGCTGCACAGCTCGGG
GAGTACCTGGAGGAGCTGGACCAAATCTGTATTTCCTTTGATGGTGGCAAAACTACCATGAACTTCATAG
AGGCAGCTCTGTTAATCCAGGGCTCTGCCTGCATCTACAGCAAGAAGGTAGAGTACCTATACTCGCTGGT
CTACCAGGCACTCGACTCCATCTCCAACAAGAAGCGGGAAAGGCAGCCCTGCTCCGTGGGACCGGACGGC
AAGGATGCAGATGCAACCTTTGGGATGGAGAAGGAAGAGTTCCTTTCCCTGGATGACATCAGCAACACCA
GCCAGGCCAGCGTGGACTTGAAGATGGACCATCAGCCCAATGCTGTGAATGTTGTTCCCTTGACTCCAAT
GTCTTTGGTTCCCCCAGAAGAGGCTGAGAAGATAAACAACCCTCTGTTCAGCCGGAAGGGGGAGATCCTG
GCCAGCAGGAAGGATTTCAGGATGAACACGTGCACCCCTCACACCAGTGGAGCCTTCATGCTGGAGCTGG
CAGGGCTCTCCCCAACGTGTTTGCAGGATCGACACCGTGAAGAGAACAATGCCACCGGAGCAGTAGGAGC
ACAGTCCTCTGTCATCGGTGGGAGGGAATCCCTGCGTGTGAGCACCGGTGCGATGCCTGTCCAGGCACTG
AACTTCTCAGACGACGGAGGTGCTGCAGGACCAGATGATGACCACGATGGAGGGGATGACTTGCCTGTGG
ACCCTGAGAACAACATGGAAGTGACTCCAGCTGCCAATGAGCACATTGAGCCACAGCGGAGTGTGCCCCA
GGTGAAAGGTTACGTGCTGCGGCAGCGAGCCCCTGCTGAGGACCTTCAGCCCCACATCAAGGAGATGCTG
GATCCGTGGCAAAGCCTCGACCCCTTTGGTGACTCTGAAGACAAACCCTTCAGGAAAGGGAGGCCTTTCC
TGGTGCCGCACGGCATGGATGACGTGGTTGGTAGCAAGCGGAAAAGGAAGGGACCCAGAAAGCTTCAGGA
CTTCTTGAAATGGTTTTCTGCAACCTACAACAACAGTGCTGACTGCAGGAAAAGCAGGAGGAAAGGACCG
ACGTTTGCTGATCTGGAGGTGCTGTACTGGAAGCAGCAGAAGGAGCGGTTCGCGGCACAGAGGAAGCTGC
AGAGCAGGATGGGGCCACCCTTGTCGCTGCCACCGGAGCACGAAGAGGAGGAGGAAGAGCTGGATGCACT
GGAGAAGGAGCGGGGCGAGGAGGATGGGGAAGCAGCAGATGACTTTGTGGAGCATGAGGACATCCAGGAA
GAGGATGTGGAGAATCTAGTCGAGAAAGCCATGGCTCCCTGCGATGCGGACGCGCTGAGCTACGAGGAGC
TGGTGAGGAAGAACGTGGAGCTGTTCATTGCCAATTCCCAGAGGTATGTACAGGAGACAGAGCTCTCCCA
GCACGTCCGCCTTTGGGAGGAGAAGATGGGGCCGGCACTGCAGGAGCAGGAGGAGCGCACGGCCTTCGAC
ATCCACAGCTACGGGGACAGGCTGGCAGCCCGCTTCGGCAGCCTGGGTGAGTGGCAGTCCTTTGCCAGCC
TGGTGGCCGGCCAGCCGCCCTTCGAAGTGTGCCGCTACATGCTGGCCTCGTTGCAGCTGGCCAACGACTA
CACCGTGGAGGTGGCTCAGGACCCAGGGCTGGAGGAGGCGGTGGACACGGTACGGCTGCGGCTGCTGACA
CGGGAGCGGGCACACGAGCGCTTCCGCACCTATTTGGCCCCCTCAGCCCGCCAATGAGCCCCTCGCCCCA
TACACC
>MSTRG.20.1 gene=MSTRG.20
CGGCGGGTCACTTCCGGCTGTGGGCGCTGCGGCGCTGGCCAGCCCCCCCCCGCTATGGCCCTGGCTCTGC
TGCCCGCCCGCTGCCTGCGCCGCCTTTCCCTCCTCCCCCTGCGGCTCCTCCCAGCCCCGTCCCGCGGGCT
GAGCGGGCCCCGGGGGGGTCCACCCTCAGCGCTGCCCCTGGGCCGCCGCGTGGCCGTGGTGGCGGCGGTG
GGGGGGGCCGCGGGGGGAGCGTGGCTGTATTTGCGGGCCCGCAAAGAGCGGGAGAGGCGGGAGAGACGGC
GGCGGGAGCTGCGGGCGTTGGCGCTGGGGCAGGGAGACTTCCAGCTGGTGGATCACCGCGGGCGGCCCCG
CTGCAAGGCCGACTTCCGGGGGCAGTGGGTGCTGCTTTACTTCGGCTTCACGCATTGCCCCGACGTCTGC
CCCGACGAGCTGGAGAAACTGAGCCGGGCGGTGGAGCTGTTGGACCGCGACGCGGCTCTGCCCCGGGTGC
AGCCCCTCTTCATCACCGTGGACCCCGAGAGGGACGACGTGGCGGCGGTGGAGCGATACGTGCGGGATTT
CCACCCGCGGCTGCTGGGGCTGACGGGGAGCCCTGAGCAGGTGAGGGCGGTGAGCAGCGCCTACCGCGTC
TACGCCAGCGCCGGGCCCAAGGATGAGGACGGCGATTACATCGTGGACCACACCATCATCATTTACCTGC
TGGGCCCCGACGGGCTCTTCTTGGACTACTACAACCGCAGCAAGACGGCTGATAAGATCGCTGAGAGCGT
GCGGCAACACATGGAGAGCTACGAGCCGCTCCTCGACTGAGTGCTGCGGCCCCA
>MSTRG.21.2 gene=IRF5
CCCCAGACCCCCCAGCACTCCTGGAGCACGGAGTCCCCAATCTGTTGGCCAGCCCTCACCTGCTGCCCTT
GACAGACCTGGAGCTGCGCTTCCAGTACCGCGGGCGGCGGGTGAGCACCCTGACTGTCAGCCACCCCCTG
GGCTGCCGCCTGTCCCACGGGGGGTCTCTGCCCCCCACCCCGCAGCACCCCGACCTGCTGGGACACCCCG
AGCTCCAGCAGGTCCACTTCCCTGACCCCGAGGGGATCCCGCACGACAAGCAGCGCCGCTACACCCGCAC
GTTGCTGGGGGCCATGGAGCGGGGGCTCCTCCTGGAGCTGGGGGGGCAGGACCTCTACGCCACCCGCCTC
TGTCGCTGCAAAGTGTTTTGGGATGGGCCCTGCGCCCCACCCCAGGACCCCCACCTCGACCCACGGCCCA
ACCCCATGGAGAGGGAGAGGAGGATCCAAGTGTTCAGCCTCCAGCGGTTCCTTGATGGGCTCATCCTGTT
CCAGAAGGGGCAGAGCCCAACACCACCACCCTTCGAGGTCTTCCTGTGCTTCGGGGAGGAGTGGCCTGAC
CACAGACCCAAGGAGAAGAAGCTCATCACCGTGCAGGTGGTGCCGGTGGCGGCGCGGCTGCTGCTGGAGC
TGTTCTCAGGGGAGCTGTCGTGGTCAGCTGACAGCGTCCCACTGCAGATCTCACAGCCCGACCTGAAGGA
TGCTCTGGTGGAGCAGTTCAAGGAGCTGCACCACCTGTGGCAGCAGCAGCAGCGCCCAGAACCCGGCCCA
CGGCCCCCGCTGTGATGCGGGGATGGAACCCCCCTACCACAGGGATGGGGAAAAAATGGGGTGTGTGGTC
ATTCCTGGGGGGCAAGGAGGCTTTGGGGGCTTCCTCGGTGCTATGGGGATGGTGGAGCTCTGGGGACAGC
TGGAGAACCACATCTGGAGCACCACCAGACCTAGAACACTGCCATAACCAGAGCGCTAACTCTCCTGGAG
CACATCTAGAACACACCTGGAGCACCTCCAGACCTAAAACATTGCCATACCAGGACTAGGGCTGCCCCTG
GAGGACATTTGTAAAACCACATCTGGAGTGCCACCTGACCTAGAACATACCCAGAGCATTGCTGCTTCTG
GAACACATCTGGAACACCATCTGACCCAGAACATTGCAGTACCTGGTCTGCTGCTACTCCAGGAGCACAT
CTGGAACACACATCTGGAGCACCACCAGACCCGGAACATCTCCATACTTGGATCTTCACTGCTCCTGGAG
CACCAGATCAAAAAACAAATCACACCTGGAGCACATCTGGAGCCCCACCACCTGTAGAACATCACCATAC
CGGGACCACAGCTGCTCCTGGAGTGCCACATCTGGAACACAACACCTGGAGCACATCTGGAGCCCCACCA
TCCGCAGAACATCACCATACTGGGACGGCAGCTGCTCCTGGAGCGCCACATCTGGAACACACATCTGTAT
CCCCACCTCAACCCTCCCCCCCCCCTCCCCCAAGAAGCAGACAGGACCACCATGGGCT
>MSTRG.22.1 gene=TNPO3
AATCGCACCGCCGAACCGGAAGTCGACGCGGAACGCATTTCCGAGCGGGGCGGAACTTCCCCTTTCTGAG
TTTCCGGGGGGACCGCATTCCGCGTCGCACCGCCGCGCTCCGGTACCGGCGCGGAGGCCCCGAAGATGGC
GGCGGGCGACGGAGGGCGGCGCTGAGCGCGGCGGTGGGGCCATGGAGGGCGGCGGGGCCCAGCCCAGCCT
GCAGCTGGTGTACCAGGCCGTGCAGGCCCTCTACCACGACCCCGACCCCAGCGGCAAGGAGCGGGCCAGC
TGCTGGCTGGGCGAGCTGCAGCGCTCGGTGCACGCCTGGGAGATCTCAGACCAGCTCCTGCAGATCCGGC
AGGATGTGGAGTCGTGCTACTTCGCAGCACAGACGATGAAGATGAAGATCCAGACCTCATTCTATGAGCT
CCCCACCGACTCGCACGCGTCCCTGCGTGATTCTTTGCTGTCCCACATCCAGAACTTGAAGGACCTCTCA
CCGGTCATCGTCACCCAGCTCGCTTTAGCAATAGCAGACCTCGCCCTGCAGATGGCTTCTTGGAAGGGCT
GCGTGCAGACGCTGGTCGAAAAGTACAGCAATGATGTCACCTCACTGCCCTTCCTGCTGGAAATCCTCAC
GGTGCTGCCTGAGGAGGTGCACAGCCGCTCGCTGCGCATCGGGGCCAACCGCCGCACCGAGATCATCGAG
GACTTGGCCTACTACTCCAGCACTGTTGTCTCACTGCTGATGACGTGTGTGGAGAAAGCAGGCAATGATG
AGAAGATGCTCATCAAAATCTTCCGGTGCCTGGGGAGCTGGTTCAACCTCGGGGTCCTGGACAGCACCTT
CATGGCCAACAGCAAGCTGCTGTCACTCCTTTTTGAGGTGCTGCAACAAGACAAGACCTCCTCTAACCTG
CATGAGGCCGCATCAGACTGCGTCTGCTCAGCGCTCTACGCCATTGAGAATGTGGAGACCAACTTGCCCC
TGGCCCTGCAGCTCTTCCAGGGGGTCCTTACCCTCGAGAGTGCCTACCACATGGCCGTGGCACGGGAGGA
CCTGGACAAGGTGCTCAACTACTGCCGTGTGTTCACCGAGCTCTGTGAGACCTTCCTGGACAAGATCGTC
TGCACGCCGGGCCAGGGGCTGGGCGACCTGCGGACGCTGGAGCTGCTGCTGATCTGTGCAGGGCACCCAC
AGTATGAGGTGGTCGAAATCTCCTTTAACTTCTGGTACCGCCTGGGGGAGCACCTGTACAAGACGGAGGA
CGCCGTCATCCATAGCATCTTCAAAGCCTACATCCAACGCCTGCTGCACGCGCTGGCCCGGCACTGCCAG
CTCGACTCAGACCACGAGGGTGTCCCAGAGGAGACGGACGACTTCGGTGAGTTCCGGATGCGTGTCTCAG
ACCTGGTCAAGGACCTCATCTTCCTAGTGGGCTCAGTGGAGTGCTTCGCGCAGCTCTATGCAACGCTGAA
GGATGGCAATCCACCCTGGGAGGTGACGGAGGCTGTCCTCTTCATCATGGCCTCCATCGCCAAGAGCGTT
GACCAGGAGAACAACCCAACGCTGGTGGAGGTTCTGGAGGGAGTGGTGCGGCTCCCTGAGACGGTGCACA
CGGCTGTGCGCTACACCAGCATCGAGCTGGTGGGCGAGATGAGCGAGGTGGTGGACAGGAACCCACAGTT
CCTGGACCCTGTGCTGGGCTACCTGATGAAGGGGCTGTGCGACCGGCGGTTGGCTTCGGCTGCAGCCAAG
GCCATCCACAACATCTGCTCGGTGTGCCGCGACCACATGGCGCAGCACTTCACCGGGCTGCTGGAGATCG
CCCGCTCCCTTGACTCCTTCACACTGTCCCCGGAGGCTGCAGTTGGGCTCCTCAAGGGGACAGCGTTGGT
CCTCGCCAGGCTGCCCCTGGAGAAGATCGCTGAGTGCCTGAGCGAGCTGTGCGCCGTGCAAGTGCTCGCC
CTGAAGAAGCTGCTCTCACAGGAGCCAAGCAACGGGCTCTCCTCCGACCCCACTGTGCCCCTGGATCGCC
TCGCAGTCATCTTCAGGCACACCAACCCCATCGTGGAGAACGGGCAGATCCACCCGTGCCAAAAAGTCAT
CCAGGAGATCTGGCCCGTGCTGTCTGAGACCCTGAACAAGCACAGTGCCGATAACCGCATCGTGGAGCGC
TGCTGCCGCTGTCTGCGCTTCGCCGTGCGCTGTGTGGGGAAGGGCTCTGCTGCACTGCTGCAGCCCCTGG
TCACACAGATGGTGAGCGTGTACCGGGCACACCAGCACTCGTGCTTCCTGTACCTGGGCAGCATCCTGGT
GGACGAGTATGGGATGGAGGAGGGCTGCCGGCAGGGGCTGCTCGACATGCTGCAGGCTCTCTGCATCCCC
ACCTTCCAGCTCCTCGAGCAGCCCAGTGGCCTCCAGAACCATCCCGACACTGTGGATGACCTTTTCCGCC
TCGCAGCCAGGTTCATCCAGCGCAGCCCGGTGACGCTGCTACGCAGCCAGGTGATGATCCCCATCCTGCA
ATGGGCCATCGCTGCCACCACGCTGGACCACCGCGACGCCAACTGCAGCGTCATGAAGTTCCTGCGTGAC
CTCGTGCACACCGGGGTGGCCAACGACCACGAGGAGGACTTCGAGCTGCGCACAGAGCTGATCGCGCAGG
TGCTGAGGCAGTTGGGGCAGCAGCTCGTCTCGCAGCTCCTGCACACCTGCTGCTTCTGCCTGCCACCCTA
CACACTGCCTGACGTGGCCGAGGTGCTCTGGGAGATCATGCAGAGTGACCGTGCTACCTTCTGTCGGTGG
CTGGAGAACTCCCTGAAGGCGCTGCCAAAGGAGACGACGGGGGGGGCCATCCAGGTGACGCACAAGCAGC
TGACGGATTTCCACAAGCAGGTGACGAGTGCCGAGGAATGTAAGCAGGTCTGCTGGGCTCTGCGGGACTT
CACACGCCTATTCCGATAGCCTGCGCCCTGCACCCGGCATGGCGCCTGCCTCCCAGAAGACAGAAACGAA
GCCACCATGATTGGTCCCGCAGCCGTCGCCGGGGGCCGCACTCACTCAGCACCAGAGGAGCGTGTGTCCC
AACACTGCGACCCCCCCCCAAAAAAAACCAAACCAACCCCCCACACTGGGACTGTGCCCTCAACGAGCAC
CACAAAGTACCAAACTTCCCTGAAATGACATCAAAAGAACCCAGGGAAGAGCTCTGGGGAGGGGGCGGGT
GGCCAAGGGGGGGGTCCACGCTCCCGGGGTTGGTGGGGGGTGGGGACGCGGACTCGGCGCGGGGACGCGG
C
>MSTRG.24.1 gene=ENSGALG00000032868
CCGAGGCTGTGAGGGAGGCGGAGGCGGTGGCGGCGATGTCGGTGCAGGTGGCGGCCCCCGCGGTGGAGCT
GAAGGAGCTGAGCGGTCCCATGGAGAAGGGCTGCGAAGCGGGGGCCGTCCCCCACCCCTCCCCGGGGGCT
CCGTGTTCCGGAGCTGAGCGGGAAGCGGCCACGGCGGCCGAGAGGCCCCCGCCGGGTGCGGTGAAGGTGC
CTCAGGCCTCGGCCATGAAGCGGAGCGACCCCCACCACCCGCAGCACCGGCACCGAGACGGGGGGGTCGG
CGTGGGGGGGGCGGCGGACGGCGGAGCGGCGGCCGAAGCGCTCGTCAGCCCCGACGGCACCGTCAGCGAA
GCGCCCCGCACCGTGAAGAAGATCCAGTTTGCTGACCAGAAGCAGGAGTTCAATAAGCGCCCAACGAAAA
TCGGCCGCCGCTCGCTGTCCCGCTCCATCTCGCAGTCATCGACGGACAGCTACAGCTCAGCTGCCTCCTA
CACCGACAGCTCTGATGATGAGACCTCCCCCCGGGACAAGCAGCAGAAGAACTCCAAAGGCAGCAGTGAT
TTCTGTGTGAAAAACATCAAACAGGCAGAATTTGGGCGTCGAGAGATTGAAATTGCTGAGCAAGAAATGC
CCGCACTGATGGCATTGAGGAAGAGAGCTCAGGGAGAAAAGCCTCTGGCTGGTGCTAAGATCGTGGGCTG
CACACACATCACAGCCCAGACAGCGGTCCTGATGGAGACCCTGGGTGCGCTGGGGGCCCAGTGCAGGTGG
GCTGCCTGCAACATCTACTCCACCCTCAATGAAGTGGCTGCTGCCCTCGCCGAGAGCGGATTCCCCGTCT
TTGCTTGGAAAGGAGAATCTGAAGACGATTTCTGGTGGTGCATCGATCGCTGCGTCAACGTGGAGGGGTG
GCAGCCCAACATGATTTTGGATGACGGAGGAGATCTCACTCATTGGATCTACAAGAAATATCCCAACATG
TTCAAGAAGATCAAGGGGATCGTAGAGGAGAGTGTCACTGGAGTGCACAGGCTCTACCAGTTGTCCAAAG
CAGGGAAGCTCTGTGTCCCAGCTATGAATGTCAATGATTCAGTGACGAAGCAGAAGTTTGACAATTTGTA
CTGCTGCAGAGAGTCCATCTTGGATGGCCTGAAGAGGACAACAGACATGATGTTTGGAGGGAAGCAGGTG
GTGGTGTGTGGCTATGGGGAGGTGGGCAAGGGCTGCTGCGCGGCACTGAAGGCCATGGGCTCCATCGTCT
ATGTGACTGAGATCGATCCCATCTGTGCCCTGCAGGCCTGCATGGATGGTTTCCGGCTCGTAAAACTCAA
CGAAGTCATCAGACAGGTGGACATTGTCATCACCTGCACAGGCAACAAGAATGTGGTGACCAGGGAGCAC
CTGGACCGGATGAAGAACAGCTGCATCGTCTGCAACATGGGGCACTCCAACACCGAGATTGATGTGGCAA
GCCTGCGCACACCCGAGCTGACCTGGGAGCGGGTGAGGTCCCAGGTGGACCACGTCATCTGGCCAGATGG
GAAGCGAATAGTGCTGCTGGCGGAGGGCCGCCTACTGAACCTGAGCTGCTCCACAGTGCCCACCTTCGTG
CTGTCCATCACTGCCACCACGCAGGCTTTGGCTCTGATAGAGCTGTACAACGCTCCCGAGGGCCGCTACA
AGCAAGATGTGTACCTGCTGCCTAAGAAAATGGATGAGTATGTGGCGAGCCTCCACCTCCCGACATTCGA
CGCGCACCTGACAGAGCTCACGGACGAACAGGCCAAGTACCTGGGGCTGAACAAGAACGGGCCCTTCAAA
CCCAACTACTACAGGTATTAAGTTCCTGCCGCTGTAGCCACGAGGAACAGAACCCAAATCCTTTCTCAAC
TACTGTACAGGATGAAGCAGCGCAAGCTTGCTACGCTCGAGCCGGGCTTGCTCTCGTAGTAGACCGTGTG
TTAGGTTATTTATTTATTGAATTAGAGTTCTGTGCGCGGCTCTGCCTCGTGTTCGTGCTGCCGCGGACTG
GGAGACGCTCCGTTTCTTCCCCTTCGTTTCGTTTCTCTCTTTTCTGGTCGTTCCCATTCGGGGCTGTGTG
AGGATGAGGGCGAGGAAGGAGCTGATGGGGTGGGGACTCCCCGGCGCTGCGCTGCTGCTCCGTTCCCAGT
GCCAATCTTTGCCGTGAACCAAAGTTTCCTTCCTGCTGCTCACGCTGCTCCGAATCACGGCCGGAGCGCA
ACGGCTGACGGCACCCACGTGAGGTCCTCTGCAGCCTCAGGGGGAACACGCAGAGCCTGATCTCCCGGTG
ACATTCCTCCATCAGATCCATCCAACCCCCTCTGGGCGGAGGAGCCGCCTGCACCACCCCGTCGGTGCGG
AGCTGGGAACTGCCATAATTCCGCAGTGCTGAACCGCGACGCGTTGGAGCCGATGGAGGTTGGCCAACTG
TTGGCCACAACGCAGAGCTCCAGGGTGGCATCCCGGCTCTCCACGTCCCGTAGGCACCGCTCGATCCGAG
CACCTTCCTGAAGAGCCCTTTGGCTGCCTCTGGTCGCTGCCCGCCGCGGATCCTCGCGGTGTCCTCAACG
TCGCTCACGCACAATAGAGGAGGAACTGTGGAAGTGCGGCCCCGCGGCCACATCCTGCAGCAAACGGTTC
TGCCTACTCCAGAACTGCGCCCGGATAGGAGATTTTGGGAAGAGTCCACGGAGCTGTTGGAGGTTTTATT
CTGGGGGCAGCACTGGGCTGAGCGTCCCTACACTGAGCATTCGTACGTTGAGCGTTCCTAACGCTGAGCT
TCCCAACGCTGAGCGTCCATCCCTACATGGATCAGTTTCCCAATGCTGAGTATCTACACGTTGAGCACCC
CAAAATGGAGCTCAGCACCCCAAAATGGAGTTCAACAACTCAATGTGGAGCCCAGCACCCCAACAGTGAG
CTCAACACCCCAGCGTGGAGCTCAGCACCCAACTTGGAGCTCTGGACCCCAGCATGGAGCTCAGCACCCA
ACTGGGAGCTCAGCACCCAACGTGGAGCTCTGGACCTCAGCATGGATCTCAGCACCCAACATGGAGCTCT
GGACCCCCACATGGAGCTCAGCACCCAGCGTAGAGCTCAGCACCCCACACTGAGCTCATCACTGCCCCAG
GATCATCTCTCCCGGCAGCTGTGCCGATTTCTAAGCCCCGATTTATCTTCATTTATCTTCCAGGTGATAG
GACAAAAAAATAACAATAAAAAAAGACCCCCCCAAATGGCCCCACCTTTTCACACCTCTATTTTTAAAGT
TCTTCTCCGTGTCATTCTGCTTCTCCTGTCAGCTTTTCCGCTTGCTTGGCTTTTCCTAATCAATCTGGAA
TTATAATATTCTGTGATCATCTCTAAATTAAAACGTGTTAATTTTTTTTTTTCTTCTTCTTCTTCTTTTT
TTTTTTAATGTAACACATTTTTAAAGAATTAGGAAAAGGAGATTTAGGTAACACCAGCAAAATCGCATAA
GGAGAATAAATCAGTTCTGATCTTTAGAAACAAATGAGACAAAACCCATCGTCGTCAGCTGCAGAGAGGG
CAGCAAAACTTGGAGAACATTTTCAAAAGGGTGTTTTAATTATTGATGTCTGAGTGATTGTATTAGAGCA
GCAATAAAGACTCTGTAATCTCAAAACAGAAATAAAACATTGGAAAACCGA
>MSTRG.25.1 gene=F
CTCCCGCCGCCGCCGCTCTCCGCTCGCCGCTCCCCGCCTCTCCCCTCCGCCATTGCGGCGGCTCCGCCCG
GGCCGCGCCGCTTTCCCCCCTCTCCTCTCGCTCTCCCCGTCCCCGGCCGCCGCCCGCCGGAGGCCGCACG
GCGCAGGCCCGCCGCAGCGCAGCCGCTCTGAGTACCTATTGATGGAAGAACACGGCGTGACTCAAACAGA
ACACATGGCCACCATCGAGGCCCACGCAGTGGCCCAGCAGGTGCAGCAGGTCCACGTGGCCACCTACACG
GAGCACAGCATGCTGAGTGCCGACGAGGACTCACCTTCCTCACCCGAGGACACGTCCTATGATGACTCTG
ACATCCTCAACTCCACAGCTGCCGATGAGGTGACAGCCCACCTGGCTGCAGCAGGCCCTGTGGGGATGGC
AGCAGCTGCTGCTGTGGCAACGGGTAAGAAACGGAAGCGACCACACGTTTTTGAATCCAACCCATCCATC
CGTAAGAGGCAGCAGACGCGTTTGCTACGGAAGCTCCGTGCCACGCTGGATGAGTACACCACCAGAGTGG
GGCAGCAAGCCATCGTCCTGTGCATCTCACCCTCCAAACCCAACCCTGTCTTCAAAGTTTTTGGAGCTGC
ACCCTTGGAGAATGTGGTACGCAAGTACAAGAGCATGATTCTGGAAGACCTGGAGTCGGCGCTGGCAGAA
CACGCTCCTGCACCTCAGGAGGTTAACTCAGAGTTACCACCCCTCACCATTGATGGCATTCCAGTCTCAG
TGGACAAGATGACCCAGGCACAGCTGCGAGCGTTCATCCCGGAGATGCTGAAGTATTCCACGGGTCGTGG
GAAGCCAGGCTGGGGCAAGGAGAGCTGCAAGCCCATTTGGTGGCCTGAGGACATTCCCTGGGCCAACGTC
CGAAGTGATGTGCGCACAGAGGAGCAGAAGCAGCGGGTGTCATGGACCCAAGCATTGAGGACTATCGTGA
AGAACTGCTACAAGCAGCATGGGCGCGAGGACCTGCTCTACGCATTTGAGGATCAGCAGACACAGCAACA
GACCACAACCACACACAGTATAGCACACCTGGTGCCCTCACAGACAGTGGTACAAACCTTCAGTAACCCT
GATGGCACTGTGTCCCTCATCCAGGTTGGCACTGGTGCCACAGTTGCCACACTGGCCGACGCCTCCGAGC
TGCCTACCACAGTTACTGTTGCACAAGTCAATTATTCTGCAGTGGCTGATGGAGAGGTGGAGCAGAACTG
GGCAACGCTACAGGGGGGTGAGATGACCATCCAGACAACGCAGGCGTCAGAGGCCACGCAGGCGGTAGCA
TCGTTAGCAGAAGCAGCAGTGGCAGCATCTCAGGAGATGCAGCAAGGAGCAACTGTTACCATGGCACTTA
ACAGTGAAGCAGCTGCCCACGCTGTAGCCACGCTGGCTGAAGCCACTCTTCAGGGTGGAGGACAGATCGT
CCTATCTGGTGAAACCGCAGCAGCAGTGGGAGCACTCACTGGAGTCCAAGATGCCAATGGCCTCGTGCAG
ATCCCTGTCAGCATGTACCAGACCGTGGTCACCAGCCTGGCCCAGGGCAACGGCCCAGTGCAGGTGGCGA
TGGCACCGGTCACCACGCGGATAGCGGACAGTGCCGTCACCGTGGACGGGCAGGCGGTGGAAGTGGTAAC
TTTGGAACAGTGACCATAACCCACAGCAGGATCACGATGATTTATTTTTATTTTTTTGATGTTTTCTTTT
TCTTTTTTTTTTTCTTTTTTTTTCTTTTTTTTTTTTTCTCCTCGTCTCTTATGCGAATAAATTTTTTTAC
GCCTATCCAGAGATGCAATCAGGTGGCATTGAGTCTCTCCGCTTCGGAAGCAAAAGAGTTTTGCTGACCA
TTTTTAATGAAAAAAATAACGAAGGATGCGTGTGTTAAGTGCGTCTTTGTAGCACCACCTTGGAGCAAGA
AGCCCAGCACAGACGGGACTTCCATTCTGAAGAGATTAGAAAGGAGAAAAAAAAAAATACACACACACAA
AAATACAACTCCTTGGGCCCCTTTCCTCCCACAGTGGATCAGAGCAGGGGAGCGCGGATGCTCCCATGTG
GGGTGAATTAGGTTTCAAAGATTTTAACATGGACTTTTATATTAAAAAAGTTTAAAAAAAAAAAAAAAAA
AGGAAAGAAAAGAAGAAGAAGATTAATAATAGAGCTCGGGAAAGGCTTCTTTTGGGAAAATGCATTTGTG
ACTGCGGGGACAGCCCCTGAAGCCGCCGGTCCCGGAGCCCCGTGCGGGCGCGAGGACAGCTCGATGACCG
CCGCGCTTGGCTCCCCTGGTGCACACTGGAGACACATTCTTCTTTCTCTGCTCTGGAAACCTGCCATTTC
AATTCTTTCATTGTTGTTTTTCATGGTTTTTTTGTTGTTGTTGGTTTTTTTTTTTCTCTTTATTATTATT
ATAATAATTATTGTTTCCTCTTCTGTCAATTTGGAACGGAGCGGAAATGCCTCCGGAGCTGTGCCGGGAG
GGATGCGGGGACACTACGACCAGCACATGCCCCGATCCTTTGCCAAAGAGCTGCAACCCCACCACCAACC
CCGGACCCTTGGAGACCCCAATTCAACCCCTTGGGGGACCCCTCTGGAGCCACGTGCCAGCCCCGCTCCT
TGAGCATCTCCTACAGCATAGCCCCATTGCCGCCACCCAACTCAACCCAACCCACGTCACCCAACGTCTC
CCAAAGGAGGGGACAGCCCACGGGGGCATTCTGGGGACAGATCCTCCAGGACCTTCCAAAGGGACAAAGG
CACCCCAGAAGCCCCCCACGGTGCGTGCTGGTTGTGCGTGGTATTTAATATTTTTTTTAATTATTATTAT
TTTCAAGTGGCCATTAACGAAGTTCTCCGCGTCTTTGCTCCGCCTTCGAGGAAGTTTTCAGATTCTTGTA
TTTACTTGTTTTATAAGGAAAATATCAAATGCTCTTTGTATACACTTCTTCTGTACTTTAAAACGAGGGG
AGGGAAATATTTCCATAGAAACAGCCCTGGTTTCTCCAGTTTGTTATTATTATTTTTTTTAATTATTATT
TTTTATCGTCGTTGTGAAGATGTCGGTGGCTTTCAAGTCCGTGTTCCTTGGGCGGTGCGATGACATTCTT
TTAGTCCCAGCGGTCCCCTTTGCCCTCCCCCCAAAGAGACAAAACCAGGCAAGTAGCAGAGCATGGACCC
CTATTGTTTTCCCAGTGTCTATTATTCAATAAATTGTTACAAATGTGTCTACCCACGCTTCTCGCTCTTC
TTTTGGGGCATTTTTGAGGGTTTGGGGGTAACTTGCTGTCTCCCCCCAGGCACTTGGAGGGGG
>MSTRG.25.2 gene=F
AAGCTGAACAGATTTCTGTGGAGAGGGTGTGGTAAAGAGCTTTTAATCCCGTGGACTTTTGACCCCATTA
TTACGGCCACAAGGTCCCTCTGGTATGTGATGCAATAGCATGTGGTATGCTGGTGCTTTCCCACCAATAT
ACAGTAGATACCCACTGACAAAACCTGAGCATCTCCTGCTCAGATTTATGTTCATGCTGCATGCTCTGGT
GCCCTGCTGACTGAGCTACTGCTCTGCTCAGTGGTTTAGCACTTAGCTACATTAAATAAATATGCTTTAT
GTAATGTTTATGCTTAGGTTGTAATGATTTTGTCTACTTCCGGACTCTGTGCAAATAGTGCAGCAAAAAT
CATCTCCAGAACACAACTTGCTGCCACTAAACCTCTGTACTGTAATGCACATCCTGGGATGTTGAGGTTG
GAGCATCCTGTCTTGGTGTCAAAGTGGCAGAAATAAGCTCCAGGCACCCAGCTTGGGAATGCCAGGTGCG
TGAAGACCTTTCCTCCAGCAGCAGTGCCTGCTTCTGGTGCTGTGCTGTGTAGTTGGGAAATAGGATTTTT
CAGAACCTTTTCTACCTCCTGGATCAGTAATGTCCCTCCTGTGGAAGTCCGCTAGGGGAGTACCTATTGA
TGGAAGAACACGGCGTGACTCAAACAGAACACATGGCCACCATCGAGGCCCACGCAGTGGCCCAGCAGGT
GCAGCAGGTCCACGTGGCCACCTACACGGAGCACAGCATGCTGAGTGCCGACGAGGACTCACCTTCCTCA
CCCGAGGACACGTCCTATGATGACTCTGACATCCTCAACTCCACAGCTGCCGATGAGGTGACAGCCCACC
TGGCTGCAGCAGGCCCTGTGGGGATGGCAGCAGCTGCTGCTGTGGCAACGGGTAAGAAACGGAAGCGACC
ACACGTTTTTGAATCCAACCCATCCATCCGTAAGAGGCAGCAGACGCGTTTGCTACGGAAGCTCCGTGCC
ACGCTGGATGAGTACACCACCAGAGTGGGGCAGCAAGCCATCGTCCTGTGCATCTCACCCTCCAAACCCA
ACCCTGTCTTCAAAGTTTTTGGAGCTGCACCCTTGGAGAATGTGGTACGCAAGTACAAGAGCATGATTCT
GGAAGACCTGGAGTCGGCGCTGGCAGAACACGCTCCTGCACCTCAGGAGGTTAACTCAGAGTTACCACCC
CTCACCATTGATGGCATTCCAGTCTCAGTGGACAAGATGACCCAGGCACAGCTGCGAGCGTTCATCCCGG
AGATGCTGAAGTATTCCACGGGTCGTGGGAAGCCAGGCTGGGGCAAGGAGAGCTGCAAGCCCATTTGGTG
GCCTGAGGACATTCCCTGGGCCAACGTCCGAAGTGATGTGCGCACAGAGGAGCAGAAGCAGCGGGTGTCA
TGGACCCAAGCATTGAGGACTATCGTGAAGAACTGCTACAAGCAGCATGGGCGCGAGGACCTGCTCTACG
CATTTGAGGATCAGCAGACACAGCAACAGACCACAACCACACACAGTATAGCACACCTGGTGCCCTCACA
GACAGTGGTACAAACCTTCAGTAACCCTGATGGCACTGTGTCCCTCATCCAGGTTGGCACTGGTGCCACA
GTTGCCACACTGGCCGACGCCTCCGAGCTGCCTACCACAGTTACTGTTGCACAAGTCAATTATTCTGCAG
TGGCTGATGGAGAGGTGGAGCAGAACTGGGCAACGCTACAGGGGGGTGAGATGACCATCCAGACAACGCA
GGCGTCAGAGGCCACGCAGGCGGTAGCATCGTTAGCAGAAGCAGCAGTGGCAGCATCTCAGGAGATGCAG
CAAGGAGCAACTGTTACCATGGCACTTAACAGTGAAGCAGCTGCCCACGCTGTAGCCACGCTGGCTGAAG
CCACTCTTCAGGGTGGAGGACAGATCGTCCTATCTGGTGAAACCGCAGCAGCAGTGGGAGCACTCACTGG
AGTCCAAGATGCCAATGGCCTCGTGCAGATCCCTGTCAGCATGTACCAGACCGTGGTCACCAGCCTGGCC
CAGGGCAACGGCCCAGTGCAGGTGGCGATGGCACCGGTCACCACGCGGATAGCGGACAGTGCCGTCACCG
TGGACGGGCAGGCGGTGGAAGTGGTAACTTTGGAACAGTGACCATAACCCACAGCAGGATCACGATGATT
TATTTTTATTTTTTTGATGTTTTCTTTTTCTTTTTTTTTTTCTTTTTTTTTCTTTTTTTTTTTTTCTCCT
CGTCTCTTATGCGAATAAATTTTTTTACGCCTATCCAGAGATGCAATCAGGTGGCATTGAGTCTCTCCGC
TTCGGAAGCAAAAGAGTTTTGCTGACCATTTTTAATGAAAAAAATAACGAAGGATGCGTGTGTTAAGTGC
GTCTTTGTAGCACCACCTTGGAGCAAGAAGCCCAGCACAGACGGGACTTCCATTCTGAAGAGATTAGAAA
GGAGAAAAAAAAAAATACACACACACAAAAATACAACTCCTTGGGCCCCTTTCCTCCCACAGTGGATCAG
AGCAGGGGAGCGCGGATGCTCCCATGTGGGGTGAATTAGGTTTCAAAGATTTTAACATGGACTTTTATAT
TAAAAAAGTTTAAAAAAAAAAAAAAAAAAGGAAAGAAAAGAAGAAGAAGATTAATAATAGAGCTCGGGAA
AGGCTTCTTTTGGGAAAATGCATTTGTGACTGCGGGGACAGCCCCTGAAGCCGCCGGTCCCGGAGCCCCG
TGCGGGCGCGAGGACAGCTCGATGACCGCCGCGCTTGGCTCCCCTGGTGCACACTGGAGACACATTCTTC
TTTCTCTGCTCTGGAAACCTGCCATTTCAATTCTTTCATTGTTGTTTTTCATGGTTTTTTTGTTGTTGTT
GGTTTTTTTTTTTCTCTTTATTATTATTATAATAATTATTGTTTCCTCTTCTGTCAATTTGGAACGGAGC
GGAAATGCCTCCGGAGCTGTGCCGGGAGGGATGCGGGGACACTACGACCAGCACATGCCCCGATCCTTTG
CCAAAGAGCTGCAACCCCACCACCAACCCCGGACCCTTGGAGACCCCAATTCAACCCCTTGGGGGACCCC
TCTGGAGCCACGTGCCAGCCCCGCTCCTTGAGCATCTCCTACAGCATAGCCCCATTGCCGCCACCCAACT
CAACCCAACCCACGTCACCCAACGTCTCCCAAAGGAGGGGACAGCCCACGGGGGCATTCTGGGGACAGAT
CCTCCAGGACCTTCCAAAGGGACAAAGGCACCCCAGAAGCCCCCCACGGTGCGTGCTGGTTGTGCGTGGT
ATTTAATATTTTTTTTAATTATTATTATTTTCAAGTGGCCATTAACGAAGTTCTCCGCGTCTTTGCT
>MSTRG.27.1 gene=MSTRG.27
GGTATATACATATTTTTATTTTAAAAAAAGTTTACAGTTCTGTCATTATACACAACTACCGGAGAGGTTA
TACTCTTAGAGAAGAGGCATTTTGTCAGCGGGGGCAGATGTGCCCACTACATCACAACGCAAGAAAAAAA
AAGGGGGGGGGGGGGAAAGGGAGGGAGGGGGGAAATGAAAATAAAGAGTTTAGACTCTTATGGAGGGCAA
AACGCCCCGATCTCTTCAAGTATCACACGATAGGTACCAAATACAGTCAGTAAAATAATGGCCATTTCTC
ACGCTGCGAACACCCCTGCGAAAGTGCCAGTAGAACTTGGGGCGAGCAAAAAGGAAGAAAAAAGGCGGTG
GAACACCTCTGAGCCTTCCTAGGATGGGAAGAAGAGCCTTGGATGTGGGGCATGTGCTCGTCCCAATCGA
GGTTGAGTGGTACTGAGCTGATGGCAGAGCTCTGCTCCACGCTGCCTGCAAAGCAAAGCCATGAGATGGA
GGAACAAAGCCATTGCGGAACACATCCCGTTGGCATTGAGGAGTTTCCAATGACCAAAGCTATAGGATGG
AGGAACAAAGCCCTTGGGGAACACATCCCATTGACACTGAGGAGTTTCCAGTGACCAAAGCTATAGGATG
GAGGAACAAAGCCCTTGGGGAACACATCCCATTGACACTGAGGAGTTTCCAGTGACCAAAGCTATAGGAT
GGAGGAACAAAAGCCATTGGGGAACACATCCTGTTGACACTGAGGAGTTTCCAATGACCAAAGCTATAGG
ATGGAGGAACAAAAGCCATTGGGGAACACATCCCATTGACACTGAGGAGTTTCCAATGACCAAAGCTATA
GGATGGAGGAACAAATGTCATTGGGGAACACATCCCATTGACATAGAGGAGTTTCCAATGACCAAAGCCA
TAGGATGGAGGAACAAAGCCATTGAGGAAACAAAGCCACTGACCCCAAGGGAAGGTGTTGATGACACCAG
AGCTTCCAGTGAGCAATAGGATGGAGGAAGAAAGTCACTGGGGAATGTGTGCCATACACACCAAGGAGTT
TCCAAAAACCATATCCATGGGATGGAGGAACAAAGCCATAGGGGAACATGTCCCACTGACCCCATGGCAC
AGTGTTGATGACATCAAGGAGCTTCCAATGACCAGTAGGATGCAAGAAAAAAGACACTGGGCTACGCATC
CCATTGATCCCATAGCAGTGCCAATGACACCAAGGAGCTTCCAATAACCAAAACTATGGGATTAGAGAAC
AAAGCCACTGGAGAACACATCCCGTTGACACTGAGGAGCTTCCAATGACCAAAGCCAGGGGATGGAGGAA
AAAAAGCCATTGGGGTACACGCTCCATTGATCCCATAGCATAGCATTGATAGTATTAAAGGGTTTCTAAT
GACCAAAGCTACAAGATGGAGGAACAAAGCCATCGAGGAACGTGTCCCACTGACCCCAAGGGACAGTGTT
GATGACAGCAAGAAACTTCCAACGACCAATGGGATGGAGGAAAAAAAGCCTGTGGGGAACGTGTTCCACT
GACCCCATGGTGCACAGTCAAGAACACCAAGGAGCTTCCAGTGACCTTGCTGGTGGCTCACGCATCATGG
AGAAGCAAAATCCTCAACAGCCAAAAGGGGAATTGATGGGAGCAGAAGGCAAAGCCTGTTTCCAATTCAG
CACCAAGGTTTGGGATGGGGGAGCTCATTCAAGAGCAGGGACACGGGGGTACGGGTAGGGCTGGCTGAGG
CTCCCATCACTGCAAGAGAGCACAAGGCAATGACAATACTGTTTTATGGATGCTAATAATGTAAAGAAAA
AAAAAAACAACCAAACACCCTCAAGATGAAAAAAGAGCTACCATGCTTCAATAAGGCTCCACCTTTTCCT
TCCAGTCTACACACGTGGTTTTATTTACAAGCTATTGGGTGGGGGTGAAGGGAGGTTTCTTTCAGGAGGA
AGACTTGGAAAAAGAGGTGAAAAATGACACAGGAGAAGATGGGGAGGAAAGAAAAGCAGTGCCAGGAGCC
CTGAGCAGGGTCAGGGCAGCACCAAGCATGGATTTTTGGGGAACCTCTGCTTTGCAGAGCACTGATTTCA
CAAACCGAGGGGAGAACGTGCGAGTGTGATGCATCAAAACAAAGGTGGGAGGGATGGAGTGATGGGGTTA
ACCTGCAAAAAGAAAGGGGGTGAGGTAATTAGAACACTATTTTTATACAATATTGAAAAAATACAAATTT
TTATTGTGTTTTTCTTTTTTTTTT
>MSTRG.28.1 gene=UBE2H
AGAGGAGAGCGGAGCGGCGCTGAGGGAGCGCGCGGCGGCGGCGCCGTCACCACAGGAGAGGGCGGAGGAG
GAGGAAGAGGAGGCGACAACAACGACGACAGCGACGACCGAGGGGGGGTCCCAGCGGCTCCCCCACCCGC
TCCGTTCACTCCTCGGCGGTGACGGTATAGAGGCGGCGGCGCTGACAGCCCGCCCGGAGCACCGGGGGCG
GCCGCGACCACCATGTCCTCCCCCAGCCCGGGCAAGAGGCGGATGGACACCGACGTGGTCAAGCTGATTG
AGAGCAAACACGAAGTCACGATCTTAGGAGGACTCAATGAATTTGTCGTGAAGTTTTATGGACCACAAGG
AACACCATACGAAGGTGGAGTATGGAAAGTTAGAGTCGACCTTCCTGATAAATACCCCTTCAAATCCCCG
TCTATAGGATTCATGAATAAAATTTTCCATCCTAACATCGATGAAGCGTCAGGAACTGTATGTCTAGATG
TAATCAATCAAACTTGGACGGCTCTCTATGATCTCACCAATATATTTGAATCGTTCCTGCCCCAGCTGCT
GGCCTATCCTAACCCTATAGATCCTTTAAATGGTGACGCTGCAGCCATGTACCTCCACCGACCAGAAGAG
TACAAACAGAAAATTAAAGAATACATTCAGAAATATGCAACAGAAGAAGCACTAAAAGAGCAGGAAGAAG
GCACCGGGGATAGCTCGTCCGAGAGCTCCATGTCCGACTTCTCGGAAGACGAGGCTCAGGATATGGAGTT
GTAGTAGAAGAGGCAACCTGCTTTTCAGAGAGACTCTAATTTCCTAACCATGAGAAGCAGACTATAATAT
TCATATTTAAACAAAGCAATTTTTTTTATTACTAAACAAGGTTTTTATGAATAATAGCATTGATATATAT
ATATATATATCACCCTTTAGATCTTGATTTTTCTTGGTCATTTCTCAACCCGAGGTGCATAGCATATTCC
CACATTCCATTTTGGTAGCAATATGCAGCCCAAATGCATGCATTCAGATTCCATTTGGCCAAGTCAACTT
GTGTGCTACTGAACTGTCAGCTCAAACAGCTGCCCTGGTAGGTAGGGAGTTAGCAAAGATGTTTGCTTTC
CGATCGATGTTTCCAAAGACACCACCTTGGATGCTCACATGGAACAGCATTTTCTCTTAAGATAAATCTG
AGGGATGTGCTATTAACTGCCTAGATCAGACAGTGGAATGAAAGGTGCTCCTTCAGGTCAACCTCGCTGA
TGGTATTTGATGCGGAGTCACATTTAAAACGTTCAATAGAACCAGCACAAATGCATGGAGCTATTCAGAG
CCTTGAAGCTTAAGAGTTTAGACTTGGATTTTAAGTCCGTTTTTTATATGTGGACTCCTGCCTGCCCTTC
TGAACCGTAGGGACTGACAACCACTGGTCCATCCATCCGCTTTTGGGACTTTTGGAAGCCTTCATCTGGA
TGTTACTCTTTTGGTCTGGATTACGAGCTGTTCCCTCGCTGGGAGGAATTAAAACACAAACGATGCTCTT
TGGTTTAGCTGGAGCCCACGTGAAGCCCAACTCTTACTTTGTCATCGTTTTGAAACTGCTGCCCTTTCGT
GGCTCCAAGCTCGCTTTTTTTTCCTCTTGCTTGAAGTATGGTTGAACACCTCACAAACACCTCCACCTCC
TGGGAGGGCTCTCTGACCAGATGGATGAGCCGTGCTGAGAGCTTTGGAGCCGCGGAGGTCGGCCCCATTG
GCTGTAGTCCACGAATCCATCGGCACCCATTCTATTTTCCTTTTCTCCCCCTTCTGCACCAGCTTGGTAG
CCATCTGCTTGTGTGTGTACAACAGGATTAAAATTTCTTAAAGTTAACAAAGAATGTGATCTAGGAAAAA
AGAAAATGAGATGAATAATAAAAAAAAAAGAAAGCCTAAAAAAGCACCAATTGAGGAAGCAAGTGAATCT
GCTCTTTTTTTTTTTCCTGATTTTTTTTTTTCTTTAAGGAATGAAATATTTGATTTCCTTGGGTGTTTTT
CAGCAAGCTGAGATTTGTGTTTGTTTGTTTTAATGCTACGAAACGGAGCAAATGTCTACCTGGGATGCTG
GTATACTTGAATTTGGATAATTGTGGCGTTGGAGATCGGAGTGGAGATGGATATTAAACCTGAACGTGAC
CTGCTGTATTTTGGGGGGCGGGGGGGGGATTTCTGAGGGGTTTGGTGAGCAGCTTATGGGGTGGTGCGTG
GGAACTGATCCGCCCCTGCGCTGCTCTGAATGTCGGATCGGTACATTTGGGTTTTCCCAGAAATGTTTTT
TTTTTCCTTTAGGGACGCCACCGAGTTCTGAGTCAGCGGGGTTGGAAGGTTACAATCCTATTTCTAATTC
ATAAAGCACAATCAGTTCATTTCGTTTTGGAGGAGACTTAAAAAAAAAAAAAGAAAACAAAGAGAGAGAA
GAACTCATAAAGTATCATTTTGCTTTAGCATGATTTTCCTTAATAAAAAATATACAGAGAATTTCATTTA
TGTTAATTACGGGCATGAAGCAAAGGTTTTTTTTTTCCTCTTTTTTTTTTTTTTCCCCTTGCCCCCCACC
CTCTTTTCTTTTAAATCAGTAATGTAGGGCTGTGGCTAGTGACTGTGCTGAAGTTCTCTATCTAGCATTT
GTGGCTTGTTGGAAGGGTAATATTAACTATTTAACATGTAATGGTGTACTTAACTCTTATCTAGCACGCT
GTTTTCTCATTATTTGGGGCGGGAGGGGCCACATTTGCTGGCACTGTTTACCTTGCTTACCTGCTGACCT
AGCAGTTTGCTTGTGCTATAACCTTTACTGTAGGTGCTACTTAGGAGTAGAGTAAGTGCTGGGTGGTGAT
ATCAGTTTAAAAGAAGAAAAAAAAAAAAAAGAAAAACACAATAAAAATTTGTATTTTTTCAATATTGTAT
AAAAATAGTGTTCTAATTACCTCACCCCCTTTCTTTTTGCAGGTTAACCCCATCACTCCATCCCTCCCAC
CTTTGTTTTGATGCATCACACTCGCACGTTCTCCCCTCGGTTTGTGAAATCAGTGCTCTGCAAAGCAGAG
GTTCCCCAAAAATCCATGCTTGGTGCTGCCCTGACCCTGCTCAGGGCTCCTGGCACTGCTTTTCTTTCCT
CCCCATCTTCTCCTGTGTCATTTTTCACCTCTTTTTCCAAGTCTTCCTCCTGAAAGAAACCTCCCTTCAC
CCCCACCCAATAGCTTGTAAATAAAACCACGTGTGTAGACTGGAAGGAAAAGGTGGAGCCTTATTGAAGC
ATGGTAGCTCTTTTTTCATCTTGAGGGTGTTTGGTTGTTTTTTTTTTTCTTTACATTATTAGCATCCATA
AAACAGTATTGTCATTGCCTTGTGCTCTCTTGCAGTGATGGGAGCCTCAGCCAGCCCTACCCGTACCCCC
GTGTCCCTGCTCTTGAATGAGCTCCCCCATCCCAAACCTTGGTGCTGAATTGGAAACAGGCTTTGCCTTC
TGCTCCCATCAATTCCCCTTTTGGCTGTTGAGGATTTTGCTTCTCCATGATGCGTGAGCCACCAGCAAGG
TCACTGGAAGCTCCTTGGTGTTCTTGACTGTGCACCATGGGGTCAGTGGAACACGTTCCCCACAGGCTTT
TTTTCCTCCATCCCATTGGTCGTTGGAAGTTTCTTGCTGTCATCAACACTGTCCCTTGGGGTCAGTGGGA
CACGTTCCTCGATGGCTTTGTTCCTCCATCTTGTAGCTTTGGTCATTAGAAACCCTTTAATACTATCAAT
GCTATGCTATGGGATCAATGGAGCGTGTACCCCAATGGCTTTTTTTCCTCCATCCCCTGGCTTTGGTCAT
TGGAAGCTCCTCAGTGTCAACGGGATGTGTTCTCCAGTGGCTTTGTTCTCTAATCCCATAGTTTTGGTTA
TTGGAAGCTCCTTGGTGTCATTGGCACTGCTATGGGATCAATGGGATGCGTAGCCCAGTGTCTTTTTTCT
TGCATCCTACTGGTCATTGGAAGCTCCTTGATGTCATCAACACTGTGCCATGGGGTCAGTGGGACATGTT
CCCCTATGGCTTTGTTCCTCCATCCCATGGATATGGTTTTTGGAAACTCCTTGGTGTGTATGGCACACAT
TCCCCAGTGACTTTCTTCCTCCATCCTATTGCTCACTGGAAGCTCTGGTGTCATCAACACCTTCCCTTGG
GGTCAGTGGCTTTGTTTCCTCAATGGCTTTGTTCCTCCATCCTATGGCTTTGGTCATTGGAAACTCCTCT
ATGTCAATGGGATGTGTTCCCCAATGACATTTGTTCCTCCATCCTATAGCTTTGGTCATTGGAAACTCCT
CAGTGTCAACGGAATGTGTTCCCCAATGGCTTTTGTTCCTCCATCCTATAGCTTTGGTCACTGGAAACTC
CTCAGTGTCAATGGGATGTGTTCCCCAAGGGCTTTGTTCCTCCATCCTATAGCTTTGGTCATTGGAAACT
CCTCAATGCCAACGGGATGTGTTCCGCAATGGCTTTGTTCCTCCATCTCATGGCTTTGCTTTGCAGGCAG
CGTGGAGCAGAGCTCTGCCATCAGCTCAGTACCACTCAACCTCGATTGGGACGAGCACATGCCCCACATC
CAAGGCTCTTCTTCCCATCCTAGGAAGGCTCAGAGGTGTTCCACCGCCTTTTTTCTTCCTTTTTGCTCGC
CCCAAGTTCTACTGGCACTTTCGCAGGGGTGTTCGCAGCGTGAGAAATGGCCATTATTTTACTGACTGTA
TTTGGTACCTATCGTGTGATACTTGAAGAGATCGGGGCGTTTTGCCCTCCATAAGAGTCTAAACTCTTTA
TTTTCATTTCCCCCCTCCCTCCCTTTCCCCCCCC
>MSTRG.28.2 gene=UBE2H
CGTCAGAGGGCCAGAGAGAGGCTCCGGCAGAGGAGAGCGGAGCGGCGCTGAGGGAGCGCGCGGCGGCGGC
GCCGTCACCACAGGAGAGGGCGGAGGAGGAGGAAGAGGAGGCGACAACAACGACGACAGCGACGACCGAG
GGGGGGTCCCAGCGGCTCCCCCACCCGCTCCGTTCACTCCTCGGCGGTGACGGTATAGAGGCGGCGGCGC
TGACAGCCCGCCCGGAGCACCGGGGGCGGCCGCGACCACCATGTCCTCCCCCAGCCCGGGCAAGAGGCGG
ATGGACACCGACGTGGTCAAGCTGATTGAGAGCAAACACGAAGTCACGATCTTAGGAGGACTCAATGAAT
TTGTCGTGAAGTTTTATGGACCACAAGGAACACCATACGAAGGTGGAGTATGGAAAGTTAGAGTCGACCT
TCCTGATAAATACCCCTTCAAATCCCCGTCTATAGGATTCATGAATAAAATTTTCCATCCTAACATCGAT
GAAGCGTCAGGAACTGTATGTCTAGATGTAATCAATCAAACTTGGACGGCTCTCTATGATCTCACCAATA
TATTTGAATCGTTCCTGCCCCAGCTGCTGGCCTATCCTAACCCTATAGATCCTTTAAATGGTGACGCTGC
AGCCATGTACCTCCACCGACCAGAAGAGTACAAACAGAAAATTAAAGAATACATTCAGAAATATGCAACA
GAAGAAGCACTAAAAGAGCAGGAAGAAGGCACCGGGGATAGCTCGTCCGAGAGCTCCATGTCCGACTTCT
CGGAAGACGAGGCTCAGGATATGGAGTTGTAGTAGAAGAGGCAACCTGCTTTTCAGAGAGACTCTAATTT
CCTAACCATGAGAAGCAGACTATAATATTCATATTTAAACAAAGCAATTTTTTTTATTACTAAACAAGGT
TTTTATGAATAATAGCATTGATATATATATATATATATCACCCTTTAGATCTTGATTTTTCTTGGTCATT
TCTCAACCCGAGGTGCATAGCATATTCCCACATTCCATTTTGGTAGCAATATGCAGCCCAAATGCATGCA
TTCAGATTCCATTTGGCCAAGTCAACTTGTGTGCTACTGAACTGTCAGCTCAAACAGCTGCCCTGGTAGG
TAGGGAGTTAGCAAAGATGTTTGCTTTCCGATCGATGTTTCCAAAGACACCACCTTGGATGCTCACATGG
AACAGCATTTTCTCTTAAGATAAATCTGAGGGATGTGCTATTAACTGCCTAGATCAGACAGTGGAATGAA
AGGTGCTCCTTCAGGTCAACCTCGCTGATGGTATTTGATGCGGAGTCACATTTAAAACGTTCAATAGAAC
CAGCACAAATGCATGGAGCTATTCAGAGCCTTGAAGCTTAAGAGTTTAGACTTGGATTTTAAGTCCGTTT
TTTATATGTGGACTCCTGCCTGCCCTTCTGAACCGTAGGGACTGACAACCACTGGTCCATCCATCCGCTT
TTGGGACTTTTGGAAGCCTTCATCTGGATGTTACTCTTTTGGTCTGGATTACGAGCTGTTCCCTCGCTGG
GAGGAATTAAAACACAAACGATGCTCTTTGGTTTAGCTGGAGCCCACGTGAAGCCCAACTCTTACTTTGT
CATCGTTTTGAAACTGCTGCCCTTTCGTGGCTCCAAGCTCGCTTTTTTTTCCTCTTGCTTGAAGTATGGT
TGAACACCTCACAAACACCTCCACCTCCTGGGAGGGCTCTCTGACCAGATGGATGAGCCGTGCTGAGAGC
TTTGGAGCCGCGGAGGTCGGCCCCATTGGCTGTAGTCCACGAATCCATCGGCACCCATTCTATTTTCCTT
TTCTCCCCCTTCTGCACCAGCTTGGTAGCCATCTGCTTGTGTGTGTACAACAGGATTAAAATTTCTTAAA
GTTAACAAAGAATGTGATCTAGGAAAAAAGAAAATGAGATGAATAATAAAAAAAAAAGAAAGCCTAAAAA
AGCACCAATTGAGGAAGCAAGTGAATCTGCTCTTTTTTTTTTTCCTGATTTTTTTTTTTCTTTAAGGAAT
GAAATATTTGATTTCCTTGGGTGTTTTTCAGCAAGCTGAGATTTGTGTTTGTTTGTTTTAATGCTACGAA
ACGGAGCAAATGTCTACCTGGGATGCTGGTATACTTGAATTTGGATAATTGTGGCGTTGGAGATCGGAGT
GGAGATGGATATTAAACCTGAACGTGACCTGCTGTATTTTGGGGGGCGGGGGGGGGATTTCTGAGGGGTT
TGGTGAGCAGCTTATGGGGTGGTGCGTGGGAACTGATCCGCCCCTGCGCTGCTCTGAATGTCGGATCGGT
ACATTTGGGTTTTCCCAGAAATGTTTTTTTTTTCCTTTAGGGACGCCACCGAGTTCTGAGTCAGCGGGGT
TGGAAGGTTACAATCCTATTTCTAATTCATAAAGCACAATCAGTTCATTTCGTTTTGGAGGAGACTTAAA
AAAAAAAAAAGAAAACAAAGAGAGAGAAGAACTCATAAAGTATCATTTTGCTTTAGCATGATTTTCCTTA
ATAAAAAATATACAGAGAATTTCATTTATGTTAATTACGGGCATGAAGCAAAGGTTTTTTTTTTCCTCTT
TTTTTTTTTTTTCCCCTTGCCCCCCACCCTCTTTTCTTTTAAATCAGTAATGTAGGGCTGTGGCTAGTGA
CTGTGCTGAAGTTCTCTATCTAGCATTTGTGGCTTGTTGGAAGGGTAATATTAACTATTTAACATGTAAT
GGTGTACTTAACTCTTATCTAGCACGCTGTTTTCTCATTATTTGGGGCGGGAGGGGCCACATTTGCTGGC
ACTGTTTACCTTGCTTACCTGCTGACCTAGCAGTTTGCTTGTGCTATAACCTTTACTGTAGGTGCTACTT
AGGAGTAGAGTAAGTGCTGGGTGGTGATATCAGTTTAAAAGAAGAAAAAAAAAAAAAAGAAAAACACAAT
AAAAATTTGTATTTTTTCAATATTGTATAAAAATAGTGTTCTAATTACCTCACCCCCTTTCTTTTTGCAG
GTTAACCCCATCACTCCATCCCTCCCACCTTTGTTTTGATGCATCACACTCGCACGTTCTCCCCTCGGTT
TGTGAAATCAGTGCTCTGCAAAGCAGAGGTTCCCCAAAAATCCATGCTTGGTGCTGCCCTGACCCTGCTC
AGGGCTCCTGGCACTGCTTTTCTTTCCTCCCCATCTTCTCCTGTGTCATTTTTCACCTCTTTTTCCAAGT
CTTCCTCCTGAAAGAAACCTCCCTTCACCCCCACCCAATAGCTTGTAAATAAAACCACGTGTGTAGACTG
GAAGGAAAAGGTGGAGCCTTATTGAAGCATGGTAGCTCTTTTTTCATCTTGAGGGTGTTTGGTTGTTTTT
TTTTTTCTTTACATTATTAGCATCCATAAAACAGTATTGTCATTGCCTTGTGCTCTCTTGCAGTGATGGG
AGCCTCAGCCAGCCCTACCCGTACCCCCGTGTCCCTGCTCTTGAATGAGCTCCCCCATCCCAAACCTTGG
TGCTGAATTGGAAACAGGCTTTGCCTTCTGCTCCCATCAATTCCCCTTTTGGCTGTTGAGGATTTTGCTT
CTCCATGATGCGTGAGCCACCAGCAAGGTCACTGGAAGCTCCTTGGTGTTCTTGACTGTGCACCATGGGG
TCAGTGGAACACGTTCCCCACAGGCTTTTTTTCCTCCATCCCATTGGTCGTTGGAAGTTTCTTGCTGTCA
TCAACACTGTCCCTTGGGGTCAGTGGGACACGTTCCTCGATGGCTTTGTTCCTCCATCTTGTAGCTTTGG
TCATTAGAAACCCTTTAATACTATCAATGCTATGCTATGGGATCAATGGAGCGTGTACCCCAATGGCTTT
TTTTCCTCCATCCCCTGGCTTTGGTCATTGGAAGCTCCTCAGTGTCAACGGGATGTGTTCTCCAGTGGCT
TTGTTCTCTAATCCCATAGTTTTGGTTATTGGAAGCTCCTTGGTGTCATTGGCACTGCTATGGGATCAAT
GGGATGCGTAGCCCAGTGTCTTTTTTCTTGCATCCTACTGGTCATTGGAAGCTCCTTGATGTCATCAACA
CTGTGCCATGGGGTCAGTGGGACATGTTCCCCTATGGCTTTGTTCCTCCATCCCATGGATATGGTTTTTG
GAAACTCCTTGGTGTGTATGGCACACATTCCCCAGTGACTTTCTTCCTCCATCCTATTGCTCACTGGAAG
CTCTGGTGTCATCAACACCTTCCCTTGGGGTCAGTGGCTTTGTTTCCTCAATGGCTTTGTTCCTCCATCC
TATGGCTTTGGTCATTGGAAACTCCTCTATGTCAATGGGATGTGTTCCCCAATGACATTTGTTCCTCCAT
CCTATAGCTTTGGTCATTGGAAACTCCTCAGTGTCAACGGAATGTGTTCCCCAATGGCTTTTGTTCCTCC
ATCCTATAGCTTTGGTCATTGGAAACTCCTCTATGTCAATGGGATGTGTTCCCCAATGACATTTGTTCCT
CCATCCTATAGCTTTGGTCATTGGAAACTCCTCTATGTCAACAGGATGTGTTCCCCAATGGCTTTTGTTC
CTCCATCCTATAGCTTTGGTCACTGGAAACTCCTCAGTGTCAATGGGATGTGTTCCCCAAGGGCTTTGTT
CCTCCATCCTATAGCTTTGGTCACTGGAAACTCCTCAGTGTCAATGGGATGTGTTCCCCAAGGGCTTTGT
TCCTCCATCCTATAGCTTTGGTCATTGGAAACTCCTCAATGCCAACGGGATGTGTTCCGCAATGGCTTTG
TTCCTCCATCTCATGGCTTTGCTTTGCAGGCAGCGTGGAGCAGAGCTCTGCCATCAGCTCAGTACCACTC
AACCTCGATTGGGACGAGCACATGCCCCACATCCAAGGCTCTTCTTCCCATCCTAGGAAGGCTCAGAGGT
GTTCCACCGCCTTTTTTCTTCCTTTTTGCTCGCCCCAAGTTCTACTGGCACTTTCGCAGGGGTGTTCGCA
GCGTGAGAAATGGCCATTATTTTACTGACTGTATTTGGTACCTATCGTGTGATACTTGAAGAGATCGGGG
CGTTTTGCCCTCCATAAGAGTCTAAACTCTTTATTTTCATTTCCCCCCTCCCTCCCTTTCCCCCCCC
>MSTRG.31.1 gene=KLHDC10
GGGGCTTTTCCCTGAGGAGAAGCGGTCGAGGCCATGGCGGCGGCGGATGGTGGTCGGGAGCTGGACGGCC
TGCAGGGCAGGGTGGAGGACGGGCTCCTCAACCGCTTCGTGCAGCTGCCGGGGAGGCCGCACACGGCGGG
CCAGAGATCTCCACCAGCAAGAAGCGGCCATCGCTGCGTGGCAGATAATGCCAATCTGTATGTGTTTGGA
GGCTACAATCCTGACTACGATGAGTCTGGTGGGCCAGAGAACGAAGACTACCCACTCTTCAGGGAGCTCT
GGCGGTACAACTTTGCTACAGACACGTGGCACCAAATGGGCACTGAGGGCTACATGCCCAGGGAGCTGGC
CTCTATGTCACTTGTATTGCATGGCAACAACCTGCTTGTGTTTGGGGGCACTGGAATACCATTTGGGGAA
AGTAATGGCAACGATGTCCACGTCTGCAATGTCAAGTACAAAAGATGGGCCCTGCTCAGCTGCAGAGGAA
AGAAACCCAATCGGATCTATGGCCAGGCCATGGCCATCATCAATGGGTCTCTGTATGTGTTTGGTGGAAC
AACTGGTTACATTTACAGCACCGACCTGCATAAGCTAGACCTCAACACCAGAGAATGGATCCAATTGAAA
CCAAACAACATGTCCTGTGACATGCCAGAGGAGAGGTACAGGCATGAAATTGCACACGATGGTCAAAGGA
TTTATATCCTGGGAGGTGGAACTTCCTGGACAGCTTATTCCCTAGATAAGATCCATGCATACAACCTTGA
AACCAACACCTGGGAGGAAATTGCCACAAAACCTCATGAAAAAGTCGGCTTCCCAGCAGCTAGAAGATGC
CATAGCTGCGTTCAGATCAAAAATGATGTGTTTGTTTGTGGAGGCTATAATGGAGAAGTGATTCTGGGAG
ATGTTTGGAAGCTGAATCTGCAGACTTTCCAGTGGGTCAAGCTCCCAGCTGCCATGCCTGAACCAGTGTA
TTTTCACTGTGCTGCTGTCACACCAGCTGGCTGTATGTATGTTCACGGAGGAGTGGTCAATATCCATGAA
AACAAACGGACTGGCTCGCTGTTTAAAATGTGGTTGGTGGTACCCAGCCTGCTGGAACTGTCGTGGGAGA
AGCTCCTGGAGTACTTCCCTCATCTAGCAACCCTCTCCAGATCTCAGCTTTTGCACCTCGGACTGACGCA
GGGACTCATTGAGCGGCTAAAATGAGAACACACCTCCTGCTTCTGCCCCAGACACACTACGTCCAGCAGC
CCCCCCCCCCTCTCCCTCCCCCTATTTATGGATACTGTGGTTGGTCTTGCTAAGAACATGGAGGAACCTG
CTCAACGCCTTACTCAGCAACTACATTGATGCCTTTCTAGAAGTTTTTAATTTGTTGGAAACCCACTTTT
TATTTATGGATCTCTGAATTAGTCCATGAATCAAGAATGCTCTGGGACTAACCCATCCCATCCATCCATC
ATCAGCACATGCTTGCAACTTAAGTGGGGGGGGAGGGAGGACAGAGCTTAAGGAATGCCTGAGATCATGC
TAACGTGGCGCATTCAGCTTCATACTTTCACAAGCTGCATCTAATGGAGGACAGTCAAGGTGGAAAAAAC
ACCTGCTGGGAGTGGTGATGCTCGCCCCCCAGCTGCCCAGCCAAGCTCCCCCTCTCTAAAAACAAAGAGC
TCTTGCAGCTGGAGGGCTTTGCTTGTGCTATGTGGGCTTCAGAAGATGACTGCAATGCTGGAGGAGGCAG
TGAGCAAAGCTCATCTTGCACAGCTCTTGTGGTGCAGTGATTTGAAGTGGCCACAGCTGTGCTCTTCATC
TTTTCACAGGGAAAGGTTTGCTTAGAAGACTGCTTAAAAGCTGCCACTGAATGGACTACTGTGTAGTTTA
CTGGAGGTGGTGAGGAAGGAGTCTGCTGAACTCACCAACAGCTTGTGCCCTTGCTATAAGGAGGGTGAAT
TAGGCACGTGGCAGCACTGGTGAGGCCACATCTGGAAAACTCTGTGTCCAGTGTTGGTTCCTCAGTAAAA
GAGAACCTGGACAGACTGGGGGTCCATCTCCAGCCCATCACAAGGAGAGCTAGGACTGCTCAGCCTGGAA
CAGAGGAAGCTCAGGCATTCAAGGCCAGGCTGGATGTGACTCAGGGCAGCCTGGTCTAGTGGTTGGCGAC
CCTGCACATAGCAGGGGGGTTGAAACTAGATGATCATTGTGGTCATTTTCAACCCAGGCCATTCTATGAT
CCCTCCCAGTGCAGTAAACACCCACCCACCTTAGGGTAGACCCAGCTCTGGTGCTGTTTCTACATACCCC
AAGTCCCAAACTTCTGCAACTCTTCGGGGCAGATTTCTGTCCCCTCCCCTACTCTTGCAGGGTTTTCTCT
TGCTTCAAGATTGGCTCCAGCAGCTCCTCACCCCATTTTTACTTCTTCCTAGCTGGTTTACCCTGATGCT
GATGAGGCAGTTGGCCTTTTCTTCACCCTGTCATAGAATGGTTTGGGGTGGAAGAGAACTCAAGGATCAT
CAAGCTCCAACCCCCTTGCCACTCGCAGGGCTGCCAACACCTGTATCTAATACTAGACCAGGCTGTGCAG
TGCCCCATCCAGCCTAACCTTGAACACCTCCAGGGATGGACAGGGCATCCACAACCTCTCTGCAGAGGCT
AAAAGCACCTCAACACTCTCATAGTAAAGAAATTCCCCCTGATATCCAACCTAAATCTTCCCTCTTTCAA
ACCATTTCCCCTTATCCTGCTGTTATCTACCCTTCCAAAGAGTAGACTCCTCTCCTGTTTGTAGGCTCCC
TTTAGGTCCTGGAAGGCTGCAATGAGGTCACCCCACAGCCTTCTCTTCTCCAGGCTGAACAAGCCCAGCT
CCCTCAGCCTGTCTTTGTAAGGGAGGTGCTGCAGCCCTCTGAGCATCTTTGTGGCCCTCCTCTGGACCCC
CTCCAACAGCTCCCTGTCTTTCCTTCTTTGGGGCCCCCAGAGCTGGACACAGTACTCCAGATGGAGCCTC
ACAAGGGCAGAGTAGAGAGGAACAATCCCCTCCCTGTCCCTGCTGGCCACCCCTCTGCTGATGGAGCCCT
GTCCTGAGCTCAGTGGCTTTCATTTCTTCTTGCGACAATGTCTGTTCTGAATCTTTGCCTTATGGCCTCC
AGTTGAGCTGGGGCTGTTCTCCTGGATGAGCCTGGTCATCTATATGATGATTTCTCCCTTTCCTGCCATG
AAGGATATTTCCCTACCCTATTAAAACCATCCTCTTTGACTCAGTGCTACACAGCAAGCACAAGGTCTTG
AATGTTCTGCTGCTTCTCCTAAAAATACAATTCTTCCTAAAATACAATTATACAATTGAAGCACTGACCT
TACAAAGCGTACGCCTCCCTTCTGAGGGCTGATGGAGCTTGTGGGGCAAAGTTAAGTCCCTCTCTGCAGC
ACTGTACTTCCAAGCAAGATAACCAGAGTGTTCCTGCCTCAACCAGAGCACAGCCACCTTCTTAAGGGAG
AAGGAAAGGATCCAATGTCTCCACCAGATCTGATGGAGGGGAACTTAAAGCTTCCTGGTATGTTTGAGCC
CAACGCACACATTGCATGCAGAGAACATCGCTCCCCATCCAGCTGCTCACACTGGAGGATGTCCCCATAG
AGCAACACCCACATGGGACTGTGGGGAAGGAGCTGTATTGCCTGTACTTATGTGTCTGTTAGTGTTGAGC
TTTGGTTTGGTTTTTTTCTTCCCCCCCGTCAAAAAGATAATAAACCCATCCAGATCACCCACTTTGTCCT
CTCACTTTGGCTGCTGCTTTCTCCATCGGGAGAACAAAGAGTTCCTCATTGGCATCATGGTGCTGCCACC
CTTGTCCCTAAACAGGACCAGCTCAGAGCTGGTGGACGTGGCTCTGACCCTATTTAAAAGTAGGAATGAC
CCAGGACAGTCACACCAACATCAGGATGGCCCCAGACCTCTCTGACCATCTCAGGTTGCCCTTCCAACTC
TTTGCCCTGCGTGGTGATGGTGAATCTAAT
>MSTRG.33.2 gene=MEST
AGGATGAAGGAGTGGTGGGTGCAGGTGGGGCTGCTCAGCGTCCCGCTCCTGGCCGTGTACCTACACATCC
CACCCCCACGGCTCTCCCCAGCGCTGCTCTCCTGGAAGGCCTCTGGAGCTTTCTTCACCTACAAACACCA
AAGCATCTTCTATAGAGATTCCACTGGTGCTGTGGGCAGCTCTGACGTTGTCATCCTCCTGCATGGCTTC
CCCACCTCCAGCTACGACTGGAGCAAGATATGGGAAGGACTGACCCAACGTTTCCACCGGGTGATTGCTC
TGGATTTTGTAGGGTTCGGGTTCAGTGACAAGCCTAGGCCCCACCACTACTCCATCTTTGAGCAAGCCAG
CATCGTTGAGCGGCTGGTGCGTCACCTCGGCCTCCACCACCAGAGGATAAACCTCCTGTCCCACGATTAT
GGGGATACAGTTGCACAGGAGCTGCTCCACAGGTATGAGCACAATAAAACAGGCAGCATCCTGATCAACA
GCCTCTGCTTGTCCAATGGAGGAATTTTCCCTGAAACGTACTACCCCAGATTCATACAGAAGGTTCTCAA
GGATGGGGGCTTGCTGTCCCCCATCATCACGAGGTTGATGAACTTCTTCTTCTTCTCCAGAGGGCTTGGA
GCTGTCTTTGGGCCATACACACAGCCCTCACAGGCAGAGTACTGGGACATGTGGACGGCGGTGAGGACCA
ACGACGGCAATCTCGTTGTGGACAGTATTTTGCAGTACATAAACCAGAGGAAGAAGCACAGAGACCGCTG
GGTTGGTGCTTTGATGTCCACCTCTGTCCCACTGCATTTAATCTATGGGCCCCTGGACCCTGTGAATCCA
CACCCAGAGTTTCTCCAGCTTTACAAAAAAGTGCTTCCCATGTCCACAGTGTCGGTGCTGGATGACCACA
TCAGCCACTACCCCCAGCTGGAGGATCCAACAGGCTTCCTGAATGCGTATTTGAACTTCATCAACTCCTT
CTGAGCTGCTGCAGCTCTGTTCTCTCTCTTTACAGCTCAAGAGACCTTGATTTTTATCTCCAGATACAAG
ACTTTGGATCTGTAAACCCCCAAAGTACAGACAGCGATGCTATGCTGTATTTGCACCTGTCGAGGGGCAT
CTAAGCACCATAATTTTGGCTTTGGTAATCTCTTTTCACAAGGAAGTCAGCACAAAATCCCTCCTTCCCC
CTCTATTTTCAGCTTTTGATGAAGGACTTTTCACAGCTTGAAGCCCAGGAGAAAGCTGCAGTGGTGTTTG
GTATCACCTGACAAGGTTCAGAGAATTGTTATTCTGCAGTACAAAAGGAATATGCCAGTCATAGGTAAAG
TTTAATCTCTATACACATTGGGATTTTTTTGTCTCTATTTTACACAAAATTATTTAAAAATTGTACGTTT
ATGGGCTAGCAGAGTCTGCAGGTTTTGTGTGTTTTTTAATGACTTAAATTTAACAGCAGCCCTTTAGGAG
TAAGGGGCTTCTGCTGAGTAAACAGCCCTGATGGGTTCATTTTTTGAATTGAAGACTTGGAAGCAGACAG
AATTAGAAGAAGAATTTTCTATTTTATTGACAGTCATTCATAGGAATTCTACCACTTGGACCAGTGTTTA
TTTTCTGTTAATAAAAATCAGTTTTGACAAAAATCCAGTTCCATTTTTCTTACCACCTACGTCTTTTATT
TTCCCTGCTCTACTGCCAGTGGCCAGAGACAATAAGTTAGAGAGGAATGAGCAAGTGACAGTGAGGGAAA
GGGTAGGGGAAGGGCTCAGTACCAGCCAGCCACTACTGTAACATCATACAAAATATTTACCAAATTGAGG
AGTAAAAACAACATGCAGAAGGACAGACAGACTGCTTGATCTGGTTAACACCCAGCTGGTGTTTGCAAAG
TTTCCACCACAGCTGAGGCACTGTAACACTCAG
>MSTRG.34.1 gene=COPG2
AGCCGCTGCGCCTTCCGGTAGGAACCGCAGCTCGAAGGGAAGAGGGCGAGTGCTGGCGACATGATCAAGA
AGTTTGACAAAAAGGACGAGGAGTCCGGTAGTGGCTCCAATCCTTTCCAGAATTTGGAGAAGAGTGCTGT
GCTTCAGGAGGCTCGTATCTTTAATGAGACTCCTATAAATCCACGAAGATGCCTGCACATACTTACCAAG
ATCCTTTACTTGCTGAACCAGGGTGAACATTTTGGAACCACTGAAGCTACAGAAGCCTTTTTTGCAATGA
CCAGATTGTTTCAGTCTAATGATCAAACCCTTAGAAGAATGTGCTACCTTACTATCAAAGAGATGGCCAA
TATTTCTGAGGATGTCATCATTGTCACAAGCAGCTTGACCAAAGACATGACAGGGAAGGAAGATGTATAT
CGAGGCCCAGCCATCAGAGCACTCTGCAGGATCACTGATGGTACAATGTTACAAGCCATTGAGAGATACA
TGAAGCAAGCCATTGTGGACAAAGTCCCCAGCGTGTCTAGTTCTGCACTGGTGTCTTCCTTACATATGAT
GAAGATCAGTTATGATGTAGTCAAACGATGGATCAATGAAGCTCAGGAAGCAGCTTCTAGTGACAACATC
ATGGTACAGTACCATGCCTTGGGGCTGCTCTACCACCTTAGAAAAAATGACCGTCTTGCAGTTTCCAAGA
TGCTGAATAAGTTCACAAAGTCTGGCCTGAAATCCCAGTTTGCGTACTGCATGCTGATCCGAATTGCAAG
CAAACTCTTGAAGGAATCTGAAGAGGGGCATGAAAGTCCACTGTTTGACTTCATTGAGAGCTGTCTGCGG
AATAAGCACGAAATGGTTATTTATGAAGCTGCTTCTGCAATCATCCATTTGCCAAACTGCACAGCAAGGG
AGCTGGCACCTGCTGTTTCAGTGCTCCAGCTTTTCTGTAGTTCTCCCAAACCTGTCTTGAGATATGCAGC
TGTACGGACCCTTAATAAAGTGGCCATGAAGCATCCATCTGCAGTCACTGCTTGCAACCTGGACTTGGAA
AACCTCATCACTGACTCCAACCGTAGCATCGCTACCCTCGCCATCACCACCCTGCTGAAGACAGGGAGTG
AGAGCAGCGTGGACAGACTCATGAAACAGATCTCTTCCTTCGTGTCAGAAATATCAGATGAGTTTAAGGT
AGTGGTAGTGCAGGCTATCAGTGCTTTGTGCCAGAAATACCCTCGGAAGCACAGCGTCATGATGACCTTC
CTCTCCAACATGCTCAGGGATGATGGAGGCTTTGAGTACAAGCGAGCCATTGTGGACTGTATAATTAGCA
TCATTGAGGAGAATCCTGAGAGTAAGGAATCTGGCTTGGCTCACCTCTGCGAGTTCATTGAAGACTGTGA
GCACACTGTCCTTGCCACAAAGATCCTGCACCTGCTGGGAAAAGAGGGGCCCAGGACTCCATCCCCGTCC
AAGTACATCCGTTTCATATTCAACAGGGTCGTGCTGGAGAATGAGGCTGTGAGGGCTGCTGCTGTAAGTG
CATTAGCAAAGTTTGGTGCCCAGAATGAGAATCTTCTTCCAAGCATCTTGGTGCTTTTGCAGAGGTGTAT
GATGGACAGTGATGATGAAGTTCGGGACAGAGCAACGTTCTACTTGAATGTTCTTCAGCAGAGGCAGATA
GCCCTGAATGCTGCCTATATTTTTAATGGGCTGACTGTCTCTGTTCCTGGAATGGAGAAAGCCCTGCATC
AATATACACTGGAGCCTTCTGACAAACCTTTTGATATGAAAACAGTTCCACTGGCCACTGCACCCATTTT
TGAACAGAAAGCAGAGATTTCCCTAGTGACCAGCAAACCTGAAAAAGTTGCTCCTTCACGTCAGGATATA
TTCCAAGAGCAACTGGCAGCCATTCCAGAGTTCAAGAGCTTGGGGCCATTATTCAAGTCTTCAGAACCAG
TGCAGCTCACAGAAGCAGAAACAGAGTACTTTGTTCGTTGTATCAAACATGTGTTCACAAATCACATTGT
TTTCCAGTTTGATTGCACAAACACGTTAAACGATCAGCTGTTAGAGAGAGTCACTGTGCAGATGGAGCCA
TCAGATGCTTATGATGTGATCTGCTGCATCCCGGCACCCAGTCTGGCTTACAACCAGCCAGGCATGTGCT
ACACCCTCGTCCAGATGCCTCAGGATGACCCCACTGCAGTTGCTTGTACTTTCAGTTGCACAATGAAGTT
CACTGTCCGGGACTGTGACCCAAACACAGGAGTCCCAGATGAAGATGGCTATGATGATGAGTACGTGTTG
GAAGATTTGGAGGTGACAGTATCTGATCATATTCAGAAGGTTTTGAAACCCAACTTTGCAGCTGCATGGG
AAGAAGTAGGAGACGACTTCGAGAAAGAGGAAACCTTTGCACTTGGTTCAATTAAAACCCTTGATGAAGC
TGTCAATAACATCATCAAGTTCTTGGGCATGCAGCCCTGTGAGCGATCAGATAAAGTGCCAGAGAACAAA
AATTCTCACACGCTCTACTTATCTGGTGTATACAGAGGTGGTTGTGATGTGCTGGTAAGGTCCAGGCTTG
CACTGGGAGATGGCGTGACCATGCAGGTGACAGTCAGAAGCAAGGAAGAAATGCCTGTAGATGTCATCCT
GGCTTCTGTAGGCTGAGTGTTACAGTGCCTCAGCTGTGGTGGAAACTTTGCAAACACCAGCTGGGTGTTA
ACCAGATCAAGCAGTCTGTCTGTCCTTCTGCATGTTGTTTTTACTCCTCAATTTGGTAAATATTTTGTAT
GATGTTACAGTAGTGGCTGGCTGGTACTGAGCCCTTCCCCTACCCTTTCCCTCACTGTCACTTGCTCATT
CCTCTCTAACTTATTGTCTCTGGCCACTGGCAGTAGAGCAGGGAAAATAAAAGACGTAGGTGGTAAGAAA
AATGGAACTGGAT
>MSTRG.38.1 gene=FBXO18
CGGGGCGTGATTGGTCGGAGGAGCGCCGAGGCGGGGCCGACCGTGCCGGAAGTGGAGTGAGGGCGGTAGG
GGACACTTCCCCTTAGCAACCAGCGGGCTGCAGCCCTTGGAGGAGTGGAGCAGAGGGCCTTGATCATGGA
GGGGGTCTGCCTCGCTTTGCTTTTTATCTGCTTGCCTTCCCCACTTTGAGGAACGAGGAGCTCTACAGGC
ACTGTGAGTGCTGCCCCACAGAGCTGATGTGGATGGAAAAGCAGAAATGCTGCAAGCAAAACGAGCTGAC
CCCTGGATGCTGCAGCCTGTTACCCTTCTGGCTGCCACAGATATGCTAGAGAAGTGTATTTTCTGCAGCA
TGGAGTAGTGATAAGACAGTCTTTTACTGGTAATTCTCATACCAGAACAAAGCCCGCCCTCTGGGGTGGC
TTTAGTTTCTTTGCGTGTGTCCAACGTTGGTGCGAGTTGCTTTGTTTATATGACTTCTGCTGGCTGCTCT
GCTTGAAGAGGAGAGGACATCCTGCACATTTCCATGAAGCGATTTAAGAAAATGCACCTTACAGCTGATG
ACTGTGAAGCTCTCAGTCGGAGCACTGAAGGTTTATCCTCCCTGACACAGCCATTGAATCAAAGGCGAAG
CAGAGGAGATGTCAACAGGGGCCTCCAACCCACCCACAGAACTAGGACACAACCAGGAGCCCAAGGGCGG
CAGAAGAACATCATGGATTACTTCAAGGTCTCTCAGAGACAGCAGGCAGTTGCTGGTAGGACAAAGGACA
TAAGCATCAAGGAAGAAGTGCTGGATCCTTTCTTCGCTGAAGATGATGAAAGTAGCATCTCCAGTGTGAT
GGAGACGAGTGGTGATTCCTCCTCATTTCTAGAGAATGAGTACATGGGAAACTCAAGAAAACGGCCTCTG
TCCTCCACAGCTCCAGGCAGACTTCAGATAGAGAACGATTTGTGGGGTGAGCCTGAGAAGAAGGCAGTGG
TGGTTCATCCTGAGCACAGTCAAATCAAGCAAGAGCTTGATGATGAAATAGAGATCGAGCCAGTTCCTGA
TTCACACTATGGGCTCCTGGGGACTCGGAACTGGGAAGTACCTCAGGGAAGCATTGAAGACTTGCCTGAT
GAAGTCCTGAGGAGCATCTTTGCTTTCCTACCAGTGACTGATCTGTATCAAAGCCTGAGCCTGGTGTGCC
GCCGCTGGAGGATTATTGTTGGTGACCCATGGTTCATCCCTTGGAAGAAGCTGTACCATCAGTACCTGGT
GAAGGAAGACATGGCTCTGCGCAGGGTTGAACAGGTCTTGCAGGATTTTGCCATAACAGGTCAACATAAA
GAATGTATCTTGGGGCTCATCAGGTGTGTCTCCACCATTCCCACCAGCAGGAACGTAGATCCCAGTGCAG
TCCTCCAGTGTTTGAAGGGTCACCACCTCTTCTCAAGGGCTGAAGTCTGCATCACAAACAAACTGCCACA
CTTACAGAGCAAGACAGGGCCTGAGTACATGTGGGCCATCATCACAGCTATGGTGCTTTTCTCCGATGGT
GTCCGTGACATCCAAAGGCTGATGGCATGTCTGCAGAGACCCTGCTCTTCCCTCTCCATTGTGGATGTGA
CTGAGACACTTTACTGCATTGCCACACTGCTGTATGCCATGAGGGAGAAGAACATCAACATCACTAACAG
GATCCATTACAATATTTTCTACTGTTTGTATCTGATGGAAAATGCTTCTGTGACTGCACCACAGGTGGTA
GAAGAGGAAACACCATCTTCACGCTGCAGGCAGGATTTCTGGTCCAGTAGTTTGTCTGAAGTGAAACTGA
CCCACGAACAGCAAAGGATTTTGAATCACAAAATTGAGCGTGGTCAGATAGTGAAAATTATGGCATTTGC
AGGTACAGGAAAGACCTCAACATTGGTGAAGTACGCAGAGAAGTTTGCTGACCTCAGTTTCCTCTACGTG
ACATTTAATAAAGCTGTTGCAGAGAGGGGCAGGCTCGTCTTCCCCAGGAATGTCACATGCAAGACTTTTC
ACTCGTTAGCATTTGGAAGCGTCGGCAAACTCTATAAAGAGAAAGGCAAACTGAACTTCTCGAAGCTCTC
GGCGTACTCTGTGAGTTTTCTTATCCAGAACCGTGAGGGACAATCTATCTTCATCAGAGGGAAAACGGTC
TCGCAGACCCTTGAAAACTTTTTTGCCTCTTCAGATGAAGAGATCTGTGAAGAGCACACGCCTGTTTGGT
TCAAAAACACCCATGGAGAGAGAAAACTTGTCACCCCGGAGGAAAAGAGAATCAATGTGGAAGAAGCAAA
AGAGATATGGCGCAACATGAAGAAGCTGGATGGAGATGTAGAGAGGAAATACAAGATCACCTGTGATGGG
TATTTGAAACTCTGGCAGCTCAGTAAGCCTCAGCTTTCAGGATATGATGCCATTTTTGTTGATGAAGCAC
AGGACTGCACGCCAGCCATTGTGGATATTGTGCTGTCACAGACGTGTGGTGTCATCCTTGTAGGAGACCC
TCATCAGCAGATCTATTCCTTCCGAGGTGCTGTCAATACTCTCTATACAGTGCCACATACCCATATCTAC
TACCTGACCCAGAGTTTCAGATTTGGTCCTGAAATAGCTTACGTTGGAGCAACCATTCTAGATGTCTGCA
AGGGCATCCGGAATAAGACATTAGTGGGTGGAAACCAAGAGGGTGATGTAAGAGGCAGCATGGAAGGGAA
GATAACAATGCTATCACGAAGCAATTTCACTGTGTTTGAGGACGCTGCAAAGCTTGCTGGAAGAGAGAGG
CAGATTAAAATACACATCATTGGGGGGCTTGTGCGTTTTGGCCTGAGCAAAATTTATGACATTTGGAAGC
TCAGTCAACCTGCAGACGAACGGGAAAAAGCAAACCTTGTGATAAATGACTCCTTTATCAAGAGATGGGA
AGAAAACGAGGGCTTCATCGGTTTGAAGGATTATGCAACACGTGTTGATGACAAAGAGCTGGAAATGAAG
ATTAGGATAGTGGAGAAGTTCAAAGAGCGGATCCCTGAGTTGGTGCAGAAGATCGAGAGCAGCCACGTGT
TGCAAGAAGCTATGGCAGATTACCTAATAGGCACCGTCCACCAAGCCAAAGGCCTGGAGTTTGACACAGT
GCTGATTGCAGATGACTTTGTGGATGTACCGTGTGCCAGGGACAATAACCAGAGAAGACCTCAATTCATT
ATTGGCATGTGTCCTGAGGATGAATGGAACCTGCTCTATGTTGCAGTGACACGTGCAAAGAAATGCTTGC
TAATGTCACAGTCCCTGGAGCACCTTTTGGCATTGGCAGGGGAGCATTTCCTTCGAGTGGAGCTGATGGG
TGAGGCTGTGAAGACCGGGGTTGCTTGTTCTACACAACAGTGTACGCAGACATTGCAATCTGGCATCAGG
CTGGTTGTGAAGAAGTTGCCTCTGATTCATAGCAATGGCAGCAGGGATATGGGTGGCTACCTTTGCTATT
CCTGTGTGCAGAAGCGTTTTGGCTCCATGACGCCCCTGGCCTTCCTCCCAGCACTTCAGGAAGAGCCCAT
CGTGCTCTAACGAAGCCTTCCAACTCCCAGAGCCATTGCCTCATCCCACAGCTGTGCTGAGTGCAGGATG
ACAACAGTTGTCACATCCATGCTCCAAAATCAGGTTGGATTCTTGGGACCAACTCCAAGAGCAGCCATCC
AGGTTGTCTATAAGGAGTGGTGAGACCTTTTCTCAAGCCCTGCAGGAGGTGGTCAGCATGACCTGCATCA
CTGCACAGAAGAATATGCACAATACAAAGTTCATTGGACAGGACTGCTTTTTTTAATTGTTATTTATTTT
TTGAGCATTAGTCATCCATTCTTTCCATCTGCAGGAAAACACTTTCAGTGACAAAGCTGCTGGGGTTTCC
CTGCCTTTTCTTTCACATCGTGCCTCAGGGAAATCCTCATCCAACAGAAGAAGAACTTGATTCTGAGAAG
TACCCAGAGAAACTTTTTACTCCTAGAAAATAAACTTTTTCTCAGAACCTGTTTCAGTGGGGACATTTTC
ACTGTCAGCTCTGGATCTCTGGGGAAGAAGGAAGTCATAATCTCTCCCAGCTGAATTTAAGTCATTTGCC
TTACTTGCAGCCAAGACATTTCCTCAGGCTTAATTTCTCTTCTCTTTGTAGCAAAACACTGAGGGAAGAG
AGGCAGCATTCGAAGAACTGCTTCTATTTAATTCCAGTCTAACACTGCTGATCAGAAAGAAGCCAGAGAA
TATTTTTAATACAGAGATAAAATTGATAGCAAAAATAAAAAGGCTTTAATACTTCCTTTTTTCTCTCCCA
TTAAGACAACTTCCCGAGTTGTATTTATTTTTCAGCCATCACAATAGCAATGGTACCAGCAGAATGGTGG
CCCTGTCAATCAGAGGGTGGCTTATGCTGCCTGCTTGAAGGTAACACCTTGGCTTGTCCCAGAGCCCACA
TCATGCACAAATCAAAACTGAAACTGACTTAGGTAGAGAAGTGATCTTGGCCATCAGCCTGGAGCCGTGA
GCAATATTCATTGGAGGAAACTCCCACATCCTGTTGACTTCCACTGGCAGCTATTTTGTTGGTTCTCCTT
TTGCTTTCAAAGCAGTGTCTCCAGAAAGACTTTCTGTTTATCAAAAATACAGATAACTTCACTCAAAGCT
TGGAAGTTTGAATACAACTGCAAAGCTCTTGCAGACACCATGAACCTCCAGCATTCCCTTCCATCTCTTG
TCCAACCATCCCATGGCACCTTGGGGTTAGGAAACCTTGGTTTATCATGTGTCTTCACAGCAAAATGCTG
TGTTTTCCAGCTCAGACAGTCCAGAGCAGTGGAGGAAACACAAGGACAAGAGAAGTGAGGAAGGGACACA
TTGGGTTGGCTTTCCAGCTGGGTGGTAAAGCCCCTTTTGCCTTGCACCTGAGCCAGATGGTTGATGATGA
AGGTCACCTTGCCTTCACCCTTTGCCTCTAGAGGATGGTGATGCTCATTTAGAGTTTGCAGTGGATTTGC
TGGAGCTGCAGTTCTGTATTCAACCATGAGCCACCCATCCTTGTTGTCCAAAGCCAATTTCTACCCATGC
AGATTTTTGGCATCCACAATACCCATCAGTGAGGAGCTGCAATCATGGAATGTCTCCCTTCCTCTGGTTC
AGTCCTACCTGGAAGACCACCGGCAAGCCCTGGCTGCTACAGGGATGCATTTCACTCCAGTCCAGCTGCT
GTCTATCCCAGCATTCCCACTGTCCTCCCCATCATTGTGGCTGGCAAGACACCCACCTAAAGAATCAGCC
ACTCTGCACG
>MSTRG.38.2 gene=FBXO18
CGGAAGTGGAGTGAGGGCGGTAGGGGACACTTCCCCTTAGCAACCAGCGGGCTGCAGCCCTTGGAGGAGT
GGAGCAGAGGGCCTTGATCATGGAGGGGGTCTGCCTCGCTTTGCTTTTTATCTGCTTGCCTTCCCCACTT
TGAGGAACGAGGAGCTCTACAGGCACTGTGAGTGCTGCCCCACAGAGCTGATGTGGATGGAAAAGCAGAA
ATGCTGCAAGCAAAACGAGCTGACCCCTGGATGCTGCAGCCTGTTACCCTTCTGGCTGCCACAGATATGC
TAGAGAAGTGTATTTTCTGCAGCATGGAGTAGTGATAAGACAGTCTTTTACTGGTAATTCTCATACCAGA
ACAAAGCCCGCCCTCTGGGGTGGCTTTAGTTTCTTTGCGTGTGTCCAACGTTGGTGCGAGTTGCTTTGTT
TATATGACTTCTGCTGGCTGCTCTGCTTGAAGAGGAGAGGACATCCTGCACATTTCCATGAAGCGATTTA
AGAAAATGCACCTTACAGCTGATGACTGTGAAGCTCTCAGTCGGAGCACTGAAGGTTTATCCTCCCTGAC
ACAGCCATTGAATCAAAGGCGAAGCAGAGGAGATGTCAACAGGGGCCTCCAACCCACCCACAGAACTAGG
ACACAACCAGGAGCCCAAGGGCGGCAGAAGAACATCATGGATTACTTCAAGGTCTCTCAGAGACAGCAGG
CAGTTGCTGGTAGGACAAAGGACATAAGCATCAAGGAAGAAGTGCTGGATCCTTTCTTCGCTGAAGATGA
TGAAAGTAGCATCTCCAGTGTGATGGAGACGAGTGGTGATTCCTCCTCATTTCTAGAGAATGAGTACATG
GGAAACTCAAGAAAACGGCCTCTGTCCTCCACAGCTCCAGGCAGACTTCAGATAGAGAACGATTTGTGGG
GTGAGCCTGAGAAGAAGGCAGTGGTGGTTCATCCTGAGCACAGTCAAATCAAGCAAGAGCTTGATGATGA
AATAGAGATCGAGCCAGTTCCTGATTCACACTATGGGCTCCTGGGGACTCGGAACTGGGAAGTACCTCAG
GGAAGCATTGAAGACTTGCCTGATGAAGTCCTGAGGAGCATCTTTGCTTTCCTACCAGTGACTGATCTGT
ATCAAAGCCTGAGCCTGGTGTGCCGCCGCTGGAGGATTATTGTTGGTGACCCATGGTTCATCCCTTGGAA
GAAGCTGTACCATCAGTACCTGGTGAAGGAAGACATGGCTCTGCGCAGGGTTGAACAGGTCTTGCAGGAT
TTTGCCATAACAGGTCAACATAAAGAATGTATCTTGGGGCTCATCAGGTGTGTCTCCACCATTCCCACCA
GCAGGAACGTAGATCCCAGTGCAGTCCTCCAGTGTTTGAAGGGTCACCACCTCTTCTCAAGGGCTGAAGT
CTGCATCACAAACAAACTGCCACACTTACAGAGCAAGACAGGGCCTGAGTACATGTGGGCCATCATCACA
GCTATGGTGCTTTTCTCCGATGGTGTCCGTGACATCCAAAGGCTGATGGCATGTCTGCAGAGACCCTGCT
CTTCCCTCTCCATTGTGGATGTGACTGAGACACTTTACTGCATTGCCACACTGCTGTATGCCATGAGGGA
GAAGAACATCAACATCACTAACAGGATCCATTACAATATTTTCTACTGTTTGTATCTGATGGAAAATGCT
TCTGTGACTGCACCACAGGTGGTAGAAGAGGAAACACCATCTTCACGCTGCAGGCAGGATTTCTGGTCCA
GTAGTTTGTCTGAAGTGAAACTGACCCACGAACAGCAAAGGATTTTGAATCACAAAATTGAGCGTGGTCA
GATAGTGAAAATTATGGCATTTGCAGGTACAGGAAAGACCTCAACATTGGTGAAGTACGCAGAGAAGTTT
GCTGACCTCAGTTTCCTCTACGTGACATTTAATAAAGCTGTTGCAGAGAGGGGCAGGCTCGTCTTCCCCA
GGAATGTCACATGCAAGACTTTTCACTCGTTAGCATTTGGAAGCGTCGGCAAACTCTATAAAGAGAAAGG
CAAACTGAACTTCTCGAAGCTCTCGGCGTACTCTGTGAGTTTTCTTATCCAGAACCGTGAGGGACAATCT
ATCTTCATCAGAGGGAAAACGGTCTCGCAGACCCTTGAAAACTTTTTTGCCTCTTCAGATGAAGAGATCT
GTGAAGAGCACACGCCTGTTTGGTTCAAAAACACCCATGGAGAGAGAAAACTTGTCACCCCGGAGGAAAA
GAGAATCAATGTGGAAGAAGCAAAAGAGATATGGCGCAACATGAAGAAGCTGGATGGAGATGTAGAGAGG
AAATACAAGATCACCTGTGATGGGTATTTGAAACTCTGGCAGCTCAGTAAGCCTCAGCTTTCAGGATATG
ATGCCATTTTTGTTGATGAAGCACAGGACTGCACGCCAGCCATTGTGGATATTGTGCTGTCACAGACGTG
TGGTGTCATCCTTGTAGGAGACCCTCATCAGCAGATCTATTCCTTCCGAGGTGCTGTCAATACTCTCTAT
ACAGTGCCACATACCCATATCTACTACCTGACCCAGAGTTTCAGATTTGGTCCTGAAATAGCTTACGTTG
GAGCAACCATTCTAGATGTCTGCAAGGGCATCCGGAATAAGACATTAGTGGGTGGAAACCAAGAGGGTGA
TGTAAGAGGCAGCATGGAAGGGAAGATAACAATGCTATCACGAAGCAATTTCACTGTGTTTGAGGACGCT
GCAAAGCTTGCTGGAAGAGAGAGGCAGATTAAAATACACATCATTGGGGGGCTTGTGCGTTTTGGCCTGA
GCAAAATTTATGACATTTGGAAGCTCAGTCAACCTGCAGACGAACGGGAAAAAGCAAACCTTGTGATAAA
TGACTCCTTTATCAAGAGATGGGAAGAAAACGAGGGCTTCATCGGTTTGAAGGATTATGCAACACGTGTT
GATGACAAAGAGCTGGAAATGAAGATTAGGATAGTGGAGAAGTTCAAAGAGCGGATCCCTGAGTTGGTGC
AGAAGATCGAGAGCAGCCACGTGTTGCAAGAAGCTATGGCAGATTACCTAATAGGCACCGTCCACCAAGC
CAAAGGCCTGGAGTTTGACACAGTGCTGATTGCAGATGACTTTGTGGATGTACCGTGTGCCAGGGACAAT
AACCAGAGAAGACCTCAATTCATTATTGGCATGTGTCCTGAGGATGAATGGAACCTGCTCTATGTTGCAG
TGACACGTGCAAAGAAATGCTTGCTAATGTCACAGTCCCTGGAGCACCTTTTGGCATTGGCAGGGGAGCA
TTTCCTTCGAGTGGAGCTGATGGGTGAGGCTGTGAAGACCGGGGTTGCTTGTTCTACACAACAGTGTACG
CAGACATTGCAATCTGGCATCAGGCTGGTTGTGAAGAAGTTGCCTCTGATTCATAGCAATGGCAGCAGGG
ATATGGGTGGCTACCTTTGCTATTCCTGTGTGCAGAAGCGTTTTGGCTCCATGACGCCCCTGGCCTTCCT
CCCAGCACTTCAGGAAGAGCCCATCGTGCTCTAACGAAGCCTTCCAACTCCCAGAGCCATTGCCTCATCC
CACAGCTGTGCTGAGTGCAGGATGACAACAGTTGTCACATCCATGCTCCAAAATCAGGAAAACACTTTCA
GTGACAAAGCTGCTGGGGTTTCCCTGCCTTTTCTTTCACATCGTGCCTCAGGGAAATCCTCATCCAACAG
AAGAAGAACTTGATTCTGAGAAGTACCCAGAGAAACTTTTTACTCCTAGAAAATAAACTTTTTCTCAGAA
CCTGTTTCAGTGGGGACATTTTCACTGTCAGCTCTGGATCTCTGGGGAAGAAGGAAGTCATAATCTCTCC
CAGCTGAATTTAAGTCATTTGCCTTACTTGCAGCCAAGACATTTCCTCAGGCTTAATTTCTCTTCTCTTT
GTAGCAAAACACTGAGGGAAGAGAGGCAGCATTCGAAGAACTGCTTCTATTTAATTCCAGTCTAACACTG
CTGATCAGAAAGAAGCCAGAGAATATTTTTAATACAGAGATAAAATTGATAGCAAAAATAAAAAGGCTTT
AATACTTCCTTTTTTCTCTCCCATTAAGACAACTTCCCGAGTTGTATTTATTTTTCAGCCATCACAATAG
CAATGGTACCAGCAGAATGGTGGCCCTGTCAATCAGAGGGTGGCTTATGCTGCCTGCTTGAAGGTAACAC
CTTGGCTTGTCCCAGAGCCCACATCATGCACAAATCAAAACTGAAACTGACTTAGGTAGAGAAGTGATCT
TGGCCATCAGCCTGGAGCCGTGAGCAATATTCATTGGAGGAAACTCCCACATCCTGTTGACTTCCACTGG
CAGCTATTTTGTTGGTTCTCCTTTTGCTTTCAAAGCAGTGTCTCCAGAAAGACTTTCTGTTTATCAAAAA
TACAGATAACTTCACTCAAAGCTTGGAAGTTTGAATACAACTGCAAAGCTCTTGCAGACACCATGAACCT
CCAGCATTCCCTTCCATCTCTTGTCCAACCATCCCATGGCACCTTGGGGTTAGGAAACCTTGGTTTATCA
TGTGTCTTCACAGCAAAATGCTGTGTTTTCCAGCTCAGACAGTCCAGAGCAGTGGAGGAAACACAAGGAC
AAGAGAAGTGAGGAAGGGACACATTGGGTTGGCTTTCCAGCTGGGTGGTAAAGCCCCTTTTGCCTTGCAC
CTGAGCCAGATGGTTGATGATGAAGGTCACCTTGCCTTCACCCTTTGCCTCTAGAGGATGGTGATGCTCA
TTTAGAGTTTGCAGTGGATTTGCTGGAGCTGCAGTTCTGTATTCAACCATGAGCCACCCATCCTTGTTGT
CCAAAGCCAATTTCTACCCATGCAGATTTTTGGCATCCACAATACCCATCAGTGAGGAGCTGCAATCATG
GAATGTCTCCCTTCCTCTGGTTCAGTCCTACCTGGAAGACCACCGGCAAGCCCTGGCTGCTACAGGGATG
CATTTCACTCCAGTCCAGCTGCTGTCTATCCCAGCATTCCCACTGTCCTCCCCATCATTGTGGCTGGCAA
GACACCCACCTAAAGAATCAGCCACTCTGC
>MSTRG.39.1 gene=ANKRD16
GTGAAGTCATTGCAGAGCCGTGAGAGAACGTTCCCGGAGTTTGTTTACCGCCGCCCGTTCCGGAGGCGGG
GCATACGTGACGTCACGCACCCGCTGTTCACGTTACGGTGACGTCACACCGCAGGAGGAGCGCGGGCACA
GAACATGGCAGAGTGGCCAAGGCTGCTGACCTTGGCCCGCCAAGGAAAGTTGGACCTTCTGGAGGCTGCA
CTGAGGGATGGAGATGTCACCAACCGACGCTGTGACCGCTCTGGGGACACACTGCTGCATGTGGCTGCTC
GCCACGGCCACCTCCACCTTCTGGTCCTGCTGCTGGAGACACTGGGCATGGACGTGGAGGTGGCCAATGG
GGACTACAAGAGGCCTCTCCACGAAGCAGCCTCCATGGGGCACAGGGAGTGTGTCTCCTACCTCCTGGCC
AAGGGAGCCAGCGTGGATTGTCTGAAAAGAGCTGACTGGACTCCCCTAATGATGGCTTGCACCAGGCAGA
ACCTGGAGGTGATCAAAGAGCTCGTGGAGCATGGAGCCAACCCACTGCTGAAGAACAAGGATGGCTGGAA
CTGCTTCCACATTGCAAGCAGGGAGGGCCATCTCGAGGTCCTCCAGTACCTGCTGGCTGTGTTCCCGAGC
AGCTGGGACACAGAGAGCACCATCAGGAGAACACCACTACACACAGCAGCGATGCACGGCTGTTTTGATG
CTGTGGGGCTGCTCCTGGAACGGTGCCATTACAAACCTGACAGCAGGGACAATTGTGGAGTCACACCCTT
TATGGATGCTATCCAGAACGGGCATGTCAACATTGCTCGACTGCTCCTGGAAAAACACCAGGCTTGTCCC
ACAGCTGTGGATGCTCTGGGTGCTCAGCCTCTGCATCGGGCAGCAGTCACAGCACAGGATGAAGCCATCC
AGTTCCTTGTCTCTGAGCTGGGTGTCGATGTCAATGGGAGAGCAACACCTCTACAGCTGACAGCACTGCA
CTATGCAGCCAAGGAAGGACACATGTGCACCATCCAGACGCTGCTGTCCCTGGGTGCCAACATCCATGCA
AAGGATGGGAAGGGCCGCTCTGCCCTGCATGCAGCATGTGCTGGGCAGCACGCAGCTGCTGCACAGATCC
TGCTCAGCAGAGGACTGCAGGACAGCGAGGACAGCACAGGCACACTGGCACAGCAGCTTGCAAGGAAGCC
AGATGTCATTCAGGTTTTCCAAAGAACAAATGTCAACTCATGAGGCCAGCTGGGAAAAAGAGAAACCCAC
TTCGCATCGGCGTGGGCTGAGCCACCCCTCTTCCTGTGCAGCAGCAAATGCATCCTAACAGCTGCAGCTT
CCCAAAGGAAAACCATCAACGAAGGTGCCCCGTGGGCTGCTGCTCGATGATCTCTGGGCATCTGCAGGGC
TTGAATCCATTGGAGCCTGCTCAGCTCTCAGTACAGCCAGACATCCTGAAGGAGAAGCAACCTGCATCAT
TTTTACAGCCCTTAAAGTAGCTGCTCTCCACAAATCTGTGAAGTTGCTGTGTGTTTAAAAGCCCCTGAGA
GAACATGGTGCAGCAAAACTGAGCTCTGAGTGCCTCCCTTCGTCAGGGCTAAGCTGCTGTGTGGATGAGT
GCGGGGAGACTTCAAGCTGCATCAGCCTCATACGTGGCCCAAGCCTGATCCCAAAGCCTGCTGACATCAA
TAGAAAGACCTAAGCCTTGTGGGGATCAGAGTGAAAAAGAGGTATTAGTAATTCCAGATGTGCCAAGCAA
GGCTTCCTCACCAGCAGTGAAAAAACTGCTCTTTGAAGTGCATGGGGCAGTGGCTTAATATTTAAGGTAG
CCAATAAGTCTGGAATACACATAAAGGTAAGAGCTACTGGAGCTGTTCAGTTTCTTTGTATCTGCATAGA
GTAAGAATCTTTCTCTTGCATGAAAACCCACCACAGCCCTATCTGTAATGTCAAGTTGTAACAGACAACA
CTATTCCCCAGTTTAAGTGATGGCAGATGGTAAGAAGGAGAGGCCTATAAGCAGGCTGGGTTTTGCTCTG
CCCCAAGCCCTGGTGCTCACGTCATGGTTTGACGCTCAGCTCATGTTTTCCCAGGAGGATTTAAGATGAT
GCTGAGCTCTGTTTGAACGAGAAAATCCCCACTCTGCATTCCCTGGAGCAGAATTTGCTTGCTGTGATGA
TGCTGAGATGGATAACAGCACTGTGCTCCTCTGGGACCTCATAAATTGGAGCACAAATTGGGGTGCTTTT
AGCACCAGAGTGGACCCTCTGTTAGCAGTGGTTTTGAACCACACCTTCATTTCACAGGTGGAGAAAGAAA
GGAGATTCTTTGCCACCAAAAGGAAAAGAAATGAGTGCTGGAAGGTTCTAACAGTGCAATGGAAGCTGTG
CCAGCCCCTCACCAAGTGGTTTTATTCCTCTAAAGACCCTGAATGCTTCTATAAATCTACCCTTCATAAA
GCAAATAGTAATGCTG
>MSTRG.41.1 gene=ENSGALG00000039639
CCGCCCTCTCCTTCCCTCCCTGGGGTTGCCTTCCCCTTCCTGGGGGCCGGCGTTGGGCTGCGGTCCCGCA
ATGCCGCCCCGTTTCTCCTGACCCCCCTTCCAGCCCGCCCGGCCCCGGGACCGCGGAGCCGCGCGGGGAG
GGCCGGGCGGGCGTTATGGCGTGAGGGGACGGAGCGGAGCGGAGAGAGCCCCGAGCATGGGCGAACGGCG
GGACGAGGCGGCCCGGAGGCCTGGAGCCGGTTTACATCCAGAATTCAAAGAGTCAAGTTCCCTTTTGCAG
ACAGCGGTTTCGGTGCTGCAGAGTTCCTACTTGGACTCTACATCTCAGGATGGTTTTCGGTATAGCCAAG
CAATTCTGGTGGAAAATGATGTTTTTCTGAATGAGCTCAAAGCTTTTGTCCAAGCAAAGGAAGCCGCTGG
ATACAGCCAAGAGGAGCTTGAGGAGACCTTTGCATTTCTCCTGTTTGACAACGAAGAAGAGGCAAAAGAG
GTGTGTCAGACTGGCCTCCGTGTGAACAGCAGTTCCATTTCCATGCTTGGTGACCCAGCGAAAGGGGTAT
ATATTTCCAAGTATGCAGACTGCCTTCATCCAAGACCTTGGTATCATGGAAAATCAGGCTTTATTGTCAT
TTGTAAGCTAATTAAGGGAAAGGTCAAGGTGGTATCTGAGAATTACACAACCAGCTACACCTGCCCATCT
CCTGGCTATGATTGTCACGTTGCCATGAGCAGGAGCATCATGTCATCAAAGAGCAGCCCCTGCCAAGCCT
TTGAGCAGAACCAGTACTATGTGTATGAAGTGTCCGATGGCAGCACTGCAGAGCGCCCCAGGCAGATCTG
CCCATACATAGTCATCGCCTGCCAGTACAGGGAGCCAAAGGAAATGCCCGTCTTGGCTAGAGAGAGCCTA
CCTGAGCCTAACCACAAAGGACTGTACTGCCCATGGAGGGGGCAGCTCTCCATCCAGGGCCAGCTCTTGT
GCAACATTGCCCTAAGGACCCCCTACAGCTCCACGATTCCAGCACAGCTTCCTCACAACCTGGACATTAA
CCATGTCATGGGTTTGTCTGACTTGAAGAAAAAGCTTCCAGAAGCTGCATTTGGGAAAAGGAATTACATA
GAGAATGAAGTTTGCTTTCAGGGCGTTTACTTCAGTCTGTATGAAGTGGAAATATCCAATAAGGATCAAC
ATAAGATGGATCAGTTGTTAGAAAATCTAAGGAAAAGGGACTTGGCAATCATCAAATATTTACAAGATCA
CGGAGTTCTAATTCTCCTGACGTCCTCTGCATTGGCACAAGATGATGGATTCGACCCCAAGGAGCCTGTC
AGCCTCCTGGCCCTGTTTCTGTTCTCCTCATCCCGATCAGTGTGTCTGAGAGTTGAAGGGCATAATTCAA
AATGTGAAAGGAAAGTTAGTGACATCTCTTTGAAAATAGCTTCTGTTTTGCCTGGACTTCACTATGCCTT
GCAGAAAGCCACCAATTCTTTGTGGGGGGATGCGCTCGGTACCAACGTGTGCATCAAACACCACTTCCAG
GAATATGCAAAGCTTGAACAAAACACACAGCATGAAGCTCCCTGTTCTTCTTGCCTGTCACCAGCCGAGG
ATGAAGGTATTAAATCCTGCAGAGGACACTCCGAGCAGTCTTTCTCCCAGCTGCAGCATTACCTCTCCAA
TCCCAGCAGCTACACTGTGGAAATGTCAGCTGCCTTAGGATGCTTGGCTGGTGCTGCTCAGTCTCTTTGC
AACAACTCAGAGACTGCTCATAAAGTGGACTTCTCTCTAGCTGTACCACCAGACCCTATCCCTCCCGAGG
TAAAAGGTGAAAACCCAAAGGCTGCTGCAGGGCTGGACCAGAGCAAAGGGCCCACAAAAGACATTAGTGC
ATCTAGCAAGATGTGGGTAAAGCAGAACAAGAGGAAATCCAACGGAACTGCTGTGACAAGCACCAGGAAG
AAATGGTCACCCCTCAAGATGCAGATACATCCTGTGGGGGACAGCAGTAGGAAAAGGAAAGCGACCAAGA
AGAAAGTCAACATCACGTTCTCTTTTCCCAAAAAAACAGGGCTTGCAGCCAACTCCAGTGAGCCCATGCT
TAAATTAGCCCATTTACAGTTTCCTCACAGAAGGAAAAGAGGTGCAGAGGTGCTGTCTGCAGAATTTGTG
CACAAAACACAGTCTGAACCTGTCCAGAAGAGAACCTCAGCCCCCAGCAGTTCTGGCTCAGAAACAAAGA
GACCAAAGATGCTGAAGAACTCAGATGTGAAAAAGGCTCCTGTTACTGAAAGCACTGCAAAGCCAATGAA
GAGTAAGGTGGTAAAAAGCGTGGCTAATAGGCCATCAAAACCTCACACCAGAAAGCCAACAGAAAGCGAG
TGGAAGGATCCATTCTCCATCCTCCCAAGCAAAGTTTCTTCCCAGAGCCACGCAACAGACAGCCAGATGG
GTGAGATTTATCCCAGCATCATCACTGGCCACTCTTTTGATATGAAGGGGAGTAACTGTGAGTCCCATGC
CTTGAACTTGCTGGCAGACCTGGCTCTGGGTTCCTGTATTCCTCCCTTTATCCCCATGGACAACGGGATG
ATTGCTTTGTCCTGCAGCTCATCCACTGACTCTGCCAAGGAGCAACAGAGTCATTGCAAGCACAGATCCT
CACGCAGTGCTTCCGACCATGAATACCACAGGGTAGACAAGCTTGCAAGGGCAGCTGTCTCATCCAGTAA
AGCATCTCCAAACCAGAAGTTTCCCCCTATTGGAAAAACAGAGTTAAAAGACTCAACCCGTATTCCTGGA
GAGAATAACCTTGGGATTAACAGCAAGAACAGCCAACAAACTTGTGTGCTGCCTCCAAAGGAGACAACGC
AGGAGGCCACCGAGGTGAATAAACACTCCTTCATCTCCTTCGAGCACTCCTACGCCTCGCTGATGCCTGA
GCACTCAAAGAAACACAGAGGTGTCCCCTACCCTGGGTCAGCAACCTCCAGAAATGGGACCAGGAGCTCC
CGGGCAGCACCCCTGGTTGGGAAGGTCCTGCCCTTCCGCCACCAGAACAGCATCTGCCCACAGAACCCCT
TTGAGGCCACGAGGGCAAGGCGCAGGAGCAGCCTGCTCTCCCCGAGGCTAAAGGAGGACTTTGCCAAGTC
CCACACGGTCAGCCACTGCGGTGAGTCCATGAAGGTGACGTGCCAATGGGAGGAGGAGTATCTCTTCCAT
TTGGACAGCAGGTACACCAATGATGCCCTGGAGAAAACAGTCATCCGCGCCTTGCATGGGCCCTGGGACT
CTGATCTACCTGACGATGTGGAAGAGATGAAGCTGATACTTCACATGTGGGTAGCTCTGTTCTACAGCAA
GCCCAGCAAACTCCTGAGCAGCACGAGGAAGGTGGTGGAGCACAGCAACCCCAAGAAATATGTCTCATTA
AACAGCACTGGAGACTTTTTTGAGCTGAGTGAAGACAGCGATGATTGCTTTGAGTTGGAGACCTGCCCTG
CAGATTCACGGTCAGACCCTGACCAGACTCCTAGCAGCTCTCTGGATCCCAGCACACGTTGCCAGGGCTG
TTTCCAAGCAGAGAAGAACCCTGCAGACTCTCAGACTGATGCTGATGGGACTCCTGGTGTTGTCGATAGT
ACGATATCATCCTCTTCAGGGGAGGAGGAGCCTTCCTCCACGAGCTCAGAGAGCCCTTCCCTCACTGAAC
GTGCTGATGAGAGCAACCTGGCTGGGAAATACAAAACTGAGGAGTGTGTGCATGACGTCTCAACTGTCAC
TGCAGTTGAGCCACTCAAGGAGGAACTGATGGATGCTGGGATGACCTCCCGCCCTTCCAATGAGCTTGGT
GATGCTGGTGAGCCCCAGGCTGTGCTGGGCAGGGAAAACCCACACGGCCAAACCCTGAATTTCAGCCCAG
CTCCCCAGAGTGATTCCCTGTGTGCTCAGCATGGAGGTGGAGAGCAGCCAGAGAGCAGGTGGGCAACGTG
CTCAGGGGGTGGCCCCAGTCCTGAAGAAAGGGGGAGCAAGAAAGATGCTGGGCATGGTATGGACAGCAGC
TGGGCCACCAGCAATGGACCACAACGTTTCTGTGATTCGATGCCCTCAGAAGCAAGTCTCAAAACTCACT
CAAACTCCACTGGACTTGGTGAAGAAGAGAGGGAATCACAAGACCCCATAGGACATACAGAAAAAGAGGA
GCAAGAGATGGAGGAAGGAAAGAGAGAGAAAGACAACTCTGAAAATGAAAGCATGATCGTAAGACCTGTT
GATTTAGCATTTTCAGAAAGAGGTGATATAGAGCTGGTGAATTCAGCGCCTCCAAAGGACTTTGGCATTC
CTGGAGATGTCCCTATGTCCATCCCCACTGCCTCTGTGTTACCCTGTGAGAATGGATCAATGTCAGTGCC
ATCAGGTGGGACTGGCACTGGACCTCAAGGACTTTCTGGTGATGCAGCCCTCAGCCTGGGTGCACTACAA
GAGCCCTGGGGGGCTGTGGCTACCCCAAGTGCAGAGACAAATGGTGTTGGTTTGGCACATGCAGATGGTC
CCGTGTCAGTGCTGCCATTGTCCCCCAATCTAAGCCTTGTCCATGGGGTTACCATTACAAGCAGCTGCCA
GTCTCCCAGCGAGATGCTCAGGGATGGTTTGGAGCAGAAAGATGAGGATCGTGCGCCCTCTGCAGAAACA
CGGGTGCTTGCTGGGAGCAAAGCTGCCTGCACAGCTGGCCCTGAGTCACCACGAGGCCAGGCACCATTCC
TAACCCAGTCCCCTGACTCCAGCTTTGTCTGCATTGATGGAGGATCTGATGTGAGGGCTGCACCGGAGGA
CCAGGTGGCCACAGCTCTCCTCCAGGCACTCCTCAAGACTCCACCAAGGAGTGGCCCAGGAGGGAGCCTT
TCCCAAAGGTGTGCAGGTGATGTTAGCACTGAGCTCACATTGCCGAGTGCTGGTGAGTTGCACCGAGACC
AGAATGAGGTTTTGGAGGAAGGACAGTGTGGCAGTCCTTCTGCCAACCACACAGATGTGCTGAATGAGCC
CTCAGGAGCGTGTGATGGCCAGGGCTTTGCCTTCAGCTGTGCAGCCCGGGCAGGAGTCTCTGACACTGAG
GCAAGCACTGGTGTGTACCTTGGTGCAGAGAAGCCCCCTAGCAGCAATGAAACGAGCACAGTTGATGCAT
CACAGGAACTGAAGACCTCTCTTTGTGACCTGTTAGAATCAGATTCTTCCTCCTCAATGAGAGAAGAGAA
GCCTGTTGATATTATACCACCTCTCATTGTGGCCCAGCACCAGCAGAACTCTCCAAACAGCCCATCCCTG
CCTTCCCCCCATCAGCACCCTTCTCCCCACGGTACTGCTGCAAACCCCCATTGCTGCTTATTAGAGCAAA
GTGAGCAGGAACCAGAACTGTGCCCACGTGGAAAGCCCTGCAAGACAGTGGCTGCTGCAGAGCTGAGTGT
GGCTGCTGAGAACCCAGCACTGGATGGCTCCTTGAAGCCTGGATGTGCAGAAGGAGCAAAGAAGGACTTG
GAGCTGTGCCGTGCAAAGCCTACAGAGAGCTCTCCTCTGGATACACTCACACCTGGAGAGCCAGGATCGA
GGCCTTGTTCTCCTCTGCATGGTCGCGAGACTGAACCAGACCCAGTCTTTGGCATGGACCCCAAAATGAG
TCCAACTCATGCTCCAGATGCTGTCCTGAGCTCCAGCTGCATGGGACAGCTACCACCAGATGCTGACAGC
AGGTCTGCCTGCCCCGGGAGCCCTGAGCAGTGTGAGGGAGGAAGCAGCACCGCTCCTGCATCATCTGGAG
CAGGGGAGTTGTTCATGCCCATGGGAGAGCCCGGGTCCTTGCACAGCCAGGGTGACTCCACTGTGTTGGC
TGATCCACACTGTGCTGATGAAGAGTTGGAAGAGGGAGAAATCCCTGTTCTGTCAATCCCAACATCACTA
CTATGTGCAGACTCTGGAGAGAGCTTAGGGACTAGTGACACCGGGGACATTTTGAATGCTCTCCTGAAGG
TAAAACACTTCCCCAGCACAGAGAAATGTGTGGGGTTCAGCTGGGAAGATCCATCCTGCAGGTCCTCCTC
CAGTGACTCAGGCTGGGAGAAGCACTTGGGATGCACTGCCCACCCCCTTCTTACACCCAGGGGTTGCCAT
TGCTCAAGATCTGTGGGTGCCACAAGGACTGACTGCAATTCCTCATCCTCCATGAGCTCGGGGTGCTCAG
AGGGATGCAGTGAGGAGTGGGGATCCCTGAGCACTGAGGAGGGCTGCTGGTGGCCCACCAGCCAATGGAA
TGCCAGCAGCAGGCACGTGCCACCCTATGTCAATATCACAGACAGCCGAGGGATCTCCAGGGATTACCTG
AACTTCACGGTCACCACAAAACGCCCGGGCAGGATGGGAAGCTCACAGGGGCAGGCTCATTTGCTGGATT
CACTGATGGGTACATGGAGGGGTTTTGAAGAAATCACCCAGCACACTTTGGACATGGAGCACCTCCGTTT
CCGTTATAAGCTAAAACAGATCCTAAGGAGTGGGACACCACCCCTTTCTACCTCCGTTTTTCCTAGAGAC
TGCTCTCCCCAGACATCGTCTGTGCAAGGAGCTCCTGCCCCTCACTCCCTGCGGAGCAAGAGCCCTTTGC
AGGTGACAATCCTGCCCTCGGACACATGGCCACATGGCCTCAGGTCCCACCAGCGACGCAGCCACCACAG
GGACCCCTCACATTGCACCCCATCGTGGGACACCTGCTGGTGGCAGAGGAGCAGAGCCAGCTCCCCAAAC
CAGGGCTGCACAGCTCCTTTCCATCTCAGCAAGCTCAAATACGAGAATAAACTGAAGGACTCCCGTGGGG
ACATCTCGGTTATCCTCGATGAGTACGCAGAGTTCAATAGGGTGATGCTGAGTAGGGTTGACACGGAGGG
TGAGAGCAGAGGGAAGGGTTTGGCACACGGGGAGGCCATCAGCGCTCGGCGCTGCACATCCCTCCCCAGG
CGGACTGCTGCTTTTGAGGATGTGATCACAGAGCTGTGCAGCACGCTGCAGTTCCGCCTGCGCAGCATGG
CTGAGGAGGCATGCAGGCAGCCTGGGATGTTCTACCTGGTGGAGACTGGAGAGGAACCCTTCTTTGCAAG
AGTGAAGACGTTGCTGAAGAAAGATGGCCACGTGGAGATGGAACCTCTGAGCTTCTGCAAAACGAAACAC
CGGGACACCAACTGGCTGCTCGTTGTCATCAGGAACGAGGACATCTCCTCACACATCCACAAGGTCCCGT
GTTTGCTGAGGCTGAAGCACTGTCCCAGTGTGGTGTTTGCTGGACTGGACAGCCCCGAAGACATAACGGA
TCAGACGTACCAAGAGCTGTTCCATACTGGTGGCTTCGTGGTGTCGGACAACGAGGTGTTGGAAACGGTG
ACATTGGGGCAACTGAAAGAGGTGGTGAAGGTCCTGGAGAAGCTGAACAGAAGCGGGAGGTGGAAGTGGT
TCCTCCACTACAAGGAGAGCAAAAAGCTCCGAGAAAACGTCAGGGTGGACGCCAACGCCCATAGGAAGAA
CTTGATCCTGAAGTCATGCCAAGACCTCATTGAGGTGCTGCACTACCACGCGTGCGACTCCAGCTTGTCC
CCCGGATCCGAGTACATGAAGTGCTTGTTGAACCTGCAGGTCCAGCACGTCAGCGCCAGGTTTGCGGTGT
ATCTCACAGAAAAGCCCAGCGTCAGCAGAGACGTCTTGGAAAGCAAAGGGATCCTCGTGGCCGACATCAG
CACCTTCCTGGGGATGGCACAGGAAGTGGCTGCCCCATCTAGGAGAAGCTGCTGGTAAGAGGGAGCTTGA
GATTGACCCACCAGGCTGCAGATTGAGGCACAGAGATGGGATGTGAAGAGCACCAGGAGCAGCTCCTGGG
GCCTGGCAGGGAGTTGGCACACAGCAATAACCCACGCCAACATCTCTGTCTTGCAGGTGACAAAGCTGTG
CTATGGGGCAGCTCCTCTCTGTGCCCTACAGTGCTGCTTGGGGTCTTCCAGCCCTCCATAGGACAGCCCC
AAAGCACACAGTGGCAGGGGAAGGGTGGTTTCAGTTCTGTATATAGGAATTATTTAAAGATGGCTCAGTG
CAAATCCTCTTGCAGATTTGCTTCCTGCCATCGAGTTGGGTGTAGGAGGGAGGTTATGTTAATGTTACAC
TTTTTAAGTTATTGCGGTGGTTTTAAGCAATTAGTGCAGCTGACAATGAAAGGAATAGGAAAACAAAATG
CAGTTTACTGGAGGGGTAGAAGCAATACTATGAGCTCTGGCTTTCCACATGACTGTTACTGTACACAAGT
GCATGTGTTGGGTGCTGGGGGGGGGGGGAGGGGAGGGGCTGTATTTCAAATGCCGTTTGGGGACCATTGG
CCGACTCTGGGGAAGCAGAAATCCACTCTACACTACATTTCAAATCACCCACGTTGCCTCTGAGCTCCAT
TTCATTGCGGGGATGTGAGTCTCCTCCAGCAGATGGAAGTCCTGAGAGTGCTGGAACAGAACCTCTTATT
TATAGTAGCTCAGACCCACGTGCATCATGAAGAAAACAGCACTAAGGACCTTTGTAAGATACCCTCTGTC
TTCACGTGGAGAACATTTGTCCTTTGTCGTTTGTTTTTTTTTTTTAATGAGATGACATAAACTGTACAGG
ATGACTTTGTACATAGTTTGACTAATAAAAGCCTGAAGCTTTCCTATGGATCTTCCCCTGCCTGTGCAAA
CGCAGCAGCTCAGAGAAGGGGGAAGCTGTTCCATTGGCTTTTCTCCCCTGCTCCTAAAAGCAAGCAATAT
CTGAAGCCACATCAGCACCCTGCGAAGGAATCACAGGAGCAGGAATTGTTACTACTGCTGTAGGCGAGTG
TTGTTTCTACGTGTAGCCGCTAGGAGGTGGCTGCAAGGAGAGAGCAGCTGTGCCTACGTCCAGGCCTTGC
TGCTGCATCTCCCCTTCCGGAGCTGCAAAGCCAAACCGAGGACATCCGAGCCCCTTTATTTTTTTAGTAG
GAAATGCTCTGCCCCACTCACGTTTCGCCCTAGCGAGCAGAAATCCGAGGGATCTCAAAGAGGGGATGCT
GCTCGTGCAACTGAAGTGAATCAGACCAGAGCACAGG
>MSTRG.41.2 gene=ENSGALG00000039639
CAGGAGGGGACATTGTGTTCTGTTCAAGTTTCTGTACAGAGCTGGGTCATAACTCCCTGATCTGCTTCAC
ATGGAGGAGCCTGACTGCCCTGACTGCTGCCTTGAAGATGCAAAAAGGTGACAGAGCAAAGCAAAAGGCA
GGTTTACATCCAGAATTCAAAGAGTCAAGTTCCCTTTTGCAGACAGCGGTTTCGGTGCTGCAGAGTTCCT
ACTTGGACTCTACATCTCAGGATGGTTTTCGGTATAGCCAAGCAATTCTGGTGGAAAATGATGTTTTTCT
GAATGAGCTCAAAGCTTTTGTCCAAGCAAAGGAAGCCGCTGGATACAGCCAAGAGGAGCTTGAGGAGACC
TTTGCATTTCTCCTGTTTGACAACGAAGAAGAGGCAAAAGAGGTGTGTCAGACTGGCCTCCGTGTGAACA
GCAGTTCCATTTCCATGCTTGGTGACCCAGCGAAAGGGGTATATATTTCCAAGTATGCAGACTGCCTTCA
TCCAAGACCTTGGTATCATGGAAAATCAGGCTTTATTGTCATTTGTAAGCTAATTAAGGGAAAGGTCAAG
GTGGTATCTGAGAATTACACAACCAGCTACACCTGCCCATCTCCTGGCTATGATTGTCACGTTGCCATGA
GCAGGAGCATCATGTCATCAAAGAGCAGCCCCTGCCAAGCCTTTGAGCAGAACCAGTACTATGTGTATGA
AGTGTCCGATGGCAGCACTGCAGAGCGCCCCAGGCAGATCTGCCCATACATAGTCATCGCCTGCCAGTAC
AGGGAGCCAAAGGAAATGCCCGTCTTGGCTAGAGAGAGCCTACCTGAGCCTAACCACAAAGGACTGTACT
GCCCATGGAGGGGGCAGCTCTCCATCCAGGGCCAGCTCTTGTGCAACATTGCCCTAAGGACCCCCTACAG
CTCCACGATTCCAGCACAGCTTCCTCACAACCTGGACATTAACCATGTCATGGGTTTGTCTGACTTGAAG
AAAAAGCTTCCAGAAGCTGCATTTGGGAAAAGGAATTACATAGAGAATGAAGTTTGCTTTCAGGGCGTTT
ACTTCAGTCTGTATGAAGTGGAAATATCCAATAAGGATCAACATAAGATGGATCAGTTGTTAGAAAATCT
AAGGAAAAGGGACTTGGCAATCATCAAATATTTACAAGATCACGGAGTTCTAATTCTCCTGACGTCCTCT
GCATTGGCACAAGATGATGGAGCCTGTCAGCCTCCTGGCCCTGTTTCTGTTCTCCTCATCCCGATCAGTG
TGTCTGAGAGTTGAAGGGCATAATTCAAAATGTGAAAGGAAAGTTAGTGACATCTCTTTGAAAATAGCTT
CTGTTTTGCCTGGACTTCACTATGCCTTGCAGAAAGCCACCAATTCTTTGTGGGGGGATGCGCTCGGTAC
CAACGTGTGCATCAAACACCACTTCCAGGAATATGCAAAGCTTGAACAAAACACACAGCATGAAGCTCCC
TGTTCTTCTTGCCTGTCACCAGCCGAGGATGAAGGTATTAAATCCTGCAGAGGACACTCCGAGCAGTCTT
TCTCCCAGCTGCAGCATTACCTCTCCAATCCCAGCAGCTACACTGTGGAAATGTCAGCTGCCTTAGGATG
CTTGGCTGGTGCTGCTCAGTCTCTTTGCAACAACTCAGAGACTGCTCATAAAGTGGACTTCTCTCTAGCT
GTACCACCAGACCCTATCCCTCCCGAGGTAAAAGGTGAAAACCCAAAGGCTGCTGCAGGGCTGGACCAGA
GCAAAGGGCCCACAAAAGACATTAGTGCATCTAGCAAGATGTGGGTAAAGCAGAACAAGAGGAAATCCAA
CGGAACTGCTGTGACAAGCACCAGGAAGAAATGGTCACCCCTCAAGATGCAGATACATCCTGTGGGGGAC
AGCAGTAGGAAAAGGAAAGCGACCAAGAAGAAAGTCAACATCACGTTCTCTTTTCCCAAAAAAACAGGGC
TTGCAGCCAACTCCAGTGAGCCCATGCTTAAATTAGCCCATTTACAGTTTCCTCACAGAAGGAAAAGAGG
TGCAGAGGTGCTGTCTGCAGAATTTGTGCACAAAACACAGTCTGAACCTGTCCAGAAGAGAACCTCAGCC
CCCAGCAGTTCTGGCTCAGAAACAAAGAGACCAAAGATGCTGAAGAACTCAGATGTGAAAAAGGCTCCTG
TTACTGAAAGCACTGCAAAGCCAATGAAGAGTAAGGTGGTAAAAAGCGTGGCTAATAGGCCATCAAAACC
TCACACCAGAAAGCCAACAGAAAGCGAGTGGAAGGATCCATTCTCCATCCTCCCAAGCAAAGTTTCTTCC
CAGAGCCACGCAACAGACAGCCAGATGGGTGAGATTTATCCCAGCATCATCACTGGCCACTCTTTTGATA
TGAAGGGGAGTAACTGTGAGTCCCATGCCTTGAACTTGCTGGCAGACCTGGCTCTGGGTTCCTGTATTCC
TCCCTTTATCCCCATGGACAACGGGATGATTGCTTTGTCCTGCAGCTCATCCACTGACTCTGCCAAGGAG
CAACAGAGTCATTGCAAGCACAGATCCTCACGCAGTGCTTCCGACCATGAATACCACAGGGTAGACAAGC
TTGCAAGGGCAGCTGTCTCATCCAGTAAAGCATCTCCAAACCAGAAGTTTCCCCCTATTGGAAAAACAGA
GTTAAAAGACTCAACCCGTATTCCTGGAGAGAATAACCTTGGGATTAACAGCAAGAACAGCCAACAAACT
TGTGTGCTGCCTCCAAAGGAGACAACGCAGGAGGCCACCGAGGTGAATAAACACTCCTTCATCTCCTTCG
AGCACTCCTACGCCTCGCTGATGCCTGAGCACTCAAAGAAACACAGAGGTGTCCCCTACCCTGGGTCAGC
AACCTCCAGAAATGGGACCAGGAGCTCCCGGGCAGCACCCCTGGTTGGGAAGGTCCTGCCCTTCCGCCAC
CAGAACAGCATCTGCCCACAGAACCCCTTTGAGGCCACGAGGGCAAGGCGCAGGAGCAGCCTGCTCTCCC
CGAGGCTAAAGGAGGACTTTGCCAAGTCCCACACGGTCAGCCACTGCGGTGAGTCCATGAAGGTGACGTG
CCAATGGGAGGAGGAGTATCTCTTCCATTTGGACAGCAGGTACACCAATGATGCCCTGGAGAAAACAGTC
ATCCGCGCCTTGCATGGGCCCTGGGACTCTGATCTACCTGACGATGTGGAAGAGATGAAGCTGATACTTC
ACATGTGGGTAGCTCTGTTCTACAGCAAGCCCAGCAAACTCCTGAGCAGCACGAGGAAGGTGGTGGAGCA
CAGCAACCCCAAGAAATATGTCTCATTAAACAGCACTGGAGACTTTTTTGAGCTGAGTGAAGACAGCGAT
GATTGCTTTGAGTTGGAGACCTGCCCTGCAGATTCACGGTCAGACCCTGACCAGACTCCTAGCAGCTCTC
TGGATCCCAGCACACGTTGCCAGGGCTGTTTCCAAGCAGAGAAGAACCCTGCAGACTCTCAGACTGATGC
TGATGGGACTCCTGGTGTTGTCGATAGTACGATATCATCCTCTTCAGGGGAGGAGGAGCCTTCCTCCACG
AGCTCAGAGAGCCCTTCCCTCACTGAACGTGCTGATGAGAGCAACCTGGCTGGGAAATACAAAACTGAGG
AGTGTGTGCATGACGTCTCAACTGTCACTGCAGTTGAGCCACTCAAGGAGGAACTGATGGATGCTGGGAT
GACCTCCCGCCCTTCCAATGAGCTTGGTGATGCTGGTGAGCCCCAGGCTGTGCTGGGCAGGGAAAACCCA
CACGGCCAAACCCTGAATTTCAGCCCAGCTCCCCAGAGTGATTCCCTGTGTGCTCAGCATGGAGGTGGAG
AGCAGCCAGAGAGCAGGTGGGCAACGTGCTCAGGGGGTGGCCCCAGTCCTGAAGAAAGGGGGAGCAAGAA
AGATGCTGGGCATGGTATGGACAGCAGCTGGGCCACCAGCAATGGACCACAACGTTTCTGTGATTCGATG
CCCTCAGAAGCAAGTCTCAAAACTCACTCAAACTCCACTGGACTTGGTGAAGAAGAGAGGGAATCACAAG
ACCCCATAGGACATACAGAAAAAGAGGAGCAAGAGATGGAGGAAGGAAAGAGAGAGAAAGACAACTCTGA
AAATGAAAGCATGATCGTAAGACCTGTTGATTTAGCATTTTCAGAAAGAGGTGATATAGAGCTGGTGAAT
TCAGCGCCTCCAAAGGACTTTGGCATTCCTGGAGATGTCCCTATGTCCATCCCCACTGCCTCTGTGTTAC
CCTGTGAGAATGGATCAATGTCAGTGCCATCAGGTGGGACTGGCACTGGACCTCAAGGACTTTCTGGTGA
TGCAGCCCTCAGCCTGGGTGCACTACAAGAGCCCTGGGGGGCTGTGGCTACCCCAAGTGCAGAGACAAAT
GGTGTTGGTTTGGCACATGCAGATGGTCCCGTGTCAGTGCTGCCATTGTCCCCCAATCTAAGCCTTGTCC
ATGGGGTTACCATTACAAGCAGCTGCCAGTCTCCCAGCGAGATGCTCAGGGATGGTTTGGAGCAGAAAGA
TGAGGATCGTGCGCCCTCTGCAGAAACACGGGTGCTTGCTGGGAGCAAAGCTGCCTGCACAGCTGGCCCT
GAGTCACCACGAGGCCAGGCACCATTCCTAACCCAGTCCCCTGACTCCAGCTTTGTCTGCATTGATGGAG
GATCTGATGTGAGGGCTGCACCGGAGGACCAGGTGGCCACAGCTCTCCTCCAGGCACTCCTCAAGACTCC
ACCAAGGAGTGGCCCAGGAGGGAGCCTTTCCCAAAGGTGTGCAGGTGATGTTAGCACTGAGCTCACATTG
CCGAGTGCTGGTGAGTTGCACCGAGACCAGAATGAGGTTTTGGAGGAAGGACAGTGTGGCAGTCCTTCTG
CCAACCACACAGATGTGCTGAATGAGCCCTCAGGAGCGTGTGATGGCCAGGGCTTTGCCTTCAGCTGTGC
AGCCCGGGCAGGAGTCTCTGACACTGAGGCAAGCACTGGTGTGTACCTTGGTGCAGAGAAGCCCCCTAGC
AGCAATGAAACGAGCACAGTTGATGCATCACAGGAACTGAAGACCTCTCTTTGTGACCTGTTAGAATCAG
ATTCTTCCTCCTCAATGAGAGAAGAGAAGCCTGTTGATATTATACCACCTCTCATTGTGGCCCAGCACCA
GCAGAACTCTCCAAACAGCCCATCCCTGCCTTCCCCCCATCAGCACCCTTCTCCCCACGGTACTGCTGCA
AACCCCCATTGCTGCTTATTAGAGCAAAGTGAGCAGGAACCAGAACTGTGCCCACGTGGAAAGCCCTGCA
AGACAGTGGCTGCTGCAGAGCTGAGTGTGGCTGCTGAGAACCCAGCACTGGATGGCTCCTTGAAGCCTGG
ATGTGCAGAAGGAGCAAAGAAGGACTTGGAGCTGTGCCGTGCAAAGCCTACAGAGAGCTCTCCTCTGGAT
ACACTCACACCTGGAGAGCCAGGATCGAGGCCTTGTTCTCCTCTGCATGGTCGCGAGACTGAACCAGACC
CAGTCTTTGGCATGGACCCCAAAATGAGTCCAACTCATGCTCCAGATGCTGTCCTGAGCTCCAGCTGCAT
GGGACAGCTACCACCAGATGCTGACAGCAGGTCTGCCTGCCCCGGGAGCCCTGAGCAGTGTGAGGGAGGA
AGCAGCACCGCTCCTGCATCATCTGGAGCAGGGGAGTTGTTCATGCCCATGGGAGAGCCCGGGTCCTTGC
ACAGCCAGGGTGACTCCACTGTGTTGGCTGATCCACACTGTGCTGATGAAGAGTTGGAAGAGGGAGAAAT
CCCTGTTCTGTCAATCCCAACATCACTACTATGTGCAGACTCTGGAGAGAGCTTAGGGACTAGTGACACC
GGGGACATTTTGAATGCTCTCCTGAAGGTAAAACACTTCCCCAGCACAGAGAAATGTGTGGGGTTCAGCT
GGGAAGATCCATCCTGCAGGTCCTCCTCCAGTGACTCAGGCTGGGAGAAGCACTTGGGATGCACTGCCCA
CCCCCTTCTTACACCCAGGGGTTGCCATTGCTCAAGATCTGTGGGTGCCACAAGGACTGACTGCAATTCC
TCATCCTCCATGAGCTCGGGGTGCTCAGAGGGATGCAGTGAGGAGTGGGGATCCCTGAGCACTGAGGAGG
GCTGCTGGTGGCCCACCAGCCAATGGAATGCCAGCAGCAGGCACGTGCCACCCTATGTCAATATCACAGA
CAGCCGAGGGATCTCCAGGGATTACCTGAACTTCACGGTCACCACAAAACGCCCGGGCAGGATGGGAAGC
TCACAGGGGCAGGCTCATTTGCTGGATTCACTGATGGGTACATGGAGGGGTTTTGAAGAAATCACCCAGC
ACACTTTGGACATGGAGCACCTCCGTTTCCGTTATAAGCTAAAACAGATCCTAAGGAGTGGGACACCACC
CCTTTCTACCTCCGTTTTTCCTAGAGACTGCTCTCCCCAGACATCGTCTGTGCAAGGAGCTCCTGCCCCT
CACTCCCTGCGGAGCAAGAGCCCTTTGCAGGTGACAATCCTGCCCTCGGACACATGGCCACATGGCCTCA
GGTCCCACCAGCGACGCAGCCACCACAGGGACCCCTCACATTGCACCCCATCGTGGGACACCTGCTGGTG
GCAGAGGAGCAGAGCCAGCTCCCCAAACCAGGGCTGCACAGCTCCTTTCCATCTCAGCAAGCTCAAATAC
GAGAATAAACTGAAGGACTCCCGTGGGGACATCTCGGTTATCCTCGATGAGTACGCAGAGTTCAATAGGG
TGATGCTGAGTAGGGTTGACACGGAGGGTGAGAGCAGAGGGAAGGGTTTGGCACACGGGGAGGCCATCAG
CGCTCGGCGCTGCACATCCCTCCCCAGGCGGACTGCTGCTTTTGAGGATGTGATCACAGAGCTGTGCAGC
ACGCTGCAGTTCCGCCTGCGCAGCATGGCTGAGGAGGCATGCAGGCAGCCTGGGATGTTCTACCTGGTGG
AGACTGGAGAGGAACCCTTCTTTGCAAGAGTGAAGACGTTGCTGAAGAAAGATGGCCACGTGGAGATGGA
ACCTCTGAGCTTCTGCAAAACGAAACACCGGGACACCAACTGGCTGCTCGTTGTCATCAGGAACGAGGAC
ATCTCCTCACACATCCACAAGGTCCCGTGTTTGCTGAGGCTGAAGCACTGTCCCAGTGTGGTGTTTGCTG
GACTGGACAGCCCCGAAGACATAACGGATCAGACGTACCAAGAGCTGTTCCATACTGGTGGCTTCGTGGT
GTCGGACAACGAGGTGTTGGAAACGGTGACATTGGGGCAACTGAAAGAGGTGGTGAAGGTCCTGGAGAAG
CTGAACAGAAGCGGGAGGTGGAAGTGGTTCCTCCACTACAAGGAGAGCAAAAAGCTCCGAGAAAACGTCA
GGGTGGACGCCAACGCCCATAGGAAGAACTTGATCCTGAAGTCATGCCAAGACCTCATTGAGGTGCTGCA
CTACCACGCGTGCGACTCCAGCTTGTCCCCCGGATCCGAGTACATGAAGTGCTTGTTGAACCTGCAGGTC
CAGCACGTCAGCGCCAGGTTTGCGGTGTATCTCACAGAAAAGCCCAGCGTCAGCAGAGACGTCTTGGAAA
GCAAAGGGATCCTCGTGGCCGACATCAGCACCTTCCTGGGGATGGCACAGGAAGTGGCTGCCCCATCTAG
GAGAAGCTGCTGGTAAGAGGGAGCTTGAGATTGACCCACCAGGCTGCAGATTGAGGCACAGAGATGGGAT
GTGAAGAGCACCAGGAGCAGCTCCTGGGGCCTGGCAGGGAGTTGGCACACAGCAATAACCCACGCCAACA
TCTCTGTCTTGCAGGTGACAAAGCTGTGCTATGGGGCAGCTCCTCTCTGTGCCCTACAGTGCTGCTTGGG
GTCTTCCAGCCCTCCATAGGACAGCCCCAAAGCACACAGTGGCAGGGGAAGGGTGGTTTCAGTTCTGTAT
ATAGGAATTATTTAAAGATGGCTCAGTGCAAATCCTCTTGCAGATTTGCTTCCTGCCATCGAGTTGGGTG
TAGGAGGGAGGTTATGTTAATGTTACACTTTTTAAGTTATTGCGGTGGTTTTAAGCAATTAGTGCAGCTG
ACAATGAAAGGAATAGGAAAACAAAATGCAGTTTACTGGAGGGGTAGAAGCAATACTATGAGCTCTGGCT
TTCCACATGACTGTTACTGTACACAAGTGCATGTGTTGGGTGCTGGGGGGGGGGGGAGGGGAGGGGCTGT
ATTTCAAATGCCGTTTGGGGACCATTGGCCGACTCTGGGGAAGCAGAAATCCACTCTACACTACATTTCA
AATCACCCACGTTGCCTCTGAGCTCCATTTCATTGCGGGGATGTGAGTCTCCTCCAGCAGATGGAAGTCC
TGAGAGTGCTGGAACAGAACCTCTTATTTATAGTAGCTCAGACCCACGTGCATCATGAAGAAAACAGCAC
TAAGGACCTTTGTAAGATACCCTCTGTCTTCACGTGGAGAACATTTGTCCTTTGTCGTTTGTTTTTTTTT
TTTAATGAGATGACATAAACTGTACAGGATGACTTTGTACATAGTTTGACTAATAAAAGCCTGAAGCTTT
CCTATGGATCTTCCCCTGCCTGTGCAAACGCAGCAGCTCAGAGAAGGGGGAAGCTGTTCCATTGGCTTTT
CTCCCCTGCTCCTAAAAGCAAGCAATATCTGAAGCCACATCAGCACCCTGCGAAGGAATCACAGGAGCAG
GAATTGTTACTACTGCTGTAGGCGAGTGTTGTTTCTACGTGTAGCCGCTAGGAGGTGGCTGCAAGGAGAG
AGCAGCTGTGCCTACGTCCAGGCCTTGCTGCTGCATCTCCCCTTCCGGAGCTGCAAAGCCAAACCGAGGA
CATCCGAGCCCCTTTATTTTTTTAGTAGGAAATGCTCTGCCCCACTCACGTTTCGCCCTAGCGAGCAGAA
ATCCGAGGGATCTCAAAGAGGGGATGCTGCT
>MSTRG.41.3 gene=ENSGALG00000039639
ACAGCAATGGCGACAGCTGTGTGAGGGAAGGGGCTGAGGGACGGCAGAGGAACGTCGCCGCGCCGCGCCG
CGCTGACCCGCGGGAAGAGGAAAGCCGCGGGCGCGGCCGCGCTGTCTTTCCGGTTCAGTTTTCACTTTCT
GTTTTTTTCACCCCTCCGCCGCCCGCCCTCTCCTTCCCTCCCTGGGGTTGCCTTCCCCTTCCTGGGGGCC
GGCGTTGGGCTGCGGTCCCGCAATGCCGCCCCGTTTCTCCTGACCCCCCTTCCAGCCCGCCCGGCCCCGG
GACCGCGGAGCCGCGCGGGGAGGGCCGGGCGGGCGTTATGGCGTGAGGGGACGGAGCGGAGCGGAGAGAG
CCCCGAGCATGGGCGAACGGCGGGACGAGGCGGCCCGGAGGCCTGGAGCCGGTTTACATCCAGAATTCAA
AGAGTCAAGTTCCCTTTTGCAGACAGCGGTTTCGGTGCTGCAGAGTTCCTACTTGGACTCTACATCTCAG
GATGGTTTTCGGTATAGCCAAGCAATTCTGGTGGAAAATGATGTTTTTCTGAATGAGCTCAAAGCTTTTG
TCCAAGCAAAGGAAGCCGCTGGATACAGCCAAGAGGAGCTTGAGGAGACCTTTGCATTTCTCCTGTTTGA
CAACGAAGAAGAGGCAAAAGAGGTGTGTCAGACTGGCCTCCGTGTGAACAGCAGTTCCATTTCCATGCTT
GGTGACCCAGCGAAAGGGGTATATATTTCCAAGTATGCAGACTGCCTTCATCCAAGACCTTGGTATCATG
GAAAATCAGGCTTTATTGTCATTTGTAAGCTAATTAAGGGAAAGGTCAAGGTGGTATCTGAGAATTACAC
AACCAGCTACACCTGCCCATCTCCTGGCTATGATTGTCACGTTGCCATGAGCAGGAGCATCATGTCATCA
AAGAGCAGCCCCTGCCAAGCCTTTGAGCAGAACCAGTACTATGTGTATGAAGTGTCCGATGGCAGCACTG
CAGAGCGCCCCAGGCAGATCTGCCCATACATAGTCATCGCCTGCCAGTACAGGGAGCCAAAGGAAATGCC
CGTCTTGGCTAGAGAGAGCCTACCTGAGCCTAACCACAAAGGACTGTACTGCCCATGGAGGGGGCAGCTC
TCCATCCAGGGCCAGCTCTTGTGCAACATTGCCCTAAGGACCCCCTACAGCTCCACGATTCCAGCACAGC
TTCCTCACAACCTGGACATTAACCATGTCATGGGTTTGTCTGACTTGAAGAAAAAGCTTCCAGAAGCTGC
ATTTGGGAAAAGGAATTACATAGAGAATGAAGTTTGCTTTCAGGGCGTTTACTTCAGTCTGTATGAAGTG
GAAATATCCAATAAGGATCAACATAAGATGGATCAGTTGTTAGAAAATCTAAGGAAAAGGGACTTGGCAA
TCATCAAATATTTACAAGATCACGGAGTTCTAATTCTCCTGACGTCCTCTGCATTGGCACAAGATGATGG
ATTCGACCCCAAGGAGCCTGTCAGCCTCCTGGCCCTGTTTCTGTTCTCCTCATCCCGATCAGTGTGTCTG
AGAGTTGAAGGGCATAATTCAAAATGTGAAAGGAAAGTTAGTGACATCTCTTTGAAAATAGCTTCTGTTT
TGCCTGGACTTCACTATGCCTTGCAGAAAGCCACCAATTCTTTGTGGGGGGATGCGCTCGGTACCAACGT
GTGCATCAAACACCACTTCCAGGAATATGCAAAGCTTGAACAAAACACACAGCATGAAGCTCCCTGTTCT
TCTTGCCTGTCACCAGCCGAGGATGAAGGTATTAAATCCTGCAGAGGACACTCCGAGCAGTCTTTCTCCC
AGCTGCAGCATTACCTCTCCAATCCCAGCAGCTACACTGTGGAAATGTCAGCTGCCTTAGGATGCTTGGC
TGGTGCTGCTCAGTCTCTTTGCAACAACTCAGAGACTGCTCATAAAGTGGACTTCTCTCTAGCTGTACCA
CCAGACCCTATCCCTCCCGAGGTAAAAGGTGAAAACCCAAAGGCTGCTGCAGGGCTGGACCAGAGCAAAG
GGCCCACAAAAGACATTAGTGCATCTAGCAAGATGTGGGTAAAGCAGAACAAGAGGAAATCCAACGGAAC
TGCTGTGACAAGCACCAGGAAGAAATGGTCACCCCTCAAGATGCAGATACATCCTGTGGGGGACAGCAGT
AGGAAAAGGAAAGCGACCAAGAAGAAAGTCAACATCACGTTCTCTTTTCCCAAAAAAACAGGGCTTGCAG
CCAACTCCAGTGAGCCCATGCTTAAATTAGCCCATTTACAGTTTCCTCACAGAAGGAAAAGAGGTGCAGA
GGTGCTGTCTGCAGAATTTGTGCACAAAACACAGTCTGAACCTGTCCAGAAGAGAACCTCAGCCCCCAGC
AGTTCTGGCTCAGAAACAAAGAGACCAAAGATGCTGAAGAACTCAGATGTGAAAAAGGCTCCTGTTACTG
AAAGCACTGCAAAGCCAATGAAGAGTAAGGTGGTAAAAAGCGTGGCTAATAGGCCATCAAAACCTCACAC
CAGAAAGCCAACAGAAAGCGAGTGGAAGGATCCATTCTCCATCCTCCCAAGCAAAGTTTCTTCCCAGAGC
CACGCAACAGACAGCCAGATGGGTGAGATTTATCCCAGCATCATCACTGGCCACTCTTTTGATATGAAGG
GGAGTAACTGTGAGTCCCATGCCTTGAACTTGCTGGCAGACCTGGCTCTGGGTTCCTGTATTCCTCCCTT
TATCCCCATGGACAACGGGATGATTGCTTTGTCCTGCAGCTCATCCACTGACTCTGCCAAGGAGCAACAG
AGTCATTGCAAGCACAGATCCTCACGCAGTGCTTCCGACCATGAATACCACAGGGTAGACAAGCTTGCAA
GGGCAGCTGTCTCATCCAGTAAAGCATCTCCAAACCAGAAGTTTCCCCCTATTGGAAAAACAGAGTTAAA
AGACTCAACCCGTATTCCTGGAGAGAATAACCTTGGGATTAACAGCAAGAACAGCCAACAAACTTGTGTG
CTGCCTCCAAAGGAGACAACGCAGGAGGCCACCGAGGTGAATAAACACTCCTTCATCTCCTTCGAGCACT
CCTACGCCTCGCTGATGCCTGAGCACTCAAAGAAACACAGAGGTGTCCCCTACCCTGGGTCAGCAACCTC
CAGAAATGGGACCAGGAGCTCCCGGGCAGCACCCCTGGTTGGGAAGGTCCTGCCCTTCCGCCACCAGAAC
AGCATCTGCCCACAGAACCCCTTTGAGGCCACGAGGGCAAGGCGCAGGAGCAGCCTGCTCTCCCCGAGGC
TAAAGGAGGACTTTGCCAAGTCCCACACGGTCAGCCACTGCGGTGAGTCCATGAAGGTGACGTGCCAATG
GGAGGAGGAGTATCTCTTCCATTTGGACAGCAGGTACACCAATGATGCCCTGGAGAAAACAGTCATCCGC
GCCTTGCATGGGCCCTGGGACTCTGATCTACCTGACGATGTGGAAGAGATGAAGCTGATACTTCACATGT
GGGTAGCTCTGTTCTACAGCAAGCCCAGCAAACTCCTGAGCAGCACGAGGAAGGTGGTGGAGCACAGCAA
CCCCAAGAAATATGTCTCATTAAACAGCACTGGAGACTTTTTTGAGCTGAGTGAAGACAGCGATGATTGC
TTTGAGTTGGAGACCTGCCCTGCAGATTCACGGTCAGACCCTGACCAGACTCCTAGCAGCTCTCTGGATC
CCAGCACACGTTGCCAGGGCTGTTTCCAAGCAGAGAAGAACCCTGCAGACTCTCAGACTGATGCTGATGG
GACTCCTGGTGTTGTCGATAGTACGATATCATCCTCTTCAGGGGAGGAGGAGCCTTCCTCCACGAGCTCA
GAGAGCCCTTCCCTCACTGAACGTGCTGATGAGAGCAACCTGGCTGGGAAATACAAAACTGAGGAGTGTG
TGCATGACGTCTCAACTGTCACTGCAGTTGAGCCACTCAAGGAGGAACTGATGGATGCTGGGATGACCTC
CCGCCCTTCCAATGAGCTTGGTGATGCTGGTGAGCCCCAGGCTGTGCTGGGCAGGGAAAACCCACACGGC
CAAACCCTGAATTTCAGCCCAGCTCCCCAGAGTGATTCCCTGTGTGCTCAGCATGGAGGTGGAGAGCAGC
CAGAGAGCAGGTGGGCAACGTGCTCAGGGGGTGGCCCCAGTCCTGAAGAAAGGGGGAGCAAGAAAGATGC
TGGGCATGGTATGGACAGCAGCTGGGCCACCAGCAATGGACCACAACGTTTCTGTGATTCGATGCCCTCA
GAAGCAAGTCTCAAAACTCACTCAAACTCCACTGGACTTGGTGAAGAAGAGAGGGAATCACAAGACCCCA
TAGGACATACAGAAAAAGAGGAGCAAGAGATGGAGGAAGGAAAGAGAGAGAAAGACAACTCTGAAAATGA
AAGCATGATCGTAAGACCTGTTGATTTAGCATTTTCAGAAAGAGGTGATATAGAGCTGGTGAATTCAGCG
CCTCCAAAGGACTTTGGCATTCCTGGAGATGTCCCTATGTCCATCCCCACTGCCTCTGTGTTACCCTGTG
AGAATGGATCAATGTCAGTGCCATCAGGTGGGACTGGCACTGGACCTCAAGGACTTTCTGGTGATGCAGC
CCTCAGCCTGGGTGCACTACAAGAGCCCTGGGGGGCTGTGGCTACCCCAAGTGCAGAGACAAATGGTGTT
GGTTTGGCACATGCAGATGGTCCCGTGTCAGTGCTGCCATTGTCCCCCAATCTAAGCCTTGTCCATGGGG
TTACCATTACAAGCAGCTGCCAGTCTCCCAGCGAGATGCTCAGGGATGGTTTGGAGCAGAAAGATGAGGA
TCGTGCGCCCTCTGCAGAAACACGGGTGCTTGCTGGGAGCAAAGCTGCCTGCACAGCTGGCCCTGAGTCA
CCACGAGGCCAGGCACCATTCCTAACCCAGTCCCCTGACTCCAGCTTTGTCTGCATTGATGGAGGATCTG
ATGTGAGGGCTGCACCGGAGGACCAGGTGGCCACAGCTCTCCTCCAGGCACTCCTCAAGACTCCACCAAG
GAGTGGCCCAGGAGGGAGCCTTTCCCAAAGGTGTGCAGGTGATGTTAGCACTGAGCTCACATTGCCGAGT
GCTGGTGAGTTGCACCGAGACCAGAATGAGGTTTTGGAGGAAGGACAGTGTGGCAGTCCTTCTGCCAACC
ACACAGATGTGCTGAATGAGCCCTCAGGAGCGTGTGATGGCCAGGGCTTTGCCTTCAGCTGTGCAGCCCG
GGCAGGAGTCTCTGACACTGAGGCAAGCACTGGTGTGTACCTTGGTGCAGAGAAGCCCCCTAGCAGCAAT
GAAACGAGCACAGTTGATGCATCACAGGAACTGAAGACCTCTCTTTGTGACCTGTTAGAATCAGATTCTT
CCTCCTCAATGAGAGAAGAGAAGCCTGTTGATATTATACCACCTCTCATTGTGGCCCAGCACCAGCAGAA
CTCTCCAAACAGCCCATCCCTGCCTTCCCCCCATCAGCACCCTTCTCCCCACGGTACTGCTGCAAACCCC
CATTGCTGCTTATTAGAGCAAAGTGAGCAGGAACCAGAACTGTGCCCACGTGGAAAGCCCTGCAAGACAG
TGGCTGCTGCAGAGCTGAGTGTGGCTGCTGAGAACCCAGCACTGGATGGCTCCTTGAAGCCTGGATGTGC
AGAAGGAGCAAAGAAGGACTTGGAGCTGTGCCGTGCAAAGCCTACAGAGAGCTCTCCTCTGGATACACTC
ACACCTGGAGAGCCAGGATCGAGGCCTTGTTCTCCTCTGCATGGTCGCGAGACTGAACCAGACCCAGTCT
TTGGCATGGACCCCAAAATGAGTCCAACTCATGCTCCAGATGCTGTCCTGAGCTCCAGCTGCATGGGACA
GCTACCACCAGATGCTGACAGCAGGTCTGCCTGCCCCGGGAGCCCTGAGCAGTGTGAGGGAGGAAGCAGC
ACCGCTCCTGCATCATCTGGAGCAGGGGAGTTGTTCATGCCCATGGGAGAGCCCGGGTCCTTGCACAGCC
AGGGTGACTCCACTGTGTTGGCTGATCCACACTGTGCTGATGAAGAGTTGGAAGAGGGAGAAATCCCTGT
TCTGTCAATCCCAACATCACTACTATGTGCAGACTCTGGAGAGAGCTTAGGGACTAGTGACACCGGGGAC
ATTTTGAATGCTCTCCTGAAGGTAAAACACTTCCCCAGCACAGAGAAATGTGTGGGGTTCAGCTGGGAAG
ATCCATCCTGCAGGTCCTCCTCCAGTGACTCAGGCTGGGAGAAGCACTTGGGATGCACTGCCCACCCCCT
TCTTACACCCAGGGGTTGCCATTGCTCAAGATCTGTGGGTGCCACAAGGACTGACTGCAATTCCTCATCC
TCCATGAGCTCGGGGTGCTCAGAGGGATGCAGTGAGGAGTGGGGATCCCTGAGCACTGAGGAGGGCTGCT
GGTGGCCCACCAGCCAATGGAATGCCAGCAGCAGGCACGTGCCACCCTATGTCAATATCACAGACAGCCG
AGGGATCTCCAGGGATTACCTGAACTTCACGGTCACCACAAAACGCCCGGGCAGGATGGGAAGCTCACAG
GGGCAGGCTCATTTGCTGGATTCACTGATGGGTACATGGAGGGGTTTTGAAGAAATCACCCAGCACACTT
TGGACATGGAGCACCTCCGTTTCCGTTATAAGCTAAAACAGATCCTAAGGAGTGGGACACCACCCCTTTC
TACCTCCGTTTTTCCTAGAGACTGCTCTCCCCAGACATCGTCTGTGCAAGGAGCTCCTGCCCCTCACTCC
CTGCGGAGCAAGAGCCCTTTGCAGGTGACAATCCTGCCCTCGGACACATGGCCACATGGCCTCAGGTCCC
ACCAGCGACGCAGCCACCACAGGGACCCCTCACATTGCACCCCATCGTGGGACACCTGCTGGTGGCAGAG
GAGCAGAGCCAGCTCCCCAAACCAGGGCTGCACAGCTCCTTTCCATCTCAGCAAGCTCAAATACGAGAAT
AAACTGAAGGACTCCCGTGGGGACATCTCGGTTATCCTCGATGAGTACGCAGAGTTCAATAGGGTGATGC
TGAGTAGGGTTGACACGGAGGGTGAGAGCAGAGGGAAGGGTTTGGCACACGGGGAGGCCATCAGCGCTCG
GCGCTGCACATCCCTCCCCAGGCGGACTGCTGCTTTTGAGGATGTGATCACAGAGCTGTGCAGCACGCTG
CAGTTCCGCCTGCGCAGCATGGCTGAGGAGGCATGCAGGCAGCCTGGGATGTTCTACCTGGTGGAGACTG
GAGAGGAACCCTTCTTTGCAAGAGTGAAGACGTTGCTGAAGAAAGATGGCCACGTGGAGATGGAACCTCT
GAGCTTCTGCAAAACGAAACACCGGGACACCAACTGGCTGCTCGTTGTCATCAGGAACGAGGACATCTCC
TCACACATCCACAAGGTCCCGTGTTTGCTGAGGCTGAAGCACTGTCCCAGTGTGGTGTTTGCTGGACTGG
ACAGCCCCGAAGACATAACGGATCAGACGTACCAAGAGCTGTTCCATACTGGTGGCTTCGTGGTGTCGGA
CAACGAGGTGTTGGAAACGGTGACATTGGGGCAACTGAAAGAGGTGGTGAAGGTCCTGGAGAAGCTGAAC
AGAAGCGGGAGGTGGAAGTGGTTCCTCCACTACAAGGAGAGCAAAAAGCTCCGAGAAAACGTCAGGGTGG
ACGCCAACGCCCATAGGAAGAACTTGATCCTGAAGTCATGCCAAGACCTCATTGAGGTGCTGCACTACCA
CGCGTGCGACTCCAGCTTGTCCCCCGGATCCGAGTACATGAAGTGCTTGTTGAACCTGCAGGTCCAGCAC
GTCAGCGCCAGGTTTGCGGTGTATCTCACAGAAAAGCCCAGCGTCAGCAGAGACGTCTTGGAAAGCAAAG
GGATCCTCGTGGCCGACATCAGCACCTTCCTGGGGATGGCACAGGAAGTGGCTGCCCCATCTAGGAGAAG
CTGCTGGTGACAAAGCTGTGCTATGGGGCAGCTCCTCTCTGTGCCCTACAGTGCTGCTTGGGGTCTTCCA
GCCCTCCATAGGACAGCCCCAAAGCACACAGTGGCAGGGGAAGGGTGGTTTCAGTTCTGTATATAGGAAT
TATTTAAAGATGGCTCAGTGCAAATCCTCTTGCAGATTTGCTTCCTGCCATCGAGTTGGGTGTAGGAGGG
AGGTTATGTTAATGTTACACTTTTTAAGTTATTGCGGTGGTTTTAAGCAATTAGTGCAGCTGACAATGAA
AGGAATAGGAAAACAAAATGCAGTTTACTGGAGGGGTAGAAGCAATACTATGAGCTCTGGCTTTCCACAT
GACTGTTACTGTACACAAGTGCATGTGTTGGGTGCTGGGGGGGGGGGGAGGGGAGGGGCTGTATTTCAAA
TGCCGTTTGGGGACCATTGGCCGACTCTGGGGAAGCAGAAATCCACTCTACACTACATTTCAAATCACCC
ACGTTGCCTCTGAGCTCCATTTCATTGCGGGGATGTGAGTCTCCTCCAGCAGATGGAAGTCCTGAGAGTG
CTGGAACAGAACCTCTTATTTATAGTAGCTCAGACCCACGTGCATCATGAAGAAAACAGCACTAAGGACC
TTTGTAAGATACCCTCTGTCTTCACGTGGAGAACATTTGTCCTTTGTCGTTTGTTTTTTTTTTTTAATGA
GATGACATAAACTGTACAGGATGACTTTGTACATAGTTTGACTAATAAAAGCCTGAAGCTTTCCTATGGA
TCTTCCCCTGCCTGTGCAAACGCAGCAGCTCAGAGAAGGGGGAAGCTGTTCCATTGGCTTTTCTCCCCTG
CTCCTAAAAGCAAGCAATATCTGAAGCCACATCAGCACCCTGCGAAGGAATCACAGGAGCAGGAATTGTT
ACTACTGCTGTAGGCGAGTGTTGTTTCTACGTGTAGCCGCTAGGAGGTGGCTGCAAGGAGAGAGCAGCTG
TGCCTACGTCCAGGCCTTGCTGCTGCATCTCCCCTTCCGGAGCTGCAAAGCCAAACCGAGGACATCCGAG
CCCCTTTATTTTTTTAGTAGGAAATGCTCTGCCCCACTCACGTTTCGCCCTAGCGAGCAGAAATCCGAGG
GATCTCAAAGAGGG
>MSTRG.41.4 gene=ENSGALG00000039639
GTTTTCACTTTCTGTTTTTTTCACCCCTCCGCCGCCCGCCCTCTCCTTCCCTCCCTGGGGTTGCCTTCCC
CTTCCTGGGGGCCGGCGTTGGGCTGCGGTCCCGCAATGCCGCCCCGTTTCTCCTGACCCCCCTTCCAGCC
CGCCCGGCCCCGGGACCGCGGAGCCGCGCGGGGAGGGCCGGGCGGGCGTTATGGCGTGAGGGGACGGAGC
GGAGCGGAGAGAGCCCCGAGCATGGGCGAACGGCGGGACGAGGCGGCCCGGAGGCCTGGAGCCGGTTTAC
ATCCAGAATTCAAAGAGTCAAGTTCCCTTTTGCAGACAGCGGTTTCGGTGCTGCAGAGTTCCTACTTGGA
CTCTACATCTCAGGATGGTTTTCGGTATAGCCAAGCAATTCTGGTGGAAAATGATGTTTTTCTGAATGAG
CTCAAAGCTTTTGTCCAAGCAAAGGAAGCCGCTGGATACAGCCAAGAGGAGCTTGAGGAGACCTTTGCAT
TTCTCCTGTTTGACAACGAAGAAGAGGCAAAAGAGGTGTGTCAGACTGGCCTCCGTGTGAACAGCAGTTC
CATTTCCATGCTTGGTGACCCAGCGAAAGGGGTATATATTTCCAAGTATGCAGACTGCCTTCATCCAAGA
CCTTGGTATCATGGAAAATCAGGCTTTATTGTCATTTGTAAGCTAATTAAGGGAAAGGTCAAGGTGGTAT
CTGAGAATTACACAACCAGCTACACCTGCCCATCTCCTGGCTATGATTGTCACGTTGCCATGAGCAGGAG
CATCATGTCATCAAAGAGCAGCCCCTGCCAAGCCTTTGAGCAGAACCAGTACTATGTGTATGAAGTGTCC
GATGGCAGCACTGCAGAGCGCCCCAGGCAGATCTGCCCATACATAGTCATCGCCTGCCAGTACAGGGAGC
CAAAGGAAATGCCCGTCTTGGCTAGAGAGAGCCTACCTGAGCCTAACCACAAAGGACTGTACTGCCCATG
GAGGGGGCAGCTCTCCATCCAGGGCCAGCTCTTGTGCAACATTGCCCTAAGGACCCCCTACAGCTCCACG
ATTCCAGCACAGCTTCCTCACAACCTGGACATTAACCATGTCATGGGTTTGTCTGACTTGAAGAAAAAGC
TTCCAGAAGCTGCATTTGGGAAAAGGAATTACATAGAGAATGAAGTTTGCTTTCAGGGCGTTTACTTCAG
TCTGTATGAAGTGGAAATATCCAATAAGGATCAACATAAGATGGATCAGTTGTTAGAAAATCTAAGGAAA
AGGGACTTGGCAATCATCAAATATTTACAAGATCACGGAGTTCTAATTCTCCTGACGTCCTCTGCATTGG
CACAAGATGATGGAGCCTGTCAGCCTCCTGGCCCTGTTTCTGTTCTCCTCATCCCGATCAGTGTGTCTGA
GAGGTAG
>MSTRG.43.2 gene=EXOC4
GGGGGGTGCAAGATGGCGGCGGGTGAGGCGGTGGGGCGTTACCGGAGCAGCATGAGCAGGAGCAAGGACC
CCTCAGGGCTGCTCATCTCTGTGATCAGGACTCTGTCTACCAGTGATGATGTTGAGGACCGGGAGAATGA
AAAGGGCCGCCTGGAAGAAGCTTATGAGAAGTGTGACCGGGATTTGGATGAGCTCATTGTCCAACACTAC
ACTGAGCTCACCACCGCGATTCGCACCTACCAGAGCATCACAGAGCGCATCACCAACTCCCGGAACAAAA
TCAAACAGGTGAAGGAGAACCTGCTGTCATGCAAGATGCTGTTGCATTGCAAGAGGGATGAGTTGCGCAA
GTTGTGGATTGAAGGGATTGAACACAAACATGTCCTGAATTTGCTGGATGAGATAGAGAACATCAAACAA
GTGCCCCAGAAGCTGGAGCAGTGCATGGCCAGCAAGCACTACCTCAATGCAACAGACATGCTGGTGTCAG
CAGTGGACTCCTTGGAGGGTCCCCTTCTTCAGGTGGAGGGATTGAGTGATCTGAGACTGGAGCTCCACAG
CAAGAAGATGAACATGCACTTAGTCCTGATAGATGAGTTACATCGTCATCTTTACATCAAATCAACTAAC
AAAGTTGGACAACGCAACAAGGAGAAGGGGAGAATAAGTTCGCTTGTGAAAGATGCTTCTTCTGTACCCC
TTATGGATGTTACTAACTTGTCTACACCTCGAAAGTTCCTTGAAACTTCCCAGTTTAGTACTCCTGGAAG
CTCCAGCATGCGAGAAACAAGCCTCCTGGAAATTAAAGAAGATATGGAACTGGATCCAGAGGAGAACAGC
ACCATCTTCATGGGCATACTCATCAAAGGGCTGGCCAAGCTGAAGAAAATCCCTGAAACAGTGAAAGCTA
TTCAGGATCGCCTAGAACAAGAACTCAAGCAGATTGTTAAGCGGTCCACGACTCAGGTGGCAGACAGTGA
TTACCAGAGAGGGGAAAATATTTCCCAGGAAAATCAGCCTAGATTACTGCTGGAGCTGCTGGAGCTTCTC
TTTGACAAATTCAATGCTGTGGCTGCTGCACACTCTGTAGTCCTTGGACATCTTCAGCAAACGGTGGCCT
CTCCTTGCAGCCAGTATGATGGTGATATCAAGCTCTACGACATGGTTGATGTGTGGGTGAAGATCCAAGA
TGTCTTACAGATGCTCTTGACAGAATACCTGGATATGAAGAATACCCGCACTGCCTCAGAGCCATCCACT
CAGCTCAGCTATGCCAGCTCTGGGAGAGAATTTGCAGCATTCTTTGCAAAGAAGAAGCCACAAAGGCCTA
AAAACCCTCTGTTCAAGTTTGAGTCCTCCTCCCATGCTATTAGCATGAGTGCCTATTTGCGTGAGCAGAG
AAGGGAGCTGTACAGCAGAAGTGGAGAACTTCAAGATATGGTCCTTGGAGAAGAGTTGACTTCCAACTCA
TATCTGCATCCAGGTAAGAGCATAGGGTATCACTGAGTATTCAGTTCATTTCAGGACCAGTGGCCATTTC
TTAAATCTAGAATGACCTGAAAAAGCGTTCACTTTGTATTCTTTTTTCACCCTGGTCTCTGCAATCCTTT
CAACATGAGCACAAAATGGATTTCCTGCACAGTGCTATTTGGTGCATTGACCTGCGTTGCAGATTTCCAC
CAATTGCTCATTGCCCCTTTGTGCAATGGCTATTTCCCTAAATTCTCTTATTCCAACATCATGATTTTTG
AGTGCCTGTTTCATTTTTTTTCTTTCTTTTTCTTTTTTTTTTTTTTTTTTTCCATTACCATTAACAGGGA
TTTCTGAATACATCTCCTTGCAACAAATTAAATGAGGTTACAGCTTGGTGTCCCATCTGTACAAGAGCTT
CAGCTCTGCTTTGTGTCTTGAATCTTTGAACTTTGGCTTTGTCCCTTTGGTTGTTGTTCCCTGAATGCTT
TGGCACGAGGACAAAATTAAAAAGCACTGTAGCTGTTACTGAATAGTAGGTGATGCTGAACCCAGTTCTT
GAAATGGAAATTAAAGGCCCGTCTTTTTTACATTCCTTTTCTTAAGCAACAGGATATTGATCCGCTGGGT
TGAAGTCTTTAAAAAAAATATATGCTCTGTTATCTTCCCAGTTTATTTTTCTGGAGGAGCATGTTGTAGT
TATCTTTGCGTTTAGCGATATGAAAGAACACGGAGATCAGATTGAGGTTATTAGGGGGATAGATCTTGTG
CTTCATTCTGTGCTTTCTTATTCTGCCTTGTACCAGTGATAAAAGCGAGGGGATCTGAAGCTGAGCTTTG
TCTGAAAGTTTTTTAGCTGTGAGAAAGGTTCCTGTTAAATGCCTATTTGAGATTAAAGTGAGATGCATGA
AAACCATTGATGTGTTAAGCCCAAGCAAGCAAATTTGGTTCACATTTTGAGTTTCAGTGTGTTGGGTTAC
AGTTAGGCACAAATGTTTGCACAGGATCTTTGTACGAGTACTATGCCAAGTCTTAGATATAGTTGTATTC
TTCTGTGGGCTGAATGTAAGAGGGAGGTGGGAACTTGAAGTGTTTACAAAGTTGGGCATGTATAGAGTTG
TGGTGACCTTATAGTAGCTGTTTATAGCAGCAAGCCCAACATCTAGGAGCTGGCACTGACATAGGGTTGT
TGCAAAGGGACCAATCCAGTACTTACTGTTAACAGTATACTAAATTTGTTGAGGATTTGGCCCTATCACT
GCCTGCCCAACTCACATTACATGAAAGAGTAAAAAATGGCTCCTCTACACTTGGTGTCTTTGAGTGTTTT
GAATGCCTTCTGTAGCATGGGATTAAAATCGAAATACTTGAGGTCAGTTGGAGAGAAGTAATGCAGCATC
CCTCAGTCTTATCCCAGTATTCTGTCACATGCTGATGCAGTGCCAAAGCATATGGATCTCCATATGGTGA
CTCTTTCTGGGTCTTCTACCACCTGTAGTCGAGCTGATTTTCAGTCGCTGAATTTGCCCAAGAGGTAAAG
CAAAATAACTGTAGCAGTGAAATAAGATGGCAGTAGCAAAGACTGAAGTTTTATGTGACTTACTGTTGTT
GCAGTAATTACTAGCAGAAGAAGAAAAAAAATAAACAAATGGATTTAATGAGCATGTCAGTAACACAGG
>MSTRG.48.1 gene=EXOC4
CCCAACCCTAAAAATCAAGATTCCTAAAAGCACTGGAACAGGTTGTCCAGAGAAGCTGTGGATTCCCCAC
TGGAGGTGCTGAAGCCCAGGTTGGATGGGATCCTGGACAGCCTGATACGGTCCTTGGCAACACTGCCCAT
GGCAGGGGGTTGGAACTAGATGGTCTTTAATGTCCCTTACAAACTAAGCCATTCTATGATTCTATAAAAC
TGTTTTGAATGGGTAATGCATACCAGCTCATCAAAACTGCCTTAAGGATATTCAGAAAAATGCTAAAGAA
AAGATTAAAACACAGATGAGCTCAGGACTGCATTCTGCTCGCTGCCATAAACATGGGGAAGTGCAGAGTG
CTGCCCCCAGGGAAGAACAACCCCAGCACCAAAAAAGCTGCAGCATCCAGTTGAAAGCAACTCTGCAGGA
AGGGCCTGGGGGTACTGAGCTGAGCATGAGCCAGCAGTGGGTCCTGCTGCTAAGAAGGCCAGTGGTGTTC
TTAGCTTCATTAGGCAAAGTATTGCCAGCAGGAAAAGAGAGGTGATCCTGCCCCTCTGTCCAGCACTGGT
GGGGCTGCATGTGGAGAACTGGAGCCAGTGCTGGGCTCCCAGTATCAGAGATGCCATGGCACACTGGGTA
TATAATCAATAGTAAAATCCCTAGGAGAGTGCACAGATTAATCTACGTGAATCATTGAGGATGGGCAAGT
TCTGAAGACTGGGAAAAAAGCAATCAGAAGACTGGGAACAGAGGAGAAACTGAGGGTGGGTGGGTAGGCA
CCTGGAACAGTGTCCAGTTCTAGGCTCCAAGATGGGACAGGCTGACCCAAAGTTCCTCCAACCTGAACCT
TTCTGTGATAAAGCCTACATTTAATAAGGCCGCTCATGTACTTTCATCAACAAGTTCAGCTCCATACACT
CCATAAACACCAACCCCATCCACAACAAAGTTCTGGGAGCACTGGAGTTACGTATTTGCAGGATAATAGC
CTTGTTAACAACTCAGTGCTAATATCTCAGAACGTACAGCATTTACACTGCAGTTAAAAGCAATCTCCCA
GATTTTGTTTCCAGCTGTGAATTAGTTGAAATGGCCCTAACCTTCTGTAGTTACATTACTTGTCCCTTTT
ATATACAAAATATTCTTTCATTCATGATATAATTTCCTAGATTATCCATTATTAAAATTCCCCTCTCGAA
AATGAATTTACATCTGAATTATCTCATTACTTCTGAACAAGCCAGTTATTGCCTCTAGTGAACAAAATAA
TTAGACTTGTGCTCACTGCATTCGAGATCTTCTGCAGCAGTTCCAGTGTAGTCACAGCCCCTGAACACAG
AAGTACATAATGCAAAAAGACACAAACATATACATCTGTACAAAACAAGCAAAAGGAGCAGCCTTTTTCT
CCTGAATACCGTTCTTTAAATGAATAGGATGGTTCTTAGTGTCTGTATACACACATGTATTAAGAGTGTG
CAGTGAAAAACAAAAATTCAAACTCCACTCATCAGTCAGCAAAGAACCTGATCAGATTTGGTTCTCCAAA
ACCAAAGTCAGAACGTCTCCCTCCACTGACATCTTGTCAATTCTATACCATGGAATCACAAAGATAAAAC
ACTGCTTGCAGATAGGAAATCACAGCATCACCAAGGTTGGAAAAGACCTCCAAGATCATCCAGTCCAACC
ATCCACCTATCACCAATATTTCCCCATTAAACCACATCCCTCAGTACAACATCGAAATGGTCCTTGAACA
CCTCCATAATTGGTGATTCCACCACCTCCCTGGGCAGCCTCTTCCAATGCCTCATCATTCTTTCAGAGAA
AGAGTTCTTTTCTAGGGGTTGGGGACAGGACAGGTTTTTTAGTGCACCAGATTTTAAGCTACATTCATAG
TAGAGAATGCAGAATTAGAATCATTTAAAACTTTCCTCCAAAACCCTGTTATCTTCTCTTTCTATGAACG
GTGGTTTTGTCAGTAGGCCCCCAGGTTTCTATTTTTACTACAGTATTCATAAAAATGGTTCAGTACAGAA
CTGCTATTTTCAGGCTTCACATCACAATGAAATACAACTAATGCTTTCCTGGGCTAAAATATCCTTTACA
AAATCAGAATGAGATCTTAAACTTACAGGAGGTTGTTAAATCAAGCAACTGCACGTAGTATCTGCCTGGA
TGGGTATTCCTGAAGTTCCAAGCTCCAGCATTCAACATCCTTACAACACCAGCCAGCAGTGTGAGGGGTG
CACTACTTACCCTGAAGCCATACGTGACATTGGCATCATGTGGAAACAGAATTAATCCAGTGTTTCACCC
CAGCAACCAACTTTCCCACCTCATCAACGCTTAGCATTTCTTTTTCAGATGTTTGGGTGTGTAGGAGATA
TAACATGTGATTCAGGAAGAAGCTATTCTCTGTTGATGTTGACGTTTTTACAAGACTTAGGGATTCCTTT
GCTCTCTTGGTCTCTCCAAAAATCGGACGTGGAACTCTCACCCAAATACACACAACCATATACATCGCTG
TCACTTATCCCTTTCCATTTATTTGATTATTATTAGCTTTGAAAATCTCTCAGTAATCTGCTGAACTTGG
AAATCACTTGACACCCCATGTATGAAATATGATCATTCTATCACTCCGACTACTTTCCTACATTCCTTCC
CATATATGTGTCAGCTCTAGCATGCTTTCAGCAGCTAATACATCACAAATCCGCAGGGTCAGAGGCTAAT
GCTTTATAATATGTCAAAACAGAGCTTCCCAGCCATTTTCAGGTGATATAAATCACTGATCCCAAGCTCT
AGTGCTCCTTGCAATAGCAGTTACTAAAAGCAGACCAGAATGGATGGGGGTGAATGGAGTCAAAATGGCA
ATTTGTGATGCAGATGTTTATGGATCCAGCCCATCCGAACAAGCCTGGGGCAAAGATTAATCCATTTTAA
AATCTCTGGTATGTACAACACAGTTATTTCTCTGCAATGAACAGTATCAATGAATAAAACAGAGCTTACC
AGTGAGGCTCCTTATGCATTCATTGCCCTAAGAGCATGCATTTCCAAGCATGCCTTACGATGAGCTTGAA
GTTATGTAGAAAACACACCTCTTAATACCTTTGTGACTCAAACACTGGACTCCATGAGTCCTTTTTGACA
AAGGAGATGAAGTGGAACTAAATAACATCTCTGTACTTCTTACAGCAAGTGACTGAAAGATAAAATGGAC
AGGGGTACCTCATCATCATTGGATGTTCAGCATCTAAGAGGAATTATGCCCTGCAACCCACATCAACACT
ACAGAAAGGTACACAGGGAAAAACAAAAGGCAAATGGCCAATGGTAGACCGAACATGACTTCAGCAATGG
ACAGGTCGATATTCTTTTACATCTACTGCTAGATAAAATAAAGCATATCACATGATTTTCCTTTCCCCAT
CCTCCCCCCCAAAGAAAAGAACAGAAAATCAGAAGGATAGAGACACAGTTATTTCTTGACCTACCAAATC
CTTCTTGTTTAAATCCAATGCCTACATTGCTGCAGTAACAACAGGTTTAGAAACTGGACTTTCAACCAAC
CATCAGCGGAAGATCAGCTGGAAGCAGAGAACTTCCCCAGGTTACAAAACCCAGCTGGAAGAAGCCTTGC
TAAGGCTCACGTTATCAGCACTTGTTAATTATCAGTGCTTTGACTGAATGAATATTAGCACTTAGTTGAT
ACTAAAATTGCTTAAATTATGACTACTAAATTTTATCTTCTTTGGTTCTGTGATAGAGGATCTACTTTGA
TTCTATGATTATGGAGGTTTGTGGCCCTACCTGCAGCAGGGAGGGTTGGAGTTTGATGATCCTTGAGGTC
CCTTCCAACGCAAGCCATTCTATGATTCTATGCTAAGATACTCATTTTTTCCATCTGTAAAGCAGGTCAG
ATGTCACCTTGCCTTGGCAAATCTTTATTGTAAAATCAGCAGGGTTGGAAAAGACCCCCAAGGTCATCCA
GTCCAACTATCTACTTATCACCAATATTTCCCCACTAAGCCACATCCCTCAGTACAACATCTAAACTCTT
CTTGAACACCTCCAGGGTTGGCTGCTCCTCGTAAGACTTGTGCTCCAGACTCCTCACCAGCTTCATTGCC
CTTCTCTGGACATGCTGCAGGGCCTTGATGTCTTTCTTGCAGCAAAGGACCCACTTTATAATGAACTTTG
CTGAAAATCATCACATATCGTAATTCATAGAAGACCAATGAATATCAAGAGCAAAAGGAAAGATGGCAGT
GGAAAGGTATTGTTTACATGAACCACTCTGAACCCTAAGATTCTCAGAATAAGCTGTTCTCTTGAAGGAA
ATGAAGACAAGTGTAGAGAAATGCATGACTTGTGCCTTACGATGAAAACGTGTCTCTGCTGCTCATCTAA
ATACTGAGAGAGAAGTATAAAACATCTCTCTGAAGAAGTGTCTTTTTCCCAGAGGAGGAAAAGAGCAACC
AACTTTCATGCTTAGTGCCCTTACAAATGACTCTGAAGGTGCACGATGAGTGACGCCGGAGGAGCCTGGC
TCACAATTCCATTAATGATTTGCAAAGCCTTTCTGCCAGCTGTCAGAACGAATACTCAGCTTTAACCTCA
GAAATTTCTGAAGCAAAAAGATTCATTTTTCTATTTCGTAGATAAGTTAACAAGCAGAGAATATCAGATA
CCCCATATCTGCTTCTGGGGCCTCTCGGATCTTTCAGTGATTCCCTGGATTAGATACAGCAGGAATTTTT
CCTGCCACTAACCATTAACAGCACAGTACACAACATATTGGAGTATAATAAAAACAATGCAACCCTCATT
TATCAGCTGGATGAAAAGCTGTCAAGGCAATCGGCTGAGTAAGATGACCCATCAAGAAAGACTGAGAAAC
AGAAGATGAAGAGGTTTGGGTTTCTTTTTCCCTCAGCTAGAAATGATGCACTGCTCAAGCTGCACTACAG
ACAATTCTAAGTGCAAGGAATTGGAAGGAAAGCTTTTCCTCTCCTTCCTTGCCCCTCTTTCCAGCACTGT
TTATGTGAAACGCCTGACAGGCCTTTGTAGTCTGAGTGAGGTTTGAACTTCTCTCATTCACTTCTCCACA
TGGCCCTGCCTTCCTCCATACAGTCTTATCTTCCAGGATATGCTGCATATGCAATCTAACCAATTACGAT
TATTTCTCGTCTTTAAATTAATGAGCTGTTTCAAATGGAAGATGAAAAACTAAGTTTCCCCTTCTTTGGG
GGAGGGCAATGCAAGACACTGACAGTACCAGATGGCTGCCTTCTTAGAAAGTCAGACAAAGCAAATGCAT
CCCTGAATGTCCAAAATGTCAGATGCAGCATCAGACAGAAAAGGTCCAAGCAAATGCATATGGTTGTTGC
TTCTGAGAAACCATGAACATTTGCTGGTCCTGCCAAATAACTGATCATTTTCCCCTCTCCGATACCCAGA
AATTGTTGAGAAATGCTGAGAACACGGAGGTGTCCTGGTCTCACCAGGGAAATTATTTTCTACAGCTGAT
TTGATCTGAGCCAACATTAACCCAACAGCAGCAGCTGTGCTCAGAAAGCAGAGGATTTCTCTGAAATAGC
ATTGCACTGACTGTCTCACCGACAAGTTCTGTTAGCCTATAAAACCCAAACCACTGCTAATTTGATGAGT
GGAGAAAAGCTAAGCTCACGGCCAAGCAGCAAATCAAAGTGTCAGCTCAGGGGTATTGACTGGGAGCAGA
AAACAGCGTGGTTGAAACACACACAACTTCCCCACCACCACCTACGTGGATCAGGTTATTTTTAAATGCC
TCAGTTAAGGTGCTCCTGACAGCTGTGTTCAGAGCCCAGCACTAGCTGAAATAATTATAGGCAATGGCTG
CAGCCTGCACTGCTGCCACCTAAGCTAGTTTTGCTCTTCGGTATGAAGATTTATATTTTCCTCAACAAGC
CCTAACAGCAGTATCTGATCAATTTAACTCAAAACCACTTTGTTGCAAGAAATCTGTCTCTGCCTCTGTT
GATGCTATTTCCTTGAGAAGAGCAGAAGAGATCTTAGGAGGTGTGTAAAGGCTTCCCAGTGCTCACAGTG
TACAACCAACCTGCTCTGTAGGCAGCCTGGTTCAGCATCCAGACCAGCTCCAGCAGCCACCTATTCTCCT
TTGCACTTAAGATACCTATTCCCACTTCTAGGAGTGCTGAAAAAAAACACATGGATGTTTATGTATAAAA
CTTCTTAAACAAGTAAAAAAATCACATCATTAGCCTGTAACTGTAGCCTAAATTTCTAAGGGAAGTAAGG
TCGATGCTTCTGTTTTTCTTGACTCTCCAGCCTCCTCATCCTAAAACAGTAAATCCTAGCCTTTTCAGTA
ACTGAAGGGGGGCTATGAGAAAAAAAATGGGACAGACTCTTCAGCAGTCTGTTGTAACAGGACAAGGGAA
AATGGTTTCAAACTAAAAGAGAAGAGATTTAGATTGGATACAAGAAAAAGGTGTTTCACAGTAAGGGTGA
TGAAGCACTGGAACAGGCTGCCCAGAGAGATGGTGGACTCTCCATCCCTGGAGACATTCAGGGTCAGGCT
GGATTAGGCTGTGAGCACCTGATGGAGCTGTACGTGTCCCTGTTCATTGCAGGGGAGTTGGACCAGATGA
CCTTAAAGGGTCCCTTCCAACTCAAATGATTCTATACTCTTCAATGAATCTCACATCTGTGGTTTTTTTT
TTTAATGTAAATGCATAAGATTCCTCTTTGCTGCTAGATTACATAGGAAAGGAATCTTGTAGAATTTCTT
TCTCCCTCTAACTAATCATCACAGCTTGAGGAGTGCTGCTGTGGTGTGGCTATAGGACATTCATTACTAT
TGTTGACAGAGGAGGATCAGAGGATAGTCGGGCTCTGGAACCGGCTTCCCAGGGCAGTGATCACGGCACC
AAGCTTGTCAGAGCTCAGTAAATATCTGGACAGTGCCCTCAGACACACGGTCTGATTTTTGGGTGGTGCC
TCATGGAGCCAGCAGTTGGATTTGATGATCCTTCTGGGCCCCTTCCAACTTGGGATATGCTATGATTCTA
TGACTTTTGGGACGTCATGAAATTAAGCAGAGGTGTAGAGACCTCTGGAATACGACACTGCTGAAAGGTT
CATTAAAGACTGGAAGGTGGAGGCAAGAAACCCCAGATGAACATCCCACCTGAAGGAAAAACTCAACTCA
TTCCCTTCTTTCCATGAGACAAGAAAGAATACGATGGCTCCAAGACCTTTGCTGTAAGCCAATGCTCCCA
TGCTGTTGAAAAGCAGTAGTTTCACCAACATCACATACCCTCCAAATAACTCAAACTCTTATTTATACCC
AATGTATTCCTTAAGAAGGAATCTTTCTGCAACATCATAGGAAAGTACACCGTTTCCCCTCCTCCTCATG
TATTTGAATTACGTATGAACGCAAGAAATTCAAATGAAAATTATTCAACTTTGCTTTTCCTTTACCACTC
AGTGAATTCATTCAATGAAATTCAGAAGCTGTACATGGATTTCTTAAAAGGTCAGGCACCACAACCAGAG
GAAAGCTATTTTCCATTCATCTCTACAGCAATCAAGGGCTCAGCCTTGCCAGAACACAAACACTGTGGCG
TGTTTTGTGACATTTCTGATACTCCGAGGAAGAGTGGAAGTATTTTAAAGCAAAACAGGTCAGTTATTTG
ACTTTGAAAGTCAAGTTCTACTTTTAAATAAAAGAAAATACAAAAACTATGCATCCAAACTTTCAGGGCT
CATTGTTTTTCTTCAAGTGATGCTTTTCAGAGCCTTGAAAAGGAGCTCTCAACCAGGGACTGGCTGATCA
AAACAGGGAGAAAAAAAATGGTGACAAAAAATATCTGCGCCAGCATAACTATTAAAGGAAAGCTGCATTT
TTTCCTAATGCCTGATGTTCTTTGAAGACATTTTCCTTTTCTCTCAATACGCTGTCTGTTGTGTTGCTTT
ATATTCCTCCCATGCCTGTCCATCTGTGCTTCTGCTCAACCCCAAGAGATCAATGCTCCTGGCTGCTGGC
CCACACACAGCCATGGTACAAACACCCAGCCAAGGAGCCACTGGGATAAGTGGTGACAGTGGGAACATTC
GGCTCCAGTTCTGCTTCTTGTTGGCATCTGGCAAATCTAAAACACAAAGGACTATAAACCAGACATGTAT
AAACCAGACATCAGACGCTGAGCCCTAACCTCCCACCCACAAATCCACACCTACTATTCTAAATGATGGT
GTTTGTCAAAAAGACCTTTTTCCACCTGATGTCAGAGTAATGGAAAACAGCTCTATATCCAGTTAAGAGA
GACACTCTAATTTGGTACCTTTAAGCCTCAACACTCAAGCAGCTTGCCTTACTATTAAAATGGGTATTTA
TTCTTTCCATGGGAATGCCATTGCAGCCAGTCATTAGAAAAGGGTTCCTTGTACAGCACAGTAATCATGT
CAAAACAGTTTATTCCCATCTACTTATTTAACTTGCCTTTGCAGAATTAATGTTTTCTACCTGCGTTCAA
TGCTAGTTATGTTTTCATTGCACGTTATAATTTCAGCATACAAAGGTTACAGCTTAACTTAGGTGAAACT
ACAGTTCCTCTCAGGTGAAGCCCAACTCTGCTGAGATCACTCTTGAACCTCTTGGCCTTCCAGGCACTCA
AAACAACGCACCCAGAGGCACTTACTCTATTTTTGATCACAGCAAGAGAAGCTGCATAATAAAAGCAACA
GCACACAGAAACTAATGAATGTCTGTATCAGTATTCAGAAAACAAAGAATTGCCAACAGCATTTGCAAAT
GCTATTTCTTTATATTATGGATAGCTATAACAGTACTCTGAAGAACATTTCAGAATGTTTCTTGGTAGCA
AGACAAGTGAGGAAATGAAGGAAACCAGAGCCTAGAGAGGTGTTACAACAGTTAAAATTAACATGCAACA
TAGCAGAAGGTTAGCATCAAGCCTACTTGGGGTTAGGAGCAACACGACTGTCTTTTAAGACATGAAATGG
ACTGAGATTTAGGCCTGCCAACTTCCCAAATAAGGTAAGAGAAACAGATAATGAGAAGATGACTTCTCAT
TTATTCAGATCTCCAGAGAAATTGGTTATTTTCTGCTGTGCTGTTGCTCCATGTAGTATGACTGATGCTA
CCTGAAATGTGAAAAGCTGTTTGCAATATTGAAGTCTACACTGAGAAGTACTTGCACGAAAACTGACAAA
GCTCTCCAGTTCTATTCTCTGCTAAATCCAATTTCTGATTATGTTGCCTAAGAATACAGATGTACCTTCA
CTGGTGTTGCCACTTGGTCACACTGAGCCAGTGCAACTAAGAGAAAATGAGGCTATTCCTACTCCTTCTG
AACAGCAGCACAATCCCCTGTTAACTGCCAATCTTTTTTATCAGGGCAAATCTGTCAAGAGCAATGGTGC
TGTGCACATACCCCTGACAGCACAGAGAAGAATGGCCTTCCAGTGGTTTGGTTAACAGCAGAACTCATGC
GTGTTTCCCAAGTACTTATTAAATTATCACAGAATGGATATTTTGGATATCATGGAATGGGTTGGAAGGG
ACCTAAAGATGATCCAGTTCCAACCCTCCCCACCCTCCCTTTCCCCCCACATTGGACAAGGTTGCCACCC
AGCAGATCAGGCTGTCCAGGGACCCATCCAACATGGACTTGGGCATCTTAAGGGATGGAGCAACCATAAC
CCACAACCTCTGTGGACACCCTGTTCCAGTGCCTCACCACCCTTGGAGTACCAAATTTCTTCCTAACATC
CAATCTCAATTTTCCCACTCTTAGTTTACAGCCATTCCCTCTTGTCCTGTCCACCATCAGATCATGTAAA
AAGTCGGTCCCCATCCTGCTTGTAAGCTCCCTTCAAGTACTGGAACGCCACTATGAAGTCTCCACAGAGC
CTTCTCTTCTCACCACCAACTCCCTCAGCCTTTCTTCATAGGAAAGGAGCTCCAGCTCTCCGAGTATCTT
CATGGCCTCCTTTGGACCCGCTCCAACAGCTCGGTGTCTTTCTTGTGACTGGGGCCACAGACCCACATGC
AGTACTCCAGACGGGGTCTCATGAGGGCAGAGTAGAGGGGACAGTCACCTCCCTCCCTGCTGCCACATCT
CTGTTGATGCAGCTCAGGATACAGTTGGCCTTCCAGGCTGCATCTACCAGATTTTTCATCTACCAGAACC
AAGTCCTTCTCTGCAGGACTGCTTTCAATGAGTCCTTCTCCCTGTGCGTAGACATATCTGGGATTGCCCT
GACCCACGTGCAACATCCTGCAGAGAGATTATGAAACAGTTCTCGTACAGAGTTGCATGCCATCCTAGAA
AATCATAACACTGCTTCAATATCAGATCCTGCAGCAGAATAAAGTTTGCCTGCACCTAATTGAAGGCTTA
GACAAGATCAATACAGCCTCACTCTTTCTCACTGTCACTTTCCAGGATGTAGAAGACTGGAAACTATCTG
GTATTAATCAAAGAGGGTGTGCATAGAAGGGCTAAAATCTACAAGGCAAAACAGACATCTCTCCTCTTAC
TTTATATACATAAGTTACCCCAAAAGTAGTGCCTCCTACTTATTTTCATGGAAACAACAACAGATACAAA
GAGCACAATAACACTGCTTGATAGAGTCAATTCTCAGCCACAAAACACTATTTTTCAACACAGTCACCAC
CATTAGTGATGCAATTTCACCGGCAATCAATAAGAACCTTCGTTCCATGCACGCAAAAACAGGCACCAGT
GGAGGTGTCCCACTGTTTCACAGCAGCTATTATGAAATCTTTTCCAGGAAAATCTTGTCCATGGAGTCCA
TCTTTCAACAGCCCAAACAGAAGTTAGAAGGCACCAAATCTGAATTATACGGTGGGTGTAGTAGGACAGT
CCAGCCAAGACTGGCAATGTACTCCACCGACTTCAAACTGCTTCGGGGCCTGGCATTATCACTCTGCAAA
AGAAAGGTTGCCTTCTCCTCTGGCCTGACTCGGGAATTTTGAGCCTTCAAGCTTACCAAACATCACAGTG
TAGAGGTCAGAGCTGACAGTTTGTCTGGGTTCCACAAAATCCAGAAGGATCAGCCCTTTTCCATCAGAAA
AAAAAAAACAGTGCTCATCACTTTACCCACTGAAGGCTGCGTCGTCTTCTTCCATGTGGAATTCACATGC
CACCACTCCACGGACTGCCATTTTGACCCCAACTGATAGTGGTGACACAGCATCTCATCGCTGGCAACGA
TGCGACCCAGGAAGCTGTCACCTTCAGCCTCATGTTAGCTCTATAGCTCCTGACAAACTTGCATACAGTT
TTCTTTTTGTTTCTGTGTGAGGGCTCATGGGACCCACCCACTGCAAGCTTCACAATATTCCAACATTGCT
ACCACTGTTTCCAAAGCACTGAAGCTGATATTCAGCACAGTTTGCAGTTCCCTAGTTGTAATCTGCCAGC
TCGTGAGGATGAGGTGATCAAGACACTCTACATTTAGTGATGTGACAGCTGAATGTGGCCATCTCGAATG
TGGCTTGTCTTTCAAGTTGCTGTTGCCACTGCTGAAACACCACTCACCACCTCATTGTGCTCACATCCAC
TGTTTGGTCTCCATAAATGTCCAGCATGCATCAATGAACGCCAACGGATGCCATTTTTTCCTGCACAGAA
GAATTCAGTGACATGCCTTTGCTTCATACACACTTTCATGTCAAGACACAATTTTGTCAGATTGCCCATC
TCTTATACGGCAACAAAATGTAATGGAGTATTGGTGGGAAGGTTCAACTTTTACTGCCATACCACCAACA
TCCATCTCTGACTTCACGGACAACATAATAAGAGGCATTACTTTCAGAGCAGTCATTGTAGATGTTCCTC
CAATAGACTACTAGCTAGAAGGAAAAAAAAATAACAGAAAGAAAAAAAAGGAAAAAAACAGTAGAAAATG
ATATTAGGAAAATAGTTTGGAAGTCAAGCATGGCAGTCTTTTCTAGGTAAATCTTCTAGGTCAAATCCCT
GCTGTGCTGCTCCCTAGGAACAACAGCAACTGGATACCAAGTGCACAATTTCTGTTTTTTTTCCAGTAAT
TTTCAATGTTTCTGAGAAAAAAAAAGGAAAAAATGAAGTCAAAATACTACTATCTTTTGGTCTTTGGCAT
ATGCACTATCAGAAAGCATTAAGTGAGTTAAATACATTAGATAACTGTAATAATCTGCACTCAGGATGCA
GAGTAATGGAGTCTTGCATCAAGGCCTGGAATTAACCTGCTTAATTTCACTGGTATTACATCCACCACAT
CCATCCCCTCACTCTGCTTCCTAACTGCATCATTAACTTCTTACACAGACAATCAAACTTATCATTCCTG
CTTGACACTTTTTCATCAAAAATGTATTATAATTTGCTTATCCAATGCCATTTGCATCAACTTCCTATTA
AAATGGAGAGAAGGAGGTTTTAATCTTCTTCCCCTACATTTAATTCAATTGTATGGCATTACTTACTTGT
AATGACTCTTCTCAGTGCATAAGACATGCTTTATGCTTGTTATAGACAAACCTGGAAGGTTCAACATCCA
GTAAAGAAGAAAAGGTATGGAAAAAAAAACAAAAAAGGATTAAATATAGCATATTTTGTATTGTGAATAA
GGTTTGCACTGTTGTACACTCCCCAGCCCCCAAGACAACTGATTTCCTACAATCCAAGAAATAACTGGCG
GGTGTATCACTCAATACCTAAAACCAACATAACACTGCTCAGAACATTTCTAACATAATCTACCAGATCA
GTCAAGAAAAAGAAACCAGCTGGGACTAATGTGGATTTCATCTACTTTAGTGGGTAAGGAGGAAAATTCA
TTTGTATGCTCCTTTTGTGATTTAATAATACATGATTTACTGGATTGGTTATTAAATACAGAGTCAACAT
TAAAAACAGAAAAGACTCCCTACAGTCATGTTTTTCACCTAAAGACTGGCTCTGTATAGCCAGGAAGGTC
AGCTTTGCTTTACTAGACCAGATAGCAAAGGTGTAAAAGCAATGCTTTCTGCACTCTTCCAATGATGACA
CTATAAAGCTTTCCATTAATGCAGCTAACTGTTACTTTATCAAAACAGGTCTGAAATAGACACATACATG
TAAAAGGCAGCACACAGTGGCAAATAGCACAGATGTTAGAGGTATTGCTGCCATCTGTTACAGCAACAAA
ACGTAACGTATGTTGGTGGGAAAGTTCAACCTCTACTGCCATACCACCAAAATCCACCTCTGATATCATG
GGCCAAGATCATAAAAGAGGAAACATCACTTTCTGAGCAGTCATCATATATATAACAGCAGCCATTACCT
AATCCACAGTCTTAGATGTCCAGAGTACTTAATATCTCTTTCCAACACACCACCGAGGTTTCTGTGCATA
GACTGTAATTTTCCAAAGGAGTAAGAAGAATAGGATTCAGGAATGCTGAAACCTTATAAAGACCAGCTGA
GGGAGCAGGGATTGTACAGTCTGGAGAAGAGAAGATCAAGGGTGATCTTAATGCTCCTTACAACTGCCTG
AAGGGAGGTTGTGGTGAGATGGGGGTCGGCCTCTCCTCCCATGTAACTAGTGATGGGATGAGAACGAATG
GCCTCAAGTTGTACCAGAGGAGACTCAGGTTGGATGTTAGGAAAAACCTGGAGAGAGCAGTCAGGTGCTG
GAACGGGCTACCCAGGGAGGTGGTGGAATCACCGATCCTGAAGGTGTTCAAGAAACATTTAGATGTTGTA
CTGAGGGACATGGTTTAATGGGAAGTACCGGTGATAGGTGGATAGTTGGACTGGATGATCTTAGAGGTCT
TTTCCAACCTTGGTGACTCTACGATTCTATGATTCTTTTAGTTTCCAGACAAGAGACGCTTTATTTTTCT
CCTACTTCAGGCACATTTGTTCTCAATATTTCAGATCTCTATCCCCACTCAATAGGAGAAAATAACATTT
ATTCTCCCATTTTTTTCTTTGTAGTTGTAGCACCTGTAATGGGGTAAAATGCTTTTTGTCATACAAAGGT
GAAGGCTAAGCTACAGTGGGCTATTTTTTGTTAAATTTCTAAATTGGATCCTCCAGTTACAAAAGCAGTC
TTTAAAATAGACCTTTTAGCTAGACAAATTTCTCCTACCTGCAGGATACCAGGTGAAATTAAGGTGTGCA
GTGTCACAGTGCCATTCCCACATAGGCCGGTGGCTCAGGTTACCCGGCCCAACTCCGCATGCCCGTAGGA
ACACAAAGCAGCCTTGGTCTGATTCTGAACAGTTCAGACACAGAAATGCATGAACCAGTCATTATCTCTG
GATGAAAAATGTAGGCTCCAAAAAAGAAGCAAGTAACCGATGATTATTAATAAGGAAAATAGAGCACTTA
ACTATAACACAAACCAAGATAAGCCCAAAAAGCAATTATATAAAGTTGTATAAATGAAATGAATACCTAA
AACAACAAGAGGAAAAAAGAGCTATAAATAATGTCAGTAAAAGCCATCCTTGGCTTTTATCTTTAATATG
CTACTCTACATTCCAAACAGGCTCGAAGAGAATACACCGGTAGGAAGACACTGTATAATTACAAACACAA
TATAAAAGCAGAGATAAGTGCTCAGACTGGTATGGTTAATGTAATAATGCTAAACTGGTCTATTGAAACT
AAAAATTATAGGCTGACATTTGTGTTTGTAAGAGTAATGCAGCTGGGTATTCAGGCAGAGCACACCTCCT
TATCGCACCTCTAAATAAACATTTGACTTCCTCCAGTTATCAAGCATGCTGACAGAGGAAGGAAAAGTCT
TTTGTGGAGTCTTTTTTCCCCCAGATACGTGGAATACTCAACACAGCACTGAACTCATCAATTAGGGATA
AGAGATAGGTATTAGCACCGCCAGGAGTGTCAGATACATGCGTGGAAACATACCTTGTGATACATCCTCC
CCTCTTTATATATACACACGCACCAGCTATTAGCACTAATGGAGTCCTAAGCACTTCTCATCCTGGGAAC
TAATTAGAAAGCAAAAGATTTCAAGAAAAACAGATTGTGAGGTGAAGGTGGCATTTTGGGATATCTGAGG
GCTGATTAGGTCAGACAGGAGACTCCATGTAAAGAAATTACCATTGGTGAATTATTTATTTTTTGCTTTC
TGTATCACCCTGCTCACCTACAAACTAATTCAAATGACAAAAAAATAAAAATAAAAAAATAGAATAAAAT
TGAGATAGAAACAATGCTTGGAATGATACAGCTTGTTGTTCTGGCAACAGAAGGCTGCTTCCTATGCAAT
GTGCCATAGTGGTACCTCGCCAGCTAATTCAGACGTCAGAGCATTTTTCCTCACTCCTCCTCCCCCCCCT
CAAAAGCAATACATCTCACAACTAAGAAAGATTTTTGCATACAAAACCACAATTCTCAAAAAATCTTGTT
TTAGATCATTTGACTTGGAAGGGACCCTTAAGGGCTATTTAGTCCAACACTCCTGCAATGAACAGGGACA
CCCACAGCTCCATAAGGTGAAGAGACCCCTTCTAACGATCCAGAGTGTGTCCAGGAATTCCTGCCTGGGA
CATTTAAAGTATGAGACTGAGCACAGTCTCTCCTAACTCAGTCTACTTTTTCCCTGCTGTAAAATTCCTC
ATTGAGCTCTATCCCATCTTCCAACAGCAGGGCCACTAAGATGATCAGAGGGCTGGAGCACCTCTCCTAT
GAAGAAAGGTGGAGGGAACTGGGCTTGTTTAGTTTGGAGAAGAGAAGGCTCCAGGGAGACCTCATTGTGC
CCTTCCAATACTTGAAGGGAGCGTATAAACAGGAAGGGGAACGGCTCTTTACGAGGGTAGATAGTGATAG
GACAAGGGGGAATAGCTTTAAACTAAGAAAGGGGAGGTTTAGGTTAGATGTTAGGAGGAAGTTTTTCACC
CAGAGGGTGGTGACGCACTGGAACAGGTTGCCCAAGGAGGCTGAGGATGCCCTGTTGCTGGAGGCATTCA
AGGCCAGGCTGGATGTGGCTCTGGGCAGCCTGGTCTGGTGGTTGGCGACCCTGCATATAGCAGGGGGTTG
AAACTGAATGATCATTGTGGTCCTTTTCAACCCAAGCCATTCTATGATCATTCTATGATTCTAATATCAA
GAGGGAACAGAAGTTTAGCACCAGCTAATTGATGTAGAGAGAATGGAAAAATCAAAGCTCATTAAGGAAT
TCATAATTGATTCCATCACTTTTGATTTCCAGCCTTTATCTGACAAGCTCCTCAACTGACACTACACCTT
GATGCCCTGTTTTTTTTGGTTTTCATATTAAGAAAAGACAATGTGGTATCTGGTAAGCTGCAAAGTAGAG
TTACGAGAGATCCTTTGGCTCTCAAGTGACAGAAGCCAAAGACTAAAGCAAAAAGGGCTTCAAGCCAAGA
ATGAGGATTTATTGGGGTGTCCCTAAATGGAGAGCAATAGCAAAATTCTGAAGACTGCCAGAGCTGGACA
TGGAGGTGCGCTGCCCAGGGAGGGAAATCAGGGAGCAAATCAGCGAGCAAAGCACATCAGGGAGCAAAGG
ACAACTGGGGTGCACTGCCAGACTTGTGCAAGGCCTCAGACTTGGTGGGCATGGTGGTGATGTGTTGATG
CTTGGACTAGGTGATCTCAGTAGTCTCTTCCAACCTTAATGATTCTATGATCCTAAGGTGTGATCTGTGA
GCATAAACTGATGGTGCAAGCTAGGACTGGGCATCCTTAAAAAACCTGACTGCTGCAGAAAGGGATGCAA
CAGCTATGGGCACTGCTAGGTAAGATGCAGAACCAAGAACGTGGCTAACATGGCTTCTAGCAACAGCCAA
CTTCATAATATTTGCTTTCACAAACACTTTCACTCAAAAAAAAAATACAACAAGTAATGTGAATCATAGC
CATTGAATTTTATGGTCATACTAAAAGCAGAAGTAGGAGCATAGGCAGCTTTTAAGTTTAGTTTGAAGTT
GAAGAAGGGAAGATTTAGGCTGGATGTCAAGGGAAGCTCTTCACAAAGAGAGCTGTGAGGTGCTGGAACA
GCTGCCCAGAGAGGCTGTGGATGCCCCGTCCCTGGAGGTGTCCAAGGCCAGGCTGGATGGGGCCCTGGGC
AGCCTGATCTGGTATTAAATGTGAAGGTTGGTGACCCTGCCTATGTTGCAGGGTTGGAGCTTCATGATCC
TTGAGGTCCCTCCCAACCCAAGTGATTCTATCATTCTATGACAAGCCTTCAGATGCCTGCAGTGGATCAA
AAAATAGCTTAAAAATGCACAAGCCACACACTCAGAAGAGCAAGCAGCTCGTCTATTAAAATGAACACAC
ATTGCCTCCTTTCCCAGGATGCAAATATTGTGAATATTTAGAAACCACCACAGAACTCTCAAAACACATC
AGTTAGGGATGCAGTCTAACCCCAAGGAAGCAACGGAAACCTGTTGCTGTCACCGAAATGCAAAGTGAGC
ACACTGCTAACACCGGGACGAGGACAGCCCTCGACACAGCAAGGAGGACACCACCAGCACAGCAAAGGGT
TTCTCCTGCTTCCGTTTTTTGGAATCTTCTCCTCCCACTCTTTGCCTCCCTCTGAATTCAGTGCAGCTTT
AACAACAATCTCAGAGGCAAAATCAAGAAACAAATTATTTTCTTACACATAATCTCCCTTCTGCTGTCAA
GTGCCTGACCCCAGTTTGATAATCTCATTTCCTGAGAATCAAAATGCTGGAAATTTAAGCTTCCTAGAGT
GTTAATTGCGGCCCTGCTCCATTGCTAATCAAAAAATTGGATGTTTTGCATGAAAATGCTGCTCTAATTA
ATTCTCAGTCATAAAGCACCCCGGTTTTAATAACCCCTTCTTGATTGGATAGCCTTTGAAGAGACAGTGC
AGCTAATCCGCTAAACCAGAAAAAACACACGCAGAGGAAATAATAAGTGGGCTTACAAGGTCTGAACGAG
ATGATTGCATTAATACTGTCAAACCACAAAAAAGCGATTCTCTCCCCTCTCCTCCCCCCCACCCCAGCTC
AAAGGGAACTGTGATCCTCTGCAGCATGGGGAGACCAAAGCGGCTGCATAGCAGGAAGAGCCTGA
>MSTRG.43.3 gene=EXOC4
AAAAGTTTGGCTCGTGCCAACTTTTTGAAGTAAGAATTTAATTTAAATAGCCTTAAAATGTGCCAAGATC
TGAGCAATGCTTTGTCATTAACCTCTTCCATTTGGAGTGAAATAATGCAGTGCGTAAGGCAGACATTATT
CCTCAGTGGGAGAAAGGGAACTGCGGGAAGTGGTTCAGAGATGGAAGGAATAGTTCTGGCACCTTACTCC
CCTGGAATGGGAGGAGGATGACTTAGGCCATGTATTTTTCCCTTTAAGTTGGACACATAAGTCATTTGAC
AGCTGTCATTAAGAGAAGAAAACAGAAGCAAGTACATAACTGCAATATCTCCTTATAGACTGACGCAGAT
GTGCTGCCCTGGGATGCTGGCAGAAGTACAATGTCATTAAAAAAAATTACAGACAAAAAATGATCATTAT
AAAGCTTCTCTTTTTTTTTTTCCTTGTTATTTTTTGCAAGGGTACATCTTAGCCATGTGCTAGCAGGGCA
ATTTACATTTTCCTTCTTTGAGTCCTTCTGCCCATTGTCAAATATGATGTTCTTTTTATCATAGAATCAT
AGGATAGCCTGGGTTGAAAAGGACCACAATGATCGTCCAGTTTCAACCCCCCTCTATGGGCATGGTCGCC
AGGCAGCAGACCAGGCTGCCCAGAGCCACATCCAGCCTGGCCTTGAATGCCTCCAGGGATGGGGCATCCA
CAACCTTCTTGGGCAACCTGTTCCAGTGCGTCACCACCCTTTGGATGAAAAAATTCCTCCTAAGATCTAA
CCTAAACCTCCCCTGTCTTAGTTTAAAACCATTCCCCCTTGTTTATGGGCAGTCTTAAAGAATAGGGGTA
TATTCAAAAAGCAAATAAATTTATTGCAGGAGCAGCTGAATGGCTGCAGCCCAGTTCATTGCAGATGTGT
TCTTTTCTCCCTTAATAGTTCTCCTTTGTTAGCCACACCTCTCACCATGTCTGACCACCCAATTCATCCC
CCTCACTTCTTTGCTCCCAGCACACGCTTGTGTCCCCAGCACACACTTGTGTCCCCAAACTGCCCTCTGA
GCAAAAAGCAGCCTATGCCATGGCTGGATCCAGCACAGTATGCGTCAGGCAAGCATCCCCGTGCCATGGA
AGCAATTGTGCTGGTAGGTCCAACAGCATGGAGGGCTAATGAGTACTCACTGAAGCTCTTGTTTCTTTGG
AGGCACACATTTATCCCTCTGACAGCTGCAGGGCTGTCTGTTTCCACATAACCTCTAAGAATTTACTACT
TTGAAGATCTATTTCTCTGTCACGTTTGGCTGAAATTGGCTCTCCAGCTCAGTTGTTGTGAGGGTGGGAC
AGACAGAAGATCAGATAACTCTTCTTTTTGTAGGAAACTTGGCTAAAATGTTGCTGTATTTCATTGCAGA
GGTGGTTGCTTGTCACTGACTGTTGGAATGAATCCCGTGCGTGCCCCTTATTTCATTCCACCACTGTCTT
CAATTACCAACAAATCCTTGGGAACAGAAGAAAAATATGGTTTCTCTATGTGGATGGGGGAGTCAGGGAC
TGCAAGAGGGACAGTAGATGGTAGGAGGTTATCACTGGGGCTGGAGGTGGTCTGCAAGGGCCTTGTTTTT
TTCCTCATTAAGTTGGATGTGATTGGTATCAGAGATATGTGGCTTCAAGAAAAAATTAAGAGGAAAAGGC
ACTTGTAGTCTGGATAACATCCGTGCATGTCTGGTTTTCTGAGTTGGTATTCTGACAGTGTTTAAAGGCA
CCAACCCTAGTTTTAATTTCATTGTGCTGAGCATGATACACACCTGTTGTGCCTACCTGAAAGGCTTTCA
CATGATCCAGCAGCCTTCACCAGCACAGCTCCACTGTATAAGGATCTGGAAATCTGTCTTTCAGTCATTT
ACATGTCTAAATTTTGCAAAGCCGTGGCTGAAGCTGTGGTAGGAGCACTTTTTATGCTTTCTAGATACGT
CAGGTATTGTTTCAGAGTCCCATGGCCATAGGGAATTAATGTAGCTATGCTCACTGTGGCTTCAGTCGAA
TTTATCAGCAGAAATGGTAAAATATGTTTTTATACCCTCTGAAAATCTGAACAGCTTTGAGGGTGCTGAT
CAGCATGGAAATAGCATCCGGCTTCTGTTATCTCTTCGAGTGCAAGCCCTGATAATTCCTATCGAGGTCA
GCTCTGCTTGTGTTGTACATCTGGGACGTTTTTAAGAATGAAATGTGAAGTGCTCCTGAGCAGCTGTTGT
TCCCATGGATGTTAATGGACTCCACAGCTGCTCATCACCTCTTAAAATTTGGGCTTCTTATTGCTTTCAC
CCCAGAAGCTCAGCACAATTCAAAATTAATTAAGCCTCTCCAGGCCTTTGTGAAGTAGGATTTTACTTTG
ATTGTGTAGCTGTGCAAGCTGAAGGATGAATCGAATCATCCTGGGAGGGGTGGTGAAGCAGAATTAGTCT
GAATTCCAGACTCAATCTTCGGTTGGATTATACTGATTGAAGTCTGAATACTTTATGAAATCCAAAGGAG
GGCGGCAAAGATGGGGAAGGGTCTGGAGGGCAATGTGTATGAGCCAGGAGTTGGACTCTTTGATCCTTAT
GGGTCCCCTCCAACTTGGAATATCCTGTGATTCTATGCTCCCTTGCAGTGCCCCATGAGAAATCACTGCC
TGCATGTACGTTTGTGTGGTGGTTTTCCAGGATGGTATACAACTCTGTATGAGAACTGTTTCATAATCTT
TACAAGGCCAAGTGCAGGGTGTTGCACTTGGATGAGCACAGTCCCAGGTATGTCTACAGATGGGGAGAAA
GACTCATTGAAAGCAGTCCTGCAGAGAAGGACTTGGTTCTGGTAGATGAAAAGCTTACTATGAGCTAGCA
GTGTGATCTTGCAGCCTGGAAGGCCAACTGTATCCTGAGCTGCATCAACAGAGATGTGGCAGCAGGGAGG
GAGGTGACTGTCCCCTCTACTCTGCCCTCATGAGACCCCGTCTGGAGTACTGCATGTGGGTCTGTGGCCC
CAGTCACAAGAAAGACACCGAGCTGTTGGAGCGGGTCCAAAGGAGGCCATGAAGATACTCGGAGAGCTGG
AGCTCCTTTCCTATGAAGAAAGGCTGAGGGAGTTGGTGGTGAGAAGAGAAGGCTCTGTGGAGACTTCATA
GTGGCGTTCCAGTACTTGAAGGGAGCTTACAAGCAGGATGGGGACCGACTTTTTACATGATCTGATGGTG
GACAGGACAAGAGGGAATGGCTGTAAACTAAGAGTGGGAAAATTGAGATTGGATGTTAGGAAGAAATTTG
GTACTCCAAGGGTGGTGAGGCACTGGAACAGGGTGTCCACAGAGGTTGTGGGTTATGGTTGCTCCATCCC
TTAAGATGCCCAAGTCCATGTTGGATGGGTCCCTGGACAGCCTGATCTGCT
>MSTRG.50.1 gene=CHCHD3
GGTTGCTCTAAGCCCTGCCGTGGGCCGTGCGCTTGCTTCTGCCCTCGAGACAGGCCCTGAGCTTGTGACA
GGCCCTGCGACAGGCCCTGCAGCTGCTCCAGGCCCTGTGAGAGGACTGGTGGCTCAGCCACAGAACCCAT
CTGTGCCACTGCCAGGTGCCCGTGGTCACAAGCTCACCAGAGAAAACGGCTGAGAATGTCGGCGCATTTA
GTAAGGAAATAAACTCCCACAAAGATGGGAACGGGGGAAGAGGATGAGGACGGAGCCGAGCCATCGCAAG
AAATCTGCGGGAAACAGCTCAGGGAGAGGCAGGGACCCGCAGTCCCCTCACAGAGTGCGAGCGCAGGGGC
TCTGAGGCGCTGTGAGCGGAGCCACGAGTGACGGGGTCAAATCCTGAACGTACAAAGGCTCCTCTCAGGG
GCCGTGCTCAACCAGGAGCGTGGCTGAACAGAGCCAGCAGACAGACTGTGGCACAGCCGTCGGCGCAGGC
ACGGCGAGCAGGGAAGGCAGACTCTCCCTCCCCACTCAGGAGACCACCTCACCTATTGGCTTCCTCCTCG
ACAACAAACCTAGCCGTGGCCTCCACCAGGAAGAAAGCTCTTGCCAAAAAGAACGCACCTACCCAAACTG
CGTGCCTACCCAGGAATACAGCTCCTCAGGTCTCGGGCCGCACGGAGTGCCCGAGCCTGCTG
>MSTRG.49.5 gene=CHCHD3
GCAGACTGAAACAAGAACAGGCATATGTACGTGATGAGTTTGGCAAAATCCTGGAACGAGAAAGGATGTC
TTCGAATGAGCATTTGACTCGAGCCATTCTTCGTGAGAGAGCTGCCACAGAAGAGGAGCGTCAGAAGGCG
CAGCGCTTTGCCAGGCAGCTGGAAGAGAAAGACCGAGAACTAAAGAAGCATGATGCCTACTACAAAGAGC
AGCTGGCTCGACTGGAAGAAAGGAGTGCCCAATTCTACAAAGTAACCACAGAGCAGTACCAGAAAGCTGC
TGATGAAGTGTCAGCCCGGTTCAAGAGGTATGAAACTCAACCAGTCTGTGCTGATCTGCAGGGCAAAATT
CTGCAGTGTTACCAGCAACATGCTCAGGAGACCCTCAGCTGCTCTGCACTGGCTAACCAGTACCTGCATT
GTGTCAATCATGCCAAACAGCAGAGCATGCTTGGGAGAGGAGGATAAAGGCATTGTACAAATCAAGCACA
AGACCATCAACTCTAATTTCAGCAGAAGAGCATTTTTTCCCAAGAATGATATGACAGCCCATTTACAGGG
CAGACCAATAAAGAGAAGAACTGGAAGAGCCATTTCAAGAGCAGCAGCCATCACAGCTCAATCAGTGTGA
CCATTTGAAAAGCCAAGACCTATATCTTATTACATCAGAAATCATACATCCGAAGACACTGTTCAGTCTT
AGTAAAATCCACTTATTGGTGATTGAAGAAAGGAAAAGAAAAGAACCTCTCACTGACCTTAGAAAGGGGA
AATATCCTTCAAATGCTGCTATTTCTTTGCAGAATCTCCTCAAAAACTTCTCACTGTCAAAGGCATGGGT
ATGTAACACTTGGTGTGCTGGGTTGTGGCAGTGCATTGTAAGTAAGTCAGCTGCTGCTCCTCACCGTATT
TGTTGCTTATGTAAAGTTTTTCTTACGATGGATAATGACATAAATTGTACTTTAACTTATTTCACAAATG
ATGTAGTCTAATGAAGTCTCTCATCAGGCCTTCTGCTGGAATGATGTTAATGATCCAACGCTTGCGATTT
AACAAGGCCTTCATGAAATGATTCTGTTGTGCTCTTCACTCTGATAAAGTACTGATGAATATGCCTCATT
CTGTACCAACAATAAATATATTTTATGAACAAAATTA
>MSTRG.51.2 gene=PLXNA4
GAAGGGCTGGCGAGACAGCCGCAGTGCGAGCCCTCCCCGGCGGGCGGACAGCGGTGCGGCGGCCGCGGAG
CGCGGAGCGGAGCCGGGTACGGCCCCGTAGCGCATCCCCCGCCCGCTCTGCTCGGCTGCTCGTCCTCCTC
CCCCCTTCCCCCCCCCCCCCCCTCCCCTCGCTGATTTAAAGGCTGGAGGAGGAGGAGGGAGGGGGTGATT
TGGGGAAGAGAAGGAGGGTGTAGTGTGGAGGGGGGGGGGAGTGAAAACTGGAGCTGTGTTCCCCCCCCGC
TTCTCTGGGCGAGCCAGACACGGTTTGCCCAGTGCAGAGAGAGGGGCTTCTCCGTGTTCCGCCTCCGTGG
AGTATTTGGGATTGGAGAGAGACACACGCACACGCACTCACACACACACACACACACACACACACACAGA
GACCATCTGCAGTGTCAATGCGGCGCCTGCTCTGAAGACTGAAGTGGGGGGAAAGGAGAGGGAAAAAGAA
TAATATCTATATTTATATATATAAACCCACCCAAAAGCAAGCGAGGAGCTTTCCCAGGACAAAATCTGCC
AGGGAATTGGCGTTTTGAAGACACAGCTTCCAATCCTCATTCCCTTGGGAATACAAACGTTTCTAAATAT
GTCACCAGCCATGTGGAAGTGGACTTGCCTGGTTTCTCACCTTCTGTTATCTGCCACAGTGTCACCTCTC
GGGAGGCAGCAGCCTCCCCACTCAAAGAGGCCCTTCATCACCTTCACTGGAGATCAAACGGAGGGGAACT
TCAACCACTTAGTGGTTGATGAAAGGACTGGGCACATTTACCTGGGAGCTGTCAACAGGATCTATAAACT
CTCCAGTGACCTGAAGGTCCTGGTGACCCACCAGACCGGTCCTGATGATGATAATCCCAAGTGTTATCCT
CCCAGGATAGTCCAAACCTGCAATGAACCCTTGACACCCACTAACAACATCAACAAAATGCTCCTCATAG
ACTACAAGGAGAATCGATTGATAGCCTGTGGGAGTCTTTACCAGGGCATCTGTAAGCTTTTGAGGCTGGA
TGACCTCTTCAAGCTGGGAGAACCCTTCCACAAGAAGGAGCATTACCTCTCTGGCGTGAACGAGAGTGGC
TCTGTTTTTGGAGTCATTGTTTCTTACAGCAACATGGATGACAAGTTGTTCATTGCCACTGCTGTGGATG
GCAAACCTGAGTATTTCCCCACTATTTCCAGCAGAAAGCTTACCAAGAACTCTGAGGCAGATGGGATGTT
TGCATACGTTTTCCATGATGAGTTTGTGGCGTCTATGATCAAAATCCCCTCGGACACATTCACCATCATC
CCTGACTTTGATATCTACTACATCTATGGCTTCAGCAGTGGTAACTTTGTTTATTTCCTAACTTTGCAGC
CTGAGATGATCTCACCACCTGGTTCCACCACGAAAGAACAAGTTTATACCTCTAAGTTGGTTCGGTTGTG
CAAAGAGGACACAGCTTTTAACTCCTATGTTGAGGTGCCCATTGGCTGTGAGAAGAACGGGGTGGAGTAC
CGGTTGCTCCAGGCAGCCTACTTGTCCAAGGCTGGAGCCATTTTAGCAAGGTCTTTGGGTGTTGGCCCTG
AGGATGATATCCTCTTCACAGTCTTCTCCAAGGGGCAGAAAAGGAAGATGAAGTCCTTGGATGAGTCTGC
TCTTTGCATCTTTGTCCTGAAAGAAATCAACGATCGCATCAAGGACAGGCTGCAGTCCTGCTACAGGGGA
GAAGGGACATTAGATCTGGCCTGGCTCAAAGTCAAGGACATTCCCTGTAGCAGTGCGCTGTTAACAATTG
ATGACAACTTCTGTGGCCTGGATATGAATGCCCCCTTGGGAGTATCATCTATGGTGCGAGGGCTCCCCAT
TTACACTGAAGATGGAGACAGAATGACATCTGTGATTGCTTATGTCTACAAGAACCACTCGCTAGCTTTT
GTGGGAACCAAGAGTGGAAAGCTCAAGAAGATCCGTGTGGATGGCACCACCAAGAACACACTGGAGTATG
AGATAGTGCAGGTGGTGGACACTGGACCCATCTTACGGGACATGGCCTTCTCAATGGATCACGAGCACCT
CTATATCATGTCTGAGAAGCAGCTCACCCGGGTGCCTGTGGAGTCCTGCAGCCAATACGAGACCTGCAGT
GAGTGCTTGGGCTCAGGAGACCCTCACTGTGGATGGTGTGTGCTTCACAACACGTGCACAAGGAAGGAGA
GGTGTGAGCGCTCCAGCGAACCACGGAGATTCGCCTCGGAGATGAAGCAGTGTGTTCGGCTTACTGTGCA
TCCCAACAACATCTCTGTCTCCCAGTACAACGTATTGCTGGTCTTGGAGACCTACAATGTCCCTGAGCTG
TCAGCAGGAGTCAACTGCACCTTTGAGGACCTGTCAGAGATGGATGGCTTGGTAGTGGGCAGTCAGATCC
AGTGCATCTCACCAGCTGCCAAAGAGGTGCCCCAGATCATCACAGAGAATGGAGACCATCACATAGTCCA
GCTCCAGCTCAAGTCCAAGGAAACGGGCATGACCTTTGCCAGCACCAGCTTTGTCTTCTACAACTGCAGT
GTCCACAATTCGTGTCTGTCATGCGTGGAGAGCCCTTACCGGTGCCACTGGTGCAAGTACCGCCACGTCT
GCACCCACGACCCCACCACCTGCTCCTTCCAGGAGGGACGAGTCAAGCTGCCTGAGCATCGTCTGCATTC
ACTGCTTTGGAATGTGAGCTTCTGGGACCTGGCCAAGGAGAAACGTTGTCAGGATTTTGAAGCCACAGAT
AAGAAGTAATGCTGGACTGTTTCTCCTGCCCTGACTGGGACATCTCCAAGAGGCTGAGCCCAGAATCTCC
TTCCCCTGCTTTGTCTTTGCACATAAGTCCATTTGCTTTGGCTTGGATGTTATCTCATGCTGTCACAGAT
CTCAGTGAGGAGGAGGGTGATAAGAACCATGATATCATTGTCCTGACTTTCCCATTGTGCAAGCCAGGGT
ATTATGATTCTTTGGGCTTCTGTCCTGATTTCCAAAGGAAGCAGGGTCACATCAATGTGGTCTGTGTGTG
TTCATCCAGTCCATCTGTTACTCAGTCTCCTCTGTTGACTTCTGAAGTCACTGTCCATTTGCAGCCTAGT
TGGGCCAAAGAGTGGAGCTCTCAAAGATATTAAGTTCCTACTAATTTTGTAAAATATGGGAAGGTTAGAG
AAGAGAGTTTCCATTCTTTCTTATGAAGAAACACTACAGCTTGTGCTCAACACTTTAACCAGATGGCAGA
AATCCCCTCATGAGAGTGCTGCCATGTGACTTCTCATTGTTTCAGAAGGAGCATTGGTTGGTTCCCTTAG
CATGCAAAAATCATTTGTGGGCAGAAATATATGGAAAACCTGGCTTTGTTGAATGACATGTTGATGTTAT
TGGCAGTCATGTAGATGACCAGTAAGGAGTACTATTGTAATGCTGAAACTTTGGAGACTCATTGGTATTA
TGTTACAGAGTATGAATTTGCAATGCTTTACTATGCATAAAAGATCTTTAGAACCTCAGAAGTAAGCCCT
TGCAGAAGAACAGAAGTCACACTATGCAGTTACATGTAATATAAATAAAGAAGGTAGACATGGGTGCTTT
GTAAGCTGATTGTGCTCAGCTGTTCTCTGCGCCATGCTTTCTGTGGCTTTGCACAATACAGTTTTACCAT
GAGTGATATCTTAAAAGGACTGGCTTACCTAGCTATGGTTTTTTTTCACAAGTGTCACCCTCCTGAGTGC
ACACACTTATACTTCTTATGATTTCAAAACCAAGCATCTGTCACTCAGGAAACACCAGAACTGAGATTGC
TTCCACATCTCTTGCTTGAGCAGATGTACCTAATGGGACAATCACCTACTTTTATTTTCTCCAGTCCACA
CTCTCCATCCAGTGACCAGAAGGTTCCTGCTTTCCTGATCATCACTTTTGCTTCTGAGTATGCGTCAAAA
AGGCAAAAAGCTGAAGAAGTGCTAACATTGTGTCTCTATTTAAAAAGGATTAATGCAGAGCTTAGCTAAT
TATGGCAGCCTGACCTTGATCCTGGTGAAATAATGGACCGGATGAGAAGGGCTCTATTAATAAAGAATTA
AAGGAGGGTAAAATCATTAATGCTGATCAGCAGAGATGTGTGGACTGACTTCAGAGGCAGAATTGTCTTA
GGTCAGGATCCAGCTCTCAGAAGACTTGGGCCACTTCTCAACACGGCCTGCATGGCCTTGGGGCATCGCT
TTGCTCTCAGTCAATGGGATTCAGCAGTGAGCCACATGAAAGGAGGTTGGTTATCTTCATTTAACTTCTA
TACCCATTCTTCAATCCAACTTCAGTCATTGCTCACTAGCTTCCATAGCACCAAAACCAGGGATGTAAGA
GGCAATGGCAGATGAGCGAATTCAATCTGATCATACTCCTTTGTCTAGCAGTGATGTCTGTGCAAGTCAC
CACTGAGGTATGTAGCTGCTAGAGTGGGCAGAGCTTAAACAGGGCCACATCTCTCCCACAGACTGAGCTC
CAGCCTCCAGATCAGCCACCTTTTCCCAGGCACCAGAATCACTTTCAGTATCTGACAAAAGAAAGCTGCT
TTTTGATCCTGAGTGCATGGAAGTCTCTTAACTAGAAAGTAACCACTGGAAGTGACAGCTATGCAAGGAC
TCAATTACCCCTTTGTTGTCTCTGCAGATGTTTAGACTTCCCATAAATCCTGTTGCTTTCTCCTCATCAG
CTGCCTTTAAAGTTCTGAGCATTTTCTCCGTGTGTTATTACTTTTGCTGTGCCAATAAATAAGTACACCA
TCAATCAAACTAACAGCACTGTAAACTTAAGAAGTGAAGATAAAATATATGGTGCATTAAAAAATTCTTT
GACTGGGTAAGCTTTTTGTAGCTGGTTTGATTGCTGCTGGTGCCGATGTAAATTTGGGGGAAATATGTCC
AGAAATTTATGAAGCTTGGAGTCCTGCCTGAAAAACATTGACCTGATTCCACTTTATAACCTAATAATGT
TCCCTGGCACCGTTCGTGTAAATTTTAAATATAATTTTATGATGCTAGGAATTAGTGGTGTAATAATGTA
AACACAACATGGACTATAACTCACCCCTTTGCTCCCGTAATGCCAAGCTTGTGGCTGCTTTGTTCTCCAA
ATTACCGTGGGCCTGGGAAGTTGTGTGAGAGTTTAGAAGTGATTCATTGGTGGAACCACCTTGTCATCCG
AAGCTCTCTGCAGCAGTGCAGGGCAGCTGCTAAAGGAGTGACTGATTTTGCTTGGGCAGCTCTGACCCAG
GGTGACTGTGTCAACATGCAAGAGCGAAATTCAAGCAACATATTCCAGTCACTCCCTGCTGCCTCTTGTC
TGCCAATGTAATGTTTTCCTGCTTTTTATCCAGGCGAAATCTGATTCCTCCAAAACCAATGGCAAAAAGT
CTTTTTGTGTGTACACTTTCTTTCATTTTTTCCTACTTCTTTTCATTCCTTTCCTTTCTCTTTCCTTATT
ATTGTTGTTCATGGGTTTGGTTTTGATTTTTTAAATGATTTTTAATCTAATCTAAGAAACAGGGCATCCA
GATGCTGTGGCCTAGATATTTTTATAAAGAACCAATCCATGTCTCTCAAATCTTACCTTACTGGATTGAT
TAGAGTACATAGTAGGTGGGTGAGAAAGCCATAGTACATTGCATCTCAGTAGAACAGATGGATTAAAAAA
ATAATTATTATTTACATAACACGTGAGTAAATAACAATCTGAGTATCATTTCTTGTGGGATCCAAAAGGG
CTTGAGCGAGGAATAAACAGTTCCCAGTTCCCACTTAGGTCACGTGATAATGTTGGATATTAGTAGAAAA
ATCTTTTCAGAGAGAGTGGTGAGGCATTGACACAGGCTGCCCAGGGAGGTGGTAGTCACCATCCCTGGAA
GTGTTCAGGAAAAGGGCAAATGTGACACTGAGGGACGTGGTTCAGTGGGCATGGTGGGGATGGGTTGATG
GTTGGACTTGATGATCTTGGTGGTCTTTCCAACCATACTGATTCTGTGATTCTATGTTCCTTTGGGGCAA
CATGGCTTAGGCAAGAACAGAGATGGCTGTTATGAACAAAGGATATGTAAAGGAAAGTTTAAAAAACAAA
ACAAAAAACAAAACAGCAGCAACAACAGCAAAGTGACACTAAGGATGAAGAACTGCAAGTTGATGTCAGG
AGGAAAAGTGAGCTAAATGCATTGAGTTTTAAAGAGAAGGAACTGATGCTGGATATCT
>MSTRG.51.1 gene=PLXNA4
GAAGGGCTGGCGAGACAGCCGCAGTGCGAGCCCTCCCCGGCGGGCGGACAGCGGTGCGGCGGCCGCGGAG
CGCGGAGCGGAGCCGGGTACGGCCCCGTAGCGCATCCCCCGCCCGCTCTGCTCGGCTGCTCGTCCTCCTC
CCCCCTTCCCCCCCCCCCCCCCTCCCCTCGCTGATTTAAAGGCTGGAGGAGGAGGAGGGAGGGGGTGATT
TGGGGAAGAGAAGGAGGGTGTAGTGTGGAGGGGGGGGGGAGTGAAAACTGGAGCTGTGTTCCCCCCCCGC
TTCTCTGGGCGAGCCAGACACGGTTTGCCCAGTGCAGAGAGAGGGGCTTCTCCGTGTTCCGCCTCCGTGG
AGTATTTGGGATTGGAGAGAGACACACGCACACGCACTCACACACACACACACACACACACACACACAGA
GACCATCTGCAGTGTCAATGCGGCGCCTGCTCTGAAGACTGAAGTGGGGGGAAAGGAGAGGGAAAAAGAA
TAATATCTATATTTATATATATAAACCCACCCAAAAGCAAGCGAGGAGCTTTCCCAGGACAAAATCTGCC
AGGGAATTGGCGTTTTGAAGACACAGCTTCCAATCCTCATTCCCTTGGGAATACAAACGTTTCTAAATAT
GTCACCAGCCATGTGGAAGTGGACTTGCCTGGTTTCTCACCTTCTGTTATCTGCCACAGTGTCACCTCTC
GGGAGGCAGCAGCCTCCCCACTCAAAGAGGCCCTTCATCACCTTCACTGGAGATCAAACGGAGGGGAACT
TCAACCACTTAGTGGTTGATGAAAGGACTGGGCACATTTACCTGGGAGCTGTCAACAGGATCTATAAACT
CTCCAGTGACCTGAAGGTCCTGGTGACCCACCAGACCGGTCCTGATGATGATAATCCCAAGTGTTATCCT
CCCAGGATAGTCCAAACCTGCAATGAACCCTTGACACCCACTAACAACATCAACAAAATGCTCCTCATAG
ACTACAAGGAGAATCGATTGATAGCCTGTGGGAGTCTTTACCAGGGCATCTGTAAGCTTTTGAGGCTGGA
TGACCTCTTCAAGCTGGGAGAACCCTTCCACAAGAAGGAGCATTACCTCTCTGGCGTGAACGAGAGTGGC
TCTGTTTTTGGAGTCATTGTTTCTTACAGCAACATGGATGACAAGTTGTTCATTGCCACTGCTGTGGATG
GCAAACCTGAGTATTTCCCCACTATTTCCAGCAGAAAGCTTACCAAGAACTCTGAGGCAGATGGGATGTT
TGCATACGTTTTCCATGATGAGTTTGTGGCGTCTATGATCAAAATCCCCTCGGACACATTCACCATCATC
CCTGACTTTGATATCTACTACATCTATGGCTTCAGCAGTGGTAACTTTGTTTATTTCCTAACTTTGCAGC
CTGAGATGATCTCACCACCTGGTTCCACCACGAAAGAACAAGTTTATACCTCTAAGTTGGTTCGGTTGTG
CAAAGAGGACACAGCTTTTAACTCCTATGTTGAGGTGCCCATTGGCTGTGAGAAGAACGGGGTGGAGTAC
CGGTTGCTCCAGGCAGCCTACTTGTCCAAGGCTGGAGCCATTTTAGCAAGGTCTTTGGGTGTTGGCCCTG
AGGATGATATCCTCTTCACAGTCTTCTCCAAGGGGCAGAAAAGGAAGATGAAGTCCTTGGATGAGTCTGC
TCTTTGCATCTTTGTCCTGAAAGAAATCAACGATCGCATCAAGGACAGGCTGCAGTCCTGCTACAGGGGA
GAAGGGACATTAGATCTGGCCTGGCTCAAAGTCAAGGACATTCCCTGTAGCAGTGCGCTGTTAACAATTG
ATGACAACTTCTGTGGCCTGGATATGAATGCCCCCTTGGGAGTATCATCTATGGTGCGAGGGCTCCCCAT
TTACACTGAAGATGGAGACAGAATGACATCTGTGATTGCTTATGTCTACAAGAACCACTCGCTAGCTTTT
GTGGGAACCAAGAGTGGAAAGCTCAAGAAGATCCGTGTGGATGGCACCACCAAGAACACACTGGAGTATG
AGATAGTGCAGGTGGTGGACACTGGACCCATCTTACGGGACATGGCCTTCTCAATGGATCACGAGCACCT
CTATATCATGTCTGAGAAGCAGCTCACCCGGGTGCCTGTGGAGTCCTGCAGCCAATACGAGACCTGCAGT
GAGTGCTTGGGCTCAGGAGACCCTCACTGTGGATGGTGTGTGCTTCACAACACGTGCACAAGGAAGGAGA
GGTGTGAGCGCTCCAGCGAACCACGGAGATTCGCCTCGGAGATGAAGCAGTGTGTTCGGCTTACTGTGCA
TCCCAACAACATCTCTGTCTCCCAGTACAACGTATTGCTGGTCTTGGAGACCTACAATGTCCCTGAGCTG
TCAGCAGGAGTCAACTGCACCTTTGAGGACCTGTCAGAGATGGATGGCTTGGTAGTGGGCAGTCAGATCC
AGTGCATCTCACCAGCTGCCAAAGAGGTGCCCCAGATCATCACAGAGAATGGAGACCATCACATAGTCCA
GCTCCAGCTCAAGTCCAAGGAAACGGGCATGACCTTTGCCAGCACCAGCTTTGTCTTCTACAACTGCAGT
GTCCACAATTCGTGTCTGTCATGCGTGGAGAGCCCTTACCGGTGCCACTGGTGCAAGTACCGCCACGTCT
GCACCCACGACCCCACCACCTGCTCCTTCCAGGAGGGACGAGTCAAGCTGCCTGAGGACTGCCCACAGCT
GCTGCAGGCCGAGAAGATCCTGGTGCCAGTGGAAGTGATCAAACCGATCACACTGAAGGCCAAAAACCTG
CCCCAGCCACAGTCTGGCCAGCGAGGCTACGAATGCATCTTGAACATCCAGGGCAATGAGCAGCGGGTGC
CCGCCTTGAGGTTCAACAGCTCCAGTGTGCAGTGCCAGAACACTTCGTATTCGTATGAAGGAATGGAGAT
TAACAGCCTGCCGGTGGAGCTGACGGTCGTATGGAACGGGAATTTCAACATTGACAACCCAGCACAGAAC
AAAGTTCATCTGTACAAGTGTGGGGCCATGCGGGACAGCTGTGGCCTGTGCCTGAAAGCCGACCCGGACT
TCGAGTGTGGCTGGTGCGAGGGGCAGAACCAGTGCACGTTGAAGCAGCACTGCCCAGCCCAGGACAGCCA
GTGGCTGGAGTTGTCCAGCACCAAAGGCAAATGCACCAACCCCAAGATCACAGATATCAATCCAGTGACA
GGCCCTCGTGAAGGAGGGACGAAAGTGACCATCCGTGGGGAGAACCTGGGGCTGGAGTTCACAGACATTG
CATCTCATGTTAAAGTGGCTGGAGTGGAATGCAAACCACTGGTGGAAGGGTACATCCCAGCAGAGCAGAT
AGTATGTGAGATGGGGGAGGCCAAGCCCAGCCAGCATGCTGGATTTGTGGAGATCTGTGTGGCCGAGTGC
AAACCAGAGTTCATGGCCAGGTCTTCACAGCTCTACTACTTTATGACTCTGACACTCTCTGATCTCAAGC
CGAAGCGGGGACCTGTGTCGGGTGGCACTCAGGTGACAATCACGGGTAATAACCTCAATGCAGGCAGCAA
CGTCATCGTGACCTTTGGGCGACAACCTTGCCTCTTCTACAGGAGATCTACCAAGCACATTGTCTGTAAC
ACCACAGCCTCAGATGAAGGCTTTGAGAAGGTGAAGGTGTCTGTGAGAGTGGACAAGGCCAAGATACATC
AGGAGCTGCAATATGAATATGTGGAGGATCCAACCATCCTGAGGATTGAGCCCGAGTGGAGCATCTTCAG
TGGCAACACACCCATTGCAGTGTGGGGAACTCACCTAGACCTGATCCAGAACCCTCAGATCCGGGCAAAG
CATGGTGGAAAGGAACACGTCAATAACTGCGAGGTGCAGAACAGCACAGAGATGACCTGCCAGGCTCCCG
CGCTGGCTGTTGACCCCAATAACCAGTCTGAGCTAGCTGAGCGTCCAGAGGAGTTTGGGTTCATTCTCGA
CAATGTGCAATCCTTGCTGATCCTCAACAAAACCAATTTCACCTACTATCCAAACCCTATCTTTGAGGTT
TTCAATCCCTCAGGGATCTTGGAGTTGAAGCCAGGAAGTCCGATCATACTGAAGGGCAAGAACCTGATCC
CACCAGTGGCAGGAGGGAATGCCAAGCTGAACTACACGGTTCTGGTTGGTGAGAAGCCCTGTGTGGTGAC
TGTATCAGATGTGCAACTACTGTGCGAGTCCCCAAACCTCATTGGGAGGCACAAGGTGATGGCTCGTGTA
GGAGGGATGGAGTTCTCCCCAGGGATGGTCTACATCTCTCCAGACAGCCCTCTCAGCTTGCCAGCTATTG
TCAGCATTGCAGTGGCAGGCGGCCTGCTCATCATCTTCATTGTGGCCGTGCTGATTGCCTACAAGCGCAA
GTCCCGGGAGAGTGACCTGACCCTCAAACGCCTGCAGATGCAGATGGATAACCTGGAGTCCAGGGTGGCA
CTTGAGTGCAAAGAAGCTTTTGCAGAGCTGCAGACGGATATTCATGAGCTGACAAGTGACCTGGATGGAG
CAGGGATCCCTTTCCTTGATTACCGAACCTACACCATGAGGGTGCTTTTCCCTGGCATTGAAGATCACCC
AGTCCTGAGAGATCTGGAGGTCCCTGGCTATAGGCAGGAGCGGGTGGAGAAAGGCCTCAAGCTCTTTGCA
CAGCTCATCAACAACAAGGTTTTCCTGCTATCCTTCATCCGCACACTGGAGTCCCAGCGCAGCTTCTCCA
TGCGCGATCGTGGTAACGTGGCCTCGTTGATCATGACAGTGTTACAGAGCAAGCTGGAGTATGCTACTGA
TGTCCTCAAGCAGCTCTTGGCTGACCTCATAGACAAAAATCTGGAGAGCAAGAACCACCCCAAACTGCTG
CTCCGGAGGACAGAGTCTGTAGCTGAGAAAATGCTCACCAACTGGTTCACCTTTCTTCTGTACAAGTTTC
TCAAGGAGTGTGCTGGTGAACCTCTGTTCTCCCTCTTCTGTGCCATCAAGCAGCAGATGGAAAAGGGTCC
CATTGACTCAATCACTGGGGAGGCCCGGTACTCACTGAGTGAGGACAAGCTTATCCGACAGCAGATTGAT
TACAAAACACTGGTCCTGAGCTGTGTGAACCCTGACAACGTGAACAGCTCTGAGATCCCAGTGAAGATCC
TGAACTGTGACACCATCACACAGGTCAAGGAGAAGATCCTCGATGCCATCTTCAAGAACGTGCCCTGTTC
CCACCGGCCCAAGGCTGCTGATATGGACCTGGAGTGGCGGCAGGCAAGTGGGGCAAGGATGATCCTCCAG
GATGAAGACATCACAACCAAGATAGAGAATGACTGGAAGAGACTCAACACGCTGGCACACTATCAGGTGC
CAGATGGATCTGTGGTAGCTTTAGTCTCCAAGCAAGTCACTGCCTACAATGCAGTCAACAACTCCACAGT
CTCCCGGACCTCAGCCAGCAAATATGAAAACATGATCCGTTATACAGGCAGCCCAGACAGCCTCCGCTCC
CGCACACCCATGATCACTCCTGACCTTGAGAGTGGAGTCAAGATGTGGCACTTGGTGAAGAACCACGAAC
ATGGCGACCAAAAAGAGGGTGACCGGGGCAGCAAGATGGTTTCTGAGATCTACCTGACAAGGCTACTCGC
CACCAAGGGCACTCTCCAGAAATTTGTAGACGACCTCTTTGAGACCATCTTCAGCACAGCTCATCGTGGC
AGTGCTCTTCCCCTGGCTATCAAATATATGTTTGACTTCCTGGATGAGCAGGCTGACAAGCACAACATCC
ATGACCCCCATGTGCGGCATACTTGGAAGAGCAATTGCCTGCCATTACGGTTCTGGGTTAACATGATCAA
GAACCCCCAGTTTGTGTTTGACATTCACAAGAACAGTATCACAGATGCCTGCCTCTCTGTGGTGGCTCAG
ACATTCATGGACTCCTGTTCAACCTCAGAGCATCGTCTGGGCAAAGACTCACCCTCCAATAAGCTTCTGT
ATGCCAAGGACATCCCCAGCTACAAGAACTGGGTGGAAAGGTACTATTCAGACATTGCCAAAATGCCAGC
AATCAGTGACCAGGACATGAATGCATACTTGGCTGAGCAGTCTCGCATGCATATGAATGAGTTCAACACT
ATGAGTGCACTCTCAGAAATATACTCCTACGTTGGCAAGTACAGCGAGGAGATTCTCGGAGCCCTTGATC
AAGATGACCAAGCTGGGAAACAGAAACTTGCCTACAAACTTGAACAAGTCATAACCCTCATGAGCATAGA
CAGCTGAGAACTGTCCTGCCAGGGACACCCTGGGAGGGATAAACCAAGTCGTGCCTCACTCAAGATCATC
ATCTTTACCAAGTGCAAGTTTTGATTGGCTGTAAGCAGAGTCACCTGAACAGTACTCCTCTCTCTCTCAT
TTCTTTCTCTTTCAAAATCTGTGGACAAAGTGAGAAATCCCCAGGGGTTAGAAGAAAAGATTGCAGAGGA
ATCTTGGCTCTGGGGATATCAAGACATTCAGGTGAAGCTCTCATTTTCACAGCTTCCCCTCTGCCTTTGT
TCTACAAAAAAAAAAAAAAAAAAAAAAAAGAAGAACAATTCCACAGAAACAAAACAAGACAAAACAAAAC
CCTCCCCCAGCATTGCATCACCACTCTGCAGATGGGAAATCGAGAGGTCACTTCTGTCATGCTGCTTTAA
CTGCCCTCCTGGGGATGTAGCCTCTGGAGTGGACATAGAAATGAACTCAGTATTACTAAATGTCTCCCCA
AGGGGAAGGCAGCCTGCCTGCAGGGATCCTGAATGGTAGGAGGAAATCAAGATCCTCTCCTGCAGAGCCA
TTGCAACTCTATCTCTTGATAGGGACCCAGTGGGAGAGGAACACCAAGGCTCCCTGCAAAATGCCACAGG
TCCGTCCAGAGTGGGAACATTGTGGCTCTTATCTGCCTGGGCAAACAGCGGTGTAGTTGCTCTCTTGGGG
CAGTAGAAGGGTCAAGAAGGGAGGATGGAGACCAACAGTCTCCTGCCTGTGTGATTCATATGGTTATTCT
TATTTTTCAAAGAGACCTGTGTTCCCCTCCGTCTTTCCCATTGTGTCCTGTTGGTTGTAGCACTGCTGCA
AAAATGCTCTCTCTTCTCAGTGGCATCCCGTTGGTGGTGTTTCTGTTCCTTCTGGCAATGGACAGCACAG
CATCTCCTTTGTCCCCACCTCAGCTTGGAAAGCAGGAACCATCAGTCTCGCTTTGTTCCAGACAAGGAGC
GTGGCCTCAAAAAACAACCAGAGGGGTTTTATTTAAATCTGTTTGTTCTTTTCATTTTATTTCCACAACT
GAAACAAAGCTATTGGTTTTTTTTTTTTTTTTTTTTTTGGTGGAATATCAGAAGGATACTAAAAGGCTTG
CCGTGAAGCAAGGTAGTGCATAGGACTGATGGTAGAAGCTTCCTTCAAAGCCACTCCGAAGAGGAAATAT
CATCACACAGTTTGGAAGGAAATCTTGGAGGAAACCCAAACGAAACACTGCAAAATATTCTTCAATCTAG
ATACTCCTAGTCAAACTGCATGTTTTCTGGAGATCCGTGAACCATTGTAAGCTCATTTGCCTTTTGGTGC
CAACTCCTGGCCCTTGCTCTTTTCCATTCTGGAACCAGCAGGCCTTGTTGAAGGCACACTTGCTGACTGT
GACATGTTTGCTCTCTCTTTGCACTTCCTATCCCTTTAGAGATCATTGTCATCACAGGACAAGGATGGGT
GATCACCTCGTTCTCTCCTCTGTTCAGCTCCTCCAGAAGAACTACATCTCAGTCTATTTCAATGCCAACC
AAATAGGAATGAGCTCCTGCATCCCTTCTGCATTTGGCTGGTTTCTCCTGCAGCTGCTGGCCTGTTTAAC
ACTGTGGTTCAATGCAGTGGGAGAACCATTGCTGCAGAGCCTTGAGGAAACTGGAAAACCTTGGATCTGG
TATACCACAGAGGCAGAAGCCAGGTCTGTGTTCATCTCACCTGAATGGTGCTCACTAGCAAGTGGAGGAT
TGGCATCATGCAATGAAGAATCAGTCCTCATCCATCTTTCACCATCCTCCAAGCTACAGCCTTGGTTTAC
TTTGCACCTGGATAGATGAGGGGGTAAAGACAGGGTGTGTAAATTGATTATGGAACAAGTGTATTTGGTT
TTATTCATGCCTCTTGCTAGCAAACCTGAACCTCTTCAGAGCAATGGCTCATAAGCGTGTGTAAAGAAGG
AAGTGGTGAAAGCAGGGGTCAGATAGCAAGCAGATTTCATTCAGCCAAACATACACACGTAAGCAAGTCT
TTCTAAAAACATTTAAAGAACAGCAGTCCAAAACTGGGTGCATGTGTGGGGGGAGAATATCACAAGATTC
ATATTGAAACAGCAAACTTAGGGACACGTCTTGGTTTTAAAACCCCAGACATTTTTCTCTTTATTATTAT
TATTATTATTTTGTGCGTGTGTGTGTGTGTGTGTATCTGTGTGTGCGTGTGCGTTATTTCCTTTTTAATT
TTGCTTGCTTTCTGTTTGATTGCTGAGCTGATGGACTCATCATGCACCTTATGGACATCTCAGCATTTTC
AAGAGGCCTGCGCAATGGGGATGATTTGGTTTGGTTGGGTTGGCTCTGCCATGGTTTTGTTGATCCATTT
TGTAATGTTGGGGCATGTTCCAGATCCATTGATTATGGCTGTGAAAGTGGGGTAAATGTCCCACCAGAGC
CAGTGGTAAGAAAACTGCAACAGCAACACAAACACAATATTTTTTATAAGTACATAAAAAGGAAAATAAA
AAAATAAAAAAATAAAAAAAATAAAAAAGGAAGAAACCAAAGGTTTTGACAAACAAAGTGCCACGAAAGA
TAAATATGGACCCTATTGTCATGCCTTGTACTCACAGCTGGAAGGTAGGAGTCTAAGGACAAATAGCTGG
CTTGGAGGGAAGTGGTTATGAGTGATGGGCTGTACTGCCTGGACATGCGCACACAAAAGGAAAAAGAAGC
TGTTAAAAAAAAGAAAGAAAAAGAAAAAAGAAATCAAAGTGAACTGGTGTAATCCTGCACTGTTACTGAA
GTCAGAGAACACCACAGGGGAAATCTGAGACTCACCTTGCTTCTTTTTGATGTTTTCAGGGCTGTGTTTT
TGTTTTATTATGGTTGTTTTCCACTGTTGCTGGTTTATTTCTTCTTGCTGGTACAGTTTTTCAGCTGTAA
AAAAAATATATACATATATTTCAAGAAAAACTTAAACACCTCAGAGACACTGAGAATGATACACTTAGGG
GAAGTGGGAAGTGCCATGAGATTGGTATTTAATCCCTCCCGAGTTCCCATTTAGGCATTTCCTTTTTGTT
CTCAACTCTCTTCTCTCTCCTACCCCAGGATTTGAAAGAAGATTTTGTATTTTGATTCTCTTTCATCTCC
TCCTCCTTTTCATTTTCCTTCTTCATTTACTTTTTTAACTTTGGTGCTTAAGCTGGTTTTGGTTTTCACT
TGGAAAAATGGTCCAGAATTGTGGTGTAAATGTGTGGGCTTTGTCCTCTGTCCAATTTGGTGTCCTCCTC
CTTTCCATCCACTGTTCCAGCATCTACTACAGTCTATGAGAGGTCTCGGCATCTTTCTTCCCATCCTCTC
CTATTGAGCTAATTATTTTTCTAAATGCATGTAAAATACAATTAAAAACAAAGACACAAGCAGAAGAATG
AGCCCTACTATGACATGGATGGGTTCTTTTTCTCTTCCTTTGCCTTGTTACCCCATAACTCCTCACCTTA
CCACAAGTTTCATCAAAAGTGTGCTGTGTGAGTTGTATTTCACACTAGTTTTCAAGCCCCACAGTAAGAA
CAGGAGTCAAAACTCCCAGAAGTCAACAGACAGGTTCCTGGTATCCAAAACATACCAGATAATAGGCTGA
CATTTAATTTTTTTTCTCAAACACTGCAATGAACACAATGAATGTTGGCACTTTCAGTACCATCAGAAAT
ATGGAAAGAGAATGTGTGAAGACTCCTTGTGGTCCTACTCAAAGAGCAGAGTTTTTTCCACTGCAGAATT
TGCTCGGGAATTCATGGCTAGGTTTGAGGAACCACTCTGCAATATACCATGTCCTCTTTGTGAGTGCATT
CACCATCAGTGCCACAGTGAGCTGAGGCACAATCCATCATGTCACGTCCTTTTGCAGACTGAGACATCCG
GTAAATGGAGTTGTGTGAAAAGTTATCTGGAAGAAGGTGTTAGAGATTGGTAGCACTTGAACAAACAGCA
CGTGAGAACTAGGAAAAAGGAGAAATGTGGGGCATCTTCATCTCCTAACACACATCAGTCCTTCTCTTCC
CAAGCTTCACTCTGATCTGAATATATTTGAAGATTTGGTCCAGCACGACATACACCAGCCTTGCTCCATT
GGGCTTAAGCCAATTTTCTCCATCTTAGCCACTGCAGTTGTCTTGCCATACCACTCAACACTAGACAACA
TAAAAAGCAGTTTCAACATGAAGAGAATTTACCAGCAGAATTCAGATTGGTATTTGTTTTAATTGAAATG
CTTACTGAAGTTTCCAGATCTTGTGCGTTACAGGGAAAAAGACAAGGGAATCATATTATTGTTTTTATTA
TTTATAATTATGCTATTGAAAAACTGATTGATAAAGTTATAGGAATCCACGGCTGCTCTCACTGTTGAGT
AATCCAACCCAAACAGTACATGGAATTACAGAATGGTTTGGGTTGGAAGGGACCTTTCAGGTCATCTAGT
TCCAGCCCCACCTTCTATGGGCAGCGACACCTCCCACTTAGACCAGGTTGCTCACAGTCCCATTCAGCTT
CCAGGGAGGGGACATTCACAACCTCACTGGGCAATATTAGCTAAATGCTGGGATACCTATGGTGTAGCAA
CCTAAGAAAAAGCAGATAATGCCAAGAGCAAAATTGTTTTAAAGTAAGCCACAACACAAAATGCAGACCT
GTATTTTCACGTGGAATATGAAGAGCTTTGAGAAGAAATACCACTGTGTGGAATGCTCATCCAAAGGAAG
TCTAAAAACCTGAAAGGACTGAGTTCCAGGGCTTCTCTTAGTGGGACATACAATTGTGTCTGCACAAAGG
ACCCTTGAGTCCAACGACTATCACATAAACAAAGAAAAGCCTGGACTGCTGGAGATGACCAGAACTCTTC
TCTCACATCACCAAGGCATCAGTAATACAAGTTATGCTTCACCCTTCCCAGTAGTCAGAAAAAGCTCATG
AAGCAGACGTATCTGATAGCCTGGATAAGTAGCTTCATGCTGTAAAGGGAATGACAAAGAGGAAGAAAAC
TGGTCCCACTTCTAAAACTCCTGGGGCAGGCTCTAGCATGTAAGAGGTTTGTTCCATCATAGCAATGTAT
TGTTCTCTGGGTGAGCAGTGGCCATTGCTAATAGAGGAAGATGCCATGACCAGATAAGCACCTACCTGTA
ACCTCATCAGTCATTGATAGTCCTTTCTTCTTCTTGGTTCAGCCTGCAGCTGAAGTTGCTGGATAGAGGT
TCTCTGTTTAAAAATGTGCACGTTGGCCCCACTAGGTTTCTTTTGATTTTTGGTGACTCACCAGAAACTA
CACTCAGGAGACCCAGTTTATTTATCTTCCACCCTTGAATGAGGAAATCAGTACAAAAATCCAGCTCTTG
AATAACTGCTGTTGTCTAAATGCCTGTAAGCCCCTGGTAACCTCCTCTCTTGGGTTGACTAGGGAGCCCA
GGAATGGATTTGATTATTTACACAGCAAACTGTGTTTCTTTGTTGGCACAGGCCTTACCATGACAGCTGT
TGGGTAAAGAGGTACTGGCATAACCTCAGTGATTCCAGGGCAATTTGGTCTGTGTTATCTGATGAGATAA
ATATTGTCCTCTGGGGCAGATGGAGATCTTGGACTGCCCTAGCTCTTGCCATCCAAGTTTGGTTTGCTGT
GGAGCAGACAACTGAAAATCAAGTGATGCTCCACGTCATGGTGTGAACCTCAGCCTCCTGGCCATTCACA
GCTTGAGTTTTCTTGCTTTGCATCCAGCTTTGTCTCCATTTCAGAGTATAGTTGAGTCCGTAGTGTTCTG
CAATTGTCCCTCATGTCTGCCACTGTGCAACGTACCTTCCCCTCTGAGCGTTGTTTTGTCCTATGGAGGA
TAAGTGTTATGCAGAGAATGCTTTGAAAACAGAGCTGGTCAACCACGATTGATTTGGGACTTCTCAGTTC
TCTGCACTGTTAGAGAAGCACCCAAGGACACAGTGGCTTATGGCAATTAATTAATATGCAAAAGAATGAC
AAAA
>MSTRG.51.4 gene=PLXNA4
TTAAAGGCTGGAGGAGGAGGAGGGAGGGGGTGATTTGGGGAAGAGAAGGAGGGTGTAGTGTGGAGGGGGG
GGGGAGTGAAAACTGGAGCTGTGTTCCCCCCCCGCTTCTCTGGGCGAGCCAGACACGGTTTGCCCAGTGC
AGAGAGAGGGGCTTCTCCGTGTTCCGCCTCCGTGGAGTATTTGGGATTGGAGAGAGACACACGCACACGC
ACTCACACACACACACACACACACACACACACAGAGACCATCTGCAGTGTCAATGCGGCGCCTGCTCTGA
AGACTGAAGTGGGGGGAAAGGAGAGGGAAAAAGAATAATATCTATATTTATATATATAAACCCACCCAAA
AGCAAGCGAGGAGCTTTCCCAGGAAGGAGCTCCGGCGTCGCAGCTCCTGGCTACTCCCGGCAGCGGTTTT
CCTCCTCTCGGGGGGCTTATTTCCCTCCCTCCGTGCCCCATTGCCTCCTCCGGGCTGGAGGCATTTGCAA
ACTTTTCCCGACGAGGCTGCAGCTGGAGGCAGAGCCCTTTTCCCAGGGAAGATCGGAGCCTCCCGGGTGA
CCGATGGGGACAGGGGCCACCCCCGGTGGGGGAACACCTGAGCGAGAAGGGGGTGACCCCCATCATTTCC
CTTCCTGCGAGGTGCTGGGGAGTTTGGCTGCCTAAATCCCGGCTGCGGAATCGGTGTTGATAAACCTTCC
CCTCCCTCCGTCCATGTGTGTGTGCTGCAACCGAAACCTGCGTATTGATGCTCTCCGTTTATCAGACATA
TGCCCCTAAATGATGTAGACAAGGAGAAGTGATCTAAACACCGAGCTGCACATGGTTTTGGTGGAAATAT
AATACTCCGGCAGCAGATGAGTTCCTCCCAGATAAACAAACCCACTTGCTCAGCCCCAGCAGGGCTAAGT
GCTGTTTGGGTTTGGAGCGGCTGCGTGTGGCTGCTCCATCCCCAGCCCAGAGGAAACCCTCCTCCTGGGG
CCCCATCTGCTCCTGGCTCTGGGTAGGGACTCAGCCTTCACCACGTCGGACCCAAAGGATTTGCCTTCGT
GGAAGTGACCAGGACAAAATCTGCCAGGGAATTGGCGTTTTGAAGACACAGCTTCCAATCCTCATTCCCT
TGGGAATACAAACGTTTCTAAATATGTCACCAGCCATGTGGAAGTGGACTTGCCTGGTTTCTCACCTTCT
GTTATCTGCCACAGTGTCACCTCTCGGGAGGCAGCAGCCTCCCCACTCAAAGAGGCCCTTCATCACCTTC
ACTGGAGATCAAACGGAGGGGAACTTCAACCACTTAGTGGTTGATGAAAGGACTGGGCACATTTACCTGG
GAGCTGTCAACAGGATCTATAAACTCTCCAGTGACCTGAAGGTCCTGGTGACCCACCAGACCGGTCCTGA
TGATGATAATCCCAAGTGTTATCCTCCCAGGATAGTCCAAACCTGCAATGAACCCTTGACACCCACTAAC
AACATCAACAAAATGCTCCTCATAGACTACAAGGAGAATCGATTGATAGCCTGTGGGAGTCTTTACCAGG
GCATCTGTAAGCTTTTGAGGCTGGATGACCTCTTCAAGCTGGGAGAACCCTTCCACAAGAAGGAGCATTA
CCTCTCTGGCGTGAACGAGAGTGGCTCTGTTTTTGGAGTCATTGTTTCTTACAGCAACATGGATGACAAG
TTGTTCATTGCCACTGCTGTGGATGGCAAACCTGAGTATTTCCCCACTATTTCCAGCAGAAAGCTTACCA
AGAACTCTGAGGCAGATGGGATGTTTGCATACGTTTTCCATGATGAGTTTGTGGCGTCTATGATCAAAAT
CCCCTCGGACACATTCACCATCATCCCTGACTTTGATATCTACTACATCTATGGCTTCAGCAGTGGTAAC
TTTGTTTATTTCCTAACTTTGCAGCCTGAGATGATCTCACCACCTGGTTCCACCACGAAAGAACAAGTTT
ATACCTCTAAGTTGGTTCGGTTGTGCAAAGAGGACACAGCTTTTAACTCCTATGTTGAGGTGCCCATTGG
CTGTGAGAAGAACGGGGTGGAGTACCGGTTGCTCCAGGCAGCCTACTTGTCCAAGGCTGGAGCCATTTTA
GCAAGGTCTTTGGGTGTTGGCCCTGAGGATGATATCCTCTTCACAGTCTTCTCCAAGGGGCAGAAAAGGA
AGATGAAGTCCTTGGATGAGTCTGCTCTTTGCATCTTTGTCCTGAAAGAAATCAACGATCGCATCAAGGA
CAGGCTGCAGTCCTGCTACAGGGGAGAAGGGACATTAGATCTGGCCTGGCTCAAAGTCAAGGACATTCCC
TGTAGCAGTGCGCTGTTAACAATTGATGACAACTTCTGTGGCCTGGATATGAATGCCCCCTTGGGAGTAT
CATCTATGGTGCGAGGGCTCCCCATTTACACTGAAGATGGAGACAGAATGACATCTGTGATTGCTTATGT
CTACAAGAACCACTCGCTAGCTTTTGTGGGAACCAAGAGTGGAAAGCTCAAGAAGGTAAGACCTAATGCT
GTGTTCTAACTCAGTTTTTCACATATTTATGGAGATAGGTGGTGTTGAAAGGAATGTGAGCGCAGACCTT
ACTGTGAGGTGCATCACCTACTTTGAGGATAGCAAATGTTTCAGTTGACAAAAAACTGTGTTTCACCCCC
AAGGACTGGGTGCTTGTTGTGAAGGAAAAGTGTTTTCATCAATAGACAGCTGTGTCTGAATGATAATCAG
AGTTATGTTTATGGAGCAACCATGGCTGAGGCCACATAAATAAATACACTCTTTATTGAATTAGAACTTA
TGTTCCTCACTCTGTGTTCTCAAAAAATAGAAAAGCCTGTTGCACGGCTGTAGCTCTGTAGTGTAACAGC
TGCCGTAGTTCATCGTGTACGGCAGTAATACAGAGCTTGAGAGTTGGAAGCTTTGTTGTGTGTTTAGTAG
GTCCTCTCCCTAAGTCAGCAAGAGGTATTAGAAGTGGCCTTATTCTAACGATGGGCATCACATCCATTTC
AACCCTCTGTGCCAGTTTGGCAACGTTTGAATGCTTGAGCTGGGAATACTGCAAAATATGATTTGTGAGG
AGATGGGCGAGAAGCTGTTATAGGAGGTTGGAGGAACCCCAGGGCTTGGACTGGGTGTTGAATCCTCTTT
GAATTCCTTTTTGCAAATAATGTCAAGCTGAGGAGATGAATGTGCTATTAAAAAGTCTCCCACTATGGCT
TGTGTATATGATGGGCAGAGCAAAGAGGAGAAAGGGATTCATTTGTTCATAGATGTGTAAGGAGGGTCTG
AGATCTCTGGTTTTGCTCCTCTTGCTACTGCTTCATTTAAGAAGAACACCAAGGTTTTAAACTCAGGTGG
CATTACACCCATGTGGTAGGAGGTGTATGAAATAGGATCCTGCCCACTGACAGATGTCTCCAGACAACTT
CAACAGAGGAAAAGCTTCTGGTGCTTTTGTAAAGAGTGTGGTTGTTTTAGTGGTCTGCTCTAGCACATGG
AAAAGGAGCCAAATTGTTTTTTAAACAGTTGTAGTAAAAATAATCTCCTCCCCTGACTAATTAGGTTTTG
CTTCCTTGTCATCTGTGATAACATAATAAAACGTTTAGTTCTCCAGCCGGTCTCACTGGAGGAAGAAAAT
GTGTAGCTGAGATCTGAATGGTAAATATCCAAAAGACCTAAACAGTTAAGAATGCCTATTGCTTCTCTGC
ATTCGTGAGCTTTTGGTTTTAATTTTGGCGTCAGGAGAAGGAAACTCAGACGTAGCTCTGTCTTTGCCTT
TGCAGGTCAAAATGCAGAATCCAAGCTCTCATCCCTTTTGAAAAGGGGAAAATAAGAGTGAGAAAGCTTT
TTATTTTTTTTTTTCTGAGTGTGGTAGAGAGCAGAGACATCCTTATAGGGTAAAGAATGAGAAGAGGGGT
GCTGAACTAACTGATGTAACTTGAGAAAGCTGTGTTTTATTCTCTTTTTCCGAACGTGATGAATGCTCTG
CCTGTGGTAGTTAGAGCACTGGGTCTGTGTGTCAGAGCAGGGCTGGAGCTGTGAATAAGGGTTTCGTGGG
ATGAATAATTATCTATCAGAAAAGCAGCATGCAGAGCTGAACATCAGTGCAAAATGAGGCTTCTTCAAAC
TCATGTGGTTGTTTGGACCAACTGATCCTGGAAATAGGCATTCCCTTCAGGTTTGGCCCCATCCTTGCTA
TGACTTCTGCAACCATTTACTCTCCTCCAGGGCTCCCGAGGGTATCTGCTTTCCCCCTCCGATGGCCACA
CAAGGCCAGTTTGGCACTGAGCATTTTTACCTGGTCCCTGCCAAAGCTTCACAGCCTTTCAAAGCTTGGT
TTCCCATCTTGGCTCATCAGACAGGTGCTTTGGGATTGGAAGCAAAGGGAAATACTGCACTGGTAATTGC
AATTCCTGAGAAGTCCATTGTGTTGGGATGAAGTTTGATTTATGTTTTAAAAAACTGCATATGGGTAAAT
TGGAATCAGCTATGTAAGATTGGATGAAACTCTGTACCAGTGGATGAAGCCCAAGGATTCACCTTTTCCT
GATGGGCCCCTACCACACGTGGCACATACTGCTGTTTTTGTGGTGCAGTGCAGCTGCTTGATCAAGCCAC
AGTGAAGCATTTCTGGATAGCACAAAAAGATGCATTGTTATATTATCTTCAAAGCAGCAGGATCTGCTCA
GTTGTTGCTGAAAGATTCACTACAAATAATTAGAAGATGGTTTTGGAGAAACTTCCCTTATTTTCTTGCA
GTTTCAGTCATCTTCCCTGTGTTTTTATATGAAAAAAATACAGACCATGTATCAGATTTTGAAGAACGAA
ATCTGTGGAGGCAGTAAAAAATACCCACAGTCATAAAGCAATATCTGTTGATATACAAATGTCACATGTC
AAAAGAATGTATCCAGTGGCACACAAAACTTGAAGTAAAATATCGTGCTTTACAGGAACGTATCATTAAA
ATGAAAACTAGCAGCACATCAGGAATCTGCCCACGTAACCAAGACAACAAAGAGAGAAAGAAAAGGAAAA
AGCACGATAGAGATAGGGTAAGAAAAGAGTGAGTGAGAGAGAATGACAAGGCTGGCCTTAGCTGTTCCAC
TGCCCCAGGCAAAATAGTTCTTGCAGCCCTTGCTCATCCACATAACTACATGTGCAGACCAACAGGAAAG
CTCTGAGTAATACCCTGTAGAAATATGCCCTCCAATTCTGCCAGCTTGTCCACAGCACAGTGTGGCCCTG
CAGAACAATTATAAATAGGATAAAAATGCTGCACTGTGAAAAGGAAAAATCTCCCCCTGTCTGTATCTTG
TGGCAGAAACCACAGACCATGGATTAAAGGTTTGATGGGTGTTGGTGTCAACTTGGGAATGGAGAAGGCA
GCTCAGGGATGAGTGGGCTGTGAGACAGCCAAGCTCAGCCCTTTAATCTAACAGGAGCTTCTATTCTTCT
TCTGTATATGCTTTTCCCTTCTACAAATTGAAGGAAATACTTTGTTTGCTCAAAGCAGTGTTGGGAGAAA
TTAATGCTCTGCAGGTTGCAATTCGAGTATAAAAGCATGAGGATTCTATCACACATCTAAAGCAGGTAAA
TCAGATGAGATAGGGAACTCCTGACCACTTGTGGGCATTGAAGATCCTGTGGTGGTACTTATGAGAAATA
TTTTTGTGTTGAAAGCCTTGGCCAAACTGTGTTACGAACACATGTCATGGTTAAGAGAATGTGGCAGTAT
TCAGTATTCGTTGTATATCTTCCCAGGGTGTGTAATGTATGGATATTGCTTTTGTGCAGATAGTTTCCAC
TCAGGGAAAACAAACAAACAAGGAAGACAACTTACCTGCAATTATTCTGTGTGCATGTGCAGGTTTAAAG
AACAACTTAACATTTAAAAATATCAGCTTGGGAACAGCCCCAGGAACTGCATCTCTGTTCATAACAAGGC
TTTGTCCATTCTGAAATGTCTCCTCTAAAATGAAGAGGTAATAATTTACATTTGTTTGAAACTGCTTTGT
GAGAAATATGCTTTTATTCCATCAAAATATTTCATTTGAAGCCTTCCCTATGCTAAATTCCTCACAGAGA
AAGAAGCTGAACTTAAGCGTCAATTCTTTCACTCTATGGCCAATATTTCATTTTACATGAAATCTCATCA
GTTTGAGGTCTTTGAAGAGGCTTTACATTTAGGGTAAAGGTTTTCATTCAGATTAGACAGCTCTGAAACG
GGGCCAACACTTCCCATCAGGTATCACTTCAATTTAGTAGAAAACTCTCACCATCGGCTAGTTTTACGAA
CCACCCTCTGGATTACCCTGAACCCTTGAGACCTTGCTTTCTTTGGATCCAAAGCAAAACACCATAGGGA
GACTTTTCAATTTGAGAACTCAAATTGGCAATTCTAATTTTGGGCCCATCTCACAGTTGTGTTGGGGAAG
ATTGGCTTTCTCTTATGAATAGTTGGGATGGAAAGTACTGCATGTTTTAGCTTTTGCTGGCTTCTGGTCG
TGTAGCTGTGGCTGACAGCTCTTCCAGTTGTGTGCTGAAGCTTTGTTTACTGACTGTTTGCCTTTTGAGA
GCTTCAGAATGAGTCAGCACATGGCTGGAAGATGAAGCACCTTGGTCCATGCTTCAGGAGGGTAACCCTG
AAGGACACTTCAATGCGCAGCTTCATTATCATAGTTGATTGCTGTGAGTTCCCTCTTGCAGCAACTCCTT
GTCTCATTCCAGGTTGGAATAGAGCCCTCCCAGAGCAGAGTTCATCCTGGTGGGATGGCTCTTGACAGGG
CATTAGATCTTTCCACAAAGCAGGGTGGCTATTAAGTGCCATTAGTGGGCAACACAGTGAAGAAATGGAG
CTTTTTATGCAAAACACTGTTGAGCAAGGTAAAAGCCCAACAGGTGGAAGACCTCTGTCCAGGTTAGTGA
TATTGCAATGTACCCACATGGTGAAGGGAGGAATTGCTCCTCTTTCTCCTCTGACACATTACTTCCCATC
CAAAAGCTGGAGCTAACGAGAGTGAGCCTTGGGTTTGTTGAGCACAGTTTTGTGGACTCTGATAACTGCA
GAAAAGGCCAGATCCTCTCTGTTTCTCCAAGTATAAAGGAGTTCTGAATATGCACAAGACATGAAACTCT
GCTCTGTTTTGATGTTCCCTGGAGGATATTCTGCTGCTGACAGCGCTCTGCAAATGTCAGCAGGAAACCC
TGCTTCCTTCTCCTTCCCTCTGCTGCTTTGAAGGAGTCAGATTCTTTTTAAAAAATTATTTTTTTTTTTC
CTAACTGTTTGGCAAGTGGACTTGACTGCTCTGAAAACATGCTGTAGAGGCTCCAGCTCCTGCTGAGAAG
CTGGTTTCTGCAAGAGGGACTTGCTCACCCTGGCCTCTCCTCACAGCTTCCTAAATCAGCAGGAGTCCTA
GTGCTTCACTGGCTTGTGATGGAATGATACAGTTTCCCATCTGTATTTGACATCTATGAAGGCTGAAGCT
TTCTCTGTCCTGCATTGATGTACAGTCACTTTTTGAGAGGTCATTGCCAGCTTAGATGCCTGAAGAGTAC
TCAGTTTTCTGGATGTGACAGCAAGAAAGCTGTGTTTTGCTAGCCTTGGTGTGATCTGCCCTTAGTACTC
ATGTTGGGTCCCCTGAGAGAGGTGGTGGTAGAAACCTATGTGAACACAGACCAGTGACAGCTACTCATAC
CGGGCCATGTAAAAGCCATTAGCTGGTGATACTGGAGTCTGGCATGACAGAAATCATGGAATCATAGAAT
GGCATGGGTTGGAAGGGACCTTACAGCCCATCCAGGTCCAACCCTCTGCCACAGACAGGATTGCCACCCA
CCAGCTCAGGCTGCCCAGGGCCCCATCCAACTTGTCCTTGAGCACCTCCAGGGGTGGGGCATCCGCAGCT
TCTCTGGGCAGCAGTGCCAGTGCCTCACCGCCCTCTGAGTAAAGTATTTCTGCCTAATGTCTAGCCTAAA
GGTGCTGGGTGTTTAGTTTCTACAGGTGAAATCAAAGTCATAGGACTTATAAATCCTAGCTGTAGGCTGC
TGTGCTATGCAATCTCTGTCCTGTCTCCTCTGAGGCCTTGGTTGGGAGCACTGTTCTGTTCTACACTTCA
ACTCCAGGTCCATCTTGTAAAAAGTGGGTGGGAAGCAAGTTTCTCAGTGCATACATCCTTCCCAGAGCTG
CAACCGTCTGGAAAAATCAGACTGAATGGTAGAGCTGGCATCTTGAAGGACCTAGGCAGGCTGGAGAAAT
GGGTTGACAGGAACTTCATGAGATTAAAGGACAGCTGGATTAGAAATTTCAAAGTCCCCTCTAGCCTAGA
TCACCCTGTGATTCATTCTCTGCTGCAAAACTCCAGGCCCTAAACCACACTACAGGACCCGTATCTGGGC
TCTGCTGCCGAACATTTGCTTTAAACACTTGCTAATTACTCTATCACTGCAAATGGTTGCTTGACCTCTC
ACACCACTCCTGTCCATTGCCTTGAGACTTCTAGCTACAGCTCCTCAGGGCATTATGCTGCAGTGAGCTT
ACTGCTCCTTCCAGTGTTTGACTGCAGTAGGAACACTCCCTTTAGTCTGCTAGGGAGGTGGCTGTTTCTA
ACAAGAGTTAGAGCATGGTTCTTGGCAGAGAGCAATTAATTCTCCCTGTCTTTCCCTCAAGTATCTCTCC
CTGCTTTCTGACTATTCAGCAATCTTCATGCTGGTGTGCAGGGTTTGGCTGAGCTGTGCTTTTGCTGGGT
GCCTTGCATACAGGTGTTTTTGAGGTTTCGGTTTAACAGTGCCTTGTCAGAGATGGGATCGTGTGAATCT
AATCCCTCCAGATGCAATCTGCTCTTCAAAGCCCAGAGGTGCACGCTGGCTGCTGCCACGTGTTCTCTTT
TGCTGGTGCTGATCTGAATGTTTTTATTCCTGACCGCAGTGGACTCCAGCAGACCCATTGCAGCAGGGAA
GGCAGCAGGCTGTACTGTCAGCTCTTCAAGGCCTTCCTGAAAGAGGCTGCAGCTTGAATTTGACAGATTT
CTAGTCCCAAAGCAGCAGAGCTGCATTCCCCCACAGTGGGCTGAGGATGTGCAGGAAGAGGGATGTTTGT
GACAAAAGCAGACACAAAGGGACAGGTAACAACTGCAGGTCCTGCTGCCAGTTACCTTGTTGAAATCCAG
GGTCCCTGCAGCCTCCCCAGGGGATGGCTTGCAGTGACACTGTTGTCACCTGCCTCGTCATGGCAGATGA
TTTTCAGTGCGGTGTTGCAGGCTCTCTGCAAGATGTGTGGAGTGTTTAGGCTGCCACACCTGATGTGTCT
GTGTTGCTCATTGAAACCATACAAGGGGAAAAAAAAGAGATACATCTCTCTGCCCTTAGTTTTATGTGCT
TCTGTTTGACTTCATCCCTCTGTTCCCTGGGAAGCCCTATGGAAGAGACATCAGGTGAACAGCTTTGATC
CTCACCTGCCACTTGTACCCTCCAGGGTGACAAAGAGAGGCTGTTAGTTCCCATCCACTCCTCTAATGCC
CAGATGGATGCTCAGCCAAAATGGCTCTTGTCATTCCTTCTTCCTCTTTCTGTCCCTTTCCCTTTTCACT
AAGATAATGACTTCTCAGGGAGCCCTTGAAGTGGCTCTTGCATCTGCCTTTGAATGCCTCTTGCCTGCTG
ACCCTTCTTATGGGAAGTCGGCTTAAGTGCGATTCTCCTAATTAGTTTTGCTTTAATTTAATCTTTTGAA
ATAATTTTATCAAAAAAAGGAAACCTTTTACCCGCTCCTTCATTTCATTGGCTTGTTTTAATGCACAGTG
TCTGGGTTTATTTCTCTATTTTTCTTGTCTCTAGATAGGACATAATTTGCATATTTGATTAAGCTCCATA
TGTTATCAGGGAGCCAGTTGAAAGAACAGCAAGTCCCTGATAAGGCACTGTGCATCCATCTCTTCCTTTC
ATAGTCCTTCACTCTATCCCCCTCCTCATCCTGCATCTAGGTCTGTGCCCAGAATCACCTCTACAGTCTG
TCTTGTCTTCATCTTCTTTCTTTGGCCACAAAGAATCATAGGATGGTTTGCATTGGAGGGGATCTTATTA
AAGCTCAGGCTGAACCAGGCTCTTAGGAACCTGACTGAGCTGTAGATGTCCCTGTTCAGTGCAGGGGAGT
TGAACTAGATGACCTTTTAGGGTCCCCTCCAATTCAAATGGTTCTATGACTGTAGAGTTGCAGCCCGAAC
ATGTGACAGATCTCAGGTACAACTCCAGATAGGTTTTGATGTAGACATCAAAACTGGACAGCTCCCATCT
TTAGGAAGGAAGTAGAAAGGGTGCAGAGCATGGGAACTGAGTGCTGGTGAAGATGTTAAGCATGACAATA
AGGTCCAGGTTCAGTTCCCTGTGCCCTCCTAACCAATCTGCCTGCTTGCTCATAAGAGAATCTTGCTGTA
TCTATGAGGTATGTATTGCATGAAAGAAGTTTATTTCCACTCTTCACTTTTTATGTTTTTCAGGCCTTTG
CTGGGAATTTAAGATGGACTCTGTTGCACTGGTCTGCTGTACAGTTAGCTCATCTACCAACTGCTAGAAA
TGGCTGCTGTGCAGAGACAACAGCAGGGTCAGAGTGACTAGGAACAAAACAGTCATTGATAGAGATCCAC
ACTTTTTCCCTGAAATCTCATGTGTATTTAAAGCTGCATATAAATATATAATGTGTGTGTACATGTAAAG
GATGTTGTTTTGAGGCTTTGTTCTCTGGCTACTGTTCTGTGAAAACAATTTGCTTTGTGTAGTTTTCCCT
AGCCCACCCCAAAGAACCCTTTTCTTTAAAGTAAGTTGTGGATGCCCTCAAGGAAACTTAAGGAGATGCT
TTGTTTAACAGTAACTCTCCTTTCCACTGGTGATGCTTAAACTGGGGGAGGCTCTGCTCAGCCTCTGACC
TGTAGCAGGCGATTTCTGAGGGTAAATAGGGAGTAGATTCCCACTTGCTCTGCTTATGCATCACATGGTC
CCTGTTTTCAAATAAATTCATAGAATCATATAATGGTTTGGGGTGGAAGAGACCATAAAGATCACCCAAT
TCCAAACTCCTGCCATTGGCAAGGACACCTCTCTCTGGATCAGTTTGCCAAAAGCTAAGTCCAACTTAAC
ATTGAACCAGTTATGAGGATGGAATATCCACAACTTGTCTGGGACAACCACAGATGTGTGGTTCCAGTGC
CAATTATCCTCTTATAGTCTCCAGAATCCAGGAAATGCTTGGAGAAGTTTCTAGTAAAGTCAGGTTGGAT
TTATAACAGCAAATAAAAGTAGTATAACTAGCCGTATTAGCAGAGCTGGAGAAGGTACCACGGCTTGCAT
AAGGTAGCCCTTGGCTATTTGAAAAGAGCTTTTCGCTCAGCTGACACCTTGAGAGTAGAAACGAGGTTTG
ATTTATGAGCTAGTTCTTAATTAAAAGGCAAAACGGAGTGTGTCTTCCTTTGTTTGAATGAATGACTTTC
AGCTTGAGCTGATTGGAAGAGCCTCTCCCCTGCATACATCCAGGCTCTCCAGTGCATGGCAGCCTGTCAG
CATCACTGTGGTGTTTGCACACCCCCATTAAGGAGCTTTGTGCTGTCTGTATGTCTACTGCTTGTGAACA
CTGCTACCTAACTCAGTCTTGCTCTACTTTGATATGTGCTTACTTGTGTAGACCATTAGTTTCCTTCTTC
CAAGGGGATGCTGTCAAATATAGTTAGGGAAAAGTCTCTACAAAATTGTATCCAGTCTTGTGGTGTTTGT
GAAGTCAATGAGAAGGAAGGTGGAGATAAAATCTCCCTGTTCCTATACAACTTGGTCTCTTCCCCCTAGT
GCTTCCTTCAGTTTGGTTCAATGACTTTGGCTTGTTACAGTGCATCATCTGTCATTTTGTCTTGGTGGCA
GCCTGGCTTGAAAACAACGAAACTTTGCTGATTTTAGGACCCATGTGTATGAAACCTGGAGGGGGGCATG
GGAGAGTTGTGCTGGATTTTGTAGACCCCAACTCATACGACATCTGTGAGAGTGAAGACGTGTGTTGCTA
TGCAGGATTCGGGGATCTGATCCTGCTTGGTCTGGCACTTGTCGTTTTTATTTTTTTTTCCTGCCAAAAC
CCTGTCAGTAGCCTTTCACCTCTCCTAAATGAAACCACACGGAAGAGCTGCAGGTCCCTAGCCCTTCCTG
AAATTAAAAAAGCTTACTGCTGGGTGAGGGGTAGAAGTATGGGTCGAAGGCTAGACCACGACTATTAATC
AAAGCTGTGGCTCTAGTAAAGTCCCTCTGGGATGCTATGTCCAGGGTGAAAAGAAAGCATCTTGCTATAG
CTGTGACAGCAGCAGTTAACACTGTAGATTTCACTATATTCTGATAGTGTTAACTTTAGGTTAATGCCTT
TTTCATGAACCTGCCTCTGTCATCACTCGGCTTTCAGTGTACTGGCCAGTGTTACACCAGCTTTGACCCC
TAGGAAGATCATTTGTTTCTTAAATTAAAAGGGATTGAGTTGGATAAGGATTTCAGTGTGAGACTTTGAA
AGGAAATAGATGTGCTGGCTGTGTTGGTATTTGCACTTGACTAAACAGCAGAACTGTGTTAATGGAGAGA
TTCCATCTTTGAGACACATCTCACAGAAGATAACTCCTGATAAGAGCTGTTCTAATGTATCAGCAGCATT
GTGTTAAGTATGCACCATCACCTCCAAACTGGGATCCTCCTTGGTGTGGTGAATGTGGAATTAGGTTGGA
AATGAGTCGCACACTCACAGGCTCCAATGGGAGATGGACCCATTGGGACCCTGGAAGTGCCAAGAGAAGC
AAAGTCGAGAGGAAAGCTGGGAACCACTGATCTATGGGTTTCAGCTCTGGTTTCAGTCCTTCATGCCAAA
CATGCTCTGCTGATGATTCACAGGACTGGGACACTTTTGGTAACAAAACATGAACTCCTAAGGGACTTCG
GTGGGTTTTGGAAGCTCCGTGGGTGCTTGCTTTTTAAGCTGATGTGGTATGTTGGCATGGGACCCCAGCA
CTGTTGTGTTTAAGGCATCCTGGAAACGCAAACCACTGTTTCTACTGCCAGTCATGCTGGTGTCTCACCC
TGCTGGGATGCTCGTGGCTGTAGTCTGGAATCATCTTTCCCTTTGACTTCATGTAACTTTTTCTGAACTG
ATCCTGGCAATGTATTTCAGCTATGTCGGGCAAAAGGTTATCGCTGAGAGTGGCAGAGACCTCATCATAT
TAATTTTTCAGAATCGTTCCAATGAAATCTAATTAAACACAGCGACCAGAGCAGTGCGGATCTCCTTATG
TTTGCCTCATTTGTCATATGGTTGATTAAGGCTGGGTTATCAGGGGGAGTTTATTGCTTGTGATATCTGC
TGGGATGGATGTAGTTTCACACACTATGGGCACTTTGATCTTTTTCCCCACTGCTTACAAGTTTCTGTTG
GCTTCTCTTGGATTTCATATGCAATCGATTTATCTCCTTGGGGTCTAAGGGAACATATTGATGATAGAGC
TAACCTGAGCGATAAGGAGATGTCATGCATGCTAATGCATTTTCCCTGCCCTTTAGACAGCATCTCTGTG
CTAGTAAGAGATAGGGCCCTGGCATCACATTAGGCTTGAGCATTTCTTTCTTTCTCTTACAATGAAGATA
ATTCATTTTATTGTTTCCTTACAGAACTGAGGAAAACGGGTGAGGGGGGGGGGAACTTCTAAACCAACAA
ACTCACACCAGCACCAAATCAAATCTTACTCTATTTCCCTCATCTTTTACAGCAAAACAAACAAATCTGC
AGAACTCCAAAAGCTTTTATGGACTACAAAACAACTCTTTATGGTTATTTGACCTCCCCACCCTCCCCTT
TTCTTCTTTTTCCTGTTTAATTAGCTCTCATTTTACAGATATTTCTACCGTAAGATGGGAAAGTCAAAAT
CTTTTGATGCTTTCAAACCCCCTTCTCCCCCTTGTGATGTTGTAAATGAATTCCCCAAATCCCACCTATA
TTGGGAATTTTTAGCTAACTTACTACTCATGGAAAGGAAGATATTCCAAATTTCTATCTCTGTTTTCCTC
ACACGTCTGTCTTAGCATGCAATGTATGGAGAACTGCGAGATCTTACGAGACCGCTGCATTTAAGCTCTT
AGTAAAACTTCTTCTGCCGGGTTAGCATTTCTGCCTGCTTGGAAACTGGAGAACTGAACTCACCTGGGAG
CTCCCGTAGTGAAATAAATTATCATAATATAGTGGGAAAAGAAAAGATTTTTAGAATGGTGGAGTAGCAC
AGGGCTACCCTGGTGAATTACATCTGTTCATTTAGAGCTGTAATATTACTTTGGCTTTGAGCTGCGTGAC
TGAGAAATCTTTATTTTAAGGGGAGGGGGCTGCTCGGGCTGGTGGAAAGCAGGAAAATTTAACATCTAAA
TGTCAAAAGCCCCAAATGCCTCCTGACACTAATTGTTAGTAATTATAATAACAAGCTAAAACTGAGAGTT
AATTGCTAATTAATGATTTTAAGCCAGTCTTGTGTTTTTAGGTGAGTCTGACTTCTGCATCTTTGAATTT
TGGGCACTGACAGTGACATGAAGTGGTAGATGGGGGGAGGGAGGCAAGAGATGAGAAAACCTATCACAAT
TAGTATTCTAATGCTCTACTTTTAACAGATTGTTGGCATAATGCTTGCTTATGCAGATGCAGGACCATTC
ACCAAGGTGTTATATGCCTTACTGTGCTAACAAAGATTAATATTTAGCTTGAATCTGGGCGATGTTAGGG
GGGGATCTGAGCCGTATCCTTCCTGCAAAGCTATGGGCAGTCCCAATTTATGATGAAGCAAGTCAACAAA
GCCCAAATAACCACAAAGTTATTACAGTATCATCCACCAGTTCTAAAGATACCAGCATGGATGCTATTTT
TTTTCCTCTGGATTTTCACCTTGATCATGCTCTGCTTGTCTCCTACTCTGTGATCTAGCCCAGGCTACCA
CTGTGCTGCTTTCTTCCCTGTTAAGGAAATCTCAGGCGCTTTCCTCTTTAAAGCTCGCATTGACATTGCA
ATAGAAGTGCTGCCCTTCTCCTCACTGCGGAAGGCAAGCCCCACTAGGAAAGATGATATCATTGGCACTA
AATATACACCAGCCATCAGGCCCCTGGTCTGTGCCAGAGATGCTCTGGCAGACTCTGATGTGACTTATTT
TCTATGTTTTGTCGATTCTGTCTGTGGCAGGTGATTTCATTAACTGCTCTTTAATTGCTTGAGAAGAGCT
CAGCCGTTATTTGTCTGTTTTCTCCCTCCTGACAGAAACCCAGGTGAAGCAGTTTCCTTGTAGTTTTCTC
CTCCAGGATGCACAGGTGTTGTCACCCTGTTTCCAAACCTACTGGTGTATTATTATTATTGTTGCTATTA
CTATTATTTTATATTGTTATCACAGAATTGTTTGAGTTGGAAAGGACCCTTAAATGTCATCTACTCCAAC
TCCTCTACAGTGAATAGGGACACCTACAGCTAGATCAGGTTGCTCAGCTCCCCATCCAGCCCGATGTTGA
ATGTCTCCAGGGATGGGGAATCCACCATCTTTGTCATAAAAATATTTTCCTTATATCCAGTCTAAATATC
CCCTCTTCTAGTTTGAAACCACTTCCCCATGTGTTATCACAACAGATCCCAGAGTATAATAATAATACTG
ATTATTATATTTATCAGTTGAGTAGGATGGGGCTGCAGATTTAAGAATTTGAGCTCAATTCCTACAAAGT
TCACTTCCAGGATTTTAACTCAGTCCCACCTCTTGTGACAAGGTTTCTGTTGCAGAAGGACTAGGACTCT
CTTGGTGATGCTTGATAGGCCACCAGCTGTCCAGGTAACCGTAGACTCATGTGTCCAATCTTCCTATTTG
TCCTGTAATTATTAAAATGGAGAGAGAGATGGAAAAAGGTGGTTTGGGAGAGGACTGAGTTCCTCAAACC
CACTCTGAACGGGGGATGAGGAGTCCTCAAGACTTGCCCAGTACCTGTTCAGTAAACTACTCAGTGCATG
TTCATATATTCATAGAACCACAGAATCATAGAATGGACTGGACTGAAAAGGACCACAATGATCATCTAAT
TTCAACCCCCCTGCTGTGCCCAGGGTCGCCAGCCACCAGACCAGGCTGCTCAGAGCCACATCCAGCCTGA
TCTTGAATGCCTTCAGGGATGGGGCATCCACAACTGAATTTTCCTCACACTTCCTGACTTTTGGAGGGCA
TTTGACTTCATTTCCTCATCTTTTTTGACATCTGGTCCCTTTCCTCCAATAGCTGCTTTGTGTGATTCCT
TTGACTTTGTCTTCACAGTTTTGTTACTCCTGGATGGCTCTTTGGCCTTGTCCATCTTGGGTGTCCATCT
GTGGTTTGATCTGAGCATCAGACTGAAATGCAAAAAACTCAGGTTGAGTTTGTGTCTCTGTTAGAGGCTT
CCATGAATTCAAAAAATAGAGAGCGGGCTATATCACTAAATGTGGAC
>MSTRG.51.3 gene=PLXNA4
TTAAAGGCTGGAGGAGGAGGAGGGAGGGGGTGATTTGGGGAAGAGAAGGAGGGTGTAGTGTGGAGGGGGG
GGGGAGTGAAAACTGGAGCTGTGTTCCCCCCCCGCTTCTCTGGGCGAGCCAGACACGGTTTGCCCAGTGC
AGAGAGAGGGGCTTCTCCGTGTTCCGCCTCCGTGGAGTATTTGGGATTGGAGAGAGACACACGCACACGC
ACTCACACACACACACACACACACACACACACAGAGACCATCTGCAGTGTCAATGCGGCGCCTGCTCTGA
AGACTGAAGTGGGGGGAAAGGAGAGGGAAAAAGAATAATATCTATATTTATATATATAAACCCACCCAAA
AGCAAGCGAGGAGCTTTCCCAGGTAAGGAACCTCCCGCCCTGCTCGGGCAGCGGGGACCGGAGGGGAGGA
TGCCCCGGGAGGGGCTGCAGCGGTACCTGCCCTATGCACCTGGAACGGCTGAGGGGGGGGCTCGGGGGGA
GACCCCACTGCCTCTCCCCACCCACAGGGCCGTGGGAAGGGGTTCAGGGCCAGCGGGCAGGGACCCCCCG
CGAGCAGCAGGGCTGAGCCGGGAGCTGCCGGGCACGGCCCCTCCGGGCTGGGAAGGATGCTGGGGGGGTC
GCGGCGGGGAGCCCCTCGGATCCTCCATCCTCCGCACCCTCAGAGCGAAGGGAACGCGTTGCCCGATGTT
CCACCTCCCCCCCCCCCAACCCCCCCCAGCTTCCACACCCGCGTCCTCGGTGGTTTTTCTCCCTTTGCAC
AATGCTCAACTTTTCTCCCCGAAGGAAGGAGCTCCGGCGTCGCAGCTCCTGGCTACTCCCGGCAGCGGTT
TTCCTCCTCTCGGGGGGCTTATTTCCCTCCCTCCGTGCCCCATTGCCTCCTCCGGGCTGGAGGCATTTGC
AAACTTTTCCCGACGAGGCTGCAGCTGGAGGCAGAGCCCTTTTCCCAGGGAAGATCGGAGCCTCCCGGGT
GACCGATGGGGACAGGGGCCACCCCCGGTGGGGGAACACCTGAGCGAGAAGGGGGTGACCCCCATCATTT
CCCTTCCTGCGAGGTGCTGGGGAGTTTGGCTGCCTAAATCCCGGCTGCGGAATCGGTGTTGATAAACCTT
CCCCTCCCTCCGTCCATGTGTGTGTGCTGCAACCGAAACCTGCGTATTGATGCTCTCCGTTTATCAGACA
TATGCCCCTAAATGATGTAGACAAGGAGAAGTGATCTAAACACCGAGCTGCACATGGTTTTGGTGGAAAT
ATAATACTCCGGCAGCAGATGAGTTCCTCCCAGATAAACAAACCCACTTGCTCAGCCCCAGCAGGGCTAA
GTGCTGTTTGGGTTTGGAGCGGCTGCGTGTGGCTGCTCCATCCCCAGCCCAGAGGAAACCCTCCTCCTGG
GGCCCCATCTGCTCCTGGCTCTGGGTAGGGACTCAGCCTTCACCACGTCGGACCCAAAGGATTTGCCTTC
GTGGAAGTGACCAGGACAAAATCTGCCAGGGAATTGGCGTTTTGAAGACACAGCTTCCAATCCTCATTCC
CTTGGGAATACAAACGTTTCTAAATATGTCACCAGCCATGTGGAAGTGGACTTGCCTGGTTTCTCACCTT
CTGTTATCTGCCACAGTGTCACCTCTCGGGAGGCAGCAGCCTCCCCACTCAAAGAGGCCCTTCATCACCT
TCACTGGAGATCAAACGGAGGGGAACTTCAACCACTTAGTGGTTGATGAAAGGACTGGGCACATTTACCT
GGGAGCTGTCAACAGGATCTATAAACTCTCCAGTGACCTGAAGGTCCTGGTGACCCACCAGACCGGTCCT
GATGATGATAATCCCAAGTGTTATCCTCCCAGGATAGTCCAAACCTGCAATGAACCCTTGACACCCACTA
ACAACATCAACAAAATGCTCCTCATAGACTACAAGGAGAATCGATTGATAGCCTGTGGGAGTCTTTACCA
GGGCATCTGTAAGCTTTTGAGGCTGGATGACCTCTTCAAGCTGGGAGAACCCTTCCACAAGAAGGAGCAT
TACCTCTCTGGCGTGAACGAGAGTGGCTCTGTTTTTGGAGTCATTGTTTCTTACAGCAACATGGATGACA
AGTTGTTCATTGCCACTGCTGTGGATGGCAAACCTGAGTATTTCCCCACTATTTCCAGCAGAAAGCTTAC
CAAGAACTCTGAGGCAGATGGGATGTTTGCATACGTTTTCCATGATGAGTTTGTGGCGTCTATGATCAAA
ATCCCCTCGGACACATTCACCATCATCCCTGACTTTGATATCTACTACATCTATGGCTTCAGCAGTGGTA
ACTTTGTTTATTTCCTAACTTTGCAGCCTGAGATGATCTCACCACCTGGTTCCACCACGAAAGAACAAGT
TTATACCTCTAAGTTGGTTCGGTTGTGCAAAGAGGACACAGCTTTTAACTCCTATGTTGAGGTGCCCATT
GGCTGTGAGAAGAACGGGGTGGAGTACCGGTTGCTCCAGGCAGCCTACTTGTCCAAGGCTGGAGCCATTT
TAGCAAGGTCTTTGGGTGTTGGCCCTGAGGATGATATCCTCTTCACAGTCTTCTCCAAGGGGCAGAAAAG
GAAGATGAAGTCCTTGGATGAGTCTGCTCTTTGCATCTTTGTCCTGAAAGAAATCAACGATCGCATCAAG
GACAGGCTGCAGTCCTGCTACAGGGGAGAAGGGACATTAGATCTGGCCTGGCTCAAAGTCAAGGACATTC
CCTGTAGCAGTGCGCTGTTAACAATTGATGACAACTTCTGTGGCCTGGATATGAATGCCCCCTTGGGAGT
ATCATCTATGGTGCGAGGGCTCCCCATTTACACTGAAGATGGAGACAGAATGACATCTGTGATTGCTTAT
GTCTACAAGAACCACTCGCTAGCTTTTGTGGGAACCAAGAGTGGAAAGCTCAAGAAGATCCGTGTGGATG
GCACCACCAAGAACACACTGGAGTATGAGATAGTGCAGGTGGTGGACACTGGACCCATCTTACGGGACAT
GGCCTTCTCAATGGATCACGAGCACCTCTATATCATGTCTGAGAAGCAGCTCACCCGGGTGCCTGTGGAG
TCCTGCAGCCAATACGAGACCTGCAGTGAGTGCTTGGGCTCAGGAGACCCTCACTGTGGATGGTGTGTGC
TTCACAACACGTGCACAAGGAAGGAGAGGTGTGAGCGCTCCAGCGAACCACGGAGATTCGCCTCGGAGAT
GAAGCAGTGTGTTCGGCTTACTGTGCATCCCAACAACATCTCTGTCTCCCAGTACAACGTATTGCTGGTC
TTGGAGACCTACAATGTCCCTGAGCTGTCAGCAGGAGTCAACTGCACCTTTGAGGACCTGTCAGAGATGG
ATGGCTTGGTAGTGGGCAGTCAGATCCAGTGCATCTCACCAGCTGCCAAAGAGGTGCCCCAGATCATCAC
AGAGAATGGAGACCATCACATAGTCCAGCTCCAGCTCAAGTCCAAGGAAACGGGCATGACCTTTGCCAGC
ACCAGCTTTGTCTTCTACAACTGCAGTGTCCACAATTCGTGTCTGTCATGCGTGGAGAGCCCTTACCGGT
GCCACTGGTGCAAGTACCGCCACGTCTGCACCCACGACCCCACCACCTGCTCCTTCCAGGAGGGACGAGT
CAAGCTGCCTGAGCATCGTCTGCATTCACTGCTTTGGAATGTGAGCTTCTGGGACCTGGCCAAGGAGAAA
CGTTGTCAGGATTTTGAAGCCACAGATAAGAAGTAATGCTGGACTGTTTCTCCTGCCCTGACTGGGACAT
CTCCAAGAGGCTGAGCCCAGAATCTCCTTCCCCTGCTTTGTCTTTGCACATAAGTCCATTTGCTTTGGCT
TGGATGTTATCTCATGCTGTCACAGATCTCAGTGAGGAGGAGGGTGATAAGAACCATGATATCATTGTCC
TGACTTTCCCATTGTGCAAGCCAGGGTATTATGATTCTTTGGGCTTCTGTCCTGATTTCCAAAGGAAGCA
GGGTCACATCAATGTGGTCTGTGTGTGTTCATCCAGTCCATCTGTTACTCAGTCTCCTCTGTTGACTTCT
GAAGTCACTGTCCATTTGCAGCCTAGTTGGGCCAAAGAGTGGAGCTCTCAAAGATATTAAGTTCCTACTA
ATTTTGTAAAATATGGGAAGGTTAGAGAAGAGAGTTTCCATTCTTTCTTATGAAGAAACACTACAGCTTG
TGCTCAACACTTTAACCAGATGGCAGAAATCCCCTCATGAGAGTGCTGCCATGTGACTTCTCATTGTTTC
AGAAGGAGCATTGGTTGGTTCCCTTAGCATGCAAAAATCATTTGTGGGCAGAAATATATGGAAAACCTGG
CTTTGTTGAATGACATGTTGATGTTATTGGCAGTCATGTAGATGACCAGTAAGGAGTACTATTGTAATGC
TGAAACTTTGGAGACTCATTGGTATTATGTTACAGAGTATGAATTTGCAATGCTTTACTATGCATAAAAG
ATCTTTAGAACCTCAGAAGTAAGCCCTTGCAGAAGAACAGAAGTCACACTATGCAGTTACATGTAATATA
AATAAAGAAGGTAGACATGGGTGCTTTGTAAGCTGATTGTGCTCAGCTGTTCTCTGCGCCATGCTTTCTG
TGGCTTTGCACAATACAGTTTTACCATGAGTGATATCTTAAAAGGACTGGCTTACCTAGCTATGGTTTTT
TTTCACAAGTGTCACCCTCCTGAGTGCACACACTTATACTTCTTATGATTTCAAAACCAAGCATCTGTCA
CTCAGGAAACACCAGAACTGAGATTGCTTCCACATCTCTTGCTTGAGCAGATGTACCTAATGGGACAATC
ACCTACTTTTATTTTCTCCAGTCCACACTCTCCATCCAGTGACCAGAAGGTTCCTGCTTTCCTGATCATC
ACTTTTGCTTCTGAGTATGCGTCAAAAAGGCAAAAAGCTGAAGAAGTGCTAACATTGTGTCTCTATTTAA
AAAGGATTAATGCAGAGCTTAGCTAATTATGGCAGCCTGACCTTGATCCTGGTGAAATAATGGACCGGAT
GAGAAGGGCTCTATTAATAAAGAATTAAAGGAGGGTAAAATCATTAATGCTGATCAGCAGAGATGTGTGG
ACTGACTTCAGAGGCAGAATTGTCTTAGGTCAGGATCCAGCTCTCAGAAGACTTGGGCCACTTCTCAACA
CGGCCTGCATGGCCTTGGGGCATCGCTTTGCTCTCAGTCAATGGGATTCAGCAGTGAGCCACATGAAAGG
AGGTTGGTTATCTTCATTTAACTTCTATACCCATTCTTCAATCCAACTTCAGTCATTGCTCACTAGCTTC
CATAGCACCAAAACCAGGGATGTAAGAGGCAATGGCAGATGAGCGAATTCAATCTGATCATACTCCTTTG
TCTAGCAGTGATGTCTGTGCAAGTCACCACTGAGGTATGTAGCTGCTAGAGTGGGCAGAGCTTAAACAGG
GCCACATCTCTCCCACAGACTGAGCTCCAGCCTCCAGATCAGCCACCTTTTCCCAGGCACCAGAATCACT
TTCAGTATCTGACAAAAGAAAGCTGCTTTTTGATCCTGAGTGCATGGAAGTCTCTTAACTAGAAAGTAAC
CACTGGAAGTGACAGCTATGCAAGGACTCAATTACCCCTTTGTTGTCTCTGCAGATGTTTAGACTTCCCA
TAAATCCTGTTGCTTTCTCCTCATCAGCTGCCTTTAAAGTTCTGAGCATTTTCTCCGTGTGTTATTACTT
TTGCTGTGCCAATAAATAAGTACACCATCAATCAAACTAACAGCACTGTAAACTTAAGAAGTGAAGATAA
AATATATGGTGCATTAAAAAATTCTTTGACTGGGTAAGCTTTTTGTAGCTGGTTTGATTGCTGCTGGTGC
CGATGTAAATTTGGGGGAAATATGTCCAGAAATTTATGAAGCTTGGAGTCCTGCCTGAAAAACATTGACC
TGATTCCACTTTATAACCTAATAATGTTCCCTGGCACCGTTCGTGTAAATTTTAAATATAATTTTATGAT
GCTAGGAATTAGTGGTGTAATAATGTAAACACAACATGGACTATAACTCACCCCTTTGCTCCCGTAATGC
CAAGCTTGTGGCTGCTTTGTTCTCCAAATTACCGTGGGCCTGGGAAGTTGTGTGAGAGTTTAGAAGTGAT
TCATTGGTGGAACCACCTTGTCATCCGAAGCTCTCTGCAGCAGTGCAGGGCAGCTGCTAAAGGAGTGACT
GATTTTGCTTGGGCAGCTCTGACCCAGGGTGACTGTGTCAACATGCAAGAGCGAAATTCAAGCAACATAT
TCCAGTCACTCCCTGCTGCCTCTTGTCTGCCAATGTAATGTTTTCCTGCTTTTTATCCAGGCGAAATCTG
ATTCCTCCAAAACCAATGGCAAAAAGTCTTTTTGTGTGTACACTTTCTTTCATTTTTTCCTACTTCTTTT
CATTCCTTTCCTTTCTCTTTCCTTATTATTGTTGTTCATGGGTTTGGTTTTGATTTTTTAAATGATTTTT
AATCTAATCTAAGAAACAGGGCATCCAGATGCTGTGGCCTAGATATTTTTATAAAGAACCAATCCATGTC
TCTCAAATCTTACCTTACTGGATTGATTAGAGTACATAGTAGGTGGGTGAGAAAGCCATAGTACATTGCA
TCTCAGTAGAACAGATGGATTAAAAAAATAATTATTATTTACATAACACGTGAGTAAATAACAATCTGAG
TATCATTTCTTGTGGGATCCAAAAGGGCTTGAGCGAGGAATAAACAGTTCCCAGTTCCCACTTAGGTCAC
GTGATAATGTTGGATATTAGTAGAAAAATCTTTTCAGAGAGAGTGGTGAGGCATTGACACAGGCTGCCCA
GGGAGGTGGTAGTCACCATCCCTGGAAGTGTTCAGGAAAAGGGCAAATGTGACACTGAGGGACGTGGTTC
AGTGGGCATGGTGGGGATGGGTTGATGGTTGGACTTGATGATCTTGGTGGTCTTTCCAACCATACTGATT
CTGTGATTCTATGTTCCTTTGGGGCAACATGGCTTAGGCAAGAACAGAGATGGCTGTTATGAACAAAGGA
TATGTAAAGGAAAGTTTAAAAAACAAAACAAAAAACAAAACAGCAGCAACAACAGCAAAGTGACACTAAG
GATGAAGAACTGCAAGTTGATGTCAGGAGGAAAAGTGAGCTAAATGCATTGAGTTTTAAAGAGAAGGAAC
TGATGCTGGATATCTGGATCTGAATAGTGAGAATTCTCTTTTGGGCCAAAAAAAAAAAAAAAGGATAAAA
GGATGAAAAATAGTTTTGAAGGGTTGGCTTTCTTGACAAACATGCCTACAGAGCAGTCAGAAAAAGGTGG
GCTCTGGTTTCCCTCTGTAGAAAGTGGAGATCCTCTCAATGCCACCATGGATCATGAGGGAGCAACATGA
AGCAAAAATATGAAAGCTTCCCTCATGTAGATGCTCTGGATGAATCATAGAATCGCCAAAGTTAGAAAAG
ACCTCCACCATCATCCAGGCCAACCATTCACCTACCACCAGTATCTCCCCAGTAAACCACGGGTCTTAGT
ACAACATCTAAATGTTTCTTGAACACAAGAAGTGCACAGGAGAAGACAGATTAACTGGGAGCCCAGTGAA
GGGCACAGACTGCTAGTAGGTGGATGGGTCATTGTTAAACCCTCAGGGATGATTTACTCGTTTCCCTGTA
GGATGTCTGCAATTCATAGAATTATAAAATGGCTTGGGTTGGAAGAGATCTCAAGGATCATCAAGTTCCA
ACCCCTGTGCCACAGGCAGGG
>MSTRG.52.1 gene=PODXL
GGCGGCGGAGGGGGCAGCGGGTGCGGGGCCGGGGGAGGGCAGCGGGAGCCCAACGGGGAGAGCGCCGGGA
GCCGGAGCGGGGACGGCCGCACAGAGCACCATGCGGGCACCGCTGCTGCTGCCGCTGCTCCCGCTGCTGC
TGTTCGGTGTCAGCTCTGGCAATAATGATAAAACTACACATTCGACCACAGTGAGTCCAGAAACAACTAA
GCAGATCACCACTATTACAGTCACCACCAGCCAGGTGCAAGGGAGTATCTCTGCAAGCAAACCAAGCAGC
ACAGCTCCCACCGCTGTGATGTCCTTCACCAAAGCTCAAGAGGCAGCCACTTCAAGCAAACAACATGACT
CTTCAACATCATCCATCCCACCACCATCAACCAGCATCACCCCCAGCATCATCACTACAAGCCCACAGGG
AAAAACACCATCCACTCCTGCATTGACACACACCCCAGATCAAAACACCAAGACCACAGGCAGACAAGAT
GACACATCACATGTCTCAGTGGCATCAACCAGTGCATCTCAGCAGGTCAGCTCTTCAGCCAGCGCCGCTG
TCCCAACAACCACCTCTGCTGTCACCTCCAGTGCTACACAGCAGAAGGTGAGCCCTACAGACAGCTCAGA
AATCTTACTCAAACCCAGTGCAAGTCCTAATTCCACTCAAGTAACCAGCCCTTCACGCACCCCAAAAGGC
TTCCTGTCTACTGTCACAACATCTCCACACATAGCAGACAATGGAAGCACTGCTTTAAACCAGTTGAAAA
GTACTGTGTCAAGTTCTGAAGTCCCAGTGAGCAGCTTTTTGGACAAGGACCACAGTGTCTCTTCTTCTAC
ATCTGCCACCAACCAGCATCTCTCACTTTCCAGTCATCGTCCCACTTCTCCAGTCCCGAAATTTGAATGT
TCTACCCCTCATAGTGGATCCGTGCCCTCTACCAGCAGTAAAACATCTCTGTCTTCGCCATCTAGCAGCA
CAAAGAATGCCACAGTCACAACCACCATGACAACTGCTAAAGCAGCATACACAAGCCAGGGAGATGGATC
TGTGACACACAAATCTGGAGTTACTGCTCAGAGCCCCACCAGTGCACCACTGCCAACACCGACCCTGAAA
GACCACATGAAGAGCAAGAGTCCTGACCAGACACACTCGAATGTTTCTCCCCCAAATGAGGTGATTTGTG
AAGACCAGATAGGAGAGGTGCGGCCCATCCTAAATCTGAAAGAAGAGAAAACTTGTGACGACTGGAAGAA
AGCCAGTAATGAGGCCTTCTTCGAGGTCTTCTGCTCAGGCAGGCGGCACGCATTCAACAGCACGAGAGAC
AGGTGCACGGTGAAACTGGCCTCCTCCAATCATCGTCGCTGGGCTGTGCATGTCATTGTGCATCGCGTTC
TGGACCCTGCAGCAGTCTTTGAAGAGCTGAAAGAAAAGAGGAATGAGTTAGAGAAGCTTGGCATCACCAA
CGTCACCTACCTCAACCAGGAGATGGAGGAAGAGATCAAGGATCAGTTCAGCACACCCCTCATAATCACC
ATTGTCACCCTGGCTGGCTCCCTGCTGCTCATCGCAGCAATCTACGGCTGCTGTCACCAACGCTTCTCCC
AAAAGAAGAGCCAGCACTTCCACCCTGATCTCCCCGGGTTTGATGATGGACGTGCCATCCTGATCTTTAA
TCGCCTGACAGAGGAGCTACAGACAATGGAGAATGGCTACCATGATAACCCCACACTGGAGGTGATGGAA
ACGGGCTCTGAAATGCAGGAGAAGAAGGTGAACCTTAACGGGGAGCTGGGGGACAGCTGGATCGTTCCTC
TTGACACCATCATGAAGGAGGACCTAGAGGAAGAGGATACGCATTTATAGGGTGCAGGATTTGAGCAAGC
AAAAAACAACCCCCTGAAACACCTAATCCCTTTCCCTAAAAAACAGAAAACAAACATAACCCTCCTGTAC
ATGTACACAATTCCAAAGGAAGGCAGAATTCCAAACAAACCCCAGAAAACCCCTTGTGAGCTAATCACAG
CCACCACACAGGGTGAAGGATGGAAGAGAAGGACACAAGAAGACACCTCCATGGCACATCACCAACATGA
CACAGTGGCCACATCCAGTCCAGCAGCTCTGTCACCCATGGGTGCTCCTGGGGACCTGTCCAGCAGATTG
GCCAATCCTAGCAGGGATGGCTTTGCTGCTCTGCTCTCTCCAAACAGGGATGCTTGAGGCTTTCTAGCAG
CAGGGATGCTGTATCCCCTCCCGTTCCCCAAGTGCATCCTCCAGCTTCCAAGTGATTCGAAAAGTAAAAA
GAAATGTAGTGAGGATGGGAGAGGGAGCACAGCTTGTGATAGCCAGCTGGCACTTAGAAGATAGAGCTAG
AAAAATCCTCTGGCCCATGCTGTTTAATCATCGTCCTCCCCTACAGCTCCCTTGGAAAACACCCAGGGAC
TGAGCACAAAGAGCTGGAATGCTCCATTTGCTCCTTTCTTATCCACTTTCCATCCTCACCCAACTGCTCT
TTAAAAATGCACACTGGCCACACTTTATGGCATAAGCAAATGCATGCATCCAGGCATGGCTGGACTGGGG
GTGTTGAGGCCAAATCCCACACTGCCTTTGTCAGCCCCACAAAGGGCTGGGGCAGGTTCTGGTTACAGAC
CAGAAGAGATGAAGGGGATAGTGCAGCACCTTCCAGTGAGAGGGAGAGGAAAAGGTGTCACTCCTTGATT
TTGTATCTCTAAGGGAGTGTTTAATGAGACAAAGACCAACCGAATGCTGTAGGTGGTTTTGGTTGTAAAG
GAGCCCAGCTGTAACACAGACCAGTTCTATGGTTGCATTTAGCTACGGAAGCATCCGATCACCTCCCAGT
AGTGATGCAGCACACCCATTTTCTCCTGAGGCTGGTGCTGATGCGTGCAGCGATGCTTTGTTCTGGCAGC
GAATTCTGTGCTCATGTTGTCTTGTGCTAACTACAGAAACAATACAAGAGCAGCAGAGGTGTGAGCCAGG
TAACTTGGCTGCAGTCAGAGTTTTCCATCCGTTCAGCTCTTGGTGTTTCCTCTCCATGAGGTTGGTGATC
TCCATCCTCATCCTCAAGGTTTTCCTCTTCAGAAGTACTTAAAATAGCAGACATCTGTGAAGAAGCCTCC
AGCAAGGCTTGTACTGAACCTCGGTTTCCTGTCAAGGTCTCCCTTTGCGATAAATCTTCAAAGGGAAAAA
AAAAAAAAAAGGAGCAGAAAATGGCTGGACTAAGGCCATTTGTGGATTTCCCATTCCTGCCACAGTTCCT
CAGTGGCTCTAGAAGGAGAGCTTCACAGCAGGCAGTCTGGTGTGGAAGGGACCTGAAGTCCCTTGGGTGA
GGGCATCTCCTGTCATCTCATGCATCATCACAGCACGCCGAGGTTGGAACGAACCTCTGGGTTCATCTGG
TCTAATCCCTGCACCAGCAGGGACACCCAGAGCTCTGCCCAGGACCACGTCCAGGTGGGTTTGAAGATCT
CCAAGGGAGAAATGCTCACATTGAGGTGCTGTGCAGCAAATCCACAGCAGTCCTGGTGAGGCAGAGGAGC
TCCAGGTCAATGCAATGGAGAAGCCATTCCTAAGGCTGTCCCAGAAGATGGGCAAAGATAAAGAGGTGAG
GAGAAATGAAAACAATGGCAAAACTCTGCTCTAGCTCATCAGAGTTGCTCACAAATAGAGTGGTCAGAGC
AGCTTGCTCAGCTCCAGGACAGAAGCTGGCAGAAGATGCATCTTCTCCCATGGGCCAGCTATTTTCCTTC
TCTCCCGCACTGAAGGACATAGTTGAAAGCGTTCAAGCCTATCTATTTTTGTATGTAAATATTACTGCTA
TTCATTAGCAATGTATTCCGCACACTTCACTTATCTGTGCACTGCAGTACGGGGAAGCAATTTTGGAGGG
GGAAAATTAAAAAACAAAAAAAAAATACTAAAAAAGCTAAAGGCCTGTCTGGTAGGGGATTGCAACTCAA
CAGATAGCAGGAGAACATCTGATGAAGCTGCTCGGATAACCCCATGCTGCTGCACGTCAGCATCGTGTTA
ACATTGGCAAATTGGTCTTGGGGTGGGCAGCAGCACGTTCAGCTCTTAATGTCCAAACCAGCCTTAAGGA
ACTGCTCTGGTTGTTTGTAATGCTTTTGGAAGCATGTTGCTTCCCAGCTGCCCAGGATGGGTCTTTGGAC
TCATATTTCTGTCCTTAGCATAAAATAAAAGCAGTACGTGCCTAAGGTCCCCTTCCAGTGAAGAGATGCC
AAAGTGCTTTAATGAATCAGGTCCAAAGACTTTCCCAGAGAACCCTATGAAGGCTTGAAATCAAGCAACC
TTAAATCTTTCAGAGCAGAGACCGGTGGAGATAGTAACTGCTCGGCAAGTGCTTACAGTGATTTATATTT
GAATAGGAATTGTACATTTATTTATTTTTCCAGACACCATATTTTTAAACCACTAATATTTTATAGTAGA
TTTTCCTTCCCCTATTTAAAGAACTATTTCCTTGGGAAAAAAAAAATAATAAAGTTTTTATGTTGGTAAC
ATTCTTTTTGCAAAAAAATAAAACATCAGGTAGGAAATGCAGCATCTTCAGCCTTAACAATTCCCTTCAT
AGACTGTAGCCACAACTGTTAGACCAAAAAGATCTACCCATGCATTTCCTCCCTGCCCCTCTCTCCTTCC
CCTTGCTCCTCTTCTCTTCCCCAAAATAGCTTTAACACCCAATATGCTGTACAAGGACTATTACCTTTTG
GTAAGACTTTTGTAAGCAGTTCAGATGTTCTTGCAAGAGACTTTTCTATTTGCAGATTCACAAGGAGCAT
GTAAATACTTTAGGACCATTTATCTCCCACTCACAGTGCCATGACCCAACCGAGCAGGTTGATGCTGCGT
CTTGCCTACAGCCGAAGATGTAACCCACAATGGGCTGCAGAAGGAGAACCTATTTCCCGAGGCAGCTATC
CATTGAACCTTGCAAATATTGTAGAGCTCTCATGTACTGTATAGCAGCATCTCTCGTGGGGACAGGAGTC
TGATTTACACTGGAATTTAATGAGGAACTGGATTGTAGAGATTATTCTTGCATTTTCCTACAAATATATT
TTGAAAGCATCATGTATTTCTGTCAATAAACATTCGTATGTAAGAGA
>MSTRG.52.2 gene=PODXL
CGGGGCCGGGGGAGGGCAGCGGGAGCCCAACGGGGAGAGCGCCGGGAGCCGGAGCGGGGACGGCCGCACA
GAGCACCATGCGGGCACCGCTGCTGCTGCCGCTGCTCCCGCTGCTGCTGTTCGGTGTCAGCTCTGGCAAT
AATGATAAAACTACACATTCGACCACAGTGAGTCCAGAAACAACTAAGCAGATCACCACTATTACAGTCA
CCACCAGCCAGGTGCAAGGGAGTATCTCTGCAAGCAAACCAAGCAGCACAGCTCCCACCGCTGTGATGTC
CTTCACCAAAGCTCAAGAGGCAGCCACTTCAAGCAAACAACATGACTCTTCAACATCATCCATCCCACCA
CCATCAACCAGCATCACCCCCAGCATCATCACTACAAGCCCACAGGGAAAAACACCATCCACTCCTGCAT
TGACACACACCCCAGATCAAAACACCAAGACCACAGGCAGACAAGATGACACATCACATGTCTCAGTGGC
ATCAACCAGTGCATCTCAGCAGGTCAGCTCTTCAGCCAGCGCCGCTGTCCCAACAACCACCTCTGCTGTC
ACCTCCAGTGCTACACAGCAGAAGGTGAGCCCTACAGACAGCTCAGAAATCTTACTCAAACCCAGTGCAA
GTCCTAATTCCACTCAAGTAACCAGCCCTTCACGCACCCCAAAAGGCTTCCTGTCTACTGTCACAACATC
TCCACACATAGCAGACAATGGAAGCACTGCTTTAAACCAGTTGAAAAGTACTGTGTCAAGTTCTGAAGTC
CCAGTGAGCAGCTTTTTGGACAAGGACCACAGTGTCTCTTCTTCTACATCTGCCACCAACCAGCATCTCT
CACTTTCCAGTCATCGTCCCACTTCTCCAGTCCCGAAATTTGAATGTTCTACCCCTCATAGTGGATCCGT
GCCCTCTACCAGCAGTAAAACATCTCTGTCTTCGCCATCTAGCAGCACAAAGAATGCCACAGTCACAACC
ACCATGACAACTGCTAAAGCAGCATACACAAGCCAGGGAGATGGATCTGTGACACACAAATCTGGAGTTA
CTGCTCAGAGCCCCACCAGTGCACCACTGCCAACACCGACCCTGAAAGACCACATGAAGAGCAAGAGTCC
TGACCAGACACACTCGAATGTTTCTCCCCCAAATGAGGTGATTTGTGAAGACCAGATAGGAGAGGTGCGG
CCCATCCTAAATCTGAAAGAAGAGAAAACTTGTGACGACTGGAAGAAAGCCAGTAATGAGGCCTTCTTCG
AGGTCTTCTGCTCAGGCAGGCGGCACGCATTCAACAGCACGAGAGACAGGTGCACGGTGAAACTGGCCTC
CTCCAATCATCGTCGCTGGGCTGTGCATGTCATTGTGCATCGCGTTCTGGACCCTGCAGCAGTCTTTGAA
GAGCTGAAAGAAAAGAGGAATGAGTTAGAGAAGCTTGGCATCACCAACGTCACCTACCTCAACCAGGAGA
TGGAGGAAGAGATCAAGGATCAGTTCAGCACACCCCTCATAATCACCATTGTCACCCTGGCTGGCTCCCT
GCTGCTCATCGCAGCAATCTACGGCTGCTGTCACCAACGCTTCTCCCAAAAGAAGAGCCAGCGCCTGACA
GAGGAGCTACAGACAATGGAGAATGGCTACCATGATAACCCCACACTGGAGGTGATGGAAACGGGCTCTG
AAATGCAGGAGAAGAAGGTGAACCTTAACGGGGAGCTGGGGGACAGCTGGATCGTTCCTCTTGACACCAT
CATGAAGGAGGACCTAGAGGAAGAGGATACGCATTTATAGGGTGCAGGATTTGAGCAAGCAAAAAACAAC
CCCCTGAAACACCTAATCCCTTTCCCTAAAAAACAGAAAACAAACATAACCCTCCTGTACATGTACACAA
TTCCAAAGGAAGGCAGAATTCCAAACAAACCCCAGAAAACCCCTTGTGAGCTAATCACAGCCACCACACA
GGGTGAAGGATGGAAGAGAAGGACACAAGAAGACACCTCCATGGCACATCACCAACATGACACAGTGGCC
ACATCCAGTCCAGCAGCTCTGTCACCCATGGGTGCTCCTGGGGACCTGTCCAGCAGATTGGCCAATCCTA
GCAGGGATGGCTTTGCTGCTCTGCTCTCTCCAAACAGGGATGCTTGAGGCTTTCTAGCAGCAGGGATGCT
GTATCCCCTCCCGTTCCCCAAGTGCATCCTCCAGCTTCCAAGTGATTCGAAAAGTAAAAAGAAATGTAGT
GAGGATGGGAGAGGGAGCACAGCTTGTGATAGCCAGCTGGCACTTAGAAGATAGAGCTAGAAAAATCCTC
TGGCCCATGCTGTTTAATCATCGTCCTCCCCTACAGCTCCCTTGGAAAACACCCAGGGACTGAGCACAAA
GAGCTGGAATGCTCCATTTGCTCCTTTCTTATCCACTTTCCATCCTCACCCAACTGCTCTTTAAAAATGC
ACACTGGCCACACTTTATGGCATAAGCAAATGCATGCATCCAGGCATGGCTGGACTGGGGGTGTTGAGGC
CAAATCCCACACTGCCTTTGTCAGCCCCACAAAGGGCTGGGGCAGGTTCTGGTTACAGACCAGAAGAGAT
GAAGGGGATAGTGCAGCACCTTCCAGTGAGAGGGAGAGGAAAAGGTGTCACTCCTTGATTTTGTATCTCT
AAGGGAGTGTTTAATGAGACAAAGACCAACCGAATGCTGTAGGTGGTTTTGGTTGTAAAGGAGCCCAGCT
GTAACACAGACCAGTTCTATGGTTGCATTTAGCTACGGAAGCATCCGATCACCTCCCAGTAGTGATGCAG
CACACCCATTTTCTCCTGAGGCTGGTGCTGATGCGTGCAGCGATGCTTTGTTCTGGCAGCGAATTCTGTG
CTCATGTTGTCTTGTGCTAACTACAGAAACAATACAAGAGCAGCAGAGGTGTGAGCCAGGTAACTTGGCT
GCAGTCAGAGTTTTCCATCCGTTCAGCTCTTGGTGTTTCCTCTCCATGAGGTTGGTGATCTCCATCCTCA
TCCTCAAGGTTTTCCTCTTCAGAAGTACTTAAAATAGCAGACATCTGTGAAGAAGCCTCCAGCAAGGCTT
GTACTGAACCTCGGTTTCCTGTCAAGGTCTCCCTTTGCGATAAATCTTCAAAGGGAAAAAAAAAAAAAAA
GGAGCAGAAAATGGCTGGACTAAGGCCATTTGTGGATTTCCCATTCCTGCCACAGTTCCTCAGTGGCTCT
AGAAGGAGAGCTTCACAGCAGGCAGTCTGGTGTGGAAGGGACCTGAAGTCCCTTGGGTGAGGGCATCTCC
TGTCATCTCATGCATCATCACAGCACGCCGAGGTTGGAACGAACCTCTGGGTTCATCTGGTCTAATCCCT
GCACCAGCAGGGACACCCAGAGCTCTGCCCAGGACCACGTCCAGGTGGGTTTGAAGATCTCCAAGGGAGA
AATGCTCACATTGAGGTGCTGTGCAGCAAATCCACAGCAGTCCTGGTGAGGCAGAGGAGCTCCAGGTCAA
TGCAATGGAGAAGCCATTCCTAAGGCTGTCCCAGAAGATGGGCAAAGATAAAGAGGTGAGGAGAAATGAA
AACAATGGCAAAACTCTGCTCTAGCTCATCAGAGTTGCTCACAAATAGAGTGGTCAGAGCAGCTTGCTCA
GCTCCAGGACAGAAGCTGGCAGAAGATGCATCTTCTCCCATGGGCCAGCTATTTTCCTTCTCTCCCGCAC
TGAAGGACATAGTTGAAAGCGTTCAAGCCTATCTATTTTTGTATGTAAATATTACTGCTATTCATTAGCA
ATGTATTCCGCACACTTCACTTATCTGTGCACTGCAGTACGGGGAAGCAATTTTGGAGGGGGAAAATTAA
AAAACAAAAAAAAAATACTAAAAAAGCTAAAGGCCTGTCTGGTAGGGGATTGCAACTCAACAGATAGCAG
GAGAACATCTGATGAAGCTGCTCGGATAACCCCATGCTGCTGCACGTCAGCATCGTGTTAACATTGGCAA
ATTGGTCTTGGGGTGGGCAGCAGCACGTTCAGCTCTTAATGTCCAAACCAGCCTTAAGGAACTGCTCTGG
TTGTTTGTAATGCTTTTGGAAGCATGTTGCTTCCCAGCTGCCCAGGATGGGTCTTTGGACTCATATTTCT
GTCCTTAGCATAAAATAAAAGCAGTACGTGCCTAAGGTCCCCTTCCAGTGAAGAGATGCCAAAGTGCTTT
AATGAATCAGGTCCAAAGACTTTCCCAGAGAACCCTATGAAGGCTTGAAATCAAGCAACCTTAAATCTTT
CAGAGCAGAGACCGGTGGAGATAGTAACTGCTCGGCAAGTGCTTACAGTGATTTATATTTGAATAGGAAT
TGTACATTTATTTATTTTTCCAGACACCATATTTTTAAACCACTAATATTTTATAGTAGATTTTCCTTCC
CCTATTTAAAGAACTATTTCCTTGGGAAAAAAAAAATAATAAAGTTTTTATGTTGGTAACATTCTTTTTG
CAAAAAAATAAAACATCAGGTAGGAAATGCAGCATCTTCAGCCTTAACAATTCCCTTCATAGACTGTAGC
CACAACTGTTAGACCAAAAAGATCTACCCATGCATTTCCTCCCTGCCCCTCTCTCCTTCCCCTTGCTCCT
CTTCTCTTCCCCAAAATAGCTTTAACACCCAATATGCTGTACAAGGACTATTACCTTTTGGTAAGACTTT
TGTAAGCAGTTCAGATGTTCTTGCAAGAGACTTTTCTATTTGCAGATTCACAAGGAGCATGTAAATACTT
TAGGACCATTTATCTCCCACTCACAGTGCCATGACCCAACCGAGCAGGTTGATGCTGCGTCTTGCCTACA
GCCGAAGATGTAACCCACAATGGGCTGCAGAAGGAGAACCTATTTCCCGAGGCAGCTATCCATTGAACCT
TGCAAATATTGTAGAGCTCTCATGTACTGTATAGCAGCATCTCTCGTGGGGACAGGAGTCTGATTTACAC
TGGAATTTAATGAGGAACTGGATTGTAGAGATTATTCTTGCATTTTCCTACAAATATATTTTGAAAGCAT
CATGTATTTCTGTCAATAAACATTCGTATGTAAGAGATTCATTTCTTGGCTTTGTGGAAAATGTGTCGTG
GGGGAAGCAGAGCTTGTGGTGAAGAGCCATAACCAGTTACATGCATAACCACGCGCAAGCTCGGTTGGAA
ACCCAGCATAGGCTTTTCATGGTTCTGTTGGCAAGAGCATGTGAAAACTTTTGGGGAGGGAAGGAGAAAA
GCCAGCCCAGACTTTCAGATAGCCAGCCTTGTAAGAGCTTCTAGTTCTGCCATGCTAAAGAAAGAATATA
GTGAATAGTGATGAAAACATTCCCTTAATTAAACAAGTGAACACCCAGAGGTGTGCGATGCTAAGCTGAT
CTAGGTGAGGGCAAGCTCCTAAGTGTCTCTAAAAGACTTTAATAAGGCCA
>MSTRG.56.1 gene=MSTRG.56
TAATGAAACAACATTGTGGGGAGTGAAGCATTAGGGCAGCGCGGGGCAGAGGGAGCGCGGAGGGGGCACG
CAGCCCCCCTCCCCCCCGGCCCGCAGCCCTGCACCTGTCTGCGAGCTCCATAGCGGGCCACGGGGGCGCG
GAGCGGAGGTTTTCAATGACCATTCTGTTACTGTAACCACCATGGATGCGAACGCTGTGGTGATAAAGGC
TTGCTATTTTCTCCTACTGGATTCCTCAAATCCAAGAGCTACTCAGCAGTTTCCAAGGCAACCACCTGTG
GAATAATTAAAAAGGATGAAGTGTTAGTGTGCCAGATGAACGGAATTCTTGCCTGGAGAGAGCACTTCAT
TTTCAGCTGTTCTGAAGAATCAAATGTGATTCTGCCAGCACAGTTCAGAGGACGAAATGATGTCTGAGTT
GCCATACAAGCATCCAGGGACAATCCAAAAAGTAAGTCAGTCAAACTAAGTAGTCTTTTTTTGATCTTAT
GTATAAAACATATATTGAGAAGACAATTAGTTTTCCTTCTTTCTTTGACTGTCAGTGAGGTGCATTTTGT
AGAGCTGTTTTGAGTTAGCTGGTTTCAAGTCTTGTGGCTGAGGGTGAGATGCATTTAGTAGATAGTTTCT
CATTGCTGTGTCAAGATACTGCTCAGGACTGTGTCCTGTAATTTCATTATTGCTTTTCTTAGAGCCCTGA
TGGCCCAAAGATGTAGAGAGAAGAGGTTTGTGGGGAAACATGTTATCTTAAGTCATTTCTGATAAAACTT
AAGGATTCAGAGGAACCTGCAGATATGTAAGAAGGGTGAGAAAGGGTTTGGAGGTTACGAAAACATGAAG
TTCTTCATACTACCCGTCGGTGTAAGGAGAATTTTAAACTTCCTTTAAGACTGATAAATATTTTTGAATA
TATTGAGAACGTTTATTTGGAGTACTGTATGTGTTTGCAGTTTAGCACAGGAGTTTCTTCCATTGTGGTC
AGTGAAGGAAAACACTTTTCGATGGTGCTTCAGATAGCAAGCCCTACAACTCATCTTTCTGACCCACTTG
TATTAGTTGCTGGGGATGTGTGCTTTTAACTGTCTTAAACAGACCGCATACTACATGATTAAAAACATCT
ACCCAGCAGTTAGAATAATACCAGGTTTTTTTATTACGAATTTGGTTTCAAAGTGGCCTAACAAGTGAAT
TCATTAAAAGATCGCATGAGGTTTTCTGTGTATTGTTGAGTCAAATGATCTGTGTCTGCAGAACGCATCT
CAATTTATTTCATTATGGGATGAGTATGTTTTTAAGGTGTAGGTTTTGATACTGTTGATGCCTTCAGTTT
GTCAAACAGTCGTGTGGTTCTTCATTATTTTTCTATTAGTCACGTGAATGTAATTTTACTATCTATGTTT
TTTTCGTCTAATAGTGTAGGCAGTTTTACAGACTGTCTTTTTAGAGGCACTTTCTATTTAAAAGAAAAAG
AAACATTAAAAGAAAAAGTGGTGTGAAGAAGCATGTGTCAGGCATATGCAATTCCTCCAGCATCATGTTT
TCCACACTGATTTAATAGCTGTTGATTCTCTTCAAATGTTCTTGTTTCCAAGACCTGTTTTACAGTAATA
AATCTTCTTGGCTGTAAAATTCTTGAAATGATTCAGTGGGATGATTGTTTCCTTAGCACATTCCCTGAGT
GCTCATAGTTAAAAATGGAAAAGTTCCTAAGCGGGTCATTTTTTTTCCCTGCAATATGTGTCGTCGATTC
TGAAAACTACGGTCAATACAATCACCTGTGTTGGCCCTGGCAAACCACTGTTTGCCTCGTGCTCCTCACT
ATCCTGATTTCTCTTGGTAAATTATGGTAAGTTTTCTGCTGGAGTGCCGTGTTGAACTATGTTAAGAAAT
GCCTAGCTGGACAAAGGGGGGAAAAAAATGTTGTGGCATGATTTGATACGGGTCTTCATTTAAAAAAAGT
AGAAAAAACTTACTGAAATTTATACTTATTGAAATTTATACTTAGTTTAGTAATGAAAATTGCTAAGGGC
TTCCTTAATTTCCCTAAGCATTTGCACACGAGGCTGGTGGAAGGTGTGGTGTGTGCAGCAGGCTTTTTGA
CACATCGTAAGAAAAGATTCATCCAGGATAGTTTTTAACATCTTCCTTCTACTTACAGTCAGTGCCATTT
GTAGTTTTTAGGTTCTGAAGATACATGGAAAGTCCCCCAACAGTGAGCTGCTTCAATATGTGGTCTGTTG
TGTTGTCAGCTTGCATTTTATTTGGGTTTGCCATCAGAGTATCTTTTGGAAACTGCAAGCTCATATGTTG
GAAAAATCCAAAATGAATGCTGAAGTCATTGATGTTGATTGCAATTTAATAAATCATCAGACATGCAAGG
GTGATAAATTTTGTTATGCTTGGTCTGTTTGTCTCCAGAGGGTGGCCAAACATTGTATAATCTCTGTGGC
TTTCTGACAGCTGGAGAAGACTGTTAAAATCAGCACTTAGTTACTGGGAGCAGATAGGAGGCCTGTGAGT
TCTGTCTATTGGGTTTGCCAAGGCAGGCCATTCAGTAGCTCATTGGGAATGTCATGTGTGCAAAGACAAG
GGAGAGGTGCATTTGCCAAAATTCTGCACAGCTGGGGGATCTTCTTTGGATGAGAACGCCATGTTATACT
GTGAAATACAGAATACCTTGGTCTTAAAATCTGTAGCTTTCCAAAGTACTGTTGTTTTTCTGATGTTTTC
TTTGCTCTTCTCTCAAGGTTTTTAGCAGATGTATTAGATCTGTTCTTACCTTTGTTTTGAGGAAAAAAAA
AGATCCTTGCATTTGTAATTTCATATAACCAGTGCGTTTTAATCAGGTGCTTTCATGGCAAGGTGTAAAC
ATTACTGTTTTCAATCTTGTTCTTTGTAGTAATGCAAAATATCCTTTCTTGTATTTGTAGCTACTGTTAG
TTACAATAGGGAACAACTTCTTCACTTGAAGGTGGGCTTAAAAAATGTTGAAATCCCACAGAGTTTAAAT
AAGAATGCCATGTTTTGTGTTGACTCATTCTTGTTAATGACTTGTAGAAGAAAAGGTAATACTGGGGACC
ATTTTTCATGAGTGTATGTGTATGCACACTTTCAGAGTCAGCAGAAGTCTTAGCTGTCATAGTTCTCTTT
TGAACTGTTGATCAGTTATGTCAAGACCTGGGTGGTCTAATAAATTGACAGGGTGATGGGGGAGCCCTTT
CTCAGCAGCTCGAGTTCAGCTAACTTGGGTACCTTTGAGAAAGACTCTTAGTTTTGATCTTCACTTGCAA
AGTGAGGAGACCATGCCTACTTTAGACCTAATACACATCAGCATTTTGACTTTTCAGAAGCCTGACAGCA
GGCATCAGGAGAAAGCCTGCTCCTTGCACGTGTGCAAGCAAATGGATTTCATGGGATGATGTGTGCCATT
CCATCTGGCAGCTGAGGACAGTGAATGATAAGGATGGTTTGCAGAGAAGAGTACAGCCAGTAATGGTCAA
GAAAAGCCGTTTTCCTCATTAGACATTTGTCATCTTATAGGGAGATTGACTAGCATGTGGCACAGGGGGG
AAACAAACCACAAAGAGGTCAGTGCTATTGGACGTGTGTGAAGTAGCCATTAACATAGGCAGTAAATATT
CAAAAAGAAACTCTTCATTTGACAGTGCAGTCTTCTAGATGACTTGAAAAGATAAAAACGCACCGTATTT
TTAAAAGAGCACTTTTAATTTTTGTCAGATGTGAAAGTACCTGTAAGTTTAATGTGTGCTTTACAAATAG
AGCAGCATGCTAGGGCCAGTTAGTAGATTTGCATTTTATGAGTTGGCTGTGGTGTAATGGCTTCATACAC
AAAATTCAGGCACCACCATTAACACTGGGAAATTTTTATGCTCCAATATCACATGAATAGGAGTTGTGTG
GTGCTGAGTGCACTTCATTGGTGTAAACAATGGGCACTTAAGCAGTTTTGGATTCTCTGCCTGCAGGAAG
CAGGGTTCTCTCACCTTCTCTTCTCCTTTTTCATAGTAATTCAGCTGCTACACTGAGCAGAGCTTTCTGT
AATCCCACTCCCCTGCCCTGCAAACAAAACAAACAAAAGAAGTAGTACCATCTTGGAATGTTATGCAGCT
GTATTAAGAAGACCTGGCAGATATATATCAAGCTAAGTGATAAATGGCATGTGTTCCTGCTTTCCTGACC
TCTGTCTGTTAAATCAGTCTGCTTAATACTTCAAAACCTGCAGGTTTCTGAAGACTTCTGATGTTTGAAA
TGGGAAGACACCTGGCAGCAAAACCTTTTCCCCATATTTTTTTTCTTCTAATGACTTGCCTTATAAGCAA
GATAAAATACACTTGGTTTTGGACTTTCATTTAAAAACTGGAGTTAATTCAGAAGTTTATTTTTGGTGCT
TTGCAAGCTAATAAAATGTATGTTTGATAAATGAGCTGTTCGATATCTGACTTGCAGTGTTGTTCACTGA
TCCCTCCCTCAATTCTCTCCTGCAAACACATGCACAGACAAACACCCAGGGAGAAATGGAGGAATGTAGC
ATCTTAAATGCACCGTTACTTCTGTTTTTACAAGTGCCTTGATGTTGATCTCTTGATGTTGGTAAGAGTG
AGCAGTGGGCATAGGATGATCATTTTTAAACTTCTTTCTGTGGAGATGCTGGTTTAAAAAAAAAAAATCT
TATTTGAATATTTTTGCATTGATAACACCTTTTCTTAACACGAAACTCAGAGATTAACAAATCATTATCT
GACTTAATTTAGGTTTTATTTTCCCCTAACTGAGGTTGGTTTCTATAGCTCAGGGTTGGGAACCTATATA
TCCTAAAAGGCTATATATGACTCACAGCTGTTTCATACAGCCTATCATATTATTTTTTCACATTAAGAAC
AGTACTGACACAGTTGTTAACATATGGCCACAGCCTGCCAAATATGTTTAAAAGCCTTGACCCTTAGCTA
GAATAAGATTTCCCTGAAGTTGCTATAAATTGTTGTCACAACCTGTTTTCACTTGAAAAACCACCAAGAG
TTGGTGAGCCTTGCATGTGCTGTGCTTCTCCACTGTCATGGGATGGAGGGAGAGAAATCACTGCTCCAGA
ATTTAGACATTAAGGGATGCAGCCTGTTCAGTTTGAGCTCTGAAATCACTGTTCTGGCATTCTTGAGCTT
GCAGTTTTATTCATCATATTTATATTACACAGTTCTGTTTGTTTTGGGCTTTGAGTCTCGCATGAAGGTA
ATGGGGGTTGGGGGGGGGGGGGGAAATATAACACAGCAGGAAAAAGTGTCTTGTGAAAACACCAGATTAT
TACTGATTCAGTAGAGGTGAACATGCATTCCTTTCCATTCGTTTCAGCATCTCTGCGGTGGGACTGAGGT
CTGTCTCATCTTCCGTAGAAGAAATGCTTCCCCTTCCCTGTCACCCAGGCTCCTGTGGTGTCATGGCTCC
TGCCCTTTCACAGAAAATCATTCTCCTTAGTCCTACCCTCCAGAGCAGGTAGCTAACAGTTGAGGCTGGA
AAATTACCTTAGGACCCTTCTGGAGACAGTAAACTCTTGAAGAGGTCATCAGAGCCAAGTTGTCTTCTTA
GTATGGAACCAGCCTTCCTGTGGCAGGACAAGGTGGCACAGAGTGATGCAATGAGGAGATGAATGTCTTA
GTGGGTTTATCTGTTGCAGATGAATCAGAGATTTTCCGTCACTTGCGAATTTAAATGTTTATTGTTGCCA
TTAATCTAACATCAGAGTTTAAATACCTCACGTGGCTTTTAAAATACATGTCCTAATGTTGCTCATGTCC
ATATGAGCAGTAATTTGCCGTTAGATTCAAATTTAGGATTTTCTTCCCTTGTCTTTGATTTGAAACTGTT
AAATCTTGTATTCTTTGTATAGAGGGGGAAATAACTAGTGAGATGACATACAAAGATCAGGCAAAAATCT
GCAGAGATGGAGCTCAGAAATAATGCTTTAAACTGCATGGAAGACCTTGTGGCTGCAGTGCAAAGTAGGA
CTTTTAGAAACACTGTTTGCAAAAGCCAATAGGGAAAGCCACGAAACCTGGTTCTATTCCTCATCTATTG
TATAAACTTGAAGAACTTGCTTTGTAGTTTCCTTCTGTTTTCCTGTCACCAGTGAATGTTTTAATTGCTC
TTGTTAAAGCGCTTCAGCATAAATCTTGAATTGATATCCTTGCAGACTTAAATAAGTTTAATTACAGTCC
CTTTCCTCCTCACCCATGCTTTCCCAAAACAGGAATAACTGGACTGTTTTTTTTCCCAAATTGTACGATT
GACTGATGTGTTGCAGCTGCTGAAGGTAGGATTTCCTAGTACAGATATCCAGTGATCAGCTTCAGATTAA
GAAAACAATTGGATATGTGACGTCCCCAATTTTGTTAGGAAAGTGGTCTGGCACAAGGCATTTCCTTATT
CATTTTATGTAGCAAGCAGTCCTGTGCAGGCTGCTTTATGTTAGTGTTGTCTAACCTTACCCTCAACCAA
CTGGAGCTTGGTGCATTGTGGACAGATGCCTTACCTGTAGGCTACTGAAGAGGGAAATACAGTTTATATC
ACTAGAAAGCACTATGTCAGGCTCAGTGTTGTACTTGGCATTGTCTGTTTGCATGGCAAAGCACAGTGTT
CCTGATCTCCTCATCACATCCTTAGACTGCAGGAACTGCTGCAGCAGTGGACTGTCAAGAGGCACAGCAA
ATATCGCCTTTGGTGTGCCCATAAGCATTTTGGCCAGTGTTCTGCTTCTGAAAATAAAAGAAGTGAATTT
GAGCAGGCATTCGGCTCTGGCTTACCATTAATGCATTAATCCCTGGTGTGGGGCTGAGGAAGTAGCTCAT
AAAAACCAAAACTCGTTGGAATTTTGGTTCTGTGCTGCTTCATTGGCCTGGCTGCAGCTGTACCATGGTA
GGCATCTACATTCTGTCACTAAAGTGAGCACACTCTCCTGAAGAATGGGTACTGAGCACTGCTATGCTTT
GGTTCAGGGATATTAAAAATCATGCAGTGTGAATAGAAATTACCCTTTTTTTTTAATTAATGTATACATA
ATGCAGAAGAGATGAGACAAGGATTCCTTCTATCTGATTGGTCCTATTGCTGTCCAGATTTCCTTGCTGT
TGTCTTCCCTCATGCATATTTGGACAGAGATATCTCATCTTCCTTCTGTGATGCTAGAAATGCATGACTG
TGGAAACAACAAATTTTCTTGACCACTTTCTGCTTTTGAGAAGCCATTCCTGCTCTTTGAATCCAGAGCC
ATCCTCGTCTTTCCTGAAATACATATCTATAAGGAATTTATTTTAATTAGAGAGCTACAGGAAGCAGAAT
TCCCATCCTGTGGGAGTCTTGTATCCGATTTTTGTGTTTTGAATTGGTGAGCTTGGACTACCCACCCCAG
GACTGGCAGGCAGCCGAGCAGGAAGCTGGACGGACTTGTTGCCTTTCAAAGAGCATTTTGATGGAATCGG
CACATTTCCATGCGATCCATGTTTTGCAGTGTAAAGGTTGTTATGTTGGGATGTTACTTTGTGCAGTTCT
GTAGTTGCAGTTTTAACTAGTTACTTCTGGGAAATCGTTGGCTAATTTTTGTTGCTGTCAGAGTCTGTCT
TCCACAGAAACATGAACTCTCTTCTCACAAGGAAATCCACATGGAAGGATGTTCTCCTTCAACTGGTGTG
AAAGAGCACTCGATGCATATCAGTATAGATAGGTGAGCTACCAGACCTTATGTTCCCTGTCTATGTCTCT
CATGACAGTAACTGACAAAATTGGTGCTAAATGTTTCATATTTTCTTGTAATAGTTTTTGCTGGTGAAAT
CTAGGCCCTGCAGGACACAGTTCATGCATCTTTTGGTGGGGCCAGGTGCTAAACTAGGAGTGGTCAATGG
GGAGCCCAGCTCAGGGGAGGCCAGTTTAGCCTGGAGAGCAGTGTGGAAGTGCACTACATTAATACAGCTT
GTGCTTTGTCAGGACATTACTGTGCTCTCATTTCACAGAAGTCCTGCAAATAGAGCTTGGCAGCATGGTG
CACATATTTGAAGCAGTTTGTGTTGTCTTTTTAAACCATATAAATAAATCGCACTTGACTCTTCAGGTCA
TCAATCTCCTGCTCAAAGTAAGGCTGCGCATGAAACTAGATGAAGCTGCTCAATGCTTTTACTAATTGAA
AATCCCCAAGAACTGAGAGCTGGTAGCCTTTCTAGCCTCTTCTTCTACAGTTTGCTCATTTTCACACTGA
ACAATTTTTTCCTTACGTCTAATCAGAATTCACCTCGCTGCAGCTTGCAACTGTGGCTTTTTGCCATTTG
GCTGTGTGCTCCTGACAAGTTGTATGTCCTCAGTAACCCCCTCTAGGTAAGCAAGGGCGCTAATAAAGGA
TTTTGGCTGATAACAAGTGTTCTGTGTGTTGCAAGGATCCAGGAGTTGTCTTTTGAGAACGCTTCCTCTC
TTTGGGCATGGAAGTGGTAAGAAGCATCAGAATCAGATTCTCAAGATATAGCCATGTTATCAAATGACGC
TGGCATTTACTGGACTTCTGTAACATCTCATCCAACATTCTTCAAATCCACTGGCACGACTGAACTAGGT
GTCTAGCACTTAAGACAGATCTAACTCATCTTCACTCTATTTCTAGTTTTTTTAAATAAATGAATTCCCC
TCCTTAGGAGATTCTTTGCATTTTGAAGTTGTGAGCTTACGTTGAATCACCAGTTCAGCAGTTCAATGTA
AATAATTTCAAGTAGTGTCATAACTCAGTTGCTTAAGTAGTTGCTGCCTTCGGAGGAAACATGAGTGCAG
CATTGGTTCTTGGGAGAAACTAACCTAGTGGCTTTTGAGTATGTCCTGGGGATGAATTTGTTATTTATGA
AGCATTACAAATTGTATCATTTCAAATGAACTGGTCCTAAACGTAATTCCTTAATGGCTGGATACATCTG
AAAATGCAGGCAACTTTGTGTTTTTAATTGTTGGCTGTTGGAGCTTCAGTGTTTGCACAGTCACTGTGTG
AAAGCTGTATGCATAAATCCCTTCAGAGGGAAAACACAAAAATAACCAAGAACACCATTAGAAAGAAGAA
AGAAGGGAACTTTGCTGTCGTGTAATCAGTTTGTACAGATTTGGGCCTTCTTTTGTATGTATAGAGTGAC
TTCACTGTAGCCCATCCAGGGTCACAATAGTTAAGTCATTCCATAGAAATCAAAGGAGGTATAATCTTGT
GAAACCTGCTTAATAGGGAAAGCGTAGCCTTTGAATCTAGAAGCTGAACTGGCTAAGCAAACATCTAATA
TTGACTTGATTCCTTAGTCTGATTGCCTACCTTTAGACTTGGAGAGTAAAACTTATCTCTAGCAAAATGA
AATATACATCTTAATTATGTTTTTAACACATTTACCATCTTCCTAAAAAAGCATGTATGCCTGGTACTCC
TCTCCCAGTAAAAGGTAGCTGTTTCAACTCCCTCTGTGCTTAATGTTTTCTCCCAGCTTCTCTTCCAGTA
TTCAAGACGCATGGGGAACTGGAGGACTGATAATGTGGCTGTTAATTAAATAAATGTGCATTGAGATTCA
AGAGGTTAGAGCCTACAGGACTTAACTGCAAACTGTTTTTTTCCATACTCAAGAGGCATGAGTCAGATTT
TGCAAAGTGAGTCAAATCTATCCTTATATTCATTTGAAGACACAGTAATGGATGTAGGGTTTGAAATAGT
GTTACACGTAGAAATGGGTTATTACACTGACTGAGCTTGTAACGCTCTCTTGGTGTGGCAAGGGGATCTG
GATGGACCTCCGTGGTTGGGAATGTGGAAGGATCAGAAGTTCAGTCCCTGGAAAGAGTGAGTAGTCCTGC
AGCCTGGAGGGTGTGGAAAGATTTTTTTTTTTTTTTTTTTGTGGGATTTGCTCATACTTAATGATACTGA
TGAACTGTGGTTGGTCTTCAGCATAACGGCAGCATGTGAGGGTGGTCCCTGGGCTTTGAAGTGACTGTGA
GGAGAAACCTACTGAACACATCCTTGGAGATGCTTGTTCAGGACCTAAGCATGCTTGCAAGAAGGGCAGT
ATCCTACTAACGCCTTCTTTTAAATAAATCAGTTTATTTTTATTTTGCGTTTGTTCTCTCTATCTTCAAC
AGGGTGGGTAGTGTTCCCGGCAATCCAATAAAGCTGTCCACTTAGGTCAAATGTGCTGGAGCTGCAGCCC
TTTGACAGGATGTGACTCCTGCATGTTTGGCTGGCTGTGTCATGCACAAACACTCCCTTTCCTCTGGAGG
AATTACATGACAATTGAACGTAGAGGCACAGTCAACTTCCAAGGCTCTGTTTCTTCTGTGTTCCCATGTT
TCACCCTCCCTCTGAGAAATCTCTAATTTTGATTGTGAATCTTGACCAGGAAATGAATTTGATGGCTCCA
TTCTTACACGTCAGTCTTTGACTGGCCACAGTCAACATCCTAATATTGTGCTCTGAATTGTGAGTAATAC
CTCCTGTCTGGCTTACATCTTGAATGAAATGGAAGACAGGCATGAGTTTGGTTCTCCTATTCTTGTGTGT
AATCAATCTAGAAAGAATGCTTTAGATTTGCTTCGCTTCCGCATTTTTTTTTGTGAGGACCCTCAACAAA
TAAATGATGGAATTCAAATGTAGCAGTTCAAAGAACATCATTGCTGTTCCTTATTTGTGGTACAAAGATG
AGCTGGCAGCACCAGTTACATGGTTCCCTGTTACTCACAGCCCCTAGTAGGGCTCTGGCTGCTTTTAATT
CTGCCTGTAGCTCAAACAGCTCTGAGATTTGACTTTGAAGAACGCTGTGTTTTTAGCATTGTACAGTTTC
TAGGTTGTTCAGCTCTCCATTACCTTTTGTAGAGGTTTATGTTTTAGAAGGAAGTGTAGGAAGATTGGGA
TTCAGTGCTTTCTTTTTTTTTTTTTTTTCCCCCTAGTTTAATTTCTGCTAAAACTTTATGACACAGAGAT
GTAGAATAAGCTGCATATACTAGTTTATTTGTGCGAAATTTGGTGGTAGGTTACTCTGCTTGTTTGTCAC
ATGTCCTACCAGGATCCTAAGAGATGTCCCCAGCCCCAGCTCAGTGTGTCTCCAGCAAAGTGCTGCTGAC
TGCAAGTGGGAGCTCACAGCATTGAACAGACATCAGTTGTGCCTGCAGCCCTGGTGTTCAGCAGCACAGC
ATCTCTGTATCCAGCCAGTGTCTCTTCACAACTGCTGCTCTGGGTTCAGTCCTTGAGGTTTTACTCTGTG
CTCTTTTTACCCCTTTCCTAATTCCTCTCTTGAATGCCATCTGTATCAGTATATGGCTGCATTTCCACTA
TGCAGTCACCCTGGAGGCATTTTGTATGTAGGAATGCTATAGAAATTTTATAGACTACATAGGAACGCTA
TTCGTGGCCCGTGGTTATGGATGCCAGAGTACTCCAGTGAAGATAAGTTAATAAATGAGCACTAAGGTTT
GCTCAAGATTTCTTTAACAGAGACACTTCCAGGACAGCACGATAAACCCATCAGCCGTGTTATCAGCTAT
GTGTCTTACCTCTCAGCTATTTATCAGAAGTTCTTGTTGGACTGCTGAGTTAACACAGAATTCTGCAATA
ATTGCTTTGTTTTAATATTTTATTGCTTATTGAATGCCAGCATAATAGTTGAATCTGTCACTTTCAACTT
CCAGTCTACTGGAATACATGGTAGTATCACACAATTTATGTATGAAATTCACCCTGTTGATTCATGGTTT
GTTACTACCTAGTGTAAAATAGAGATGATCTTTCTGACCCCAGCCTCGTAAAGTGAATTATCATGGTTTC
CCCATCTGTGCATGTAATGTATGTGTTTTAGCAAGCGTTTGTCAAAAGGGTATTGAGTCCTTCAGTGCTT
AAGAGGTCACCTTATTAAAAGCGAGCCTGTACTACAACGCCTTTTTACTCCTTTTTTCCATTTCTAGGTC
AGATGATTCAGGTTTTCCTCAGTGCTTTTAACCTTGTGCCATCTGAGCGGCTTGCTTGAGGGGCAGCAAT
GCTTCTGACAAAACTCTACCTTCAGTAGGATGGTTCTGTTTCACTGTCTCGTTTTCTTCTGCAATTTTGA
CTCTTAGTTTCTTGCCCTTTCTTTTGTTCCTTTGTTTTTTCTCAGGACTCAGCTAGTATCCTAATGAGTG
CTTCTCTTCAGTTTTCTTTACCTCTCACATTTTCCTCTCTTAGCGTAGAAGTCCATACTTGAACTAGGGA
AGAAAAACAAACCAGCACAGGCCTATGGCTCTTGCCATCCATCAGCTGTTATGGAAATGTAGACATGATT
GCTAGTGACAGGACAAAAAACAGAGTATTGTAACGTTTCTTATTCTCACTTGAACAAAAAATTCTCTAGC
TTGCTGGATGTCACCTGATTGTATTTTGTTTGTATTTTGAAGGTTCATAACCTTCTGTTGTGAAATAGGA
GAGCATTCCCAGAGCACTTGCGGATCATGCTACTTTTCAAGTACCTAAAATAGACTTTAAAACACTGTTA
GGAGTGTGAAAGCATATGGGAGCACGCAGGTAGCTGTCTTGTTTGGGGGCAGAGCAATTGGAGAAGGGGT
GGCAGAACTGTGTTTAAAGCTATTCTGCCTTGATCCTGCAGTGCTCATCCAGTAGAGAAATTCTGCATTG
ATGAGATCTTTGCTGGAGCAGTTGCTGTATTTGGAAAGCATGAAGTAATTCAGACTTTAAAATTTGTTTT
GTTTTGAATTGAAGGTGATGGGCTTGCATGAAAGTTACGTTGGTGTAAATGAAAGCTGAGTTTGGTCCTT
TCTGTTCTGTGCTTCTTAGCCACGTGATACGTTTCCATAAATCATGCACTTGAAAGGTTTTCTTGCTTCC
TGCTTTTACCAGTCAGATCATATAAAATGCAGATGAACCGAGCTTCTGGTTTATAAGCCTCAGCAGAGCA
CCCCCTCCAAATCCCCTTCTGTCACACCAGCCCTGCTTCCCCTGTTTGAAAAGGAGATAGCAAGAGTGAC
TAACTGAAGCTACTACAGTGGAGTTTTTTGGTCTCCTCCCTTTCTTATTTTGACCTGTACTTTGCTTTCG
TTATAAAGTGAACGTAGAAATTACCCGGTGGGAGTGGTGAAACTGCAGCAGAGAAACAAAAACTATTTGG
ATTCTCCCGAAAGCTATTCATTCGCTTGCTCTTCTTTTTATTAACGGCTCGAAGCATGCAGCTTGTCTTG
TTCTGACTACGTATCCCTCAGCAAGAACGGAGGTAATTCTTTGAGTCTCTTTCCTTTTCATAGTGCTTCA
GTTTTATATCAGACAAGCTTTTTATGTTTTTATCATTATCTGTTGTTTCAACTACTTTAAATGTGTACAC
ACAGCTCTAAAGCCGACTGATGGGCATATTTCTGTCAATCCCAGTAAGTTCCAGTAACTTTTTAGTGCAT
AGGAAAATGGGGCTTTAGTTTCAGATGCAGGCTATGCAAGTGAGAATCACAGCTTTCTCTGCAGAGGGTT
GCAGAGCTGTTCCAGCAGGCATCAGCAAATCTGCAGCCAAAATTCAGTATAGCGAGTTTTTGTTTTAATC
ATCGACGTGTACCTAAATGAACATCTCTCTGTGCTGTTGGTAATGCCAGCACTTCTTGTGCTGGGAATGT
ACGTTCCTGTAAACTGATGAGCAAGTTCTTGTTGCTGTTTTCTCTGAAGTAACGAGGTATTTTTAGTAAG
CTATTTTGGAAGTGTAGGACTTCCCGATACTTTTATTGTTAATTCCACTGCAAACTGAAAAGGCAGGATT
GGCAGCGTTTAATCCTGAGAGGATCTCTCTCGTGACACACCAAGTGTGCTCCTGGTCCCTCTCTGTGAGT
GCAGGTTGTTGGGGCTCTGAGCCGTGCAGTGTGTGAGCGCCGACAGAGCGTTTTCCTTGGCTGGCGTCTG
AAGTGGGAGCATGAAGAATGTCTCCTAAACACCGCGGGGTAACTTGATGCTTCTTAACACCTTTGCAAGG
CTTTTGCGTGAGGGGAGGAAGGAAGGACAAACGGAAATCCTTTAGATTTTGCTAAGGTTACTTCAGATAG
TCATTTCTGGAACTGCTCCAGAAAGCCTCTGTTTGGTGTATTTCTCCATTTTTTCGGTCGTTCAATGCAA
GGTGTTTATCTCACTATTAGGCTGCCAGTCCTGCAGCCATCCTGGGTGCTGCTGGGTGGGTGTTGGTGCA
GTGTGTGAGTGTGCCATGTATCTGCAGGGGGAAGCCATGGCCCTTATGGGACAGCTTCCAAGGGACATCG
GTAAACACACTCTGGTTGTATGTCCTGGCTTAAAAAGTGCTTTAGAAGTTTATTAACATTTGTAACCATG
GCTTCTAATATTCCTATTAGTTTTTATGGCAGAAATATAAGCTTGCTTCTGAAAATACAGTCTTTTCTCA
AGTGCTGAGTGAGAGCTGTGGTGTTTGCTCGTCAGTACTTTCAAAAACAGCAGTCAACTGCGTTGAACAG
GGGAATTTATATCAAAACCTGTAAGGTGAAACTGCAGTTTGGTGCTTGTGATCTTGAGCATAGAATTGCA
TTCTTCTGCGCAGTGGTTTCCCATCTGGAAAATGAAGATTAGTCATACCTACTCCTCTCTGCTTTATTCA
CACTCAGTGAATGAAACCTAATTCATTTATTACCCGTGTTGTATGAAAATAGTCTGTGAGAATTGAATTG
CTGCAGCTAGGAATTCTGCCGAGTGATGGTAAAGGTTTGGTAAGCAATGCATGATTAATTAGAATTAAAG
GCAAATTGTATTCCCTAGCCTCAGTTGCTTCCGTTGACTTGCAGGCAGGTTGGAGCCTAAAACGATGCTG
GTTGAAGATCAGGAAGACAAGATAGGGTAAGATAGTTAGGGTAAAATAGTTATTATCTGTATTTAATGAA
AACTGTGCACTCATACATTGTCCTGTTTCCTTGAATTCTGCTGTTACACTAACAGACAAGATGTGGCTAA
CTGGGCAGCCAGTTGTCCAGTGTCTGTAGGATTTCAACATGTTCAGCGCATAACCCAAGATGAATTTGCC
ATCACTGAACTCCTTCTCAGTAATGAACTTTATATATATATGATCTCTTTTAATGAGTATTTCTCTGGAA
CTAACAAACAACTTTCTAGGTTTCAGCTTCTTTAGTCAAAAGTTGTAAATGCATTAAAGTGTATTTTCTG
CGTGAGACTAAGCTAAGGAGTGATTCATTATACCATGGGTTTGTATGGTCACATTGTCTCTCTTTATTTT
AGTTGTTTCACAGGTGATAAGTTGGTGAATTATTTCTGAATTGCATATTCACCATCAATTTCCATGTGAG
GAGGGGTGAGCTTGACCTTCCTGCATGGCAGAGGAGAGGACATGAATAGAGCAGACAGAGATTCCTGCTC
CAGTCTTCCTCCCTGGCTTGCTAGGTCATGTCTGGTGCATATCTGTGTGCCTCAGTTCTGCTGTCAGTAA
AAGTAGGTTAGTGTTTGGAATTATTCGCAGCATCCAAAATTCTTCAGCAATTCTAAGCTCATATGAAAAC
ACGAGACGGAAACTTCTGTGAAAATGTGTGCCAGTGCTTTAGACCAGCTTTTATATCTGAACTCAAACTT
TGCAATAAGGAATTGCATGTACATGCAAATAAGGAACCTACCTCTTTTTTGTCCTTTCTTTCAACTCTAA
CCACAGCACATAAAGTATTACCAAAAGGCTGAATGTAGGAATTTGTGTTTGGAGAGCATTTTCAATTATA
TGACTTCATGTTTGTTACATTCTTCTGTATTTTCAGGTTCTGAAGTGCTTTCATAAATTCCTCCATTCCA
TTTGAATCAAAGCCATTTCGAAAAAGAAAACTATTTTGAATTCTTTAATGAAACTTATAAAATTTTCCTT
CAACTTTAATAAAACTGCTACAGCCTTTTTTCCTAAGCTGTAGAGCACAGTGAATGAGAATAAATAGAAG
CTGGCATGTTTCTTCATGTGCAGTTTTATTGGTGTGCATGTTTGTTCATTTGTCTATTAACTTGCAGAAT
TCCATGATCTTACAAAGTGGTTTGTGGTTTGGTTTGAATTGGTGAGACTTTCCTATTTTTCACATTTTAA
CCATTACTGACATTTTAATGCAGTAGAAACAATAGAGCAGAAGAGCCACAGTTTTTTTGCAAATAGCCAT
TAGATGTGATGGTGCTTTATGCCATCGCTTTTAGAAGATTGTTTTAAGAGTTTCTTGATGGATTTTGGGG
CATATTTTTAATGGAATATTTCAGAGGCACTTTGATTTGTATTTGCACGCCCAGCTGCCAAAAGCCTTCC
AGCAAATTGGGTGACAGACACACCCCAAAGTGTCTATCTTCATTCACATCTAATTTTGTAGTGTTGGCTG
AAGCATATGCTGATTTCTATTTATTTTTCCCTTCTCATCTATAATACGTAGGTTGCTGCTTTCAGGAGTT
CCCCCTTTACCTCCAGTTGCACATTGTGTCGTCTCCGTTCTTTATGTTAAAAATGAGGTGGGTTTGGCTG
GTCCCCCGTGGGTGGAATTGAGCCTGCAGCACACTGAGCTCAGTTTGATCAGAGCTGTGTGACCGCTGGA
ACATACAGTGGCACACAGATGGCTGTACTTTCTTGTAAAAAGCAGCATTGCGTGCTGTACGCGTTGTAAC
AACAATACCACTGAAGCAAGAGGTCACATTGATCTATGCTGGAGTTCATTGGTACTACGATTTGTACTGA
GGTCAGTAATGAACTGAAACAACCTTTCCAGCGTTTGCTTTTCCTAGTGACGGTGCCAGCAGAGGAGCTG
GGAACGGCCTCCTGGAGTTTTCAGGGAAACTCATTGTTCACGTAAACCCTGGGAAGGAATTTCCCTTCCT
TCTTGGCCTGCTAGGTATGCACTGAACCATACAGTTTGCTTTAGCTGCATACCATTTGCATTTTATTTTT
GTTTTGTTTACTGACTTTCCACCCATGTCGGTCGTTTTTTAGCACGGCTACATTGTTGTGTATTCCACCT
TTGTCAGCAGCCTTAGTTTTGCCTTGCTTTGTTCACTCTGAGCAACCTGATGCTGTGCGAGTTGTTGGAT
GTTTGGAACAGAGCTTCTCATGGGAAAAACCTGAAGTGGGTGGAAATTCTACCTGCATTGTGCCTGCAGG
AGGATGGGCACTGGTTGCTTTAGGGTTGCCACTGTTTGACGTACGTGCAGTTCGATACTGATTGCTGGGA
CCTGTGGTCCTCGAGGCGTGCTGGTCGAGTGAGGAGAAAAAAGCAGCTTCTTCCTTCTGCACTGACTATA
GTTCTGCTCAGCATCTGCTTTTATTTTCCCTCCACTTCTTTGCCCACACTTTCTCAAGCCTGCTGGAAGA
ATTATTTCTTCCTGAGTTAGTTCCAGCCTCAGTCACTCTTTCACCATCTGAAGCTGGTACTGCAAGAACG
CCCTTGTCCCAGTGCACCAGGAGTAGTGCTGTTGGAGCTGAAGGGGACTGGTGACGTCTGTAAGCAGTGT
CCAGGTCGTGACTGTGCTGGAGCCAAATACCAGTGCACTGATAGTTGCTCTGGAATAAGCCCTGATGTTG
GAAGCCATGTAGAGCAAAGACACGTCAGCTGCTCCACACAAACTCTCAAGGCTCACATGCTGTTAGAGGA
ACATGACCGTGTTGCTCCAGGACCCAGGCTGGATCTGTGCATTCCTGCGGTGCTGTGGCCAAGCTAATAA
AACCACCTAGAGATTCCCAGAGTTGGCTTTGCAAAGAATAGTATTGTTATTGATGGTTTTTAATTAACTA
GGTTACCCCAACTTCCTATTATCTGGCATATTTCAGAGTTGACTGTGTTGTATTATGTTGTTCCTGTTGT
TCCTTACTTCTGCTTCATGGTGCAGAAATTTGGCTAGCTTTTTTTTTTCTGAGATAGCTCGAAGCTCTGT
TTTCAGTATCACTTGTGATCCAAACATCACTAGATTGTTGTATTAGACAAGCTTTAAATATAATTGTAAC
CAGAAGCTAAATCACTGTGTTCCTTCATGGAAGGTAGGTGAGAATGGAAAAATCAGTAGTTCACTGCAGA
AAACTTCATTTTTCTGTACAGAATTTGCATCCAGCAGTAAAGTGATGATAGGCTGGGATGACCACGTGTA
GTGAAACTGCCTCCAACACACAGTTCTGGCTGTTAGGTAAATCAATGCATGTTATTCAGAGGGTGAGTCA
TGGAAAACTAAGTAAAAATTTTATAATCTGATCCTCTGGAAATGTTAAATGGCACATCACAATAAAATTG
TCAGTCTCCTTACATAAATTGTTTATGTGCTGCTAATCCTCTTAAAACGAGAAGAGCACTCAGTGGGTCT
TTGGTGCAGGAAATAACCAGAACCTTTCAGCTGCGTGTGCTGTCCTGACTTCTGTGATTGGGCTGAATTT
GACCTGCCTGTTGTTTGATCTAAAGATCTTGCCTGAACCCAGGTGGAAGTTCCTACCTCAGAATACATCC
CGAGTCTTCTCTCATGGCTACTGAATAGTCTGAAATATGCTAACTGCGATGGAAGGAAATTGCACAACAT
GTATATCGCTCTCAATCCTTCTGGAGTGGAATCCTGTCCTTTCTTGCAGTGTGCTTTACCTCTGTTGCTA
TGATTGCAGTCAATCCTAATTGATCATCTTTTCTTCAATGCACACAACTTCGGAGTCCTGAATCTTCCTC
TTGAATACTTGCATGCTGAGACCATGTTGCCACTATGTGCTGTGGACAGCATTTGACATGTGTCAGAGGA
CTGGTAGAGAGTCCTGAATGAGTTGACCAACCTGCTGGGAGTGAAGTGGCTGGGCTCAGGAGGAAGAGCA
TAACCAAATTGCTTAGATCTTTCTCCTTTCATGTGGACCAAGTGTAAAAGAGGTCTAGTTTTCAAAGCAC
TGGCAGCTTTGTAACCCATACAGCAGATACATTGAGTTAACTTGCTAAAAATGACTGCAGTGCATGTATA
ACTGTGTGGGCTGAAGAGTCTAAATTGAAGTTGGGTGAAGGCAGATTTTGGGTTAACCGAAGTCTGCTCT
GTAACTCTGAGGAGTATAATGAGAGTGGTGTGGCTGCAAAGAAGTCTAGTCAAATTTTCCCTCATACTTA
AACGCTCAAATGTGGATAGTAAATAAAGAAGATACTGCCCATTTTGGATTGTCTTTCCTTGATTGGACAC
ATGATTGTTCCATATCTTTATTCCTTTTCAACGAGGAAGTCAAGAGGAAATAAAAGATATCATTGACTGT
ACCACAGTGAATTTGCGTATCGACAAGCAAGCATAAATGGTATTGTGAAATGGAACAAGTGGGGCACAGG
GAATTTCCAGATCCCAAGATGAAAATAACTTCAGAGAAGTGTAGACAGGTTTGAAGCATTGCCACTGTAA
ATGAAAGCTGCTGCCCAAAAGTTTACTTTCTGGCAGCAGAGATGTTTATTTTTTACTTCATGAGACTCAA
AAACATGAACAAACCTGCGTGGATTTTATAAAATGTGATGTTTTCACTTTGGGATCATTGGGATCATGTT
TTCACATGGGATCATTTAGATTGGAATGGACCTTAGGAGGTCTGTAGTTAAACCTTTTGCTGAGTAGAAT
TGACTGTCACTGGTCCATTTCTGTAAAAATTTTTCTAAGTAGTTACGATTATTTAGTGGAAAAAGCCTCT
GGCTGATGAAAGGCCTATGAACTGATAGATTAATGCAATGAAAAGTTTTCAGTCAAGCTTATGGTTAAAA
GTAATAACTGCTTTTCCAGGAGCAAGTGTGATGGAGGCAGAAAGGATAAAGGGGAAGAGCAGGCACCAAC
AGTGAGTTTGGTACTTCAACCAATCATCCTTGTATGGATTTTCACCACTTGCCAAATGTGCCTTAGACTA
AATTGTAAATTATGTCATTACCACGCCGCATCTCTGAGACATGTCACAGCTCAGGAGTCAGCTCACTGAA
GCTCACGGAGCCTGGTCATGTAAGACTGCTGTGGTTTGAATGACCACTTGAAGCATGACATGTGTTCCGC
CTATTTGCTTTCACCATGTGTGGGTATGGTTAATGAACCTGGTTGGAAAATTTTATACTTCCACGTATTT
TTTAATTGCTATTTTTTTCCATTTGAAAAAATGAAGGAAAGTACCTAGGCAAGGCTGTATGCTTTCCTGT
GGCTGGTAGTTGTAGGACAGGCTTGCTTTCTCTCACTGCCCTCTTCAGGACAGACCACAGCTCATTGTTA
ACATCTGTGTTACACCATTCTCTTCATAACTCTTTTTTTCTTCTCTAGTTGCTTAGGCCATGTCTTCCTT
TGCAGTCCCCTTAGTAAGGCTTCAGTCCACAGTAGTACTGAGAGGCATGGTCCCATCTTCATCCTTACCC
CAGGCTTGGACCTTCCTTGAGGACAGGATTCATGAAGTCAATGAAGAGGCAGCAGGAGAGCACACCAGGT
TGCCCTTCCGACAGAAATGTGTTGTATACTGGATTCTGCTGTATTGGATTAGTCTTGCTGGAAGCACTAG
AGATCTCCTGATAGAACTTCACTAGATAAAGCGTTTTAGGTATGTCAGTAGTTAACATGACATCAAAGTG
TGGTCCTTTGGGATGTTAGTTTGTAGGAACGTTTATTTTTGAAATTCCTTCAAGAACTGAAAGAAGAACA
ATAACTTAATTATCAAATTTTAGTTTTCTGATTTCCTGAATCTTTGTTGAGGCATAATGGACTGACTGCA
GGAAGTGTAATGACCAAGGCTCATTTGGGCTCCTTTATCCCGTGAAAGGTGGTCTTGCACGGTCCCTTCC
AGCCTGGTTTGTTCTGTAATGTGTTTGCTCAGTGTACTTGATACTTGAAAGGGAAATAAGGTGACACAGA
TTACGAACTTCAGAGAGAAGTGGGAGTGTATTTCTCATGTAGCTAATGAGGTTCAGCAGGATGGGAGAGA
AGGGTTCCTGGGTATCAGATGAAGCCTTTGGAGGAACATGAGTGCATTTACTGAAGGAAATAAATCTGTG
ACACACTGTAGAAGTATCCAGCAGATTTGGATGAAGAAGAAGAATGCAGATAATCCCTCTGAAAAGCGGG
AAGTTGGGTTCTTAAAATCAGTCCTTGCTGCAAGTTGTGGTTCTCAGCACTGCTTGGCACTGCCACTTGG
CCAAGCAGCATCTTGGCACAGAACCTGACCTTGACCAGGAAATGGTTTTCTCTGCAGCTCAGCGTCAAAG
GGAGGCAGCTTCGCTTCCCTTTGAAGGCACACCTGGAGAATGGGGTTTTAAAATAGATTTTGCTTGAGCA
AGTTTGTTAAAAAAAAAAAAAAAAATCTGTCCAGGGGACAGCAAATATTCTTCAGATTTGCCATGAACAG
CCTCTTCCTTTGAAGTTACTGTAGCTTTGTTATATGATGTTTACGTTACTGGGACAAATATCTCCAACAC
AAAGATTTACAAGGCGGCTTCTGTGTTACAGAAAACACAGAGGAGGGGAAATACAAAGTTTTATATAAAA
ATCTGCATCCCTATTCTGCAGACTGGATTTACAAGATCAATTTTTTTTTTCCTGCAGGATTTAGCCCATG
TCTTCCTTTGTGATGTCAGCCATTTTTCAATTTTAATGTAATTCTTGTTCCTTTCGATAAAGATTCAATA
AGTAATTCCTCTTCTCCTTATGTCGACCCATCATTGCAGTGGAAAGGAAGGATGTGTGAAACTCTGGATT
ATTATGACTTGGTTATGGAGTGAAATAGAAGCTTTGGGTGTAGCTGAGAGAGTGCAAGGTTTTAATCTCA
CACTGACTGCAGTGGTAGCTGGTAGAAATGGATTTTGTTAAAATACACTCTGTGTTGGTTTCTGATGGAC
TTCTAGTAGATAGCAAAGCTGTCAAGGGATGAACTGAGGGATACCTGCTCTTTGGTTGGAGATGGTCGTA
TTTCTAAGCATGTAAGTATAATGGCATAGGTGCAGAAATAGTGAGTGATAGCATCGTGTCATTACTAGCA
AGGCATTCCAAATAAAAGGCAGACAGCCTTGCAGGTTTTCACTTTTTCCCTGTGGAACTGTTGTTGCCAT
TGTACAGAGGGGAGTTGGGGCACGTTTTGTAGGAAGCAGTCTCAGTCAGGGTGTAGCATTGCTGAGGGAA
CCAGATAGAAAGCCAGTGCTCTAGAGATGTGCAGCCTGATGTTACCTTTGACATTTGTTTTATTATTTCA
GCACACTGCTTATTTTCTGGGAGCATTAGTCTCTTTTTTTGCAAAGGAAGTACAAAGACTCAAGGCTATA
AGTGGGACTGAGGAAAAACAGCAAAGCACCGAGAGATAGGGACTGGAAAGATGGGTTTAGCTGAACACTG
TGTTGCTCTTAAATAAAAGCATGAAAGTGCTTTCAGATACAGAGGGTGCTGATGAGTCTACCGAAGCACA
TGAGGATGCTGGAAGTCAAGTTCAGCTACTTGAAGCAGCTCTGACTCTCTGAAAAGGATATTTGCCACAG
ATGAACTGAGTGAAAACTTCATTTCATCCTGCGTTCGTGCAGATAGGACTGCAGCACGGGAAATGTTAAG
TGAGAACTGCGGGTAGGTGGATACAGGGACAGGAGCTGTAATTACTGACTGGTGTTTGGAAAGCACCCTT
GTTCTCTGCAGGCCTCCTCGTGAAGCCGCATGATGCCAACCTACTGCAGAGGAGCCACGGTCTGGTGCCA
GCGATTCATATCCATTTTGTGGAGTAGTGGAGATCTACAGTGATTAACTGCTAAGTGTTGTTATTAATGA
TTCAGAGCTTCTGGCTCCTCTTTCCATACATGGATCATCAGACTGTCTTTCCTTGCCATTTTAAAATTAT
TCTCTGAATGACCTGAATGTCTTCGAAGTAGCTTCAATTTCTGTTCTGGCGCAGGCTTTACGAACAGAAT
CTTTCATCTGGTACACTTAACATTAATTTCGCTTTTTTAATGGGATTCTCTTTTCCCAAATTTACATGAT
CGAGCTTGCAGTCTGTTGGAGATGTTCTCTTCCAGTGATAAATATGCCTGAGCATCTCTTAATATGTGTT
GAGCAGCACGTAGGTAGCTGTTTGCATGTCGTGCGCTTCCCCAGGCAGATAAACAATGAGGGGTTTGTGT
GGCTGTTGCTCAAGCAATACTTCAGAAAAGTTCCATCCTGCCTGGCTGTCACTTCTGTTGTTGTACTTTG
CTCTTGGTGACATCATTGGTGGCAGCGAAATGAAGTGTATTAATTGTTCGATGCTCTTTGACCAAGGATG
TTGACTTTTCCCAGCGACCAATCCTGAACAGCCAACTTAGTAGAAGAAACTGTATGTACCATAATACGGT
TACAAGCATGAGTGAGAGTGGAGTTAGACTGTTTATGTAGATGAGAGATAAATAATTAAAGAGAACTGGA
AGCGATGTGAATCGCTTCGACATTTTCAAAGTCTCCACTGCTGATGGTGGAATCAGCTCTGAAATTAAAA
ACCCTTTACTTTGTTGAAAGTTCTTTGTGATGCCTCTAATGTTAGTATTAGCATGGGGAACAGTGCTGTT
ATACAGGGTTGCCTCTGCAAGGTGAGGATCCGGGTGCATTATAAACAGCAAGGGATCAGGAGGTGTGAAG
TGCTCTCAGCAGAGGTACAGGCAGATTTCAGCTAGGTATAGCCCATACCACAGCACAAACACTGCCCTCA
GGATGCACTTCTGGCACTCACAAGTTAAGTGTTCACGTTAATTCCGCAGAAATGATCCCTCCTGGTTTCT
TCAGAAGGCTATTTATGTGCCTGTGGTTGTCAGCTGGGGAAGAGGTAGGCTTCACAGTGAAGTTAAGGAG
GCTCTTGTTGCTAACCCTTCGTATGCCGAGAGCAAGGCTGCATGGTGGGGGAATTTCTAGAGAAGTCATT
TCAAATGAAGCAGCACTGCAGGGACAAGGGCAACGTCATGAGCCTAAACTCTGTGCTGTAATAGTCACAT
CCTCCTTAATGTCCTTGGGGTCCTTCCTCCCAGCAGTCAGCCTATCTGTACAGAAAAAACTCAGCCCTTG
ATGCTGTGCTGTAGAGAAACCTCTTAAGCAGTGCCCATTTCATCTTGCTTCCTAGAAGGTCTCCTTCCAC
AACCATCTCTTCTCCAGAAATGGAAGTCCCTGGTAGTACGCACAGTCTGGGTGGTACTGAGGTAAGCAGG
AAACACAGTCCAGAGCTGGTAGTGCACTTTGAACATCATGCCCTTAGCCACGAGATTATTCTTCCTTCCT
TATAAGCAAACATCCTTTTATTAACGTAGAAGGATATTGCATGATGAAATCTACTTTCTGCTCTTTATCT
GACTGTGTTTACTTTCCAATTAATTCTATTAAGAGTGAAAATAGATCAATCGCTTCCTTTGTACATTGGC
CTGAGTTCTTCATTTAATTCTCACACACAAGGCCGCTGTTGCAGAGCTTCATTTGCAGATTTGAGCAGGA
TAGTTGTTAAATGAAAACTGTAAGAGACCACACTTGTATTTTTCCACTTAGGAGGAGATGGAGAAAAATC
TGCACAGTCATTATCAAAAAGCTCTCATTTTCCAAGATACCTTTTACAGTAGCTTAAAACAGAAGTTGAA
AATTGATTCCTTCGTTACTCATATAACAGGGCTGCGAAGTTCCCAGCTTCCCTTTAGTAAGGGAGAGCAT
CCCAGGGTAGCCGTGTGGAGTAGGGCAGATGAATCGTGTTCTGGAAGAGTTTCTTTTCGCTGACCATAAG
GGAGGTCCTTGTGGCTAACCCGGACACAAAGTGAGATTAATCCCAGTTTTCAAGTCTGCTTCTCTCTTCC
TCGTGGAACGCAGTGTATTGGTTTGTCTCATTGGCTTAGACAAAATGTGAAACAGATTTTCAAGGATTGC
AGTTCTAATTTATAAATACCTGCCATTTTATCCACTGCCAAGTTTTGCAGTGGGGTTGGTAATTATGCTG
AGAAATGAGCCCACCCATCAAAGCACTTGCTGTTCTCATTTAAAAGCCGTCAAAACATGGTGGGTGCATG
CTGGGAAGAGCTTTGTTGCCGTTCAGTGGAAACCTGCATTTTGGGACAGCCATTGCTTTCAGTGGCTTTG
AAAATGGAGCTCAAATTGCTGTAGTCTCTCAAAACCGCTGGCTTCCAAGCGTTAATGTGTCCTCATAGGA
ATGGGAGCTGCACCCATAATGCAGGCCCAGGGAGAACGTTGAGATCAAACTGCAGCTATTGCATCGTGAT
GTTTGGCAGTAGTTTTCTTGGGTTGCTTGTATGTCTAAAAGAGGCCTCACTAGGCTGTTTCTGCAGGATA
TAACTGGTGTGTATGGCTGTGTTGGCACAGTCTGCAAATATGAAAGCAGAAGTGAGTACCCTTGTGCTTC
TGGGGGAAAATTTGCCTGGGGTGCGTGAGTGTGTAAATACACAAATAGTACCAAACTGATGGATGAGGGA
AGAACAAAATTCCTAGAGGGAAGGAAGGGATGGCTGGTGCTCCATCAGCTGTCCTGTGCTGCCTCATGGA
CACATGGTGGCTCTTACCTAACGCCGATGGTTGTGAGGGCAGTTCTGTGCACATCGTCCATGTAGTCTGG
GGCATCCTTCTAGAGCTAAGTCCTGCATAGGGAGCAAAAACAAAGTGGATTTCTAATTTTGCCACAGCAC
TAAGGGTGAGCTGTTCTTCCTTGGAAGTGATGAGGTGATGCTGCTGCTTACATTTAGACGAGAAGTATTC
TTTGCTGTTGCCCTTGGGGTTTATCAGCAAATTGTCTTTCCTGCTCAAATTTAAATTGACTTTTTTTTCC
CCCCTTGACATTATTGCCAGTTCCAAGGACTGAGTCAAGTGTTGAAGCGATAATAGTGAATTTTTAATCC
TCTTTTTTATTGAAATTGCATGGGGCATGTGGGGTGCAATGCCATGACAAGTACAGTCTCTGTGTGCCCA
CAGTCGTTACAGTGGTGCTGAACTAACTTGTTTTTGAGGGAATGTTGGTTGTGGCAGATACATGCTTGTG
CTCATGCACTTCTAAAGTGGGCTGAGTGAAATTAAGAAGCTGGCAGCAAGAACAAGCAGGAAGCCTAAAG
GAACTGATGCTGCCAAATGCTGGCATCCATGTCAAGGCTGGTATCAGGGCACAGCTGGGCACACACCAAA
GCATATCCAGCACAGGAGATGACTTGCCCATGAAGCTGACTCAGTGGGTCGTGGGCTACTGTGTGTTTGT
TTATCTGACGTAGAGTGCTTGGGTCCACCACCATGGGATGCGGAGTGCTTGGTCTTCTGGAGAAGCTTGC
AGTGAAAAAATGTGATGCTGTGGCATGGGTAAATCTTCTCCTGTTAGATTGTGCTCTGAAAGCTCTCTGT
CCCATCAGTTTATGCTTTTGGTGGTGTGTTGGAGGGGTTGTGAACTGTTTTTATGTCTTGTTTTTGAGTA
CTTGGGGAGCTTTCAGTCTGTTCTGTCTTCCTGAGCATAGTGGGAATACTTGGATTTCATTAATATTAGC
TACATGGATTTTCAGGCAGGAAAACCGCTTGTTATTTTGGAAGTCTTAAAGCGTGCAGGTGTCATAATAA
ATACATTCTTGCGATAACCAGCCTGTCATGTGTGCTGATACCCTCTAATTGCAGCTCTGCACACTGCGTC
CCAGCTCGTGGTGTGAGCCCTGCATGGCAGGAGAACAGCAATGAAACAAGGCATCGTGCCTCAGAAGGTT
GAACTCTGACCCTCCTTTCCCATCTTCCCTCTCCAAACCCACAAGTGCATTCTCCCAAGACATGAAGTGG
TTTCCTAAGCCTGTACCAGGGATGAGAGGTCGCGATGTTGGAGCTCAGGGCTCTAGCTTGCTGGCATGCA
TTGCCCTCTCATGTGCGTCTTTTTACGTGCAGTTGCCTATGTATCTTGCTGTTTCAACTGCTGTGGTATC
ATTTGACCTGTACTTTTCCATCCAGGGCAAGGATAGCATGATAAACATGGTGATGCAGAGCAAAGTCTAC
TGTAATTTTACAGATGCCGGGAGCCTCAAACGTGCCATCTAGTGGTATAAACACAGCACTTCAAATAAAG
GGCACTCCACAAATTCCCCCCCCCCCCCCCGGACTCATTACTTTTGAATAATTCATTTCTTCTGGACAGA
GATGAACACTTATAGTCCTTGCAGCCCATCAGTATTTGGAGTGTGTGGAACTGAGCTCTTTGAGGACTTC
TTAATCAGAAGAAGGAGCAGGGAGTTTTGTAGTTCATGATATAAAGAGCATGTGTGCACTCAGGAAGTCT
GTACCTTTGTACCAAGATGCTGGTGTTGCCTTTCCATTGAGAAACTGAGCAGTCTTTGCAAACCGAATAA
ATCTTAGGGTTAAAATACCTTTGTGGAGTGAGAGGGGAGCAAGGATGAAGAGGGAGATAGCAGCAATAAT
GTGATGAATCATTACATGGTTACAGAACACCACTGTAGCTCTGTTGTGAGAAGCCTTGCCTTTGCAGGTC
AATGCTAGGACATTCTGCACTGCAGCTTGAACCTGAACTACTTTCTCTCTGCTAAAGGAGGCTGTGTTAA
GTTGCAGAAGACTCAGAGATCTCTCTGAAAACCTACTTCGTCAGCAAAAATAGGCCTTACAGTGAGGAGT
GTTAAAAAGCAGTAGGTTTACGCCGCATTTTGGCTTGTGCATGCAGTGAATTATGGTCTGAATTAATCTG
TCCAGAGTGTTTGTCTATACTGTTATCTTCAACTTGAGCCCTGGCATGGAATTAAAGTTGTGCAGGTTGA
AATTTGTTTGCTTGCTGTTCCTAGGATTTTTACCTAGAGGTCATTGTGTCCTTTATTACGGCAAGCGTGG
AACTTGCCTGCTGTTTGCACTGGATTATATGATCCATCTGTTGTAGCTACCAGAGTAAATCAGGAGAGTC
ATTCTCTGCTTCTCTCCGTACCCATCAAGTTGTCGTTTTGGAAGTTGCAGTATTGGAATGGAGCCCCTCC
TGTCAGCTCCTGCAGCTCCTTCATGCGCAGTGCTTGCATGAAAGCGTGAGACCAAATGAGAAAAAAGATT
TCCAACACTGGAACTGCAAACTGAAGATAATCTGGAAGATGATTGTAGAAAGAATTAGAGAAGCTAAACA
TGTAAAAATACCAAGCGAGCCAAGTGGGAAGAAAACCAAGTTAAGTGCCAGTATTAAGTGCTGGAAGTGC
ATCTGTCCTAACTTGAGGTCTGCTTATATAGCTTGGATAAAATGCAGGAAGAGGATTAAAAGAAACCAAA
CCTGGAGTTGAACGGCATCTCTTTGGCAATCTCTTCCAAAGAAGATTGGAGTGCTGCGCTGTGCTGAGCG
CCATTCAGAAAGGTGAGGCTGGGCTCTGCCTTGTTAGTCATCTCGTCACCTGAGTGCTTGGGCCAGTCTG
TTCCCAGTGCACACATACTGCCAGCAGTGTTTCTGACCTGAACTTTGCAGCCTGCATGCCTCAGGAGCCC
ACAGGAACAGGCCCTTAAACAAGATGAAGTTCAGTTTGCATTTGGTTTAGTCCTCGCGCTGCTGCTGTCT
GGTGGTACAAAATGGGAGGTAGCTGAGGAGAGAAACCCCGGTGCTACCCAGGAAGCTCTGTGGAAAGTGC
CTGTTTTCATCACATGAGACTGCCTGATTTATTGATAGTGAAGTGGGTACTTTGGCCTTGTTGGCTGTGT
CACTGTGTACACCAACTGCATCCGCTCCAGGGAGCAGTGCTTTCCCCCAGCCCACATGCAGCAGAGATGT
TTACCTGAAGCAGGACTCCTTGGTGTTCTCTGTGTCTCACTAAGACCACTGTAAAACATCATTCACAAGC
TTCTATTTTTGTTTGCAGGCTAAATCACCCTGCAGGCACGTAGGCTTGCTGCTCCTTCACGAAGGAAGAG
GGCAGTGAACTCCTGAGTGTGATGAGGGCAGCTGGGGCCATGACTGAGGGAAGTGCATTGTTGGGCTGAG
CAAGACATGCCTGCTGTTGGAGGGGTGAGTTAAGAGGACAACGAAAAGCGATGTCTGGGAAAGAACACAA
CCCTGCCAACAAAAAGGAAACTCCCATCAACAAAATAAAAGAACAACCTCAGAAAGCAAAAATGGAAATT
AATAATAATAATCCCACCTGAATTGTGAAAGTTTACATCATGCACTTGAAAATTGTTGTCTTTATTTTTA
TTTTTGACCAAAGTTAAATCAGACTTATGCAAATCATAAAGATGTACCCTTCCTGCCTCTGCATGCTTGT
TTTTGTTAAGAAGCGTGGTGTTTTTAAATCAAAAAAGCAGATGCTCCTTACCTGTCACCATTCCTGTGGC
TGAGAACAGTTAGATTTTATGGCAGGAATTATTTGATTGTACTAATGGGATGTGGCATTTGACTACAGTG
CAATGCAGGTCTTTTATTAATAACATTTAGCATGCAGCAGAATAATTTCATTGCACCTACTGCTATACTG
GCTTGATTTTATACGAAATAAATTTCTTCTTCCTTGAAGGCCTTCTGTAAGCATTAGCTGGGAACCAATC
CATCCTGTTCAATTGCAGTAAAGGAGCCGACTCGGAGTGGGCTCTTTCTTAGAAATAGTTGTAAACAGGT
TTATATATAGACGCTGCTATTAGAATGAAACTTGCCGAAGAAACCTTTCCTATGAACTAGGATTTAGTGC
ATGCCATGGAGACTGCTGCAGGCAGTTTGTGAGCGGATGTGTTGTGGTAGATCGAGGCAAGGTCTGAAAG
ACAAGAACATCATCTCTGAAATGACTGCGTGCAGAGGGAGCTGAGTATCCAATGTCTCTCCGCTTTTGCG
TTAGAAGGATGTTTGATAAAAAGGCTCGGAATCCTTCAGCATCCCACATATGCAAATACAGGTGCCGTGC
ATGTTATATTTGGATGTCAGTGTTGTTTCGGATCCGTTTTGCATCTGTCGACAGCAGCCTTGCGTGGTTT
GATCCCTTGCTTTCATTGCCTGTGCCCAATTCTGGGCGAGGTGTGACAGCCCTCTCTCTTTGGTAGTCCC
TGCTGAGCACTGAGCTTGGGAACAATGGGAATACAATGGGAAGATGGGATCTGGGAGTTCTGTGCTTCCT
AACCAGGCAGGGTCTGGGCAGAGCTCATGGATGGGGCTCGTGTTTTGAACAGGTATTTGTACATCTGACC
AGCAGCACAGGGGCTGTGTTTTCTGATCTTTGTTGCCAGCTTGCATTCGGCATCATTTGTCGTGTGCTCC
CATGGAGTTTGGGCTAGGTGCGGGACAAAACATGGGAAGGCTCGTGCCTTTGTGGTGGATTTGTAAGGGT
GATTTGTCGTTGGGTGCCTCCCCTCCTTCCTAATGAGCTGAATAGTTAAAATATGTTAATGTCAGTAGAC
GTGCAAGAAAGGGTGAAGCAATATACTGACGCGTTGAATAATTAGATCATCTCCCGCGCAGGGAAGAACT
CAAATACGAAACAGAAACAAGAAGTGCCTCTCTCCCTCTCTGTAGAGGCACCAGGTCTGGCTCCTTCAGC
ATGCAGAAGCAGGTTAGACAATTACATTTTTAGTATGAATTCATTTTTGTCGAATTCCTGGAGATTCAAA
GCATGATGTGTTCTAATTGCCTTTTTACTCGCCTGTTTGGTTGGTTTGTTTTTTTTTCTTTTTTTGGCAA
AGTTGGAGTCTTGTTTTGGATGGCTGAATTCGTGAGCAGTGTATTTGTGATGGAACAGCACAAAAGTGAG
CGTTTCTGGCCTGAATTCGTAAATATCGTCCTGGTTAACCAGGGTTCCTTGCTGTAATCGTAGTGAATTC
CGTCCTGAGCAGGAATTGGATGAAGGGGATTTCATAAGGGCTCAGGACATCGCGGATGCTTTCCTATAAC
GTTCCGTTCTGGCAAAGCGATGCTTTGCATTTCTTCAGAAAGTGCTTTTCTTTGAAATAGGAGCTGCTTA
ATAACCTCAGCGATGGCAGCGTGGTGGGAGCTGCTCCTGTGCGGTCTGTCACCGCTCTGGCCCCGCTGCC
ACGAGCAGGCATGCTCATTTGTGAGGTTTCCTTGTTTGATAAACATAACACTTCGGCTTTTGTTCTCTTA
CTTAATCATTTCCTTCGAAGAGTTAACTTCCTAAGCAGCCACAGATTAGTTCTCTCAGTTGTTTTAATTA
TTTTTCTTGTCACGCACAGTGGAGGTCCAGTGTTTGTGAAATGTCTTCTTTTATTTTGTCCCCCCTTCCA
TTGCTGCCTCAACGACGCTGGCATTGCAGGCTGAGCTGTAAGGCTTGCTGGCGCCTACTCATTATTACTG
AGTTTCACCTCTTTGAATATCAGTGCTACAGAACCGAGTACTTTTCCCCGAGGGTGATGTGAGCACTCCG
GTATTTTGTATTTCTGCACTTTAGCACTGGGCTTCCACGTGCTCACCGCTGAGCAATTTCCTTTTGTACT
GCTGACAGGTGACTCAAAGCAGGAGGAGCAGATGTCTGCGGCGTCCGCTGATGGCTGCAGCCTTAGGAGA
TGAGTTTTGGACTCCCCATCAAAGTCAGGATTAGGCTCAGGATCCTCCAGCAGCGCCGAGCCCGCCGGGG
GAATGCAGAGGAAGAGGAAACCATTCACAGCGACTCATCGTGTGGTTGGGTGATTCAGGGGTCTGCTGGT
GATGGTCACAGAGGCACGTGGCTTGCTGCACCGTCTTTGTCTGCTGTGCAGGATGCAAACGGTCTCCAAA
CATTAATTCTGCCCTTTTGATTTTTGTCCGGTGAATTATTTCCAGAAAGGAGTTACTGTATTTTCTGGAA
TGAGTGTTGTGAAATTCTTTTCTTTACAGTGGGCGAGTTTTCAGCTGGTGATTTATCAACCAAGTATTTT
ACGGGATCGCAGTTAAAGGCTCTTCTATAAAAAATACCCGGTGTGATAGGGAAAGTAAAAGTGTCTTGGT
TTCCAAATGATGGAGAAATAACCGAAAGAGCGAGTTCTTGGAATAGTAGCTCCATTGGCACTCATTGGTG
ATTTCCTGCGCATTTGCTGAAAGAAGCACTTGGTGATGTGAGTAGGTGGTACTAAAGGGTTATTACGAAA
CCAATTTCAACCAGACATTTGAGTCATGGATCGGGAAGAAGGAGAGCAGCTTCCGAGCTTTCTCTTTGTT
CGAGCAGAGCGCATGAGAGGCACAGGCAGGATATTCTGCGTTGGTGTGGAGGAGGATGGAGCGGGAGCAG
GTCTGGCGTTCGGTGACGCTCCCTTCCTCGTGCCACCGCGTGGTGCCATGGACAGCGAGGACGTGGGCTG
CAGGAGCTGGCGGCAGCACGCAAGGTGCACGCGGGGCACTTCCCTGCCTGTGGCTCAATCTGAAAACGTA
AGTAATTGCTCGTGGCTTCTCCCAGACGTGAGAGACAAAATGGAGCTGTGTCAGGATGAACGTCTGCACC
AGGGCAAGCTGGTTTGTTGGAGCAGTTTGGTTCTGTTCTGTGAGCAGCTGAGCTGCCACTGGCAGCAGAC
AGTTGGCTTCTCCATCAGGGAAGAAAAAAAAAAGGGGGGGTGTTTAAGGGAATTGGTTTGGCTCCTAAAC
CGAAGGAATTGTTGACCTACTGACTCAGTTATGAAGAATCAGGGAAACAGTCTTATTGTGGTTTCTTTTG
TTGGTGGCAGATTCAGAAGACATCTGTGAGCGTACGGGTAGGACTAGCACAGGAGAGGTGCTTCTGGTAC
CTGCTGCATGCTGCATGGATTTTGTGCCAGGAAGGAGCTGAGGTGCTGACTGCTCAGCAACACCTAAGCT
TGATTTCTGATGCTTTTCCTGATAATGCAGTGGTAAGTTTATATACTTCTCATTTTCGGTGCTCAGATGG
TATCTTACTAAATGTAATGGAAAGCAATCTCCTCCCAGCTCTGTGAGCATGGCAAGGTATGTTGTTTTTT
TTTCACAGAAAACGCTAGCTGATCTGTTGTAGTGCAGGAATCTGTAAATAAGGGGGCAAGCTCAGGCAAT
CAGGTTGACAAAAAACAATCTGAAATTGTTTTTCCCTCCCAGCTTCCACCTACAAAGACATGCTGTGTTG
GTGCTAAGCAGAGAGATGGGCCAGCCCTCCATGCCCCAGCTTTGGGATCGTAGCATCCCTGAGCCCCTGC
TGCTCCGCTGCTTTCCTGTTGTCTTTGCTGAACGAACAGAGCTTTGGTTTATTTTGTATTTCATATGAAA
ATCAGATGTGCGTTACCATGCAGTAAATCCAACGGTACTTTTCCTGAAATATTCCTAGAACAGAAATAAT
GATATTTTAAGTGGCTTTGTAAATCTTCTGTGAAAAGGCTATCAATTAGTGGTTTCTAAAAAAAAAAAAA
CTAAATAAAAAAAGATTAATGTACTGTTGGCTGGAGGGAATCACGTTGGCTGATGGAACTGTGGCTGGAA
GTTGTGCTCCCTGAATCTGCTTGTGACTCTACCACTGCTTTGGGGGTGTTCTGTTTGGAGGAGGGGTCTT
CTGGAGCAAGTTATTTATTCCTTAGTTACCCAGTCATTAAAATGAGGAAAGCGATGTTTAACTTACCTTC
AGTGCTTCATCAGCAGTATCACTGTGCTTTCCTTCAAAAGAGAAAGCTGTTTTTCTGGTATGTGGTACCG
TAGCTCTTTGCTTTCCAGAAAATTATTCTGCATGCATAGATGATAAGAAGATAGGGAAAGCAGAAGAGTT
CTTATTTAATTAATCTCTCTGGGTGCTGCATCTCCTCCAGACAGCAGTTGCAGTAAGGGTTGGTGCTGTG
TGCTCACAGTCCAGCGCCAGGAATGCAGAGTGGTGGCTTTCCTGTCCTGGGTGGGTGACATGAGGATGTC
TTGCCATTCCCAACCCATCGAGGTGTGAGTTGTAGTACGGCGCTTGGGAAATACTCTCCCCCCTTTCCTG
CAGTGGCAACATCCACCGCATCTCCCTGCAGAGCTGGGAATAAACCCAGCGGTTAAATAAAAAGGGAAAA
AAAAAAAAAAAAAACCAGAGAGGAAGGTTTAGCATTGTGCTGGATTTCCTTTCCTTAAGTGCTTCCTTTG
GACCGCAGGAGAGGAGCTTACGTGCACGGCAAGTTTCTAGTGAGCAGTTGTACCGAACGGAGTGGGAGGC
AGGGTCAGGGAAGAGTCACTTGGTTGTTATGTGGGTGTGAAAAGCCCATGAAAGGGAAAGGCGGAGGAAA
ATATTTTACTTGAATTAAAACAAATAAAAGGGAATGTTACGTGAATTAAATATTTGAAGGTAGGTTTCTG
CCAAGTAGTTTTTGTGAATTAATGCGTATCTTCTGGAAAGCATTTGTTTAGCAATAAGCTTATCAAACTG
TTCTCAACAGAGACTGCATGTAAAAAAAAAAAAAAAAAGAAATCCCTGTTTTCTTATCAGTTCAGATAGA
GAGAAAGGAAGTTGTGTATGTTTATAGCCCCTAAACTGTTAATTGTTGAACGTAAATTGAAGCAGCAGAT
CAAATTTCCTCAGGTTCACGTTGGAGCCGTTTCATTTACTAAGAAATTACAGGCAGGACCCACTTAAGGA
AAAGCAATTTTAGATTCTCGGGTAGTTATCGTGTACCCACCTGTATGGCAGGAGGACTGCTGCTCTCTAA
AACCCCCTGCTTTTGGGGAGCAGGCCCTTACTGTCTGCTCACTGCGCGGGATGGTGCATGCCCACAATCA
ATGGAAAATGTAATCTTGTGTTCTGAATGCTGCTGATTTTGTTTTGTTGGTTTTTGCACGTGTGTTTTGC
ACGTGTGTGTGCAGGATCTCTGTTTTCTTCTTGTTAAAACGTCTCTAAATAGAAGAGGTAGAATCTAAAG
TACATGGTGCAGAGATTACTTTTAATGTTTTCCATGCTTTCTGTGATTATATTGACTGAAAAAATGCAGC
ACACAGAGGTTGGTTTAACAGCACTTCCTATGAAGCAGAAAACTCCTTATTACATTAGTAGGTGGAAGAC
TTGATGCTGCAAAAAACCCCTTTATCATAAGCCATGTCTTTCTTAAACACAAGCCATAAATTGCATATAA
GGAAACACTGAAACAAGCTGAAATTGGATACACGGGTGTGTAGTATGGGTTATTTTGCTGTAATATGATT
TCTTTCACTAAAGCACCCCAGTGCTTGACATCTTAGATGCATGCAGTCTATTGGAAGCATTAATTTGTGC
TGACTTCTGAGGGATTACCACCTGAAAGTTTGCAGGCAAGGTATAGAGACATGGTTGGCTTTGCTTTTTT
GACTGTGTTGTGATTTCCTGAGTTCTTCACGGCCTGTAGCAATCCAGACACAGAGTGTGTTGAAGTTTGC
CTTCAGGATGGTGAGTTCAAAATTGGACCTGGAAGAGAAGAGCACTTCCTCTCGTATTGTTCTGCTGCAA
TCGCAATCCAACATTTAAACAAAAACAATCCATCAAGCCAAATAAAAATGTATGCATACCAGCAGCACAA
GACATGAATGGAAGCCATTTGCATCCATGCAGTTTCAGAACAGATCTGTGCAGCAGTCACTGCTCTGCTT
GCTTATTGGCCTCTCTCATACATCCACTGGTAACCTGGCCTGCTGAAGGGCAGTGCTGCCCAGCCAGGCT
GCCCATTCACAGGTTGGCAAATTGCAGCTGGAAGGCTTTTTGCCCTTCTGATCAAAATTTGGGCACCTCA
GTTGTATCTTTAAGGACCTAAGCGGCTATTGAAACTCCTCATATGACCTGTTACTACAGGCTCCTGTATA
TACAGTTCTATTGCCAAAACATGAGGTTGGCAGAAGTGAGTCATAACTGCGAAGATCTCAGCTTTGCTCT
TTGATTTACTTTTATCCACCAAAAATTAAAATATTTCCAAGAATACAGGTAGGTATGTGCTGTTCTCCTG
TTAGGGCAGAGCTCTCACTTGGCTCTTCAGTGTATTTACATAGCTCATAGGTTATATCTTTTTAAGCTTT
AATATAAAAGGAGCTGTGTGCACATTTTATCTAATCTTCGATGCATTAGGCATGAGCAGTTCCTGGAGAA
GGGATCACAACGTAGAGCTCTGCCCCTTCTCCTGGGAGTCTGTCTCATGGAGTGATACTTGCCCTGCAGT
GCTTTCTCTTTATGTCTTTGTGAATTCTAAATTCCTCCCTTTCGCTGGCAGAGCTCCAGGGGGAGGACAG
AGAGGGCGGCCTCAGCCCCAGCTCTGCCTGAAGTCTGCTCTGTAGGAAGTGGGATCTGCAGAGGGAATAG
TGCCCAGCTTCCCAGGAGAGGTCTCACCTTGGGCTAACTCTGCAAGGCAACAGTATTATCTTTTTTGGAC
AGGTCTCTGGATGACCGTGACCAGGACAGCTGCATGCCCTGCAGTCACTGTTGCAGTGTGACTTAAGGGT
ACAGAACACACTGAACTGCTGTGCAGACTTCACGTGGGATTTAAGGGCTAGCTTATGCCATGGTCAGCAC
TGATGACCATGTGGCTTTGGGTTGAGCTGGGTCAATTGCTGATCTCACTGAAAATTAGATTTTTCTTCCT
TTCTGGGGGGGAAGATAAGGATTTGACTGTCCAAGCTGATGCAATTCATTGCAAAGCTGCATGGCTGCTC
ATGCTCATGAGGAAGTAGCAGGAACTCGTGATCAGAAGCACAGGAGAAAGTGGGACTGTCCCTTCCATGA
GACCTGCATTAAGTGGAGTTTGTTATGATCAGGAGACCCCACCTCCCATGTTGACCTCAAGCAAGAGCTA
AGCACTGACCTCATCAGTTACAGGTGCTTTTAGGGGGCCTTGATCTCCAAATCAAGCAGGTACTGATATT
TGGTATTCCATTTTCTGTTGTCACCTGTGTTTTAGATGTCTGCATTTCAATTTTCAATTTCAATCACTGC
ACACGGAGTGTTTAATTTACTTCTTTTTCACATCAGTGGCAGTAGTAGTCCTTTCCATTTTCTCTTCAGA
CTCTAAGTGATTGAGGGCAGGGTTGGTACACCTCTTGTATGGTGGGATCCACCCGATACTAAAATTTTTA
GTCACTGGTGTAAATAAGTATAGAAATAGTGTTTATAAACGTCCTAAGACTCATGGTGTTTACTGACTCA
CCGTGTTTTTTTCCAACAGCATCACAAATTGTTGTTCCACTTGTGCTCCTCACAAAATTTGCCCTTGGCT
ATAATCTCACAAATAATGCCACATCCTAATCAGAGTCATGGTAGAATTTCTGTTGACCGGGGGGTGGGGG
AAGAGGAACAAAGAACAAAAGAACAAACCTCTTCTTCCAAAGAAGCTTTCAGGGAAGAGATGGTTCAGGC
AGCGGGGTCAAGGGAGGTGATCCTGCCCCTCTGCACTGATGAGGCCTTACCTGGAATATTGCATCCAGAT
GTGGAGTCCTCAGTACAGGTGAGACATGGACCTGTTGGAGTGCATTCAGAGGAGGGACACCAGAATGATC
CGTGGGATGGAACTCCTCTCCCATAAGGATGGGCTGAGAGAACTGGGGCTGTTCAGCCTGGAGAAGAGAA
GGCTGCAAGGTGATCTGATAGTGTCCTGTCAGTATCTAAAGGGGAGCTGCAGGAAGGAGGGGGACAGACT
CTTCAGCAGGGGTTATGGTGATAGAATAAGGGGAGATGGCTTCAAGGTCAAAGAGTAGATTCAGGTTGGA
TATAAGGAAAAACCTTTTACATTGAGGGTGGTGAGGCACTGGGACAGGCTGTCTAAAGATGTGGTTATTG
CCCCATCCCTGGACACTTTGAAGGTGAGGCTGGATCAGGCCCTGGGCAACCTGATATAACTGCACATGTG
TCTGTTCATTGCAGGGGAGTTGGACTGGATGACCTTTAAAGGTCCCTTCCAACTTGAAGGATTCTATGAT
TCTAGCAGACACACAGTTAGTTATTCATGTTGTAAAGAATTATCTCTTCATGTGCCTTTTTCTTTACTCT
TCTGCTTTGGTGTGTCTTTGTTTCTTCTGTATTTTTCTAGTAATATTTATTCTTAATTTTTTTTATTGCT
ACAGTCCAGTTTTCTTATGCGTTAAGCATGAGAGGTGTGCTCATGCTGTGTATGTTTCTGAGCTTTCTGA
ATGTATGTTCACCTTATAAATTGAAAACAGCAAAGCACGTGATCTGAGAGGCAATCTGGTATTTTACTGC
AAGGGAGTATTTTCTGAGCACAAAAGTCAAGGGTATATAATTGAAAATGCCCTTTAGAATAGATTCAGTC
ATGCTAATACTTCATTGCATGTAACAGTAAAATTATTTGCATGCATAAATGTTGACAAAGTTGAACTTGT
TATCATCAAATCTGCTGTCAGAAGTTGACCCTGTACATTTTGCAAGGAAGATGATGATTGTCTCTTTAAT
TACTAAATTCTGTTTTGCCTATTTAGGGGAGCTATACACAACTCTAATTACTGCCATTCGCATCAGGCTC
TCTGATGGCAATGTAGCTCTCAGCGCTGAATGAACGTGGTGTGACATAGCAGCAGTATGCAGATGCGAGG
GCATCCTTTCGACTGAAGACTTTGATTATCAGATTATTATCAGACAACTGAGCTGATACTGAAGTTGGCC
AGCCGTCTGCTAAGCACTCCTGCGGAACTACAGAGTCATAGATGTTAAGAGATGGAAAGTGCATTAGATC
ACCCAGACCGTCGTCTTGCCAGGATGTTTTCTGCTACATTTTTTTCTTCTGTGGTTTATGGCTAGTGAAG
CTACAAGAACTTGGCCTTCAATCTCTGGGACTCTTTTCCACAAAACTTAATGGCACATTTTTTTTCTTTG
CCTGATATTTGGCCAAAATTTGTCCGTTTCTTTGTTTTATCGCGTTGTTTCAATTCTGTGGTCTCATCTT
TCAGTAGTTCTTTGCTCTGTGATGCTAACAGCCTGCAACTGAGAGCAGAACAGAATGATGTGCTCTTGAG
TATTAAAGCATCGCTGACCCGAGTGCTGCACCTTCAGTTCTTTAGGATTTGAGAAAAATGATAGTTGTTT
AGATCAAGCTGCTAACAGTATAACTTCTCAGAAGCTTATTATAGCATAGGGGTGGTCTACTCTGGTGTTA
CCTGAGAATTTGCTAAAGTTACCTGAAAAGGCCACTTTTACTTACAGGGAAAAAGAATAAAATGACACTT
TCCTATCAGTGACAGAAATACTGGAAGTTGTATGGTAGTTGTCTGCATGTCTGTTTCCCCCCCCCCCACA
CACACACACACTTTCCATTGTCCTCTATTCTTCTCAGAACCACTTTCTAACTATTGTGTTTTTGTATAGT
TCCATTCGTTTTGGTGGGATTTGGAGGTTGCTTGTTTGTTGTTTCTCAGTGCTTGGTCTTTTGTATGAGA
AGCCTTGGGTGCCCAAGCAGGGTTGGCTTCAACATTTCCAACGTCTTAACCACAAAGAGCTTGATCAACA
CCCCCCAAAATAAACAATCCCTGACCAGGTGGAGAACAAATGGACATTGTTCTTGCTGTCACCCTGTGGG
AGAGAGGCCAGTTGGTGTGAGCTGGCCCATGGCCGTGCTGTGCTGACTCAGACCAGAGTTCCTCTGGTCA
TGCCCCAGTGCCTTAGCCCAAACCTCCATTTTCTAAAGCACTGTAACTGTTTTTTTCATTTCAGAGTGCA
CCAAATGATGAGAGGATTGCTCTGCAAGTCTCCAGTGAAGAGTTTTTTGTTTTCTTTCCTTAAAGCCACC
TAAGAAACTCCATACACGCTAGGGATATTGAGGGGCGGTTGCAGGAAGCTGCTACAGGGAAGGAGGCTTA
CAGTTTCCTAAAGGTTTGGGACTGTGCGATGAAGCAGCCTATTTTAGATGCTACGGAGAATGTTCAGAGC
AACATGGTCAAAAGGTGCGTTGCTACATCGCTTTGGCTTGGCTTACTTGACTTTAATTCTGCCCCATAGA
GTTCTGAGCCTTTGAAGCTGTCATCTTAAACACAACATTAGAATAGGTTACCTAAAGTCTGTGCATTATC
TTAATTGTTTCCTGCTGTTGTAAAACAGATTTTATTTCAGGAGATATTATCTCTCGATACTTTCATTGCT
GGGCTTTTTTCTGTTTGTTAAAGGGATGTGCTCAGGAGAAAGTGAAGGAAAACACTCTGTCTCAGAAAGG
AGAAAGTAATTAATGCTGTTAGTTGTATTGACTGTAATGCTGAGATAGCGTCTGTAGGAAAATGGCCAGA
CGGCTTAAACAAGAAGAAAGAATATTTTTAGCAGGCTGAAGCTGCTTAAAATGCTGAAATGGGAGTAGGG
CAGGGAGGGGTGGTTTTGGAAAAAAATGACAAAGTCGCTCATCCCATCCCTTG
>MSTRG.56.2 gene=MSTRG.56
AATGAAACAACATTGTGGGGAGTGAAGCATTAGGGCAGCGCGGGGCAGAGGGAGCGCGGAGGGGGCACGC
AGCCCCCCTCCCCCCCGGCCCGCAGCCCTGCACCTGTCTGCGAGCTCCATAGCGGGCCACGGGGGCGCGG
AGCGGAGGTTTTCAATGACCATTCTGTTACTGTAACCACCATGGATGCGAACGCTGTGGTGATAAAGGCT
TGCTATTTTCTCCTACTGGATTCCTCAAATCCAAGAGCTACTCAGCAGTTTCCAAGGCAACCACCTGTGG
AATAATTAAAAAGGATGAAGTGTTAGTGTGCCAGATGAACGGAATTCTTGCCTGGAGAGAGCACTTCATT
TTCAGCTGTTCTGAAGAATCAAATGTGATTCTGCCAGCACAGTTCAGAGGACGAAATGATGTCTGAGTTG
CCATACAAGCATCCAGGGACAATCCAAAAAGTAAGTCAGTCAAACTAAGTAGTCTTTTTTTGATCTTATG
TATAAAACATATATTGAGAAGACAATTAGTTTTCCTTCTTTCTTTGACTGTCAGTGAGGTGCATTTTGTA
GAGCTGTTTTGAGTTAGCTGGTTTCAAGTCTTGTGGCTGAGGGTGAGATGCATTTAGTAGATAGTTTCTC
ATTGCTGTGTCAAGATACTGCTCAGGACTGTGTCCTGTAATTTCATTATTGCTTTTCTTAGAGCCCTGAT
GGCCCAAAGATGTAGAGAGAAGAGGTTTGTGGGGAAACATGTTATCTTAAGTCATTTCTGATAAAACTTA
AGGATTCAGAGGAACCTGCAGATATGTAAGAAGGGTGAGAAAGGGTTTGGAGGTTACGAAAACATGAAGT
TCTTCATACTACCCGTCGGTGTAAGGAGAATTTTAAACTTCCTTTAAGACTGATAAATATTTTTGAATAT
ATTGAGAACGTTTATTTGGAGTACTGTATGTGTTTGCAGTTTAGCACAGGAGTTTCTTCCATTGTGGTCA
GTGAAGGAAAACACTTTTCGATGGTGCTTCAGATAGCAAGCCCTACAACTCATCTTTCTGACCCACTTGT
ATTAGTTGCTGGGGATGTGTGCTTTTAACTGTCTTAAACAGACCGCATACTACATGATTAAAAACATCTA
CCCAGCAGTTAGAATAATACCAGGTTTTTTTATTACGAATTTGGTTTCAAAGTGGCCTAACAAGTGAATT
CATTAAAAGATCGCATGAGGTTTTCTGTGTATTGTTGAGTCAAATGATCTGTGTCTGCAGAACGCATCTC
AATTTATTTCATTATGGGATGAGTATGTTTTTAAGGTGTAGGTTTTGATACTGTTGATGCCTTCAGTTTG
TCAAACAGTCGTGTGGTTCTTCATTATTTTTCTATTAGTCACGTGAATGTAATTTTACTATCTATGTTTT
TTTCGTCTAATAGTGTAGGCAGTTTTACAGACTGTCTTTTTAGAGGCACTTTCTATTTAAAAGAAAAAGA
AACATTAAAAGAAAAAGTGGTGTGAAGAAGCATGTGTCAGGCATATGCAATTCCTCCAGCATCATGTTTT
CCACACTGATTTAATAGCTGTTGATTCTCTTCAAATGTTCTTGTTTCCAAGACCTGTTTTACAGTAATAA
ATCTTCTTGGCTGTAAAATTCTTGAAATGATTCAGTGGGATGATTGTTTCCTTAGCACATTCCCTGAGTG
CTCATAGTTAAAAATGGAAAAGTTCCTAAGCGGGTCATTTTTTTTCCCTGCAATATGTGTCGTCGATTCT
GAAAACTACGGTCAATACAATCACCTGTGTTGGCCCTGGCAAACCACTGTTTGCCTCGTGCTCCTCACTA
TCCTGATTTCTCTTGGTAAATTATGGTAAGTTTTCTGCTGGAGTGCCGTGTTGAACTATGTTAAGAAATG
CCTAGCTGGACAAAGGGGGGAAAAAAATGTTGTGGCATGATTTGATACGGGTCTTCATTTAAAAAAAGTA
GAAAAAACTTACTGAAATTTATACTTATTGAAATTTATACTTAGTTTAGTAATGAAAATTGCTAAGGGCT
TCCTTAATTTCCCTAAGCATTTGCACACGAGGCTGGTGGAAGGTGTGGTGTGTGCAGCAGGCTTTTTGAC
ACATCGTAAGAAAAGATTCATCCAGGATAGTTTTTAACATCTTCCTTCTACTTACAGTCAGTGCCATTTG
TAGTTTTTAGGTTCTGAAGATACATGGAAAGTCCCCCAACAGTGAGCTGCTTCAATATGTGGTCTGTTGT
GTTGTCAGCTTGCATTTTATTTGGGTTTGCCATCAGAGTATCTTTTGGAAACTGCAAGCTCATATGTTGG
AAAAATCCAAAATGAATGCTGAAGTCATTGATGTTGATTGCAATTTAATAAATCATCAGACATGCAAGGG
TGATAAATTTTGTTATGCTTGGTCTGTTTGTCTCCAGAGGGTGGCCAAACATTGTATAATCTCTGTGGCT
TTCTGACAGCTGGAGAAGACTGTTAAAATCAGCACTTAGTTACTGGGAGCAGATAGGAGGCCTGTGAGTT
CTGTCTATTGGGTTTGCCAAGGCAGGCCATTCAGTAGCTCATTGGGAATGTCATGTGTGCAAAGACAAGG
GAGAGGTGCATTTGCCAAAATTCTGCACAGCTGGGGGATCTTCTTTGGATGAGAACGCCATGTTATACTG
TGAAATACAGAATACCTTGGTCTTAAAATCTGTAGCTTTCCAAAGTACTGTTGTTTTTCTGATGTTTTCT
TTGCTCTTCTCTCAAGGTTTTTAGCAGATGTATTAGATCTGTTCTTACCTTTGTTTTGAGGAAAAAAAAA
GATCCTTGCATTTGTAATTTCATATAACCAGTGCGTTTTAATCAGGTGCTTTCATGGCAAGGTGTAAACA
TTACTGTTTTCAATCTTGTTCTTTGTAGTAATGCAAAATATCCTTTCTTGTATTTGTAGCTACTGTTAGT
TACAATAGGGAACAACTTCTTCACTTGAAGGTGGGCTTAAAAAATGTTGAAATCCCACAGAGTTTAAATA
AGAATGCCATGTTTTGTGTTGACTCATTCTTGTTAATGACTTGTAGAAGAAAAGGTAATACTGGGGACCA
TTTTTCATGAGTGTATGTGTATGCACACTTTCAGAGTCAGCAGAAGTCTTAGCTGTCATAGTTCTCTTTT
GAACTGTTGATCAGTTATGTCAAGACCTGGGTGGTCTAATAAATTGACAGGGTGATGGGGGAGCCCTTTC
TCAGCAGCTCGAGTTCAGCTAACTTGGGTACCTTTGAGAAAGACTCTTAGTTTTGATCTTCACTTGCAAA
GTGAGGAGACCATGCCTACTTTAGACCTAATACACATCAGCATTTTGACTTTTCAGAAGCCTGACAGCAG
GCATCAGGAGAAAGCCTGCTCCTTGCACGTGTGCAAGCAAATGGATTTCATGGGATGATGTGTGCCATTC
CATCTGGCAGCTGAGGACAGTGAATGATAAGGATGGTTTGCAGAGAAGAGTACAGCCAGTAATGGTCAAG
AAAAGCCGTTTTCCTCATTAGACATTTGTCATCTTATAGGGAGATTGACTAGCATGTGGCACAGGGGGGA
AACAAACCACAAAGAGGTCAGTGCTATTGGACGTGTGTGAAGTAGCCATTAACATAGGCAGTAAATATTC
AAAAAGAAACTCTTCATTTGACAGTGCAGTCTTCTAGATGACTTGAAAAGATAAAAACGCACCGTATTTT
TAAAAGAGCACTTTTAATTTTTGTCAGATGTGAAAGTACCTGTAAGTTTAATGTGTGCTTTACAAATAGA
GCAGCATGCTAGGGCCAGTTAGTAGATTTGCATTTTATGAGTTGGCTGTGGTGTAATGGCTTCATACACA
AAATTCAGGCACCACCATTAACACTGGGAAATTTTTATGCTCCAATATCACATGAATAGGAGTTGTGTGG
TGCTGAGTGCACTTCATTGGTGTAAACAATGGGCACTTAAGCAGTTTTGGATTCTCTGCCTGCAGGAAGC
AGGGTTCTCTCACCTTCTCTTCTCCTTTTTCATAGTAATTCAGCTGCTACACTGAGCAGAGCTTTCTGTA
ATCCCACTCCCCTGCCCTGCAAACAAAACAAACAAAAGAAGTAGTACCATCTTGGAATGTTATGCAGCTG
TATTAAGAAGACCTGGCAGATATATATCAAGCTAAGTGATAAATGGCATGTGTTCCTGCTTTCCTGACCT
CTGTCTGTTAAATCAGTCTGCTTAATACTTCAAAACCTGCAGGTTTCTGAAGACTTCTGATGTTTGAAAT
GGGAAGACACCTGGCAGCAAAACCTTTTCCCCATATTTTTTTTCTTCTAATGACTTGCCTTATAAGCAAG
ATAAAATACACTTGGTTTTGGACTTTCATTTAAAAACTGGAGTTAATTCAGAAGTTTATTTTTGGTGCTT
TGCAAGCTAATAAAATGTATGTTTGATAAATGAGCTGTTCGATATCTGACTTGCAGTGTTGTTCACTGAT
CCCTCCCTCAATTCTCTCCTGCAAACACATGCACAGACAAACACCCAGGGAGAAATGGAGGAATGTAGCA
TCTTAAATGCACCGTTACTTCTGTTTTTACAAGTGCCTTGATGTTGATCTCTTGATGTTGGTAAGAGTGA
GCAGTGGGCATAGGATGATCATTTTTAAACTTCTTTCTGTGGAGATGCTGGTTTAAAAAAAAAAAATCTT
ATTTGAATATTTTTGCATTGATAACACCTTTTCTTAACACGAAACTCAGAGATTAACAAATCATTATCTG
ACTTAATTTAGGTTTTATTTTCCCCTAACTGAGGTTGGTTTCTATAGCTCAGGGTTGGGAACCTATATAT
CCTAAAAGGCTATATATGACTCACAGCTGTTTCATACAGCCTATCATATTATTTTTTCACATTAAGAACA
GTACTGACACAGTTGTTAACATATGGCCACAGCCTGCCAAATATGTTTAAAAGCCTTGACCCTTAGCTAG
AATAAGATTTCCCTGAAGTTGCTATAAATTGTTGTCACAACCTGTTTTCACTTGAAAAACCACCAAGAGT
TGGTGAGCCTTGCATGTGCTGTGCTTCTCCACTGTCATGGGATGGAGGGAGAGAAATCACTGCTCCAGAA
TTTAGACATTAAGGGATGCAGCCTGTTCAGTTTGAGCTCTGAAATCACTGTTCTGGCATTCTTGAGCTTG
CAGTTTTATTCATCATATTTATATTACACAGTTCTGTTTGTTTTGGGCTTTGAGTCTCGCATGAAGGTAA
TGGGGGTTGGGGGGGGGGGGGGAAATATAACACAGCAGGAAAAAGTGTCTTGTGAAAACACCAGATTATT
ACTGATTCAGTAGAGGTGAACATGCATTCCTTTCCATTCGTTTCAGCATCTCTGCGGTGGGACTGAGGTC
TGTCTCATCTTCCGTAGAAGAAATGCTTCCCCTTCCCTGTCACCCAGGCTCCTGTGGTGTCATGGCTCCT
GCCCTTTCACAGAAAATCATTCTCCTTAGTCCTACCCTCCAGAGCAGGTAGCTAACAGTTGAGGCTGGAA
AATTACCTTAGGACCCTTCTGGAGACAGTAAACTCTTGAAGAGGTCATCAGAGCCAAGTTGTCTTCTTAG
TATGGAACCAGCCTTCCTGTGGCAGGACAAGGTGGCACAGAGTGATGCAATGAGGAGATGAATGTCTTAG
TGGGTTTATCTGTTGCAGATGAATCAGAGATTTTCCGTCACTTGCGAATTTAAATGTTTATTGTTGCCAT
TAATCTAACATCAGAGTTTAAATACCTCACGTGGCTTTTAAAATACATGTCCTAATGTTGCTCATGTCCA
TATGAGCAGTAATTTGCCGTTAGATTCAAATTTAGGATTTTCTTCCCTTGTCTTTGATTTGAAACTGTTA
AATCTTGTATTCTTTGTATAGAGGGGGAAATAACTAGTGAGATGACATACAAAGATCAGGCAAAAATCTG
CAGAGATGGAGCTCAGAAATAATGCTTTAAACTGCATGGAAGACCTTGTGGCTGCAGTGCAAAGTAGGAC
TTTTAGAAACACTGTTTGCAAAAGCCAATAGGGAAAGCCACGAAACCTGGTTCTATTCCTCATCTATTGT
ATAAACTTGAAGAACTTGCTTTGTAGTTTCCTTCTGTTTTCCTGTCACCAGTGAATGTTTTAATTGCTCT
TGTTAAAGCGCTTCAGCATAAATCTTGAATTGATATCCTTGCAGACTTAAATAAGTTTAATTACAGTCCC
TTTCCTCCTCACCCATGCTTTCCCAAAACAGGAATAACTGGACTGTTTTTTTTCCCAAATTGTACGATTG
ACTGATGTGTTGCAGCTGCTGAAGGTAGGATTTCCTAGTACAGATATCCAGTGATCAGCTTCAGATTAAG
AAAACAATTGGATATGTGACGTCCCCAATTTTGTTAGGAAAGTGGTCTGGCACAAGGCATTTCCTTATTC
ATTTTATGTAGCAAGCAGTCCTGTGCAGGCTGCTTTATGTTAGTGTTGTCTAACCTTACCCTCAACCAAC
TGGAGCTTGGTGCATTGTGGACAGATGCCTTACCTGTAGGCTACTGAAGAGGGAAATACAGTTTATATCA
CTAGAAAGCACTATGTCAGGCTCAGTGTTGTACTTGGCATTGTCTGTTTGCATGGCAAAGCACAGTGTTC
CTGATCTCCTCATCACATCCTTAGACTGCAGGAACTGCTGCAGCAGTGGACTGTCAAGAGGCACAGCAAA
TATCGCCTTTGGTGTGCCCATAAGCATTTTGGCCAGTGTTCTGCTTCTGAAAATAAAAGAAGTGAATTTG
AGCAGGCATTCGGCTCTGGCTTACCATTAATGCATTAATCCCTGGTGTGGGGCTGAGGAAGTAGCTCATA
AAAACCAAAACTCGTTGGAATTTTGGTTCTGTGCTGCTTCATTGGCCTGGCTGCAGCTGTACCATGGTAG
GCATCTACATTCTGTCACTAAAGTGAGCACACTCTCCTGAAGAATGGGTACTGAGCACTGCTATGCTTTG
GTTCAGGGATATTAAAAATCATGCAGTGTGAATAGAAATTACCCTTTTTTTTTAATTAATGTATACATAA
TGCAGAAGAGATGAGACAAGGATTCCTTCTATCTGATTGGTCCTATTGCTGTCCAGATTTCCTTGCTGTT
GTCTTCCCTCATGCATATTTGGACAGAGATATCTCATCTTCCTTCTGTGATGCTAGAAATGCATGACTGT
GGAAACAACAAATTTTCTTGACCACTTTCTGCTTTTGAGAAGCCATTCCTGCTCTTTGAATCCAGAGCCA
TCCTCGTCTTTCCTGAAATACATATCTATAAGGAATTTATTTTAATTAGAGAGCTACAGGAAGCAGAATT
CCCATCCTGTGGGAGTCTTGTATCCGATTTTTGTGTTTTGAATTGGTGAGCTTGGACTACCCACCCCAGG
ACTGGCAGGCAGCCGAGCAGGAAGCTGGACGGACTTGTTGCCTTTCAAAGAGCATTTTGATGGAATCGGC
ACATTTCCATGCGATCCATGTTTTGCAGTGTAAAGGTTGTTATGTTGGGATGTTACTTTGTGCAGTTCTG
TAGTTGCAGTTTTAACTAGTTACTTCTGGGAAATCGTTGGCTAATTTTTGTTGCTGTCAGAGTCTGTCTT
CCACAGAAACATGAACTCTCTTCTCACAAGGAAATCCACATGGAAGGATGTTCTCCTTCAACTGGTGTGA
AAGAGCACTCGATGCATATCAGTATAGATAGGTGAGCTACCAGACCTTATGTTCCCTGTCTATGTCTCTC
ATGACAGTAACTGACAAAATTGGTGCTAAATGTTTCATATTTTCTTGTAATAGTTTTTGCTGGTGAAATC
TAGGCCCTGCAGGACACAGTTCATGCATCTTTTGGTGGGGCCAGGTGCTAAACTAGGAGTGGTCAATGGG
GAGCCCAGCTCAGGGGAGGCCAGTTTAGCCTGGAGAGCAGTGTGGAAGTGCACTACATTAATACAGCTTG
TGCTTTGTCAGGACATTACTGTGCTCTCATTTCACAGAAGTCCTGCAAATAGAGCTTGGCAGCATGGTGC
ACATATTTGAAGCAGTTTGTGTTGTCTTTTTAAACCATATAAATAAATCGCACTTGACTCTTCAGGTCAT
CAATCTCCTGCTCAAAGTAAGGCTGCGCATGAAACTAGATGAAGCTGCTCAATGCTTTTACTAATTGAAA
ATCCCCAAGAACTGAGAGCTGGTAGCCTTTCTAGCCTCTTCTTCTACAGTTTGCTCATTTTCACACTGAA
CAATTTTTTCCTTACGTCTAATCAGAATTCACCTCGCTGCAGCTTGCAACTGTGGCTTTTTGCCATTTGG
CTGTGTGCTCCTGACAAGTTGTATGTCCTCAGTAACCCCCTCTAGGTAAGCAAGGGCGCTAATAAAGGAT
TTTGGCTGATAACAAGTGTTCTGTGTGTTGCAAGGATCCAGGAGTTGTCTTTTGAGAACGCTTCCTCTCT
TTGGGCATGGAAGTGGTAAGAAGCATCAGAATCAGATTCTCAAGATATAGCCATGTTATCAAATGACGCT
GGCATTTACTGGACTTCTGTAACATCTCATCCAACATTCTTCAAATCCACTGGCACGACTGAACTAGGTG
TCTAGCACTTAAGACAGATCTAACTCATCTTCACTCTATTTCTAGTTTTTTTAAATAAATGAATTCCCCT
CCTTAGGAGATTCTTTGCATTTTGAAGTTGTGAGCTTACGTTGAATCACCAGTTCAGCAGTTCAATGTAA
ATAATTTCAAGTAGTGTCATAACTCAGTTGCTTAAGTAGTTGCTGCCTTCGGAGGAAACATGAGTGCAGC
ATTGGTTCTTGGGAGAAACTAACCTAGTGGCTTTTGAGTATGTCCTGGGGATGAATTTGTTATTTATGAA
GCATTACAAATTGTATCATTTCAAATGAACTGGTCCTAAACGTAATTCCTTAATGGCTGGATACATCTGA
AAATGCAGGCAACTTTGTGTTTTTAATTGTTGGCTGTTGGAGCTTCAGTGTTTGCACAGTCACTGTGTGA
AAGCTGTATGCATAAATCCCTTCAGAGGGAAAACACAAAAATAACCAAGAACACCATTAGAAAGAAGAAA
GAAGGGAACTTTGCTGTCGTGTAATCAGTTTGTACAGATTTGGGCCTTCTTTTGTATGTATAGAGTGACT
TCACTGTAGCCCATCCAGGGTCACAATAGTTAAGTCATTCCATAGAAATCAAAGGAGGTATAATCTTGTG
AAACCTGCTTAATAGGGAAAGCGTAGCCTTTGAATCTAGAAGCTGAACTGGCTAAGCAAACATCTAATAT
TGACTTGATTCCTTAGTCTGATTGCCTACCTTTAGACTTGGAGAGTAAAACTTATCTCTAGCAAAATGAA
ATATACATCTTAATTATGTTTTTAACACATTTACCATCTTCCTAAAAAAGCATGTATGCCTGGTACTCCT
CTCCCAGTAAAAGGTAGCTGTTTCAACTCCCTCTGTGCTTAATGTTTTCTCCCAGCTTCTCTTCCAGTAT
TCAAGACGCATGGGGAACTGGAGGACTGATAATGTGGCTGTTAATTAAATAAATGTGCATTGAGATTCAA
GAGGTTAGAGCCTACAGGACTTAACTGCAAACTGTTTTTTTCCATACTCAAGAGGCATGAGTCAGATTTT
GCAAAGTGAGTCAAATCTATCCTTATATTCATTTGAAGACACAGTAATGGATGTAGGGTTTGAAATAGTG
TTACACGTAGAAATGGGTTATTACACTGACTGAGCTTGTAACGCTCTCTTGGTGTGGCAAGGGGATCTGG
ATGGACCTCCGTGGTTGGGAATGTGGAAGGATCAGAAGTTCAGTCCCTGGAAAGAGTGAGTAGTCCTGCA
GCCTGGAGGGTGTGGAAAGATTTTTTTTTTTTTTTTTTTGTGGGATTTGCTCATACTTAATGATACTGAT
GAACTGTGGTTGGTCTTCAGCATAACGGCAGCATGTGAGGGTGGTCCCTGGGCTTTGAAGTGACTGTGAG
GAGAAACCTACTGAACACATCCTTGGAGATGCTTGTTCAGGACCTAAGCATGCTTGCAAGAAGGGCAGTA
TCCTACTAACGCCTTCTTTTAAATAAATCAGTTTATTTTTATTTTGCGTTTGTTCTCTCTATCTTCAACA
GGGTGGGTAGTGTTCCCGGCAATCCAATAAAGCTGTCCACTTAGGTCAAATGTGCTGGAGCTGCAGCCCT
TTGACAGGATGTGACTCCTGCATGTTTGGCTGGCTGTGTCATGCACAAACACTCCCTTTCCTCTGGAGGA
ATTACATGACAATTGAACGTAGAGGCACAGTCAACTTCCAAGGCTCTGTTTCTTCTGTGTTCCCATGTTT
CACCCTCCCTCTGAGAAATCTCTAATTTTGATTGTGAATCTTGACCAGGAAATGAATTTGATGGCTCCAT
TCTTACACGTCAGTCTTTGACTGGCCACAGTCAACATCCTAATATTGTGCTCTGAATTGTGAGTAATACC
TCCTGTCTGGCTTACATCTTGAATGAAATGGAAGACAGGCATGAGTTTGGTTCTCCTATTCTTGTGTGTA
ATCAATCTAGAAAGAATGCTTTAGATTTGCTTCGCTTCCGCATTTTTTTTTGTGAGGACCCTCAACAAAT
AAATGATGGAATTCAAATGTAGCAGTTCAAAGAACATCATTGCTGTTCCTTATTTGTGGTACAAAGATGA
GCTGGCAGCACCAGTTACATGGTTCCCTGTTACTCACAGCCCCTAGTAGGGCTCTGGCTGCTTTTAATTC
TGCCTGTAGCTCAAACAGCTCTGAGATTTGACTTTGAAGAACGCTGTGTTTTTAGCATTGTACAGTTTCT
AGGTTGTTCAGCTCTCCATTACCTTTTGTAGAGGTTTATGTTTTAGAAGGAAGTGTAGGAAGATTGGGAT
TCAGTGCTTTCTTTTTTTTTTTTTTTTCCCCCTAGTTTAATTTCTGCTAAAACTTTATGACACAGAGATG
TAGAATAAGCTGCATATACTAGTTTATTTGTGCGAAATTTGGTGGTAGGTTACTCTGCTTGTTTGTCACA
TGTCCTACCAGGATCCTAAGAGATGTCCCCAGCCCCAGCTCAGTGTGTCTCCAGCAAAGTGCTGCTGACT
GCAAGTGGGAGCTCACAGCATTGAACAGACATCAGTTGTGCCTGCAGCCCTGGTGTTCAGCAGCACAGCA
TCTCTGTATCCAGCCAGTGTCTCTTCACAACTGCTGCTCTGGGTTCAGTCCTTGAGGTTTTACTCTGTGC
TCTTTTTACCCCTTTCCTAATTCCTCTCTTGAATGCCATCTGTATCAGTATATGGCTGCATTTCCACTAT
GCAGTCACCCTGGAGGCATTTTGTATGTAGGAATGCTATAGAAATTTTATAGACTACATAGGAACGCTAT
TCGTGGCCCGTGGTTATGGATGCCAGAGTACTCCAGTGAAGATAAGTTAATAAATGAGCACTAAGGTTTG
CTCAAGATTTCTTTAACAGAGACACTTCCAGGACAGCACGATAAACCCATCAGCCGTGTTATCAGCTATG
TGTCTTACCTCTCAGCTATTTATCAGAAGTTCTTGTTGGACTGCTGAGTTAACACAGAATTCTGCAATAA
TTGCTTTGTTTTAATATTTTATTGCTTATTGAATGCCAGCATAATAGTTGAATCTGTCACTTTCAACTTC
CAGTCTACTGGAATACATGGTAGTATCACACAATTTATGTATGAAATTCACCCTGTTGATTCATGGTTTG
TTACTACCTAGTGTAAAATAGAGATGATCTTTCTGACCCCAGCCTCGTAAAGTGAATTATCATGGTTTCC
CCATCTGTGCATGTAATGTATGTGTTTTAGCAAGCGTTTGTCAAAAGGGTATTGAGTCCTTCAGTGCTTA
AGAGGTCACCTTATTAAAAGCGAGCCTGTACTACAACGCCTTTTTACTCCTTTTTTCCATTTCTAGGTCA
GATGATTCAGGTTTTCCTCAGTGCTTTTAACCTTGTGCCATCTGAGCGGCTTGCTTGAGGGGCAGCAATG
CTTCTGACAAAACTCTACCTTCAGTAGGATGGTTCTGTTTCACTGTCTCGTTTTCTTCTGCAATTTTGAC
TCTTAGTTTCTTGCCCTTTCTTTTGTTCCTTTGTTTTTTCTCAGGACTCAGCTAGTATCCTAATGAGTGC
TTCTCTTCAGTTTTCTTTACCTCTCACATTTTCCTCTCTTAGCGTAGAAGTCCATACTTGAACTAGGGAA
GAAAAACAAACCAGCACAGGCCTATGGCTCTTGCCATCCATCAGCTGTTATGGAAATGTAGACATGATTG
CTAGTGACAGGACAAAAAACAGAGTATTGTAACGTTTCTTATTCTCACTTGAACAAAAAATTCTCTAGCT
TGCTGGATGTCACCTGATTGTATTTTGTTTGTATTTTGAAGGTTCATAACCTTCTGTTGTGAAATAGGAG
AGCATTCCCAGAGCACTTGCGGATCATGCTACTTTTCAAGTACCTAAAATAGACTTTAAAACACTGTTAG
GAGTGTGAAAGCATATGGGAGCACGCAGGTAGCTGTCTTGTTTGGGGGCAGAGCAATTGGAGAAGGGGTG
GCAGAACTGTGTTTAAAGCTATTCTGCCTTGATCCTGCAGTGCTCATCCAGTAGAGAAATTCTGCATTGA
TGAGATCTTTGCTGGAGCAGTTGCTGTATTTGGAAAGCATGAAGTAATTCAGACTTTAAAATTTGTTTTG
TTTTGAATTGAAGGTGATGGGCTTGCATGAAAGTTACGTTGGTGTAAATGAAAGCTGAGTTTGGTCCTTT
CTGTTCTGTGCTTCTTAGCCACGTGATACGTTTCCATAAATCATGCACTTGAAAGGTTTTCTTGCTTCCT
GCTTTTACCAGTCAGATCATATAAAATGCAGATGAACCGAGCTTCTGGTTTATAAGCCTCAGCAGAGCAC
CCCCTCCAAATCCCCTTCTGTCACACCAGCCCTGCTTCCCCTGTTTGAAAAGGAGATAGCAAGAGTGACT
AACTGAAGCTACTACAGTGGAGTTTTTTGGTCTCCTCCCTTTCTTATTTTGACCTGTACTTTGCTTTCGT
TATAAAGTGAACGTAGAAATTACCCGGTGGGAGTGGTGAAACTGCAGCAGAGAAACAAAAACTATTTGGA
TTCTCCCGAAAGCTATTCATTCGCTTGCTCTTCTTTTTATTAACGGCTCGAAGCATGCAGCTTGTCTTGT
TCTGACTACGTATCCCTCAGCAAGAACGGAGGTAATTCTTTGAGTCTCTTTCCTTTTCATAGTGCTTCAG
TTTTATATCAGACAAGCTTTTTATGTTTTTATCATTATCTGTTGTTTCAACTACTTTAAATGTGTACACA
CAGCTCTAAAGCCGACTGATGGGCATATTTCTGTCAATCCCAGTAAGTTCCAGTAACTTTTTAGTGCATA
GGAAAATGGGGCTTTAGTTTCAGATGCAGGCTATGCAAGTGAGAATCACAGCTTTCTCTGCAGAGGGTTG
CAGAGCTGTTCCAGCAGGCATCAGCAAATCTGCAGCCAAAATTCAGTATAGCGAGTTTTTGTTTTAATCA
TCGACGTGTACCTAAATGAACATCTCTCTGTGCTGTTGGTAATGCCAGCACTTCTTGTGCTGGGAATGTA
CGTTCCTGTAAACTGATGAGCAAGTTCTTGTTGCTGTTTTCTCTGAAGTAACGAGGTATTTTTAGTAAGC
TATTTTGGAAGTGTAGGACTTCCCGATACTTTTATTGTTAATTCCACTGCAAACTGAAAAGGCAGGATTG
GCAGCGTTTAATCCTGAGAGGATCTCTCTCGTGACACACCAAGTGTGCTCCTGGTCCCTCTCTGTGAGTG
CAGGTTGTTGGGGCTCTGAGCCGTGCAGTGTGTGAGCGCCGACAGAGCGTTTTCCTTGGCTGGCGTCTGA
AGTGGGAGCATGAAGAATGTCTCCTAAACACCGCGGGGTAACTTGATGCTTCTTAACACCTTTGCAAGGC
TTTTGCGTGAGGGGAGGAAGGAAGGACAAACGGAAATCCTTTAGATTTTGCTAAGGTTACTTCAGATAGT
CATTTCTGGAACTGCTCCAGAAAGCCTCTGTTTGGTGTATTTCTCCATTTTTTCGGTCGTTCAATGCAAG
GTGTTTATCTCACTATTAGGCTGCCAGTCCTGCAGCCATCCTGGGTGCTGCTGGGTGGGTGTTGGTGCAG
TGTGTGAGTGTGCCATGTATCTGCAGGGGGAAGCCATGGCCCTTATGGGACAGCTTCCAAGGGACATCGG
TAAACACACTCTGGTTGTATGTCCTGGCTTAAAAAGTGCTTTAGAAGTTTATTAACATTTGTAACCATGG
CTTCTAATATTCCTATTAGTTTTTATGGCAGAAATATAAGCTTGCTTCTGAAAATACAGTCTTTTCTCAA
GTGCTGAGTGAGAGCTGTGGTGTTTGCTCGTCAGTACTTTCAAAAACAGCAGTCAACTGCGTTGAACAGG
GGAATTTATATCAAAACCTGTAAGGTGAAACTGCAGTTTGGTGCTTGTGATCTTGAGCATAGAATTGCAT
TCTTCTGCGCAGTGGTTTCCCATCTGGAAAATGAAGATTAGTCATACCTACTCCTCTCTGCTTTATTCAC
ACTCAGTGAATGAAACCTAATTCATTTATTACCCGTGTTGTATGAAAATAGTCTGTGAGAATTGAATTGC
TGCAGCTAGGAATTCTGCCGAGTGATGGTAAAGGTTTGGTAAGCAATGCATGATTAATTAGAATTAAAGG
CAAATTGTATTCCCTAGCCTCAGTTGCTTCCGTTGACTTGCAGGCAGGTTGGAGCCTAAAACGATGCTGG
TTGAAGATCAGGAAGACAAGATAGGGTAAGATAGTTAGGGTAAAATAGTTATTATCTGTATTTAATGAAA
ACTGTGCACTCATACATTGTCCTGTTTCCTTGAATTCTGCTGTTACACTAACAGACAAGATGTGGCTAAC
TGGGCAGCCAGTTGTCCAGTGTCTGTAGGATTTCAACATGTTCAGCGCATAACCCAAGATGAATTTGCCA
TCACTGAACTCCTTCTCAGTAATGAACTTTATATATATATGATCTCTTTTAATGAGTATTTCTCTGGAAC
TAACAAACAACTTTCTAGGTTTCAGCTTCTTTAGTCAAAAGTTGTAAATGCATTAAAGTGTATTTTCTGC
GTGAGACTAAGCTAAGGAGTGATTCATTATACCATGGGTTTGTATGGTCACATTGTCTCTCTTTATTTTA
GTTGTTTCACAGGTGATAAGTTGGTGAATTATTTCTGAATTGCATATTCACCATCAATTTCCATGTGAGG
AGGGGTGAGCTTGACCTTCCTGCATGGCAGAGGAGAGGACATGAATAGAGCAGACAGAGATTCCTGCTCC
AGTCTTCCTCCCTGGCTTGCTAGGTCATGTCTGGTGCATATCTGTGTGCCTCAGTTCTGCTGTCAGTAAA
AGTAGGTTAGTGTTTGGAATTATTCGCAGCATCCAAAATTCTTCAGCAATTCTAAGCTCATATGAAAACA
CGAGACGGAAACTTCTGTGAAAATGTGTGCCAGTGCTTTAGACCAGCTTTTATATCTGAACTCAAACTTT
GCAATAAGGAATTGCATGTACATGCAAATAAGGAACCTACCTCTTTTTTGTCCTTTCTTTCAACTCTAAC
CACAGCACATAAAGTATTACCAAAAGGCTGAATGTAGGAATTTGTGTTTGGAGAGCATTTTCAATTATAT
GACTTCATGTTTGTTACATTCTTCTGTATTTTCAGGTTCTGAAGTGCTTTCATAAATTCCTCCATTCCAT
TTGAATCAAAGCCATTTCGAAAAAGAAAACTATTTTGAATTCTTTAATGAAACTTATAAAATTTTCCTTC
AACTTTAATAAAACTGCTACAGCCTTTTTTCCTAAGCTGTAGAGCACAGTGAATGAGAATAAATAGAAGC
TGGCATGTTTCTTCATGTGCAGTTTTATTGGTGTGCATGTTTGTTCATTTGTCTATTAACTTGCAGAATT
CCATGATCTTACAAAGTGGTTTGTGGTTTGGTTTGAATTGGTGAGACTTTCCTATTTTTCACATTTTAAC
CATTACTGACATTTTAATGCAGTAGAAACAATAGAGCAGAAGAGCCACAGTTTTTTTGCAAATAGCCATT
AGATGTGATGGTGCTTTATGCCATCGCTTTTAGAAGATTGTTTTAAGAGTTTCTTGATGGATTTTGGGGC
ATATTTTTAATGGAATATTTCAGAGGCACTTTGATTTGTATTTGCACGCCCAGCTGCCAAAAGCCTTCCA
GCAAATTGGGTGACAGACACACCCCAAAGTGTCTATCTTCATTCACATCTAATTTTGTAGTGTTGGCTGA
AGCATATGCTGATTTCTATTTATTTTTCCCTTCTCATCTATAATACGTAGGTTGCTGCTTTCAGGAGTTC
CCCCTTTACCTCCAGTTGCACATTGTGTCGTCTCCGTTCTTTATGTTAAAAATGAGGTGGGTTTGGCTGG
TCCCCCGTGGGTGGAATTGAGCCTGCAGCACACTGAGCTCAGTTTGATCAGAGCTGTGTGACCGCTGGAA
CATACAGTGGCACACAGATGGCTGTACTTTCTTGTAAAAAGCAGCATTGCGTGCTGTACGCGTTGTAACA
ACAATACCACTGAAGCAAGAGGTCACATTGATCTATGCTGGAGTTCATTGGTACTACGATTTGTACTGAG
GTCAGTAATGAACTGAAACAACCTTTCCAGCGTTTGCTTTTCCTAGTGACGGTGCCAGCAGAGGAGCTGG
GAACGGCCTCCTGGAGTTTTCAGGGAAACTCATTGTTCACGTAAACCCTGGGAAGGAATTTCCCTTCCTT
CTTGGCCTGCTAGGTATGCACTGAACCATACAGTTTGCTTTAGCTGCATACCATTTGCATTTTATTTTTG
TTTTGTTTACTGACTTTCCACCCATGTCGGTCGTTTTTTAGCACGGCTACATTGTTGTGTATTCCACCTT
TGTCAGCAGCCTTAGTTTTGCCTTGCTTTGTTCACTCTGAGCAACCTGATGCTGTGCGAGTTGTTGGATG
TTTGGAACAGAGCTTCTCATGGGAAAAACCTGAAGTGGGTGGAAATTCTACCTGCATTGTGCCTGCAGGA
GGATGGGCACTGGTTGCTTTAGGGTTGCCACTGTTTGACGTACGTGCAGTTCGATACTGATTGCTGGGAC
CTGTGGTCCTCGAGGCGTGCTGGTCGAGTGAGGAGAAAAAAGCAGCTTCTTCCTTCTGCACTGACTATAG
TTCTGCTCAGCATCTGCTTTTATTTTCCCTCCACTTCTTTGCCCACACTTTCTCAAGCCTGCTGGAAGAA
TTATTTCTTCCTGAGTTAGTTCCAGCCTCAGTCACTCTTTCACCATCTGAAGCTGGTACTGCAAGAACGC
CCTTGTCCCAGTGCACCAGGAGTAGTGCTGTTGGAGCTGAAGGGGACTGGTGACGTCTGTAAGCAGTGTC
CAGGTCGTGACTGTGCTGGAGCCAAATACCAGTGCACTGATAGTTGCTCTGGAATAAGCCCTGATGTTGG
AAGCCATGTAGAGCAAAGACACGTCAGCTGCTCCACACAAACTCTCAAGGCTCACATGCTGTTAGAGGAA
CATGACCGTGTTGCTCCAGGACCCAGGCTGGATCTGTGCATTCCTGCGGTGCTGTGGCCAAGCTAATAAA
ACCACCTAGAGATTCCCAGAGTTGGCTTTGCAAAGAATAGTATTGTTATTGATGGTTTTTAATTAACTAG
GTTACCCCAACTTCCTATTATCTGGCATATTTCAGAGTTGACTGTGTTGTATTATGTTGTTCCTGTTGTT
CCTTACTTCTGCTTCATGGTGCAGAAATTTGGCTAGCTTTTTTTTTTCTGAGATAGCTCGAAGCTCTGTT
TTCAGTATCACTTGTGATCCAAACATCACTAGATTGTTGTATTAGACAAGCTTTAAATATAATTGTAACC
AGAAGCTAAATCACTGTGTTCCTTCATGGAAGGTAGGTGAGAATGGAAAAATCAGTAGTTCACTGCAGAA
AACTTCATTTTTCTGTACAGAATTTGCATCCAGCAGTAAAGTGATGATAGGCTGGGATGACCACGTGTAG
TGAAACTGCCTCCAACACACAGTTCTGGCTGTTAGGTAAATCAATGCATGTTATTCAGAGGGTGAGTCAT
GGAAAACTAAGTAAAAATTTTATAATCTGATCCTCTGGAAATGTTAAATGGCACATCACAATAAAATTGT
CAGTCTCCTTACATAAATTGTTTATGTGCTGCTAATCCTCTTAAAACGAGAAGAGCACTCAGTGGGTCTT
TGGTGCAGGAAATAACCAGAACCTTTCAGCTGCGTGTGCTGTCCTGACTTCTGTGATTGGGCTGAATTTG
ACCTGCCTGTTGTTTGATCTAAAGATCTTGCCTGAACCCAGGTGGAAGTTCCTACCTCAGAATACATCCC
GAGTCTTCTCTCATGGCTACTGAATAGTCTGAAATATGCTAACTGCGATGGAAGGAAATTGCACAACATG
TATATCGCTCTCAATCCTTCTGGAGTGGAATCCTGTCCTTTCTTGCAGTGTGCTTTACCTCTGTTGCTAT
GATTGCAGTCAATCCTAATTGATCATCTTTTCTTCAATGCACACAACTTCGGAGTCCTGAATCTTCCTCT
TGAATACTTGCATGCTGAGACCATGTTGCCACTATGTGCTGTGGACAGCATTTGACATGTGTCAGAGGAC
TGGTAGAGAGTCCTGAATGAGTTGACCAACCTGCTGGGAGTGAAGTGGCTGGGCTCAGGAGGAAGAGCAT
AACCAAATTGCTTAGATCTTTCTCCTTTCATGTGGACCAAGTGTAAAAGAGGTCTAGTTTTCAAAGCACT
GGCAGCTTTGTAACCCATACAGCAGATACATTGAGTTAACTTGCTAAAAATGACTGCAGTGCATGTATAA
CTGTGTGGGCTGAAGAGTCTAAATTGAAGTTGGGTGAAGGCAGATTTTGGGTTAACCGAAGTCTGCTCTG
TAACTCTGAGGAGTATAATGAGAGTGGTGTGGCTGCAAAGAAGTCTAGTCAAATTTTCCCTCATACTTAA
ACGCTCAAATGTGGATAGTAAATAAAGAAGATACTGCCCATTTTGGATTGTCTTTCCTTGATTGGACACA
TGATTGTTCCATATCTTTATTCCTTTTCAACGAGGAAGTCAAGAGGAAATAAAAGATATCATTGACTGTA
CCACAGTGAATTTGCGTATCGACAAGCAAGCATAAATGGTATTGTGAAATGGAACAAGTGGGGCACAGGG
AATTTCCAGATCCCAAGATGAAAATAACTTCAGAGAAGTGTAGACAGGTTTGAAGCATTGCCACTGTAAA
TGAAAGCTGCTGCCCAAAAGTTTACTTTCTGGCAGCAGAGATGTTTATTTTTTACTTCATGAGACTCAAA
AACATGAACAAACCTGCGTGGATTTTATAAAATGTGATGTTTTCACTTTGGGATCATTGGGATCATGTTT
TCACATGGGATCATTTAGATTGGAATGGACCTTAGGAGGTCTGTAGTTAAACCTTTTGCTGAGTAGAATT
GACTGTCACTGGTCCATTTCTGTAAAAATTTTTCTAAGTAGTTACGATTATTTAGTGGAAAAAGCCTCTG
GCTGATGAAAGGCCTATGAACTGATAGATTAATGCAATGAAAAGTTTTCAGTCAAGCTTATGGTTAAAAG
TAATAACTGCTTTTCCAGGAGCAAGTGTGATGGAGGCAGAAAGGATAAAGGGGAAGAGCAGGCACCAACA
GTGAGTTTGGTACTTCAACCAATCATCCTTGTATGGATTTTCACCACTTGCCAAATGTGCCTTAGACTAA
ATTGTAAATTATGTCATTACCACGCCGCATCTCTGAGACATGTCACAGCTCAGGAGTCAGCTCACTGAAG
CTCACGGAGCCTGGTCATGTAAGACTGCTGTGGTTTGAATGACCACTTGAAGCATGACATGTGTTCCGCC
TATTTGCTTTCACCATGTGTGGGTATGGTTAATGAACCTGGTTGGAAAATTTTATACTTCCACGTATTTT
TTAATTGCTATTTTTTTCCATTTGAAAAAATGAAGGAAAGTACCTAGGCAAGGCTGTATGCTTTCCTGTG
GCTGGTAGTTGTAGGACAGGCTTGCTTTCTCTCACTGCCCTCTTCAGGACAGACCACAGCTCATTGTTAA
CATCTGTGTTACACCATTCTCTTCATAACTCTTTTTTTCTTCTCTAGTTGCTTAGGCCATGTCTTCCTTT
GCAGTCCCCTTAGTAAGGCTTCAGTCCACAGTAGTACTGAGAGGCATGGTCCCATCTTCATCCTTACCCC
AGGCTTGGACCTTCCTTGAGGACAGGATTCATGAAGTCAATGAAGAGGCAGCAGGAGAGCACACCAGGTT
GCCCTTCCGACAGAAATGTGTTGTATACTGGATTCTGCTGTATTGGATTAGTCTTGCTGGAAGCACTAGA
GATCTCCTGATAGAACTTCACTAGATAAAGCGTTTTAGGTATGTCAGTAGTTAACATGACATCAAAGTGT
GGTCCTTTGGGATGTTAGTTTGTAGGAACGTTTATTTTTGAAATTCCTTCAAGAACTGAAAGAAGAACAA
TAACTTAATTATCAAATTTTAGTTTTCTGATTTCCTGAATCTTTGTTGAGGCATAATGGACTGACTGCAG
GAAGTGTAATGACCAAGGCTCATTTGGGCTCCTTTATCCCGTGAAAGGTGGTCTTGCACGGTCCCTTCCA
GCCTGGTTTGTTCTGTAATGTGTTTGCTCAGTGTACTTGATACTTGAAAGGGAAATAAGGTGACACAGAT
TACGAACTTCAGAGAGAAGTGGGAGTGTATTTCTCATGTAGCTAATGAGGTTCAGCAGGATGGGAGAGAA
GGGTTCCTGGGTATCAGATGAAGCCTTTGGAGGAACATGAGTGCATTTACTGAAGGAAATAAATCTGTGA
CACACTGTAGAAGTATCCAGCAGATTTGGATGAAGAAGAAGAATGCAGATAATCCCTCTGAAAAGCGGGA
AGTTGGGTTCTTAAAATCAGTCCTTGCTGCAAGTTGTGGTTCTCAGCACTGCTTGGCACTGCCACTTGGC
CAAGCAGCATCTTGGCACAGAACCTGACCTTGACCAGGAAATGGTTTTCTCTGCAGCTCAGCGTCAAAGG
GAGGCAGCTTCGCTTCCCTTTGAAGGCACACCTGGAGAATGGGGTTTTAAAATAGATTTTGCTTGAGCAA
GTTTGTTAAAAAAAAAAAAAAAAATCTGTCCAGGGGACAGCAAATATTCTTCAGATTTGCCATGAACAGC
CTCTTCCTTTGAAGTTACTGTAGCTTTGTTATATGATGTTTACGTTACTGGGACAAATATCTCCAACACA
AAGATTTACAAGGCGGCTTCTGTGTTACAGAAAACACAGAGGAGGGGAAATACAAAGTTTTATATAAAAA
TCTGCATCCCTATTCTGCAGACTGGATTTACAAGATCAATTTTTTTTTTCCTGCAGGATTTAGCCCATGT
CTTCCTTTGTGATGTCAGCCATTTTTCAATTTTAATGTAATTCTTGTTCCTTTCGATAAAGATTCAATAA
GTAATTCCTCTTCTCCTTATGTCGACCCATCATTGCAGTGGAAAGGAAGGATGTGTGAAACTCTGGATTA
TTATGACTTGGTTATGGAGTGAAATAGAAGCTTTGGGTGTAGCTGAGAGAGTGCAAGGTTTTAATCTCAC
ACTGACTGCAGTGGTAGCTGGTAGAAATGGATTTTGTTAAAATACACTCTGTGTTGGTTTCTGATGGACT
TCTAGTAGATAGCAAAGCTGTCAAGGGATGAACTGAGGGATACCTGCTCTTTGGTTGGAGATGGTCGTAT
TTCTAAGCATGTAAGTATAATGGCATAGGTGCAGAAATAGTGAGTGATAGCATCGTGTCATTACTAGCAA
GGCATTCCAAATAAAAGGCAGACAGCCTTGCAGGTTTTCACTTTTTCCCTGTGGAACTGTTGTTGCCATT
GTACAGAGGGGAGTTGGGGCACGTTTTGTAGGAAGCAGTCTCAGTCAGGGTGTAGCATTGCTGAGGGAAC
CAGATAGAAAGCCAGTGCTCTAGAGATGTGCAGCCTGATGTTACCTTTGACATTTGTTTTATTATTTCAG
CACACTGCTTATTTTCTGGGAGCATTAGTCTCTTTTTTTGCAAAGGAAGTACAAAGACTCAAGGCTATAA
GTGGGACTGAGGAAAAACAGCAAAGCACCGAGAGATAGGGACTGGAAAGATGGGTTTAGCTGAACACTGT
GTTGCTCTTAAATAAAAGCATGAAAGTGCTTTCAGATACAGAGGGTGCTGATGAGTCTACCGAAGCACAT
GAGGATGCTGGAAGTCAAGTTCAGCTACTTGAAGCAGCTCTGACTCTCTGAAAAGGATATTTGCCACAGA
TGAACTGAGTGAAAACTTCATTTCATCCTGCGTTCGTGCAGATAGGACTGCAGCACGGGAAATGTTAAGT
GAGAACTGCGGGTAGGTGGATACAGGGACAGGAGCTGTAATTACTGACTGGTGTTTGGAAAGCACCCTTG
TTCTCTGCAGGCCTCCTCGTGAAGCCGCATGATGCCAACCTACTGCAGAGGAGCCACGGTCTGGTGCCAG
CGATTCATATCCATTTTGTGGAGTAGTGGAGATCTACAGTGATTAACTGCTAAGTGTTGTTATTAATGAT
TCAGAGCTTCTGGCTCCTCTTTCCATACATGGATCATCAGACTGTCTTTCCTTGCCATTTTAAAATTATT
CTCTGAATGACCTGAATGTCTTCGAAGTAGCTTCAATTTCTGTTCTGGCGCAGGCTTTACGAACAGAATC
TTTCATCTGGTACACTTAACATTAATTTCGCTTTTTTAATGGGATTCTCTTTTCCCAAATTTACATGATC
GAGCTTGCAGTCTGTTGGAGATGTTCTCTTCCAGTGATAAATATGCCTGAGCATCTCTTAATATGTGTTG
AGCAGCACGTAGGTAGCTGTTTGCATGTCGTGCGCTTCCCCAGGCAGATAAACAATGAGGGGTTTGTGTG
GCTGTTGCTCAAGCAATACTTCAGAAAAGTTCCATCCTGCCTGGCTGTCACTTCTGTTGTTGTACTTTGC
TCTTGGTGACATCATTGGTGGCAGCGAAATGAAGTGTATTAATTGTTCGATGCTCTTTGACCAAGGATGT
TGACTTTTCCCAGCGACCAATCCTGAACAGCCAACTTAGTAGAAGAAACTGTATGTACCATAATACGGTT
ACAAGCATGAGTGAGAGTGGAGTTAGACTGTTTATGTAGATGAGAGATAAATAATTAAAGAGAACTGGAA
GCGATGTGAATCGCTTCGACATTTTCAAAGTCTCCACTGCTGATGGTGGAATCAGCTCTGAAATTAAAAA
CCCTTTACTTTGTTGAAAGTTCTTTGTGATGCCTCTAATGTTAGTATTAGCATGGGGAACAGTGCTGTTA
TACAGGGTTGCCTCTGCAAGGTGAGGATCCGGGTGCATTATAAACAGCAAGGGATCAGGAGGTGTGAAGT
GCTCTCAGCAGAGGTACAGGCAGATTTCAGCTAGGTATAGCCCATACCACAGCACAAACACTGCCCTCAG
GATGCACTTCTGGCACTCACAAGTTAAGTGTTCACGTTAATTCCGCAGAAATGATCCCTCCTGGTTTCTT
CAGAAGGCTATTTATGTGCCTGTGGTTGTCAGCTGGGGAAGAGGTAGGCTTCACAGTGAAGTTAAGGAGG
CTCTTGTTGCTAACCCTTCGTATGCCGAGAGCAAGGCTGCATGGTGGGGGAATTTCTAGAGAAGTCATTT
CAAATGAAGCAGCACTGCAGGGACAAGGGCAACGTCATGAGCCTAAACTCTGTGCTGTAATAGTCACATC
CTCCTTAATGTCCTTGGGGTCCTTCCTCCCAGCAGTCAGCCTATCTGTACAGAAAAAACTCAGCCCTTGA
TGCTGTGCTGTAGAGAAACCTCTTAAGCAGTGCCCATTTCATCTTGCTTCCTAGAAGGTCTCCTTCCACA
ACCATCTCTTCTCCAGAAATGGAAGTCCCTGGTAGTACGCACAGTCTGGGTGGTACTGAGGTAAGCAGGA
AACACAGTCCAGAGCTGGTAGTGCACTTTGAACATCATGCCCTTAGCCACGAGATTATTCTTCCTTCCTT
ATAAGCAAACATCCTTTTATTAACGTAGAAGGATATTGCATGATGAAATCTACTTTCTGCTCTTTATCTG
ACTGTGTTTACTTTCCAATTAATTCTATTAAGAGTGAAAATAGATCAATCGCTTCCTTTGTACATTGGCC
TGAGTTCTTCATTTAATTCTCACACACAAGGCCGCTGTTGCAGAGCTTCATTTGCAGATTTGAGCAGGAT
AGTTGTTAAATGAAAACTGTAAGAGACCACACTTGTATTTTTCCACTTAGGAGGAGATGGAGAAAAATCT
GCACAGTCATTATCAAAAAGCTCTCATTTTCCAAGATACCTTTTACAGTAGCTTAAAACAGAAGTTGAAA
ATTGATTCCTTCGTTACTCATATAACAGGGCTGCGAAGTTCCCAGCTTCCCTTTAGTAAGGGAGAGCATC
CCAGGGTAGCCGTGTGGAGTAGGGCAGATGAATCGTGTTCTGGAAGAGTTTCTTTTCGCTGACCATAAGG
GAGGTCCTTGTGGCTAACCCGGACACAAAGTGAGATTAATCCCAGTTTTCAAGTCTGCTTCTCTCTTCCT
CGTGGAACGCAGTGTATTGGTTTGTCTCATTGGCTTAGACAAAATGTGAAACAGATTTTCAAGGATTGCA
GTTCTAATTTATAAATACCTGCCATTTTATCCACTGCCAAGTTTTGCAGTGGGGTTGGTAATTATGCTGA
GAAATGAGCCCACCCATCAAAGCACTTGCTGTTCTCATTTAAAAGCCGTCAAAACATGGTGGGTGCATGC
TGGGAAGAGCTTTGTTGCCGTTCAGTGGAAACCTGCATTTTGGGACAGCCATTGCTTTCAGTGGCTTTGA
AAATGGAGCTCAAATTGCTGTAGTCTCTCAAAACCGCTGGCTTCCAAGCGTTAATGTGTCCTCATAGGAA
TGGGAGCTGCACCCATAATGCAGGCCCAGGGAGAACGTTGAGATCAAACTGCAGCTATTGCATCGTGATG
TTTGGCAGTAGTTTTCTTGGGTTGCTTGTATGTCTAAAAGAGGCCTCACTAGGCTGTTTCTGCAGGATAT
AACTGGTGTGTATGGCTGTGTTGGCACAGTCTGCAAATATGAAAGCAGAAGTGAGTACCCTTGTGCTTCT
GGGGGAAAATTTGCCTGGGGTGCGTGAGTGTGTAAATACACAAATAGTACCAAACTGATGGATGAGGGAA
GAACAAAATTCCTAGAGGGAAGGAAGGGATGGCTGGTGCTCCATCAGCTGTCCTGTGCTGCCTCATGGAC
ACATGGTGGCTCTTACCTAACGCCGATGGTTGTGAGGGCAGTTCTGTGCACATCGTCCATGTAGTCTGGG
GCATCCTTCTAGAGCTAAGTCCTGCATAGGGAGCAAAAACAAAGTGGATTTCTAATTTTGCCACAGCACT
AAGGGTGAGCTGTTCTTCCTTGGAAGTGATGAGGTGATGCTGCTGCTTACATTTAGACGAGAAGTATTCT
TTGCTGTTGCCCTTGGGGTTTATCAGCAAATTGTCTTTCCTGCTCAAATTTAAATTGACTTTTTTTTCCC
CCCTTGACATTATTGCCAGTTCCAAGGACTGAGTCAAGTGTTGAAGCGATAATAGTGAATTTTTAATCCT
CTTTTTTATTGAAATTGCATGGGGCATGTGGGGTGCAATGCCATGACAAGTACAGTCTCTGTGTGCCCAC
AGTCGTTACAGTGGTGCTGAACTAACTTGTTTTTGAGGGAATGTTGGTTGTGGCAGATACATGCTTGTGC
TCATGCACTTCTAAAGTGGGCTGAGTGAAATTAAGAAGCTGGCAGCAAGAACAAGCAGGAAGCCTAAAGG
AACTGATGCTGCCAAATGCTGGCATCCATGTCAAGGCTGGTATCAGGGCACAGCTGGGCACACACCAAAG
CATATCCAGCACAGGAGATGACTTGCCCATGAAGCTGACTCAGTGGGTCGTGGGCTACTGTGTGTTTGTT
TATCTGACGTAGAGTGCTTGGGTCCACCACCATGGGATGCGGAGTGCTTGGTCTTCTGGAGAAGCTTGCA
GTGAAAAAATGTGATGCTGTGGCATGGGTAAATCTTCTCCTGTTAGATTGTGCTCTGAAAGCTCTCTGTC
CCATCAGTTTATGCTTTTGGTGGTGTGTTGGAGGGGTTGTGAACTGTTTTTATGTCTTGTTTTTGAGTAC
TTGGGGAGCTTTCAGTCTGTTCTGTCTTCCTGAGCATAGTGGGAATACTTGGATTTCATTAATATTAGCT
ACATGGATTTTCAGGCAGGAAAACCGCTTGTTATTTTGGAAGTCTTAAAGCGTGCAGGTGTCATAATAAA
TACATTCTTGCGATAACCAGCCTGTCATGTGTGCTGATACCCTCTAATTGCAGCTCTGCACACTGCGTCC
CAGCTCGTGGTGTGAGCCCTGCATGGCAGGAGAACAGCAATGAAACAAGGCATCGTGCCTCAGAAGGTTG
AACTCTGACCCTCCTTTCCCATCTTCCCTCTCCAAACCCACAAGTGCATTCTCCCAAGACATGAAGTGGT
TTCCTAAGCCTGTACCAGGGATGAGAGGTCGCGATGTTGGAGCTCAGGGCTCTAGCTTGCTGGCATGCAT
TGCCCTCTCATGTGCGTCTTTTTACGTGCAGTTGCCTATGTATCTTGCTGTTTCAACTGCTGTGGTATCA
TTTGACCTGTACTTTTCCATCCAGGGCAAGGATAGCATGATAAACATGGTGATGCAGAGCAAAGTCTACT
GTAATTTTACAGATGCCGGGAGCCTCAAACGTGCCATCTAGTGGTATAAACACAGCACTTCAAATAAAGG
GCACTCCACAAATTCCCCCCCCCCCCCCCGGACTCATTACTTTTGAATAATTCATTTCTTCTGGACAGAG
ATGAACACTTATAGTCCTTGCAGCCCATCAGTATTTGGAGTGTGTGGAACTGAGCTCTTTGAGGACTTCT
TAATCAGAAGAAGGAGCAGGGAGTTTTGTAGTTCATGATATAAAGAGCATGTGTGCACTCAGGAAGTCTG
TACCTTTGTACCAAGATGCTGGTGTTGCCTTTCCATTGAGAAACTGAGCAGTCTTTGCAAACCGAATAAA
TCTTAGGGTTAAAATACCTTTGTGGAGTGAGAGGGGAGCAAGGATGAAGAGGGAGATAGCAGCAATAATG
TGATGAATCATTACATGGTTACAGAACACCACTGTAGCTCTGTTGTGAGAAGCCTTGCCTTTGCAGGTCA
ATGCTAGGACATTCTGCACTGCAGCTTGAACCTGAACTACTTTCTCTCTGCTAAAGGAGGCTGTGTTAAG
TTGCAGAAGACTCAGAGATCTCTCTGAAAACCTACTTCGTCAGCAAAAATAGGCCTTACAGTGAGGAGTG
TTAAAAAGCAGTAGGTTTACGCCGCATTTTGGCTTGTGCATGCAGTGAATTATGGTCTGAATTAATCTGT
CCAGAGTGTTTGTCTATACTGTTATCTTCAACTTGAGCCCTGGCATGGAATTAAAGTTGTGCAGGTTGAA
ATTTGTTTGCTTGCTGTTCCTAGGATTTTTACCTAGAGGTCATTGTGTCCTTTATTACGGCAAGCGTGGA
ACTTGCCTGCTGTTTGCACTGGATTATATGATCCATCTGTTGTAGCTACCAGAGTAAATCAGGAGAGTCA
TTCTCTGCTTCTCTCCGTACCCATCAAGTTGTCGTTTTGGAAGTTGCAGTATTGGAATGGAGCCCCTCCT
GTCAGCTCCTGCAGCTCCTTCATGCGCAGTGCTTGCATGAAAGCGTGAGACCAAATGAGAAAAAAGATTT
CCAACACTGGAACTGCAAACTGAAGATAATCTGGAAGATGATTGTAGAAAGAATTAGAGAAGCTAAACAT
GTAAAAATACCAAGCGAGCCAAGTGGGAAGAAAACCAAGTTAAGTGCCAGTATTAAGTGCTGGAAGTGCA
TCTGTCCTAACTTGAGGTCTGCTTATATAGCTTGGATAAAATGCAGGAAGAGGATTAAAAGAAACCAAAC
CTGGAGTTGAACGGCATCTCTTTGGCAATCTCTTCCAAAGAAGATTGGAGTGCTGCGCTGTGCTGAGCGC
CATTCAGAAAGGTGAGGCTGGGCTCTGCCTTGTTAGTCATCTCGTCACCTGAGTGCTTGGGCCAGTCTGT
TCCCAGTGCACACATACTGCCAGCAGTGTTTCTGACCTGAACTTTGCAGCCTGCATGCCTCAGGAGCCCA
CAGGAACAGGCCCTTAAACAAGATGAAGTTCAGTTTGCATTTGGTTTAGTCCTCGCGCTGCTGCTGTCTG
GTGGTACAAAATGGGAGGTAGCTGAGGAGAGAAACCCCGGTGCTACCCAGGAAGCTCTGTGGAAAGTGCC
TGTTTTCATCACATGAGACTGCCTGATTTATTGATAGTGAAGTGGGTACTTTGGCCTTGTTGGCTGTGTC
ACTGTGTACACCAACTGCATCCGCTCCAGGGAGCAGTGCTTTCCCCCAGCCCACATGCAGCAGAGATGTT
TACCTGAAGCAGGACTCCTTGGTGTTCTCTGTGTCTCACTAAGACCACTGTAAAACATCATTCACAAGCT
TCTATTTTTGTTTGCAGGCTAAATCACCCTGCAGGCACGTAGGCTTGCTGCTCCTTCACGAAGGAAGAGG
GCAGTGAACTCCTGAGTGTGATGAGGGCAGCTGGGGCCATGACTGAGGGAAGTGCATTGTTGGGCTGAGC
AAGACATGCCTGCTGTTGGAGGGGTGAGTTAAGAGGACAACGAAAAGCGATGTCTGGGAAAGAACACAAC
CCTGCCAACAAAAAGGAAACTCCCATCAACAAAATAAAAGAACAACCTCAGAAAGCAAAAATGGAAATTA
ATAATAATAATCCCACCTGAATTGTGAAAGTTTACATCATGCACTTGAAAATTGTTGTCTTTATTTTTAT
TTTTGACCAAAGTTAAATCAGACTTATGCAAATCATAAAGATGTACCCTTCCTGCCTCTGCATGCTTGTT
TTTGTTAAGAAGCGTGGTGTTTTTAAATCAAAAAAGCAGATGCTCCTTACCTGTCACCATTCCTGTGGCT
GAGAACAGTTAGATTTTATGGCAGGAATTATTTGATTGTACTAATGGGATGTGGCATTTGACTACAGTGC
AATGCAGGTCTTTTATTAATAACATTTAGCATGCAGCAGAATAATTTCATTGCACCTACTGCTATACTGG
CTTGATTTTATACGAAATAAATTTCTTCTTCCTTGAAGGCCTTCTGTAAGCATTAGCTGGGAACCAATCC
ATCCTGTTCAATTGCAGTAAAGGAGCCGACTCGGAGTGGGCTCTTTCTTAGAAATAGTTGTAAACAGGTT
TATATATAGACGCTGCTATTAGAATGAAACTTGCCGAAGAAACCTTTCCTATGAACTAGGATTTAGTGCA
TGCCATGGAGACTGCTGCAGGCAGTTTGTGAGCGGATGTGTTGTGGTAGATCGAGGCAAGGTCTGAAAGA
CAAGAACATCATCTCTGAAATGACTGCGTGCAGAGGGAGCTGAGTATCCAATGTCTCTCCGCTTTTGCGT
TAGAAGGATGTTTGATAAAAAGGCTCGGAATCCTTCAGCATCCCACATATGCAAATACAGGTGCCGTGCA
TGTTATATTTGGATGTCAGTGTTGTTTCGGATCCGTTTTGCATCTGTCGACAGCAGCCTTGCGTGGTTTG
ATCCCTTGCTTTCATTGCCTGTGCCCAATTCTGGGCGAGGTGTGACAGCCCTCTCTCTTTGGTAGTCCCT
GCTGAGCACTGAGCTTGGGAACAATGGGAATACAATGGGAAGATGGGATCTGGGAGTTCTGTGCTTCCTA
ACCAGGCAGGGTCTGGGCAGAGCTCATGGATGGGGCTCGTGTTTTGAACAGGTATTTGTACATCTGACCA
GCAGCACAGGGGCTGTGTTTTCTGATCTTTGTTGCCAGCTTGCATTCGGCATCATTTGTCGTGTGCTCCC
ATGGAGTTTGGGCTAGGTGCGGGACAAAACATGGGAAGGCTCGTGCCTTTGTGGTGGATTTGTAAGGGTG
ATTTGTCGTTGGGTGCCTCCCCTCCTTCCTAATGAGCTGAATAGTTAAAATATGTTAATGTCAGTAGACG
TGCAAGAAAGGGTGAAGCAATATACTGACGCGTTGAATAATTAGATCATCTCCCGCGCAGGGAAGAACTC
AAATACGAAACAGAAACAAGAAGTGCCTCTCTCCCTCTCTGTAGAGGCACCAGGTCTGGCTCCTTCAGCA
TGCAGAAGCAGGTGACTCAAAGCAGGAGGAGCAGATGTCTGCGGCGTCCGCTGATGGCTGCAGCCTTAGG
AGATGAGTTTTGGACTCCCCATCAAAGTCAGGATTAGGCTCAGGATCCTCCAGCAGCGCCGAGCCCGCCG
GGGGAATGCAGAGGAAGAGGAAACCATTCACAGCGACTCATCGTGTGGTTGGGTGATTCAGGGGTCTGCT
GGTGATGGTCACAGAGGCACGTGGCTTGCTGCACCGTCTTTGTCTGCTGTGCAGGATGCAAACGGTCTCC
AAACATTAATTCTGCCCTTTTGATTTTTGTCCGGTGAATTATTTCCAGAAAGGAGTTACTGTATTTTCTG
GAATGAGTGTTGTGAAATTCTTTTCTTTACAGTGGGCGAGTTTTCAGCTGGTGATTTATCAACCAAGTAT
TTTACGGGATCGCAGTTAAAGGCTCTTCTATAAAAAATACCCGGTGTGATAGGGAAAGTAAAAGTGTCTT
GGTTTCCAAATGATGGAGAAATAACCGAAAGAGCGAGTTCTTGGAATAGTAGCTCCATTGGCACTCATTG
GTGATTTCCTGCGCATTTGCTGAAAGAAGCACTTGGTGATGTGAGTAGGTGGTACTAAAGGGTTATTACG
AAACCAATTTCAACCAGACATTTGAGTCATGGATCGGGAAGAAGGAGAGCAGCTTCCGAGCTTTCTCTTT
GTTCGAGCAGAGCGCATGAGAGGCACAGGCAGGATATTCTGCGTTGGTGTGGAGGAGGATGGAGCGGGAG
CAGGTCTGGCGTTCGGTGACGCTCCCTTCCTCGTGCCACCGCGTGGTGCCATGGACAGCGAGGACGTGGG
CTGCAGGAGCTGGCGGCAGCACGCAAGGTGCACGCGGGGCACTTCCCTGCCTGTGGCTCAATCTGAAAAC
GTAAGTAATTGCTCGTGGCTTCTCCCAGACGTGAGAGACAAAATGGAGCTGTGTCAGGATGAACGTCTGC
ACCAGGGCAAGCTGGTTTGTTGGAGCAGTTTGGTTCTGTTCTGTGAGCAGCTGAGCTGCCACTGGCAGCA
GACAGTTGGCTTCTCCATCAGGGAAGAAAAAAAAAAGGGGGGGTGTTTAAGGGAATTGGTTTGGCTCCTA
AACCGAAGGAATTGTTGACCTACTGACTCAGTTATGAAGAATCAGGGAAACAGTCTTATTGTGGTTTCTT
TTGTTGGTGGCAGATTCAGAAGACATCTGTGAGCGTACGGGTAGGACTAGCACAGGAGAGGTGCTTCTGG
TACCTGCTGCATGCTGCATGGATTTTGTGCCAGGAAGGAGCTGAGGTGCTGACTGCTCAGCAACACCTAA
GCTTGATTTCTGATGCTTTTCCTGATAATGCAGTGGTAAGTTTATATACTTCTCATTTTCGGTGCTCAGA
TGGTATCTTACTAAATGTAATGGAAAGCAATCTCCTCCCAGCTCTGTGAGCATGGCAAGGTATGTTGTTT
TTTTTTCACAGAAAACGCTAGCTGATCTGTTGTAGTGCAGGAATCTGTAAATAAGGGGGCAAGCTCAGGC
AATCAGGTTGACAAAAAACAATCTGAAATTGTTTTTCCCTCCCAGCTTCCACCTACAAAGACATGCTGTG
TTGGTGCTAAGCAGAGAGATGGGCCAGCCCTCCATGCCCCAGCTTTGGGATCGTAGCATCCCTGAGCCCC
TGCTGCTCCGCTGCTTTCCTGTTGTCTTTGCTGAACGAACAGAGCTTTGGTTTATTTTGTATTTCATATG
AAAATCAGATGTGCGTTACCATGCAGTAAATCCAACGGTACTTTTCCTGAAATATTCCTAGAACAGAAAT
AATGATATTTTAAGTGGCTTTGTAAATCTTCTGTGAAAAGGCTATCAATTAGTGGTTTCTAAAAAAAAAA
AAACTAAATAAAAAAAGATTAATGTACTGTTGGCTGGAGGGAATCACGTTGGCTGATGGAACTGTGGCTG
GAAGTTGTGCTCCCTGAATCTGCTTGTGACTCTACCACTGCTTTGGGGGTGTTCTGTTTGGAGGAGGGGT
CTTCTGGAGCAAGTTATTTATTCCTTAGTTACCCAGTCATTAAAATGAGGAAAGCGATGTTTAACTTACC
TTCAGTGCTTCATCAGCAGTATCACTGTGCTTTCCTTCAAAAGAGAAAGCTGTTTTTCTGGTATGTGGTA
CCGTAGCTCTTTGCTTTCCAGAAAATTATTCTGCATGCATAGATGATAAGAAGATAGGGAAAGCAGAAGA
GTTCTTATTTAATTAATCTCTCTGGGTGCTGCATCTCCTCCAGACAGCAGTTGCAGTAAGGGTTGGTGCT
GTGTGCTCACAGTCCAGCGCCAGGAATGCAGAGTGGTGGCTTTCCTGTCCTGGGTGGGTGACATGAGGAT
GTCTTGCCATTCCCAACCCATCGAGGTGTGAGTTGTAGTACGGCGCTTGGGAAATACTCTCCCCCCTTTC
CTGCAGTGGCAACATCCACCGCATCTCCCTGCAGAGCTGGGAATAAACCCAGCGGTTAAATAAAAAGGGA
AAAAAAAAAAAAAAAAACCAGAGAGGAAGGTTTAGCATTGTGCTGGATTTCCTTTCCTTAAGTGCTTCCT
TTGGACCGCAGGAGAGGAGCTTACGTGCACGGCAAGTTTCTAGTGAGCAGTTGTACCGAACGGAGTGGGA
GGCAGGGTCAGGGAAGAGTCACTTGGTTGTTATGTGGGTGTGAAAAGCCCATGAAAGGGAAAGGCGGAGG
AAAATATTTTACTTGAATTAAAACAAATAAAAGGGAATGTTACGTGAATTAAATATTTGAAGGTAGGTTT
CTGCCAAGTAGTTTTTGTGAATTAATGCGTATCTTCTGGAAAGCATTTGTTTAGCAATAAGCTTATCAAA
CTGTTCTCAACAGAGACTGCATGTAAAAAAAAAAAAAAAAAGAAATCCCTGTTTTCTTATCAGTTCAGAT
AGAGAGAAAGGAAGTTGTGTATGTTTATAGCCCCTAAACTGTTAATTGTTGAACGTAAATTGAAGCAGCA
GATCAAATTTCCTCAGGTTCACGTTGGAGCCGTTTCATTTACTAAGAAATTACAGGCAGGACCCACTTAA
GGAAAAGCAATTTTAGATTCTCGGGTAGTTATCGTGTACCCACCTGTATGGCAGGAGGACTGCTGCTCTC
TAAAACCCCCTGCTTTTGGGGAGCAGGCCCTTACTGTCTGCTCACTGCGCGGGATGGTGCATGCCCACAA
TCAATGGAAAATGTAATCTTGTGTTCTGAATGCTGCTGATTTTGTTTTGTTGGTTTTTGCACGTGTGTTT
TGCACGTGTGTGTGCAGGATCTCTGTTTTCTTCTTGTTAAAACGTCTCTAAATAGAAGAGGTAGAATCTA
AAGTACATGGTGCAGAGATTACTTTTAATGTTTTCCATGCTTTCTGTGATTATATTGACTGAAAAAATGC
AGCACACAGAGGTTGGTTTAACAGCACTTCCTATGAAGCAGAAAACTCCTTATTACATTAGTAGGTGGAA
GACTTGATGCTGCAAAAAACCCCTTTATCATAAGCCATGTCTTTCTTAAACACAAGCCATAAATTGCATA
TAAGGAAACACTGAAACAAGCTGAAATTGGATACACGGGTGTGTAGTATGGGTTATTTTGCTGTAATATG
ATTTCTTTCACTAAAGCACCCCAGTGCTTGACATCTTAGATGCATGCAGTCTATTGGAAGCATTAATTTG
TGCTGACTTCTGAGGGATTACCACCTGAAAGTTTGCAGGCAAGGTATAGAGACATGGTTGGCTTTGCTTT
TTTGACTGTGTTGTGATTTCCTGAGTTCTTCACGGCCTGTAGCAATCCAGACACAGAGTGTGTTGAAGTT
TGCCTTCAGGATGGTGAGTTCAAAATTGGACCTGGAAGAGAAGAGCACTTCCTCTCGTATTGTTCTGCTG
CAATCGCAATCCAACATTTAAACAAAAACAATCCATCAAGCCAAATAAAAATGTATGCATACCAGCAGCA
CAAGACATGAATGGAAGCCATTTGCATCCATGCAGTTTCAGAACAGATCTGTGCAGCAGTCACTGCTCTG
CTTGCTTATTGGCCTCTCTCATACATCCACTGGTAACCTGGCCTGCTGAAGGGCAGTGCTGCCCAGCCAG
GCTGCCCATTCACAGGTTGGCAAATTGCAGCTGGAAGGCTTTTTGCCCTTCTGATCAAAATTTGGGCACC
TCAGTTGTATCTTTAAGGACCTAAGCGGCTATTGAAACTCCTCATATGACCTGTTACTACAGGCTCCTGT
ATATACAGTTCTATTGCCAAAACATGAGGTTGGCAGAAGTGAGTCATAACTGCGAAGATCTCAGCTTTGC
TCTTTGATTTACTTTTATCCACCAAAAATTAAAATATTTCCAAGAATACAGGTAGGTATGTGCTGTTCTC
CTGTTAGGGCAGAGCTCTCACTTGGCTCTTCAGTGTATTTACATAGCTCATAGGTTATATCTTTTTAAGC
TTTAATATAAAAGGAGCTGTGTGCACATTTTATCTAATCTTCGATGCATTAGGCATGAGCAGTTCCTGGA
GAAGGGATCACAACGTAGAGCTCTGCCCCTTCTCCTGGGAGTCTGTCTCATGGAGTGATACTTGCCCTGC
AGTGCTTTCTCTTTATGTCTTTGTGAATTCTAAATTCCTCCCTTTCGCTGGCAGAGCTCCAGGGGGAGGA
CAGAGAGGGCGGCCTCAGCCCCAGCTCTGCCTGAAGTCTGCTCTGTAGGAAGTGGGATCTGCAGAGGGAA
TAGTGCCCAGCTTCCCAGGAGAGGTCTCACCTTGGGCTAACTCTGCAAGGCAACAGTATTATCTTTTTTG
GACAGGTCTCTGGATGACCGTGACCAGGACAGCTGCATGCCCTGCAGTCACTGTTGCAGTGTGACTTAAG
GGTACAGAACACACTGAACTGCTGTGCAGACTTCACGTGGGATTTAAGGGCTAGCTTATGCCATGGTCAG
CACTGATGACCATGTGGCTTTGGGTTGAGCTGGGTCAATTGCTGATCTCACTGAAAATTAGATTTTTCTT
CCTTTCTGGGGGGGAAGATAAGGATTTGACTGTCCAAGCTGATGCAATTCATTGCAAAGCTGCATGGCTG
CTCATGCTCATGAGGAAGTAGCAGGAACTCGTGATCAGAAGCACAGGAGAAAGTGGGACTGTCCCTTCCA
TGAGACCTGCATTAAGTGGAGTTTGTTATGATCAGGAGACCCCACCTCCCATGTTGACCTCAAGCAAGAG
CTAAGCACTGACCTCATCAGTTACAGGTGCTTTTAGGGGGCCTTGATCTCCAAATCAAGCAGGTACTGAT
ATTTGGTATTCCATTTTCTGTTGTCACCTGTGTTTTAGATGTCTGCATTTCAATTTTCAATTTCAATCAC
TGCACACGGAGTGTTTAATTTACTTCTTTTTCACATCAGTGGCAGTAGTAGTCCTTTCCATTTTCTCTTC
AGACTCTAAGTGATTGAGGGCAGGGTTGGTACACCTCTTGTATGGTGGGATCCACCCGATACTAAAATTT
TTAGTCACTGGTGTAAATAAGTATAGAAATAGTGTTTATAAACGTCCTAAGACTCATGGTGTTTACTGAC
TCACCGTGTTTTTTTCCAACAGCATCACAAATTGTTGTTCCACTTGTGCTCCTCACAAAATTTGCCCTTG
GCTATAATCTCACAAATAATGCCACATCCTAATCAGAGTCATGGTAGAATTTCTGTTGACCGGGGGGTGG
GGGAAGAGGAACAAAGAACAAAAGAACAAACCTCTTCTTCCAAAGAAGCTTTCAGGGAAGAGATGGTTCA
GGCAGCGGGGTCAAGGGAGGTGATCCTGCCCCTCTGCACTGATGAGGCCTTACCTGGAATATTGCATCCA
GATGTGGAGTCCTCAGTACAGGTGAGACATGGACCTGTTGGAGTGCATTCAGAGGAGGGACACCAGAATG
ATCCGTGGGATGGAACTCCTCTCCCATAAGGATGGGCTGAGAGAACTGGGGCTGTTCAGCCTGGAGAAGA
GAAGGCTGCAAGGTGATCTGATAGTGTCCTGTCAGTATCTAAAGGGGAGCTGCAGGAAGGAGGGGGACAG
ACTCTTCAGCAGGGGTTATGGTGATAGAATAAGGGGAGATGGCTTCAAGGTCAAAGAGTAGATTCAGGTT
GGATATAAGGAAAAACCTTTTACATTGAGGGTGGTGAGGCACTGGGACAGGCTGTCTAAAGATGTGGTTA
TTGCCCCATCCCTGGACACTTTGAAGGTGAGGCTGGATCAGGCCCTGGGCAACCTGATATAACTGCACAT
GTGTCTGTTCATTGCAGGGGAGTTGGACTGGATGACCTTTAAAGGTCCCTTCCAACTTGAAGGATTCTAT
GATTCTAGCAGACACACAGTTAGTTATTCATGTTGTAAAGAATTATCTCTTCATGTGCCTTTTTCTTTAC
TCTTCTGCTTTGGTGTGTCTTTGTTTCTTCTGTATTTTTCTAGTAATATTTATTCTTAATTTTTTTTATT
GCTACAGTCCAGTTTTCTTATGCGTTAAGCATGAGAGGTGTGCTCATGCTGTGTATGTTTCTGAGCTTTC
TGAATGTATGTTCACCTTATAAATTGAAAACAGCAAAGCACGTGATCTGAGAGGCAATCTGGTATTTTAC
TGCAAGGGAGTATTTTCTGAGCACAAAAGTCAAGGGTATATAATTGAAAATGCCCTTTAGAATAGATTCA
GTCATGCTAATACTTCATTGCATGTAACAGTAAAATTATTTGCATGCATAAATGTTGACAAAGTTGAACT
TGTTATCATCAAATCTGCTGTCAGAAGTTGACCCTGTACATTTTGCAAGGAAGATGATGATTGTCTCTTT
AATTACTAAATTCTGTTTTGCCTATTTAGGGGAGCTATACACAACTCTAATTACTGCCATTCGCATCAGG
CTCTCTGATGGCAATGTAGCTCTCAGCGCTGAATGAACGTGGTGTGACATAGCAGCAGTATGCAGATGCG
AGGGCATCCTTTCGACTGAAGACTTTGATTATCAGATTATTATCAGACAACTGAGCTGATACTGAAGTTG
GCCAGCCGTCTGCTAAGCACTCCTGCGGAACTACAGAGTCATAGATGTTAAGAGATGGAAAGTGCATTAG
ATCACCCAGACCGTCGTCTTGCCAGGATGTTTTCTGCTACATTTTTTTCTTCTGTGGTTTATGGCTAGTG
AAGCTACAAGAACTTGGCCTTCAATCTCTGGGACTCTTTTCCACAAAACTTAATGGCACATTTTTTTTCT
TTGCCTGATATTTGGCCAAAATTTGTCCGTTTCTTTGTTTTATCGCGTTGTTTCAATTCTGTGGTCTCAT
CTTTCAGTAGTTCTTTGCTCTGTGATGCTAACAGCCTGCAACTGAGAGCAGAACAGAATGATGTGCTCTT
GAGTATTAAAGCATCGCTGACCCGAGTGCTGCACCTTCAGTTCTTTAGGATTTGAGAAAAATGATAGTTG
TTTAGATCAAGCTGCTAACAGTATAACTTCTCAGAAGCTTATTATAGCATAGGGGTGGTCTACTCTGGTG
TTACCTGAGAATTTGCTAAAGTTACCTGAAAAGGCCACTTTTACTTACAGGGAAAAAGAATAAAATGACA
CTTTCCTATCAGTGACAGAAATACTGGAAGTTGTATGGTAGTTGTCTGCATGTCTGTTTCCCCCCCCCCC
ACACACACACACACTTTCCATTGTCCTCTATTCTTCTCAGAACCACTTTCTAACTATTGTGTTTTTGTAT
AGTTCCATTCGTTTTGGTGGGATTTGGAGGTTGCTTGTTTGTTGTTTCTCAGTGCTTGGTCTTTTGTATG
AGAAGCCTTGGGTGCCCAAGCAGGGTTGGCTTCAACATTTCCAACGTCTTAACCACAAAGAGCTTGATCA
ACACCCCCCAAAATAAACAATCCCTGACCAGGTGGAGAACAAATGGACATTGTTCTTGCTGTCACCCTGT
GGGAGAGAGGCCAGTTGGTGTGAGCTGGCCCATGGCCGTGCTGTGCTGACTCAGACCAGAGTTCCTCTGG
TCATGCCCCAGTGCCTTAGCCCAAACCTCCATTTTCTAAAGCACTGTAACTGTTTTTTTCATTTCAGAGT
GCACCAAATGATGAGAGGATTGCTCTGCAAGTCTCCAGTGAAGAGTTTTTTGTTTTCTTTCCTTAAAGCC
ACCTAAGAAACTCCATACACGCTAGGGATATTGAGGTGAGGACAGGGATATTATAAGAGGTTAAATTACT
ATTAGAGAGTGGATTGAAGGTATTTGGGGATTGGATTGTGTAACCAAAGGGGGAAGTGAATGAGGAGCGT
GTAAATGGGTGGCTTAGTGTGACTGAGTAAGAGAAAATGTGAGTGGGCGGGTAATTAGACTGGCAAGTGA
GAGAGGAGGTAGGTAGAAGTGGGTGAGTTGATGGGTAGGTATGTAGTAAAAAAAAGTTGAAGCCATTTCA
TGGGTGGACTAACAATACCTGAAGGAATGGCTAAACCAACGTCACCCAAGGCTTGCAGGCGTTGTGGTGT
GCTTGGGTAGAAAAGAGAGCTCCAAGACCTCTCTTGCTTTCCAACAGTCTGTATCCAGCTCCACTGCCTA
AATCTTAGTGTGTTTGTGCATGTGGTGAACAGTTGTTCATGCCTTAGTCAGGTGGTCGTATTTTGTTGAT
GTTCATGTGGGAATATGTGAGATGATCATTAGTTGGCAGTGGTTTTGACTCTTAATTAAATAGCAGAGAA
GTTAGGTGAACTCAGCATATGCTTTAGACTGTCTGGTACATTGCCATTTGTGGTGGTATCTCCAGTAGTT
GCAATGATTTAGAGCTGTAGATGAAATAAATCACCTGGCAAATATTACAGAATCACAGAATGGTGGAGGT
GGGAAGGGACTTCTGTGTCCATCGGTGCAAAGCCTGCTCAAGGGAGGAAAACCCAGAGCTGTGCTCAGCC
TGAGGTCCGGACGGGTTCAGAGGTCCCCGTGGAAGAGACCCCACAGCCTCTGGATCTCTGTGCACAGCAC
AACACAGCACAGCAGTGTTGCCTGTGTCCAGAAGGAGCGTCTTGGGCTCCAAATGATGCCCAGTGCCTGT
TGCTCTGGGCCTGTGTTGGCCACCACTGAGCAGAGCCTGTCTCCTCTGTACCCTCCCTTCAGGTATTCAA
GGGTGTGCTGGGATTCCCCTGAGCTGTCTCTCCCTCAGGGGAGCAGTCCCAGCTCTCAGCCTCCCTGTAA
GGGGAGGCTGAGATTGCAGATACAAAGATGGACGTGCTCAAATTACAGATGTTCAACACATCAGCCTAGC
AGCATTTCCC
>MSTRG.56.3 gene=MSTRG.56
AGGAAAGCGCCGCTGCCTCGCCAGCCCCGGGCCTGTGACACAGGCGGTTTCGCTGTTTCGCTGGCAGCGA
GTATATTTAGCACTTCCCCGAGCCCTTCGCATGCTCCAGCCCCGGTGCGGAGCGCTCGCTTAATTAATTG
ACGCAGCTCTCGCCCCGCGGTGCCACATGACGGGGGCGGTGGGCGGCCGAGGGCACGGCCCTACAGGTTT
TCAATGACCATTCTGTTACTGTAACCACCATGGATGCGAACGCTGTGGTGATAAAGGCTTGCTATTTTCT
CCTACTGGATTCCTCAAATCCAAGAGCTACTCAGCAGTTTCCAAGGCAACCACCTGTGGAATAATTAAAA
AGGATGAAGTGTTAGTGTGCCAGATGAACGGAATTCTTGCCTGGAGAGAGCACTTCATTTTCAGCTGTTC
TGAAGAATCAAATGTGATTCTGCCAGCACAGTTCAGAGGACGAAATGATGTCTGAGTTGCCATACAAGCA
TCCAGGGACAATCCAAAAAGTGACTCAAAGCAGGAGGAGCAGATGTCTGCGGCGTCCGCTGATGGCTGCA
GCCTTAGGAGATGAGTTTTGGACTCCCCATCAAAGTCAGGATTAGGCTCAGGATCCTCCAGCAGCGCCGA
GCCCGCCGGGGGAATGCAGAGGAAGAGGAAACCATTCACAGCGACTCATCGTGTGGTTGGGTGATTCAGG
GGTCTGCTGGTGATGGTCACAGAGGCACGTGGCTTGCTGCACCGTCTTTGTCTGCTGTGCAGGATGCAAA
CGGTCTCCAAACATTAATTCTGCCCTTTTGATTTTTGTCCGGTGAATTATTTCCAGAAAGGAGTTACTGT
ATTTTCTGGAATGAGTGTTGTGAAATTCTTTTCTTTACAGTGGGCGAGTTTTCAGCTGGTGATTTATCAA
CCAAGTATTTTACGGGATCGCAGTTAAAGGCTCTTCTATAAAAAATACCCGGTGTGATAGGGAAAGTAAA
AGTGTCTTGGTTTCCAAATGATGGAGAAATAACCGAAAGAGCGAGTTCTTGGAATAGTAGCTCCATTGGC
ACTCATTGGTGATTTCCTGCGCATTTGCTGAAAGAAGCACTTGGTGATGTGAGTAGGTGGTACTAAAGGG
TTATTACGAAACCAATTTCAACCAGACATTTGAGTCATGGATCGGGAAGAAGGAGAGCAGCTTCCGAGCT
TTCTCTTTGTTCGAGCAGAGCGCATGAGAGGCACAGGCAGGATATTCTGCGTTGGTGTGGAGGAGGATGG
AGCGGGAGCAGGTCTGGCGTTCGGTGACGCTCCCTTCCTCGTGCCACCGCGTGGTGCCATGGACAGCGAG
GACGTGGGCTGCAGGAGCTGGCGGCAGCACGCAAGGTGCACGCGGGGCACTTCCCTGCCTGTGGCTCAAT
CTGAAAACGTAAGTAATTGCTCGTGGCTTCTCCCAGACGTGAGAGACAAAATGGAGCTGTGTCAGGATGA
ACGTCTGCACCAGGGCAAGCTGGTTTGTTGGAGCAGTTTGGTTCTGTTCTGTGAGCAGCTGAGCTGCCAC
TGGCAGCAGACAGTTGGCTTCTCCATCAGGGAAGAAAAAAAAAAGGGGGGGTGTTTAAGGGAATTGGTTT
GGCTCCTAAACCGAAGGAATTGTTGACCTACTGACTCAGTTATGAAGAATCAGGGAAACAGTCTTATTGT
GGTTTCTTTTGTTGGTGGCAGATTCAGAAGACATCTGTGAGCGTACGGGTAGGACTAGCACAGGAGAGGT
GCTTCTGGTACCTGCTGCATGCTGCATGGATTTTGTGCCAGGAAGGAGCTGAGGTGCTGACTGCTCAGCA
ACACCTAAGCTTGATTTCTGATGCTTTTCCTGATAATGCAGTGGTAAGTTTATATACTTCTCATTTTCGG
TGCTCAGATGGTATCTTACTAAATGTAATGGAAAGCAATCTCCTCCCAGCTCTGTGAGCATGGCAAGGTA
TGTTGTTTTTTTTTCACAGAAAACGCTAGCTGATCTGTTGTAGTGCAGGAATCTGTAAATAAGGGGGCAA
GCTCAGGCAATCAGGTTGACAAAAAACAATCTGAAATTGTTTTTCCCTCCCAGCTTCCACCTACAAAGAC
ATGCTGTGTTGGTGCTAAGCAGAGAGATGGGCCAGCCCTCCATGCCCCAGCTTTGGGATCGTAGCATCCC
TGAGCCCCTGCTGCTCCGCTGCTTTCCTGTTGTCTTTGCTGAACGAACAGAGCTTTGGTTTATTTTGTAT
TTCATATGAAAATCAGATGTGCGTTACCATGCAGTAAATCCAACGGTACTTTTCCTGAAATATTCCTAGA
ACAGAAATAATGATATTTTAAGTGGCTTTGTAAATCTTCTGTGAAAAGGCTATCAATTAGTGGTTTCTAA
AAAAAAAAAAACTAAATAAAAAAAGATTAATGTACTGTTGGCTGGAGGGAATCACGTTGGCTGATGGAAC
TGTGGCTGGAAGTTGTGCTCCCTGAATCTGCTTGTGACTCTACCACTGCTTTGGGGGTGTTCTGTTTGGA
GGAGGGGTCTTCTGGAGCAAGTTATTTATTCCTTAGTTACCCAGTCATTAAAATGAGGAAAGCGATGTTT
AACTTACCTTCAGTGCTTCATCAGCAGTATCACTGTGCTTTCCTTCAAAAGAGAAAGCTGTTTTTCTGGT
ATGTGGTACCGTAGCTCTTTGCTTTCCAGAAAATTATTCTGCATGCATAGATGATAAGAAGATAGGGAAA
GCAGAAGAGTTCTTATTTAATTAATCTCTCTGGGTGCTGCATCTCCTCCAGACAGCAGTTGCAGTAAGGG
TTGGTGCTGTGTGCTCACAGTCCAGCGCCAGGAATGCAGAGTGGTGGCTTTCCTGTCCTGGGTGGGTGAC
ATGAGGATGTCTTGCCATTCCCAACCCATCGAGGTGTGAGTTGTAGTACGGCGCTTGGGAAATACTCTCC
CCCCTTTCCTGCAGTGGCAACATCCACCGCATCTCCCTGCAGAGCTGGGAATAAACCCAGCGGTTAAATA
AAAAGGGAAAAAAAAAAAAAAAAAACCAGAGAGGAAGGTTTAGCATTGTGCTGGATTTCCTTTCCTTAAG
TGCTTCCTTTGGACCGCAGGAGAGGAGCTTACGTGCACGGCAAGTTTCTAGTGAGCAGTTGTACCGAACG
GAGTGGGAGGCAGGGTCAGGGAAGAGTCACTTGGTTGTTATGTGGGTGTGAAAAGCCCATGAAAGGGAAA
GGCGGAGGAAAATATTTTACTTGAATTAAAACAAATAAAAGGGAATGTTACGTGAATTAAATATTTGAAG
GTAGGTTTCTGCCAAGTAGTTTTTGTGAATTAATGCGTATCTTCTGGAAAGCATTTGTTTAGCAATAAGC
TTATCAAACTGTTCTCAACAGAGACTGCATGTAAAAAAAAAAAAAAAAAGAAATCCCTGTTTTCTTATCA
GTTCAGATAGAGAGAAAGGAAGTTGTGTATGTTTATAGCCCCTAAACTGTTAATTGTTGAACGTAAATTG
AAGCAGCAGATCAAATTTCCTCAGGTTCACGTTGGAGCCGTTTCATTTACTAAGAAATTACAGGCAGGAC
CCACTTAAGGAAAAGCAATTTTAGATTCTCGGGTAGTTATCGTGTACCCACCTGTATGGCAGGAGGACTG
CTGCTCTCTAAAACCCCCTGCTTTTGGGGAGCAGGCCCTTACTGTCTGCTCACTGCGCGGGATGGTGCAT
GCCCACAATCAATGGAAAATGTAATCTTGTGTTCTGAATGCTGCTGATTTTGTTTTGTTGGTTTTTGCAC
GTGTGTTTTGCACGTGTGTGTGCAGGATCTCTGTTTTCTTCTTGTTAAAACGTCTCTAAATAGAAGAGGT
AGAATCTAAAGTACATGGTGCAGAGATTACTTTTAATGTTTTCCATGCTTTCTGTGATTATATTGACTGA
AAAAATGCAGCACACAGAGGTTGGTTTAACAGCACTTCCTATGAAGCAGAAAACTCCTTATTACATTAGT
AGGTGGAAGACTTGATGCTGCAAAAAACCCCTTTATCATAAGCCATGTCTTTCTTAAACACAAGCCATAA
ATTGCATATAAGGAAACACTGAAACAAGCTGAAATTGGATACACGGGTGTGTAGTATGGGTTATTTTGCT
GTAATATGATTTCTTTCACTAAAGCACCCCAGTGCTTGACATCTTAGATGCATGCAGTCTATTGGAAGCA
TTAATTTGTGCTGACTTCTGAGGGATTACCACCTGAAAGTTTGCAGGCAAGGTATAGAGACATGGTTGGC
TTTGCTTTTTTGACTGTGTTGTGATTTCCTGAGTTCTTCACGGCCTGTAGCAATCCAGACACAGAGTGTG
TTGAAGTTTGCCTTCAGGATGGTGAGTTCAAAATTGGACCTGGAAGAGAAGAGCACTTCCTCTCGTATTG
TTCTGCTGCAATCGCAATCCAACATTTAAACAAAAACAATCCATCAAGCCAAATAAAAATGTATGCATAC
CAGCAGCACAAGACATGAATGGAAGCCATTTGCATCCATGCAGTTTCAGAACAGATCTGTGCAGCAGTCA
CTGCTCTGCTTGCTTATTGGCCTCTCTCATACATCCACTGGTAACCTGGCCTGCTGAAGGGCAGTGCTGC
CCAGCCAGGCTGCCCATTCACAGGTTGGCAAATTGCAGCTGGAAGGCTTTTTGCCCTTCTGATCAAAATT
TGGGCACCTCAGTTGTATCTTTAAGGACCTAAGCGGCTATTGAAACTCCTCATATGACCTGTTACTACAG
GCTCCTGTATATACAGTTCTATTGCCAAAACATGAGGTTGGCAGAAGTGAGTCATAACTGCGAAGATCTC
AGCTTTGCTCTTTGATTTACTTTTATCCACCAAAAATTAAAATATTTCCAAGAATACAGGTAGGTATGTG
CTGTTCTCCTGTTAGGGCAGAGCTCTCACTTGGCTCTTCAGTGTATTTACATAGCTCATAGGTTATATCT
TTTTAAGCTTTAATATAAAAGGAGCTGTGTGCACATTTTATCTAATCTTCGATGCATTAGGCATGAGCAG
TTCCTGGAGAAGGGATCACAACGTAGAGCTCTGCCCCTTCTCCTGGGAGTCTGTCTCATGGAGTGATACT
TGCCCTGCAGTGCTTTCTCTTTATGTCTTTGTGAATTCTAAATTCCTCCCTTTCGCTGGCAGAGCTCCAG
GGGGAGGACAGAGAGGGCGGCCTCAGCCCCAGCTCTGCCTGAAGTCTGCTCTGTAGGAAGTGGGATCTGC
AGAGGGAATAGTGCCCAGCTTCCCAGGAGAGGTCTCACCTTGGGCTAACTCTGCAAGGCAACAGTATTAT
CTTTTTTGGACAGGTCTCTGGATGACCGTGACCAGGACAGCTGCATGCCCTGCAGTCACTGTTGCAGTGT
GACTTAAGGGTACAGAACACACTGAACTGCTGTGCAGACTTCACGTGGGATTTAAGGGCTAGCTTATGCC
ATGGTCAGCACTGATGACCATGTGGCTTTGGGTTGAGCTGGGTCAATTGCTGATCTCACTGAAAATTAGA
TTTTTCTTCCTTTCTGGGGGGGAAGATAAGGATTTGACTGTCCAAGCTGATGCAATTCATTGCAAAGCTG
CATGGCTGCTCATGCTCATGAGGAAGTAGCAGGAACTCGTGATCAGAAGCACAGGAGAAAGTGGGACTGT
CCCTTCCATGAGACCTGCATTAAGTGGAGTTTGTTATGATCAGGAGACCCCACCTCCCATGTTGACCTCA
AGCAAGAGCTAAGCACTGACCTCATCAGTTACAGGTGCTTTTAGGGGGCCTTGATCTCCAAATCAAGCAG
GTACTGATATTTGGTATTCCATTTTCTGTTGTCACCTGTGTTTTAGATGTCTGCATTTCAATTTTCAATT
TCAATCACTGCACACGGAGTGTTTAATTTACTTCTTTTTCACATCAGTGGCAGTAGTAGTCCTTTCCATT
TTCTCTTCAGACTCTAAGTGATTGAGGGCAGGGTTGGTACACCTCTTGTATGGTGGGATCCACCCGATAC
TAAAATTTTTAGTCACTGGTGTAAATAAGTATAGAAATAGTGTTTATAAACGTCCTAAGACTCATGGTGT
TTACTGACTCACCGTGTTTTTTTCCAACAGCATCACAAATTGTTGTTCCACTTGTGCTCCTCACAAAATT
TGCCCTTGGCTATAATCTCACAAATAATGCCACATCCTAATCAGAGTCATGGTAGAATTTCTGTTGACCG
GGGGGTGGGGGAAGAGGAACAAAGAACAAAAGAACAAACCTCTTCTTCCAAAGAAGCTTTCAGGGAAGAG
ATGGTTCAGGCAGCGGGGTCAAGGGAGGTGATCCTGCCCCTCTGCACTGATGAGGCCTTACCTGGAATAT
TGCATCCAGATGTGGAGTCCTCAGTACAGGTGAGACATGGACCTGTTGGAGTGCATTCAGAGGAGGGACA
CCAGAATGATCCGTGGGATGGAACTCCTCTCCCATAAGGATGGGCTGAGAGAACTGGGGCTGTTCAGCCT
GGAGAAGAGAAGGCTGCAAGGTGATCTGATAGTGTCCTGTCAGTATCTAAAGGGGAGCTGCAGGAAGGAG
GGGGACAGACTCTTCAGCAGGGGTTATGGTGATAGAATAAGGGGAGATGGCTTCAAGGTCAAAGAGTAGA
TTCAGGTTGGATATAAGGAAAAACCTTTTACATTGAGGGTGGTGAGGCACTGGGACAGGCTGTCTAAAGA
TGTGGTTATTGCCCCATCCCTGGACACTTTGAAGGTGAGGCTGGATCAGGCCCTGGGCAACCTGATATAA
CTGCACATGTGTCTGTTCATTGCAGGGGAGTTGGACTGGATGACCTTTAAAGGTCCCTTCCAACTTGAAG
GATTCTATGATTCTAGCAGACACACAGTTAGTTATTCATGTTGTAAAGAATTATCTCTTCATGTGCCTTT
TTCTTTACTCTTCTGCTTTGGTGTGTCTTTGTTTCTTCTGTATTTTTCTAGTAATATTTATTCTTAATTT
TTTTTATTGCTACAGTCCAGTTTTCTTATGCGTTAAGCATGAGAGGTGTGCTCATGCTGTGTATGTTTCT
GAGCTTTCTGAATGTATGTTCACCTTATAAATTGAAAACAGCAAAGCACGTGATCTGAGAGGCAATCTGG
TATTTTACTGCAAGGGAGTATTTTCTGAGCACAAAAGTCAAGGGTATATAATTGAAAATGCCCTTTAGAA
TAGATTCAGTCATGCTAATACTTCATTGCATGTAACAGTAAAATTATTTGCATGCATAAATGTTGACAAA
GTTGAACTTGTTATCATCAAATCTGCTGTCAGAAGTTGACCCTGTACATTTTGCAAGGAAGATGATGATT
GTCTCTTTAATTACTAAATTCTGTTTTGCCTATTTAGGGGAGCTATACACAACTCTAATTACTGCCATTC
GCATCAGGCTCTCTGATGGCAATGTAGCTCTCAGCGCTGAATGAACGTGGTGTGACATAGCAGCAGTATG
CAGATGCGAGGGCATCCTTTCGACTGAAGACTTTGATTATCAGATTATTATCAGACAACTGAGCTGATAC
TGAAGTTGGCCAGCCGTCTGCTAAGCACTCCTGCGGAACTACAGAGTCATAGATGTTAAGAGATGGAAAG
TGCATTAGATCACCCAGACCGTCGTCTTGCCAGGATGTTTTCTGCTACATTTTTTTCTTCTGTGGTTTAT
GGCTAGTGAAGCTACAAGAACTTGGCCTTCAATCTCTGGGACTCTTTTCCACAAAACTTAATGGCACATT
TTTTTTCTTTGCCTGATATTTGGCCAAAATTTGTCCGTTTCTTTGTTTTATCGCGTTGTTTCAATTCTGT
GGTCTCATCTTTCAGTAGTTCTTTGCTCTGTGATGCTAACAGCCTGCAACTGAGAGCAGAACAGAATGAT
GTGCTCTTGAGTATTAAAGCATCGCTGACCCGAGTGCTGCACCTTCAGTTCTTTAGGATTTGAGAAAAAT
GATAGTTGTTTAGATCAAGCTGCTAACAGTATAACTTCTCAGAAGCTTATTATAGCATAGGGGTGGTCTA
CTCTGGTGTTACCTGAGAATTTGCTAAAGTTACCTGAAAAGGCCACTTTTACTTACAGGGAAAAAGAATA
AAATGACACTTTCCTATCAGTGACAGAAATACTGGAAGTTGTATGGTAGTTGTCTGCATGTCTGTTTCCC
CCCCCCCCACACACACACACACTTTCCATTGTCCTCTATTCTTCTCAGAACCACTTTCTAACTATTGTGT
TTTTGTATAGTTCCATTCGTTTTGGTGGGATTTGGAGGTTGCTTGTTTGTTGTTTCTCAGTGCTTGGTCT
TTTGTATGAGAAGCCTTGGGTGCCCAAGCAGGGTTGGCTTCAACATTTCCAACGTCTTAACCACAAAGAG
CTTGATCAACACCCCCCAAAATAAACAATCCCTGACCAGGTGGAGAACAAATGGACATTGTTCTTGCTGT
CACCCTGTGGGAGAGAGGCCAGTTGGTGTGAGCTGGCCCATGGCCGTGCTGTGCTGACTCAGACCAGAGT
TCCTCTGGTCATGCCCCAGTGCCTTAGCCCAAACCTCCATTTTCTAAAGCACTGTAACTGTTTTTTTCAT
TTCAGAGTGCACCAAATGATGAGAGGATTGCTCTGCAAGTCTCCAGTGAAGAGTTTTTTGTTTTCTTTCC
TTAAAGCCACCTAAGAAACTCCATACACGCTAGGGATATTGAGGTGAGGACAGGGATATTATAAGAGGTT
AAATTACTATTAGAGAGTGGATTGAAGGTATTTGGGGATTGGATTGTGTAACCAAAGGGGGAAGTGAATG
AGGAGCGTGTAAATGGGTGGCTTAGTGTGACTGAGTAAGAGAAAATGTGAGTGGGCGGGTAATTAGACTG
GCAAGTGAGAGAGGAGGTAGGTAGAAGTGGGTGAGTTGATGGGTAGGTATGTAGTAAAAAAAAGTTGAAG
CCATTTCATGGGTGGACTAACAATACCTGAAGGAATGGCTAAACCAACGTCACCCAAGGCTTGCAGGCGT
TGTGGTGTGCTTGGGTAGAAAAGAGAGCTCCAAGACCTCTCTTGCTTTCCAACAGTCTGTATCCAGCTCC
ACTGCCTAAATCTTAGTGTGTTTGTGCATGTGGTGAACAGTTGTTCATGCCTTAGTCAGGTGGTCGTATT
TTGTTGATGTTCATGTGGGAATATGTGAGATGATCATTAGTTGGCAGTGGTTTTGACTCTTAATTAAATA
GCAGAGAAGTTAGGTGAACTCAGCATATGCTTTAGACTGTCTGGTACATTGCCATTTGTGGTGGTATCTC
CAGTAGTTGCAATGATTTAGAGCTGTAGATGAAATAAATCACCTGGCAAATATTACAGAATCACAGAATG
GTGGAGGTGGGAAGGGACTTCTGTGTCCATCGGTGCAAAGCCTGCTCAAGGGAGGAAAACCCAGAGCTGT
GCTCAGCCTGAGGTCCGGACGGGTTCAGAGGTCCCCGTGGAAGAGACCCCACAGCCTCTGGATCTCTGTG
CACAGCACAACACAGCACAGCAGTGTTGCCTGTGTCCAGAAGGAGCGTCTTGGGCTCCAAATGATGCCCA
GTGCCTGTTGCTCTGGGCCTGTGTTGGCCACCACTGAGCAGAGCCTGTCTCCTCTGTACCCTCCCTTCAG
GTATTCAAGGGTGTGCTGGGATTCCCCTGAGCTGTCTCTCCCTCAGGGGAGCAGTCCCAGCTCTCAGCCT
CCCTGTAAGGGGAGGCTGAGATTGCAGATACAAAGATGGACGTGCTCAAATTACAGATGTTCAACACATC
AGCCTAGCAGCATTTCCCACACTTGGAAAACAATTCATTTGAATGAACATAACATGAAGTTGAAGTATTT
ATAAATAATTAG
>MSTRG.56.4 gene=MSTRG.56
AGGAAAGCGCCGCTGCCTCGCCAGCCCCGGGCCTGTGACACAGGCGGTTTCGCTGTTTCGCTGGCAGCGA
GTATATTTAGCACTTCCCCGAGCCCTTCGCATGCTCCAGCCCCGGTGCGGAGCGCTCGCTTAATTAATTG
ACGCAGCTCTCGCCCCGCGGTGCCACATGACGGGGGCGGTGGGCGGCCGAGGGCACGGCCCTACAGGTTT
TCAATGACCATTCTGTTACTGTAACCACCATGGATGCGAACGCTGTGGTGATAAAGGCTTGCTATTTTCT
CCTACTGGATTCCTCAAATCCAAGAGCTACTCAGCAGTTTCCAAGGCAACCACCTGTGGAATAATTAAAA
AGGATGAAGTGTTAGTGTGCCAGATGAACGGAATTCTTGCCTGGAGAGAGCACTTCATTTTCAGCTGTTC
TGAAGAATCAAATGTGATTCTGCCAGCACAGTTCAGAGGACGAAATGATGTCTGAGTTGCCATACAAGCA
TCCAGGGACAATCCAAAAAGTAAGTCAGTCAAACTAAGTAGTCTTTTTTTGATCTTATGTATAAAACATA
TATTGAGAAGACAATTAGTTTTCCTTCTTTCTTTGACTGTCAGTGAGGTGCATTTTGTAGAGCTGTTTTG
AGTTAGCTGGTTTCAAGTCTTGTGGCTGAGGGTGAGATGCATTTAGTAGATAGTTTCTCATTGCTGTGTC
AAGATACTGCTCAGGACTGTGTCCTGTAATTTCATTATTGCTTTTCTTAGAGCCCTGATGGCCCAAAGAT
GTAGAGAGAAGAGGTTTGTGGGGAAACATGTTATCTTAAGTCATTTCTGATAAAACTTAAGGATTCAGAG
GAACCTGCAGATATGTAAGAAGGGTGAGAAAGGGTTTGGAGGTTACGAAAACATGAAGTTCTTCATACTA
CCCGTCGGTGTAAGGAGAATTTTAAACTTCCTTTAAGACTGATAAATATTTTTGAATATATTGAGAACGT
TTATTTGGAGTACTGTATGTGTTTGCAGTTTAGCACAGGAGTTTCTTCCATTGTGGTCAGTGAAGGAAAA
CACTTTTCGATGGTGCTTCAGATAGCAAGCCCTACAACTCATCTTTCTGACCCACTTGTATTAGTTGCTG
GGGATGTGTGCTTTTAACTGTCTTAAACAGACCGCATACTACATGATTAAAAACATCTACCCAGCAGTTA
GAATAATACCAGGTTTTTTTATTACGAATTTGGTTTCAAAGTGGCCTAACAAGTGAATTCATTAAAAGAT
CGCATGAGGTTTTCTGTGTATTGTTGAGTCAAATGATCTGTGTCTGCAGAACGCATCTCAATTTATTTCA
TTATGGGATGAGTATGTTTTTAAGGTGTAGGTTTTGATACTGTTGATGCCTTCAGTTTGTCAAACAGTCG
TGTGGTTCTTCATTATTTTTCTATTAGTCACGTGAATGTAATTTTACTATCTATGTTTTTTTCGTCTAAT
AGTGTAGGCAGTTTTACAGACTGTCTTTTTAGAGGCACTTTCTATTTAAAAGAAAAAGAAACATTAAAAG
AAAAAGTGGTGTGAAGAAGCATGTGTCAGGCATATGCAATTCCTCCAGCATCATGTTTTCCACACTGATT
TAATAGCTGTTGATTCTCTTCAAATGTTCTTGTTTCCAAGACCTGTTTTACAGTAATAAATCTTCTTGGC
TGTAAAATTCTTGAAATGATTCAGTGGGATGATTGTTTCCTTAGCACATTCCCTGAGTGCTCATAGTTAA
AAATGGAAAAGTTCCTAAGCGGGTCATTTTTTTTCCCTGCAATATGTGTCGTCGATTCTGAAAACTACGG
TCAATACAATCACCTGTGTTGGCCCTGGCAAACCACTGTTTGCCTCGTGCTCCTCACTATCCTGATTTCT
CTTGGTAAATTATGGTAAGTTTTCTGCTGGAGTGCCGTGTTGAACTATGTTAAGAAATGCCTAGCTGGAC
AAAGGGGGGAAAAAAATGTTGTGGCATGATTTGATACGGGTCTTCATTTAAAAAAAGTAGAAAAAACTTA
CTGAAATTTATACTTATTGAAATTTATACTTAGTTTAGTAATGAAAATTGCTAAGGGCTTCCTTAATTTC
CCTAAGCATTTGCACACGAGGCTGGTGGAAGGTGTGGTGTGTGCAGCAGGCTTTTTGACACATCGTAAGA
AAAGATTCATCCAGGATAGTTTTTAACATCTTCCTTCTACTTACAGTCAGTGCCATTTGTAGTTTTTAGG
TTCTGAAGATACATGGAAAGTCCCCCAACAGTGAGCTGCTTCAATATGTGGTCTGTTGTGTTGTCAGCTT
GCATTTTATTTGGGTTTGCCATCAGAGTATCTTTTGGAAACTGCAAGCTCATATGTTGGAAAAATCCAAA
ATGAATGCTGAAGTCATTGATGTTGATTGCAATTTAATAAATCATCAGACATGCAAGGGTGATAAATTTT
GTTATGCTTGGTCTGTTTGTCTCCAGAGGGTGGCCAAACATTGTATAATCTCTGTGGCTTTCTGACAGCT
GGAGAAGACTGTTAAAATCAGCACTTAGTTACTGGGAGCAGATAGGAGGCCTGTGAGTTCTGTCTATTGG
[truncated: 70,702,896 more chars]
