# Supplementary material for: Identification and characterization of long noncoding RNAs and mRNAs expression profiles related to postnatal liver maturation of breeder roosters using Ribo-zero RNA sequencing
Source: BMC Genomics. 2018 Jun 27;19:498. doi: 10.1186/s12864-018-4891-7 (PMC6020324; doi:10.1186/s12864-018-4891-7)
Supplement: Supplementary file 4 — Table S4. Summary of differentially expressed protein-coding genes between mature livers and immature livers in chickens. (XLSX 498 kb) [file 12864_2018_4891_MOESM4_ESM.xlsx]

## Sheet: Sheet2
gene_id	gene_name	transcript_id	GO	KEGG	Description	FPKM.M1	FPKM.M2	FPKM.M3	FPKM.IM1	FPKM.IM2	FPKM.IM3	log2(fc)	pval	regulation
MSTRG.9316	FGG	ENSGALT00000015079;ENSGALT00000084163;ENSGALT00000085399;ENSGALT00000089353	GO:0072562(blood microparticle);GO:0070062(extracellular exosome);GO:0031091(platelet alpha granule);GO:0009986(cell surface);GO:0009897(external side of plasma membrane);GO:0005615(extracellular space);GO:0005577(fibrinogen complex);GO:2000352(negative regulation of endothelial cell apoptotic process);GO:1902042(negative regulation of extrinsic apoptotic signaling pathway via death domain recept…	NA	fibrinogen gamma chain [Source:HGNC Symbol;Acc:HGNC:3694]	6686.37	6874.71	6689.09	3784.82	2361.09	3424.45	1.10934	0.00589595	up
MSTRG.12237	ENSGALG00000006453	ENSGALT00000062496;ENSGALT00000083350;ENSGALT00000088920;ENSGALT00000088745;ENSGALT00000010419	GO:0055072(iron ion homeostasis);GO:0006811(ion transport);GO:0005615(extracellular space);GO:0006810(transport);GO:0005576(extracellular region);GO:0046872(metal ion binding);GO:0005623(cell);GO:0005623(cell)	04216(Ferroptosis);04216(Ferroptosis)		3498.47	2960.33	3015.37	7418.71	9737.52	9006.53	-1.46	0.0004691	down
MSTRG.4535	PSPH	ENSGALT00000065653;ENSGALT00000003775	GO:0042803(protein homodimerization activity);GO:0005509(calcium ion binding);GO:0000287(magnesium ion binding);GO:0004647(phosphoserine phosphatase activity);GO:0006563(L-serine metabolic process);GO:0006564(L-serine biosynthetic process);GO:0016311(dephosphorylation);GO:0016311(dephosphorylation)	01200(Carbon metabolism);01230(Biosynthesis of amino acids);00260(Glycine, serine and threonine metabolism);00260(Glycine, serine and threonine metabolism)	Gallus gallus phosphoserine phosphatase (PSPH), mRNA. [Source:RefSeq mRNA;Acc:NM_001252272]	1620.07	1549.53	1187.14	413.462	326.154	496.02	1.82323	0.00123579	up
MSTRG.11726	ENSGALG00000002431	ENSGALT00000003831	NA	NA		1101.21	727.169	1072.49	156.14	100.692	153.566	2.81546	0.000566184	up
MSTRG.1574	ENSGALG00000017040	ENSGALT00000048519;ENSGALT00000027531	GO:0030449(regulation of complement activation);GO:0004252(serine-type endopeptidase activity);GO:0005576(extracellular region);GO:0006956(complement activation);GO:0004866(endopeptidase inhibitor activity);GO:0006508(proteolysis);GO:0005615(extracellular space);GO:0010951(negative regulation of endopeptidase activity);GO:0010951(negative regulation of endopeptidase activity)	NA		905.84	759.578	707.207	4.63132	7.64637	8.44944	6.67263	1.24272e-05	up
MSTRG.6859	APOA1	ENSGALT00000011524;ENSGALT00000084883;ENSGALT00000078121;ENSGALT00000052540;ENSGALT00000089703;ENSGALT00000090218	GO:0070653(high-density lipoprotein particle receptor binding);GO:0034364(high-density lipoprotein particle);GO:0051726(regulation of cell cycle);GO:0005515(protein binding);GO:0072562(blood microparticle);GO:0042627(chylomicron);GO:0070328(triglyceride homeostasis);GO:0051006(positive regulation of lipoprotein lipase activity);GO:0046470(phosphatidylcholine metabolic process);GO:0045723(positive…	03320(PPAR signaling pathway);03320(PPAR signaling pathway)	apolipoprotein A1 [Source:HGNC Symbol;Acc:HGNC:600]	814.712	1484.18	763.642	2688.72	3079.73	2541.88	-1.50252	0.00891782	down
MSTRG.7937	UGP2	ENSGALT00000059584;ENSGALT00000014386;ENSGALT00000089342	GO:0042802(identical protein binding);GO:0005634(nucleus);GO:0070062(extracellular exosome);GO:0006011(UDP-glucose metabolic process);GO:0005977(glycogen metabolic process);GO:0003983(UTP:glucose-1-phosphate uridylyltransferase activity);GO:0070569(uridylyltransferase activity);GO:0005737(cytoplasm);GO:0008152(metabolic process);GO:0008152(metabolic process)	00040(Pentose and glucuronate interconversions);00052(Galactose metabolism);00500(Starch and sucrose metabolism);00520(Amino sugar and nucleotide sugar metabolism);00520(Amino sugar and nucleotide sugar metabolism)	UDP-glucose pyrophosphorylase 2 [Source:HGNC Symbol;Acc:HGNC:12527]	749.605	512.537	386.374	111.415	51.5691	106.723	2.6246	0.00432461	up
MSTRG.6856	ENSGALG00000030920	ENSGALT00000067119	NA	03320(PPAR signaling pathway)		702.967	937.504	560.162	1914.54	1710.16	1737.37	-1.31399	0.00398959	down
MSTRG.16807	ENSGALG00000014862	ENSGALT00000023982;ENSGALT00000083486	GO:0004421(hydroxymethylglutaryl-CoA synthase activity);GO:0016126(sterol biosynthetic process);GO:0008299(isoprenoid biosynthetic process);GO:0006694(steroid biosynthetic process);GO:0008202(steroid metabolic process);GO:0006629(lipid metabolic process);GO:0008152(metabolic process);GO:0003824(catalytic activity);GO:0016740(transferase activity);GO:0016740(transferase activity)	00650(Butanoate metabolism);00072(Synthesis and degradation of ketone bodies);00280(Valine, leucine and isoleucine degradation);00900(Terpenoid backbone biosynthesis);00900(Terpenoid backbone biosynthesis)		692.046	661.866	807.008	176.07	129.431	196.116	2.11646	0.000436895	up
MSTRG.10853	MAT1A	ENSGALT00000003908	GO:0006556(S-adenosylmethionine biosynthetic process);GO:0004478(methionine adenosyltransferase activity);GO:0006730(one-carbon metabolic process);GO:0005829(cytosol);GO:0046872(metal ion binding);GO:0016740(transferase activity);GO:0005524(ATP binding);GO:0000166(nucleotide binding);GO:0042802(identical protein binding);GO:0009087(methionine catabolic process);GO:0051289(protein homotetramerizat…	01230(Biosynthesis of amino acids);00270(Cysteine and methionine metabolism)	methionine adenosyltransferase 1A [Source:HGNC Symbol;Acc:HGNC:6903]	599.889	606.583	624.553	231.233	258.279	255.02	1.29633	1.67204e-05	up
MSTRG.2998	GPX3	ENSGALT00000007197	GO:0006979(response to oxidative stress);GO:0004602(glutathione peroxidase activity);GO:0004601(peroxidase activity);GO:0098869(cellular oxidant detoxification);GO:0055114(oxidation-reduction process);GO:0016491(oxidoreductase activity)	00590(Arachidonic acid metabolism);00480(Glutathione metabolism)	glutathione peroxidase 3 precursor [Source:RefSeq peptide;Acc:NP_001156704]	570.733	500.207	333.615	81.2887	88.5089	72.6369	2.48863	0.000540769	up
MSTRG.7163	PIGR	ENSGALT00000001353;ENSGALT00000090123	GO:0070062(extracellular exosome);GO:0043235(receptor complex);GO:0005886(plasma membrane);GO:0005615(extracellular space);GO:0043113(receptor clustering);GO:0038093(Fc receptor signaling pathway);GO:0007173(epidermal growth factor receptor signaling pathway);GO:0002415(immunoglobulin transcytosis in epithelial cells mediated by polymeric immunoglobulin receptor);GO:0001895(retina homeostasis);GO…	04672(Intestinal immune network for IgA production);04672(Intestinal immune network for IgA production)	polymeric immunoglobulin receptor [Source:HGNC Symbol;Acc:HGNC:8968]	545.212	335.123	773.374	0.749769	0.160603	0.637198	8.44993	2.80759e-05	up
MSTRG.10636	ENSGALG00000020388	ENSGALT00000017862	GO:0004867(serine-type endopeptidase inhibitor activity);GO:0005615(extracellular space);GO:0010951(negative regulation of endopeptidase activity)	NA		533.134	417.378	192.76	53.7311	53.5065	15.2561	3.26743	0.0110626	up
MSTRG.10746	DHRS7	ENSGALT00000019449	GO:0016020(membrane);GO:0055114(oxidation-reduction process);GO:0016491(oxidoreductase activity)	NA	dehydrogenase/reductase 7 [Source:HGNC Symbol;Acc:HGNC:21524]	439.73	338.671	350.791	913.341	925.989	853.751	-1.26068	0.000513438	down
MSTRG.2277	ENSGALG00000028451	ENSGALT00000046070	GO:0070555(response to interleukin-1);GO:0032496(response to lipopolysaccharide);GO:0008270(zinc ion binding);GO:0046872(metal ion binding)	NA	Metallothionein [Source:UniProtKB/Swiss-Prot;Acc:P68497]	360.363	773.112	1144.45	192.197	189.014	186.515	1.84688	0.0194621	up
MSTRG.10676	HSP90AA1	ENSGALT00000088207;ENSGALT00000081765;ENSGALT00000056825;ENSGALT00000081964	GO:0005634(nucleus);GO:0043209(myelin sheath);GO:0042802(identical protein binding);GO:0016887(ATPase activity);GO:0050821(protein stabilization);GO:0003723(RNA binding);GO:0005524(ATP binding);GO:0016020(membrane);GO:0005737(cytoplasm);GO:0097718(disordered domain specific binding);GO:0070062(extracellular exosome);GO:0005829(cytosol);GO:0051973(positive regulation of telomerase activity);GO:004…	04141(Protein processing in endoplasmic reticulum);04217(Necroptosis);04621(NOD-like receptor signaling pathway);04914(Progesterone-mediated oocyte maturation);04914(Progesterone-mediated oocyte maturation)	heat shock protein 90 alpha family class A member 1 [Source:HGNC Symbol;Acc:HGNC:5253]	332.831	360.881	359.988	173.248	122.562	200.853	1.10897	0.00651515	up
MSTRG.799	ENSGALG00000028638;GAPDH	ENSGALT00000044064;ENSGALT00000054080;ENSGALT00000074237;ENSGALT00000046744;ENSGALT00000051222;ENSGALT00000023323;ENSGALT00000086032;ENSGALT00000086833;ENSGALT00000085687;ENSGALT00000090208;ENSGALT00000089752	GO:0050880(regulation of blood vessel size);GO:0005576(extracellular region);GO:0005179(hormone activity);GO:0010469(regulation of receptor activity);GO:0097452(GAIT complex);GO:0070062(extracellular exosome);GO:0043231(intracellular membrane-bounded organelle);GO:0031982(vesicle);GO:0031965(nuclear membrane);GO:0031012(extracellular matrix);GO:0030529(intracellular ribonucleoprotein complex);GO:…	01200(Carbon metabolism);01230(Biosynthesis of amino acids);00010(Glycolysis / Gluconeogenesis);00010(Glycolysis / Gluconeogenesis)	Glyceraldehyde-3-phosphate dehydrogenase [Source:UniProtKB/Swiss-Prot;Acc:P00356]	323.876	459.729	572.434	962.894	1163.12	1338.79	-1.37685	0.00750704	down
MSTRG.6750	GALE;HMGCL	ENSGALT00000006441;ENSGALT00000034945;ENSGALT00000006455;ENSGALT00000078102;ENSGALT00000088645;ENSGALT00000074185;ENSGALT00000089008	GO:0070062(extracellular exosome);GO:0019388(galactose catabolic process);GO:0006012(galactose metabolic process);GO:0042803(protein homodimerization activity);GO:0042802(identical protein binding);GO:0003978(UDP-glucose 4-epimerase activity);GO:0016857(racemase and epimerase activity, acting on carbohydrates and derivatives);GO:0005975(carbohydrate metabolic process);GO:0005777(peroxisome);GO:00…	00650(Butanoate metabolism);00072(Synthesis and degradation of ketone bodies);00280(Valine, leucine and isoleucine degradation);04146(Peroxisome);04146(Peroxisome)	UDP-galactose-4-epimerase [Source:HGNC Symbol;Acc:HGNC:4116];3-hydroxymethyl-3-methylglutaryl-CoA lyase [Source:HGNC Symbol;Acc:HGNC:5005]	293.197	282.165	436.247	42.2916	48.4301	56.2296	2.73881	0.000293097	up
MSTRG.5924	RPLP1	ENSGALT00000049142;ENSGALT00000059698;ENSGALT00000087132;ENSGALT00000085904	GO:0070062(extracellular exosome);GO:0022625(cytosolic large ribosomal subunit);GO:0005925(focal adhesion);GO:0003735(structural constituent of ribosome);GO:0030295(protein kinase activator activity);GO:0045860(positive regulation of protein kinase activity);GO:0006414(translational elongation);GO:0002181(cytoplasmic translation);GO:0030529(intracellular ribonucleoprotein complex);GO:0005840(ribo…	03010(Ribosome);03010(Ribosome)	60S acidic ribosomal protein P1 [Source:UniProtKB/Swiss-Prot;Acc:P18660]	285.634	250.063	308.446	682.256	491.011	670.69	-1.11399	0.00328358	down
MSTRG.3005	CD74	ENSGALT00000040533;ENSGALT00000007311;ENSGALT00000088722	GO:0042289(MHC class II protein binding);GO:0006886(intracellular protein transport);GO:0019882(antigen processing and presentation);GO:0006955(immune response);GO:0005622(intracellular);GO:0016021(integral component of membrane);GO:0016020(membrane);GO:0070206(protein trimerization);GO:0005783(endoplasmic reticulum);GO:0009986(cell surface);GO:0005737(cytoplasm);GO:0042288(MHC class I protein bi…	05168(Herpes simplex infection);05168(Herpes simplex infection)	CD74 molecule [Source:HGNC Symbol;Acc:HGNC:1697]	267.246	381.818	392.954	17.8163	30.8634	15.1651	4.00909	0.000317392	up
MSTRG.16798	C6	ENSGALT00000023956	GO:0070062(extracellular exosome);GO:0005579(membrane attack complex);GO:0045917(positive regulation of complement activation);GO:0045766(positive regulation of angiogenesis);GO:0001970(positive regulation of activation of membrane attack complex);GO:0006955(immune response)	NA	complement C6 [Source:HGNC Symbol;Acc:HGNC:1339]	262.073	149.463	210.533	51.6929	71.8256	53.8871	1.77101	0.00305996	up
MSTRG.478	ADSL	ENSGALT00000019639	GO:0005739(mitochondrion);GO:0044208('de novo' AMP biosynthetic process);GO:0051262(protein tetramerization);GO:0009152(purine ribonucleotide biosynthetic process);GO:0006167(AMP biosynthetic process);GO:0070626((S)-2-(5-amino-1-(5-phospho-D-ribosyl)imidazole-4-carboxamido)succinate AMP-lyase (fumarate-forming) activity);GO:0004018(N6-(1,2-dicarboxyethyl)AMP AMP-lyase (fumarate-forming) activity)…	00230(Purine metabolism);00250(Alanine, aspartate and glutamate metabolism)	adenylosuccinate lyase [Source:RefSeq peptide;Acc:NP_990860]	261.553	155.584	210.516	539.984	583.471	797.024	-1.61961	0.00420667	down
MSTRG.10182	ENSGALG00000006300	ENSGALT00000039415;ENSGALT00000085985	GO:0019752(carboxylic acid metabolic process);GO:0004459(L-lactate dehydrogenase activity);GO:0005975(carbohydrate metabolic process);GO:0016616(oxidoreductase activity, acting on the CH-OH group of donors, NAD or NADP as acceptor);GO:0016491(oxidoreductase activity);GO:0055114(oxidation-reduction process);GO:0003824(catalytic activity);GO:0005737(cytoplasm);GO:0005737(cytoplasm)	00010(Glycolysis / Gluconeogenesis);00620(Pyruvate metabolism);00640(Propanoate metabolism);00270(Cysteine and methionine metabolism);00270(Cysteine and methionine metabolism)		251.316	242.095	124.936	67.2215	52.1469	42.4154	1.87227	0.00761893	up
MSTRG.3249	RPS2	ENSGALT00000008816;ENSGALT00000089402;ENSGALT00000085492;ENSGALT00000083833;ENSGALT00000089944	GO:0003735(structural constituent of ribosome);GO:0070062(extracellular exosome);GO:0022627(cytosolic small ribosomal subunit);GO:0016020(membrane);GO:0015935(small ribosomal subunit);GO:0005925(focal adhesion);GO:0005654(nucleoplasm);GO:0005634(nucleus);GO:0051347(positive regulation of transferase activity);GO:0045296(cadherin binding);GO:0019899(enzyme binding);GO:0017134(fibroblast growth fac…	03010(Ribosome);03010(Ribosome)	ribosomal protein S2 [Source:HGNC Symbol;Acc:HGNC:10404]	249.112	347.218	350.085	685.34	559.396	704.243	-1.0497	0.00545859	down
MSTRG.8288	AGT	ENSGALT00000018111	GO:0072562(blood microparticle);GO:0070062(extracellular exosome);GO:0005615(extracellular space);GO:2001238(positive regulation of extrinsic apoptotic signaling pathway);GO:1903779(regulation of cardiac conduction);GO:1903598(positive regulation of gap junction assembly);GO:1901201(regulation of extracellular matrix assembly);GO:0090190(positive regulation of branching involved in ureteric bud m…	04270(Vascular smooth muscle contraction)	angiotensinogen [Source:HGNC Symbol;Acc:HGNC:333]	237.471	165.658	129.576	412.436	323.864	589.282	-1.3111	0.0210324	down
MSTRG.17065	ENSGALG00000012610	ENSGALT00000083302;ENSGALT00000020588;ENSGALT00000088432	GO:0051603(proteolysis involved in cellular protein catabolic process);GO:0005764(lysosome);GO:0004197(cysteine-type endopeptidase activity);GO:0008234(cysteine-type peptidase activity);GO:0006508(proteolysis);GO:0016787(hydrolase activity);GO:0008233(peptidase activity);GO:0005615(extracellular space);GO:0005615(extracellular space)	04145(Phagosome);04142(Lysosome);04140(Autophagy - animal);04210(Apoptosis);04210(Apoptosis)		229.748	228.143	181.634	114.75	103.784	94.2171	1.02127	0.00175209	up
MSTRG.779	ENSGALG00000014252	ENSGALT00000023051	GO:0004866(endopeptidase inhibitor activity);GO:0005615(extracellular space);GO:0010951(negative regulation of endopeptidase activity);GO:0005576(extracellular region)	NA		212.94	161.682	311.436	762.622	674.153	774.323	-1.73335	0.00346911	down
MSTRG.11758	HMGCS2	ENSGALT00000004681	GO:0005743(mitochondrial inner membrane);GO:0005739(mitochondrion);GO:0004421(hydroxymethylglutaryl-CoA synthase activity);GO:0016126(sterol biosynthetic process);GO:0008299(isoprenoid biosynthetic process);GO:0006694(steroid biosynthetic process);GO:0008202(steroid metabolic process);GO:0006629(lipid metabolic process);GO:0008152(metabolic process);GO:0003824(catalytic activity);GO:0016740(trans…	00650(Butanoate metabolism);00072(Synthesis and degradation of ketone bodies);00280(Valine, leucine and isoleucine degradation);00900(Terpenoid backbone biosynthesis)	3-hydroxy-3-methylglutaryl-CoA synthase 2 [Source:HGNC Symbol;Acc:HGNC:5008]	204.517	152.69	200.902	484.408	494.751	380.438	-1.28244	0.0021385	down
MSTRG.10214	ENSGALG00000006613	ENSGALT00000010676	GO:0012501(programmed cell death);GO:0005764(lysosome);GO:0030163(protein catabolic process);GO:0004190(aspartic-type endopeptidase activity);GO:0006914(autophagy);GO:0006508(proteolysis);GO:0008219(cell death);GO:0016787(hydrolase activity);GO:0008233(peptidase activity)	04142(Lysosome);04140(Autophagy - animal);04210(Apoptosis)	Cathepsin D Cathepsin D light chain Cathepsin D heavy chain [Source:UniProtKB/Swiss-Prot;Acc:Q05744]	200.131	288.999	660.744	100.541	55.445	66.7628	2.21164	0.0174733	up
MSTRG.541	HMOX1	ENSGALT00000037765	GO:0048471(perinuclear region of cytoplasm);GO:0005783(endoplasmic reticulum);GO:0005634(nucleus);GO:1902042(negative regulation of extrinsic apoptotic signaling pathway via death domain receptors);GO:0072719(cellular response to cisplatin);GO:0071456(cellular response to hypoxia);GO:0071276(cellular response to cadmium ion);GO:0071243(cellular response to arsenic-containing substance);GO:0055072…	00860(Porphyrin and chlorophyll metabolism);04216(Ferroptosis)	heme oxygenase 1 [Source:HGNC Symbol;Acc:HGNC:5013]	195.862	304.383	404.419	99.3814	78.2616	51.8933	1.95196	0.00859204	up
MSTRG.3737	RPLP0	ENSGALT00000011731;ENSGALT00000051519;ENSGALT00000088967	GO:0070062(extracellular exosome);GO:0036464(cytoplasmic ribonucleoprotein granule);GO:0030529(intracellular ribonucleoprotein complex);GO:0030425(dendrite);GO:0022625(cytosolic large ribosomal subunit);GO:0016020(membrane);GO:0005925(focal adhesion);GO:0005829(cytosol);GO:0005783(endoplasmic reticulum);GO:0005737(cytoplasm);GO:0005634(nucleus);GO:0071353(cellular response to interleukin-4);GO:00…	03010(Ribosome);03010(Ribosome)	60S acidic ribosomal protein P0 [Source:UniProtKB/Swiss-Prot;Acc:P47826]	188.387	277.866	274.911	535.993	584.344	459.559	-1.10416	0.00622059	down
MSTRG.11179	HABP2	ENSGALT00000033102	GO:0006508(proteolysis);GO:0008236(serine-type peptidase activity);GO:0004252(serine-type endopeptidase activity);GO:0016787(hydrolase activity);GO:0008233(peptidase activity);GO:0005576(extracellular region);GO:0005509(calcium ion binding)	NA	hyaluronan binding protein 2 [Source:HGNC Symbol;Acc:HGNC:4798]	186.636	200.799	234.373	72.5202	83.3615	75.0586	1.41325	0.000238215	up
MSTRG.1843	B2M	ENSGALT00000040255	GO:1990712(HFE-transferrin receptor complex);GO:0070062(extracellular exosome);GO:0042612(MHC class I protein complex);GO:0016020(membrane);GO:0009897(external side of plasma membrane);GO:0005925(focal adhesion);GO:0005886(plasma membrane);GO:0005829(cytosol);GO:0005794(Golgi apparatus);GO:0005615(extracellular space);GO:1904437(positive regulation of transferrin receptor binding);GO:1904434(posi…	NA	beta-2-microglobulin [Source:HGNC Symbol;Acc:HGNC:914]	183.897	370.919	239.706	27.3858	30.6912	15.4925	3.37457	0.00123064	up
MSTRG.7044	CTSS	ENSGALT00000001122	GO:0043231(intracellular membrane-bounded organelle);GO:0005764(lysosome);GO:0005615(extracellular space);GO:2001259(positive regulation of cation channel activity);GO:0097067(cellular response to thyroid hormone stimulus);GO:0051603(proteolysis involved in cellular protein catabolic process);GO:0048002(antigen processing and presentation of peptide antigen);GO:0034769(basement membrane disassemb…	04145(Phagosome);04142(Lysosome);04210(Apoptosis)	cathepsin S [Source:HGNC Symbol;Acc:HGNC:2545]	182.322	244.449	216.831	44.0772	39.5797	20.1406	2.66187	0.00183835	up
MSTRG.12404	AHSG	ENSGALT00000014007	GO:0072562(blood microparticle);GO:0070062(extracellular exosome);GO:0005794(Golgi apparatus);GO:0005615(extracellular space);GO:0070168(negative regulation of biomineral tissue development);GO:0050766(positive regulation of phagocytosis);GO:0050727(regulation of inflammatory response);GO:0030502(negative regulation of bone mineralization);GO:0006953(acute-phase response);GO:0001503(ossification)…	NA	alpha 2-HS glycoprotein [Source:HGNC Symbol;Acc:HGNC:349]	166.406	281.247	448.295	3997.04	3553.93	4486.03	-3.8509	0.000805037	down
MSTRG.8343	ACAT2	ENSGALT00000019060	GO:0070062(extracellular exosome);GO:0005737(cytoplasm);GO:0005829(cytosol);GO:0005730(nucleolus);GO:0005634(nucleus);GO:0003985(acetyl-CoA C-acetyltransferase activity);GO:0006635(fatty acid beta-oxidation);GO:0016747(transferase activity, transferring acyl groups other than amino-acyl groups);GO:0016746(transferase activity, transferring acyl groups);GO:0005739(mitochondrion);GO:0008152(metabol…	01200(Carbon metabolism);01212(Fatty acid metabolism);00620(Pyruvate metabolism);00630(Glyoxylate and dicarboxylate metabolism);00640(Propanoate metabolism);00650(Butanoate metabolism);00071(Fatty acid degradation);00072(Synthesis and degradation of ketone bodies);00280(Valine, leucine and isoleucine degradation);00310(Lysine degradation);00380(Tryptophan metabolism);00900(Terpenoid backbone bios…	acetyl-CoA acetyltransferase 2 [Source:HGNC Symbol;Acc:HGNC:94]	166.281	160.995	144.721	41.449	29.1512	49.2944	1.97963	0.000924782	up
MSTRG.7551	G6PC	ENSGALT00000069866	GO:0042593(glucose homeostasis);GO:0006094(gluconeogenesis);GO:0016021(integral component of membrane);GO:0005783(endoplasmic reticulum);GO:0010468(regulation of gene expression);GO:0035264(multicellular organism growth);GO:0005977(glycogen metabolic process);GO:0005980(glycogen catabolic process);GO:0042301(phosphate ion binding);GO:0006641(triglyceride metabolic process);GO:0004346(glucose-6-ph…	NA	glucose-6-phosphatase catalytic subunit [Source:HGNC Symbol;Acc:HGNC:4056]	165.683	202.659	170.282	96.0492	115.93	53.9094	1.07403	0.0343032	up
MSTRG.8911	CALR	ENSGALT00000075182;ENSGALT00000067189	GO:0006611(protein export from nucleus);GO:0005788(endoplasmic reticulum lumen);GO:0005925(focal adhesion);GO:0050821(protein stabilization);GO:0010628(positive regulation of gene expression);GO:0003723(RNA binding);GO:0030246(carbohydrate binding);GO:0005829(cytosol);GO:0016020(membrane);GO:0005783(endoplasmic reticulum);GO:0031625(ubiquitin protein ligase binding);GO:0070062(extracellular exoso…	NA	calreticulin [Source:HGNC Symbol;Acc:HGNC:1455]	162.134	127.904	129.72	351.117	445.065	380.323	-1.48183	0.00057181	down
MSTRG.16681	ENSGALG00000037880	ENSGALT00000052913;ENSGALT00000083818;ENSGALT00000088019;ENSGALT00000083531;ENSGALT00000089658	NA	00190(Oxidative phosphorylation);00190(Oxidative phosphorylation)		156.211	115.344	111.484	474.918	383.296	451.617	-1.7768	0.000585453	down
MSTRG.11799	GLUL	ENSGALT00000080170	GO:0043209(myelin sheath);GO:0042802(identical protein binding);GO:0008283(cell proliferation);GO:0005634(nucleus);GO:0005737(cytoplasm);GO:0005829(cytosol);GO:0070062(extracellular exosome);GO:0005739(mitochondrion);GO:0044297(cell body);GO:0009267(cellular response to starvation);GO:0009749(response to glucose);GO:0097386(glial cell projection)	01230(Biosynthesis of amino acids);00630(Glyoxylate and dicarboxylate metabolism);00910(Nitrogen metabolism);00250(Alanine, aspartate and glutamate metabolism);00220(Arginine biosynthesis);04217(Necroptosis)	glutamate-ammonia ligase [Source:HGNC Symbol;Acc:HGNC:4341]	153.696	101.411	91.8657	250.041	334.679	356.217	-1.45159	0.00615582	down
MSTRG.8804	U1	ENSGALT00000045902	NA	NA	U1 spliceosomal RNA [Source:RFAM;Acc:RF00003]	152.796	313.336	124.093	86.4447	26.0946	57.2038	1.81821	0.0465095	up
MSTRG.2169	PDIA3	ENSGALT00000013589	GO:0005788(endoplasmic reticulum lumen);GO:0042470(melanosome);GO:0016853(isomerase activity);GO:0034976(response to endoplasmic reticulum stress);GO:0006457(protein folding);GO:0003756(protein disulfide isomerase activity);GO:0005783(endoplasmic reticulum);GO:0045454(cell redox homeostasis);GO:0009986(cell surface);GO:0055114(oxidation-reduction process);GO:0003723(RNA binding);GO:2001238(positi…	04141(Protein processing in endoplasmic reticulum)	protein disulfide isomerase family A member 3 [Source:HGNC Symbol;Acc:HGNC:4606]	150.9	118.523	143.552	277.39	270.088	302.62	-1.04205	0.000860893	down
MSTRG.11627	INSIG2	ENSGALT00000043937;ENSGALT00000065404;ENSGALT00000086554;ENSGALT00000082464	GO:0008203(cholesterol metabolic process);GO:0008202(steroid metabolic process);GO:0006629(lipid metabolic process);GO:0005789(endoplasmic reticulum membrane);GO:0005783(endoplasmic reticulum);GO:0016021(integral component of membrane);GO:0016020(membrane);GO:0006641(triglyceride metabolic process);GO:0006695(cholesterol biosynthetic process);GO:0006991(response to sterol depletion);GO:0010894(ne…	NA	insulin induced gene 2 [Source:HGNC Symbol;Acc:HGNC:20452]	127.949	134.907	104.885	24.3152	42.0283	66.2927	1.55399	0.0211799	up
MSTRG.3816	BFIV21	ENSGALT00000079478;ENSGALT00000080781;ENSGALT00000088264;ENSGALT00000077683;ENSGALT00000087837	GO:0005886(plasma membrane);GO:0046872(metal ion binding);GO:0016021(integral component of membrane);GO:0016020(membrane);GO:0016020(membrane)	04514(Cell adhesion molecules (CAMs));04144(Endocytosis);04145(Phagosome);04218(Cellular senescence);05168(Herpes simplex infection);05168(Herpes simplex infection)		120.706	195.047	135.681	26.87	42.5327	16.9978	2.40752	0.00467245	up
MSTRG.8871	ENSGALG00000019844	ENSGALT00000036718	GO:0006952(defense response);GO:0005576(extracellular region)	NA		118.837	132.121	99.0055	57.5925	35.3502	79.8709	1.07046	0.0397124	up
MSTRG.7680	BSG	ENSGALT00000002022;ENSGALT00000068947;ENSGALT00000081458;ENSGALT00000084488	GO:0070062(extracellular exosome);GO:0016020(membrane);GO:0043231(intracellular membrane-bounded organelle);GO:0005886(plasma membrane);GO:0005925(focal adhesion);GO:0005739(mitochondrion);GO:0002080(acrosomal membrane);GO:0045296(cadherin binding);GO:0042470(melanosome);GO:0016021(integral component of membrane);GO:0016021(integral component of membrane)	NA	basigin (Ok blood group) [Source:HGNC Symbol;Acc:HGNC:1116]	116.739	104.139	113.539	227.057	224.953	235.9	-1.03532	4.17623e-05	down
MSTRG.12259	HDLBP	ENSGALT00000009355	GO:0005829(cytosol);GO:0003723(RNA binding);GO:0003676(nucleic acid binding)	NA	high density lipoprotein binding protein [Source:HGNC Symbol;Acc:HGNC:4857]	114.145	79.8645	91.3099	206.254	219.118	217.201	-1.17792	0.00146328	down
MSTRG.1281	RGN	ENSGALT00000026988	GO:0005737(cytoplasm);GO:0005634(nucleus);GO:0019853(L-ascorbic acid biosynthetic process);GO:0008270(zinc ion binding);GO:0005509(calcium ion binding);GO:0004341(gluconolactonase activity);GO:0030234(enzyme regulator activity);GO:0050790(regulation of catalytic activity)	01200(Carbon metabolism);00030(Pentose phosphate pathway);00053(Ascorbate and aldarate metabolism)	regucalcin [Source:HGNC Symbol;Acc:HGNC:9989]	111.344	141.48	206.879	55.0855	77.3197	53.5406	1.26529	0.0147764	up
MSTRG.9007	ATP5B	ENSGALT00000078184;ENSGALT00000090184;ENSGALT00000089966;ENSGALT00000086365	GO:0009986(cell surface);GO:0043209(myelin sheath);GO:0006754(ATP biosynthetic process);GO:0016887(ATPase activity);GO:0031966(mitochondrial membrane);GO:0015992(proton transport);GO:0001525(angiogenesis);GO:0005886(plasma membrane);GO:0005739(mitochondrion);GO:0005634(nucleus);GO:0016020(membrane);GO:0051453(regulation of intracellular pH);GO:0070062(extracellular exosome);GO:0005743(mitochondri…	00190(Oxidative phosphorylation);00190(Oxidative phosphorylation)	ATP synthase, H+ transporting, mitochondrial F1 complex, beta polypeptide [Source:HGNC Symbol;Acc:HGNC:830]	109.399	114.459	131.97	628.596	667.419	571.555	-2.3838	2.12729e-05	down
MSTRG.7524	ACLY	ENSGALT00000039950;ENSGALT00000070919	GO:0006101(citrate metabolic process);GO:0009346(citrate lyase complex);GO:0006085(acetyl-CoA biosynthetic process);GO:0048037(cofactor binding);GO:0046912(transferase activity, transferring acyl groups, acyl groups converted into alkyl on transfer);GO:0003878(ATP citrate synthase activity);GO:0006633(fatty acid biosynthetic process);GO:0005829(cytosol);GO:0006629(lipid metabolic process);GO:0005…	00020(Citrate cycle (TCA cycle));00020(Citrate cycle (TCA cycle))	ATP citrate lyase [Source:HGNC Symbol;Acc:HGNC:115]	109.348	60.6035	74.5712	42.5309	30.4052	43.772	1.02307	0.0259206	up
MSTRG.5155	RPSA	ENSGALT00000090042;ENSGALT00000088085;ENSGALT00000078535;ENSGALT00000048858;ENSGALT00000089494;ENSGALT00000086900;ENSGALT00000088336;ENSGALT00000088221;ENSGALT00000082200	GO:0006407(rRNA export from nucleus);GO:0043236(laminin binding);GO:0005055(laminin receptor activity);GO:0000028(ribosomal small subunit assembly);GO:0015935(small ribosomal subunit);GO:0030686(90S preribosome);GO:0022627(cytosolic small ribosomal subunit);GO:0000461(endonucleolytic cleavage to generate mature 3'-end of SSU-rRNA from (SSU-rRNA, 5.8S rRNA, LSU-rRNA));GO:0000447(endonucleolytic cl…	03010(Ribosome);03010(Ribosome)	40S ribosomal protein SA [Source:UniProtKB/Swiss-Prot;Acc:P50890]	107.135	117.625	165.414	295.579	324.975	327.164	-1.29786	0.00263742	down
MSTRG.5798	PABPC1	ENSGALT00000063091;ENSGALT00000083310;ENSGALT00000084854;ENSGALT00000090374	NA	03013(RNA transport);03015(mRNA surveillance pathway);03018(RNA degradation);03018(RNA degradation)	polyadenylate-binding protein 1 [Source:RefSeq peptide;Acc:NP_001026768]	106.028	54.4935	68.7232	172.821	177.169	177.348	-1.24582	0.010981	down
MSTRG.3820	BF1	ENSGALT00000089467;ENSGALT00000086848;ENSGALT00000080529;ENSGALT00000066783;ENSGALT00000073734;ENSGALT00000078541;ENSGALT00000054028	GO:0005886(plasma membrane);GO:0016021(integral component of membrane);GO:0016020(membrane);GO:0016020(membrane)	04514(Cell adhesion molecules (CAMs));04144(Endocytosis);04145(Phagosome);04218(Cellular senescence);05168(Herpes simplex infection);05168(Herpes simplex infection)		101.794	116.985	83.6596	15.7394	20.2923	10.7616	2.64541	0.00074744	up
MSTRG.7256	CHIA;ENSGALG00000031807	ENSGALT00000067324;ENSGALT00000005564;ENSGALT00000070482;ENSGALT00000060869	GO:0006030(chitin metabolic process);GO:0008061(chitin binding);GO:0004553(hydrolase activity, hydrolyzing O-glycosyl compounds);GO:0005975(carbohydrate metabolic process);GO:0005576(extracellular region);GO:0005737(cytoplasm);GO:0004568(chitinase activity);GO:0006032(chitin catabolic process);GO:0006032(chitin catabolic process)	00520(Amino sugar and nucleotide sugar metabolism);00520(Amino sugar and nucleotide sugar metabolism)	acidic mammalian chitinase precursor [Source:RefSeq peptide;Acc:NP_989760]	99.2511	115.479	143.512	1.45009	2.18619	4.1678	5.11741	0.000128059	up
MSTRG.1650	ACAT1	ENSGALT00000027718	GO:0070062(extracellular exosome);GO:0005743(mitochondrial inner membrane);GO:0005739(mitochondrion);GO:1902860(propionyl-CoA biosynthetic process);GO:0046952(ketone body catabolic process);GO:0046356(acetyl-CoA catabolic process);GO:0015937(coenzyme A biosynthetic process);GO:0015936(coenzyme A metabolic process);GO:0006550(isoleucine catabolic process);GO:0006085(acetyl-CoA biosynthetic process…	01200(Carbon metabolism);01212(Fatty acid metabolism);00620(Pyruvate metabolism);00630(Glyoxylate and dicarboxylate metabolism);00640(Propanoate metabolism);00650(Butanoate metabolism);00071(Fatty acid degradation);00072(Synthesis and degradation of ketone bodies);00280(Valine, leucine and isoleucine degradation);00310(Lysine degradation);00380(Tryptophan metabolism);00900(Terpenoid backbone bios…	acetyl-CoA acetyltransferase 1 [Source:HGNC Symbol;Acc:HGNC:93]	97.2439	89.6222	144.925	350.991	313.115	300.795	-1.56093	0.00217512	down
MSTRG.1277	ENSGALG00000016691	ENSGALT00000036604;ENSGALT00000059910;ENSGALT00000087100;ENSGALT00000047584;ENSGALT00000079540;ENSGALT00000048410;ENSGALT00000085859;ENSGALT00000086899	GO:0022857(transmembrane transporter activity);GO:0005743(mitochondrial inner membrane);GO:0006810(transport);GO:0055085(transmembrane transport);GO:0016021(integral component of membrane);GO:0016020(membrane);GO:0016020(membrane)	04020(Calcium signaling pathway);04217(Necroptosis);04218(Cellular senescence);05164(Influenza A);05164(Influenza A)		96.3413	102.082	101.185	302.499	255.568	314.77	-1.52794	8.86523e-05	down
MSTRG.11299	FN1	ENSGALT00000005664;ENSGALT00000063728;ENSGALT00000005663	GO:0099512(supramolecular fiber);GO:0072562(blood microparticle);GO:0070062(extracellular exosome);GO:0031012(extracellular matrix);GO:0016324(apical plasma membrane);GO:0005793(endoplasmic reticulum-Golgi intermediate compartment);GO:0005615(extracellular space);GO:0005605(basal lamina);GO:0005614(interstitial matrix);GO:0005604(basement membrane);GO:0005578(proteinaceous extracellular matrix);G…	04512(ECM-receptor interaction);04510(Focal adhesion);04810(Regulation of actin cytoskeleton);04933(AGE-RAGE signaling pathway in diabetic complications);04933(AGE-RAGE signaling pathway in diabetic complications)	fibronectin 1 [Source:HGNC Symbol;Acc:HGNC:3778]	91.3353	44.3711	55.435	189.828	217.98	174.458	-1.65158	0.00648391	down
MSTRG.9259	ENSGALG00000008620	ENSGALT00000039072	GO:0022625(cytosolic large ribosomal subunit);GO:0003735(structural constituent of ribosome);GO:0030529(intracellular ribonucleoprotein complex);GO:0005840(ribosome);GO:0003723(RNA binding);GO:0006412(translation);GO:0005622(intracellular)	03010(Ribosome)		91.3024	90.7135	127.1	408.813	312.93	165.018	-1.43328	0.0266029	down
MSTRG.10178	ENSGALG00000027716	ENSGALT00000010127	GO:0034364(high-density lipoprotein particle);GO:0042056(chemoattractant activity);GO:0006953(acute-phase response);GO:0060326(cell chemotaxis);GO:0050918(positive chemotaxis);GO:0005615(extracellular space);GO:0005576(extracellular region)	NA		89.4216	45.928	15.7418	1168.54	601.736	655.038	-4.2228	0.00536574	down
MSTRG.2447	COX4I1	ENSGALT00000009231;ENSGALT00000087193;ENSGALT00000086459	GO:0070062(extracellular exosome);GO:0031966(mitochondrial membrane);GO:0016020(membrane);GO:0005743(mitochondrial inner membrane);GO:0005739(mitochondrion);GO:0005634(nucleus);GO:0005751(mitochondrial respiratory chain complex IV);GO:0004129(cytochrome-c oxidase activity);GO:0006123(mitochondrial electron transport, cytochrome c to oxygen);GO:1902600(hydrogen ion transmembrane transport);GO:0016…	00190(Oxidative phosphorylation);04260(Cardiac muscle contraction);04260(Cardiac muscle contraction)	cytochrome c oxidase subunit 4I1 [Source:HGNC Symbol;Acc:HGNC:2265]	88.9381	112.246	142.272	294.416	240.215	321.53	-1.32576	0.00451157	down
MSTRG.4214	gga-mir-6516;SCARNA16	ENSGALT00000076849;ENSGALT00000042503	NA	NA	gga-mir-6516 [Source:miRBase;Acc:MI0022520];Small Cajal body specific RNA 16 [Source:RFAM;Acc:RF00424]	88.8657	110.301	65.7851	0.0144716	0	0.00552455	6.44026	7.22485e-06	up
MSTRG.8867	CTSB;gga-mir-6690	ENSGALT00000068937;ENSGALT00000087827;ENSGALT00000086007;ENSGALT00000044908	GO:0048471(perinuclear region of cytoplasm);GO:0005764(lysosome);GO:0030855(epithelial cell differentiation);GO:0070062(extracellular exosome);GO:0043231(intracellular membrane-bounded organelle);GO:0005739(mitochondrion);GO:0005730(nucleolus);GO:0005615(extracellular space);GO:0005518(collagen binding);GO:0008233(peptidase activity);GO:0006508(proteolysis);GO:0097067(cellular response to thyroid…	04142(Lysosome);04140(Autophagy - animal);04210(Apoptosis);04621(NOD-like receptor signaling pathway);04621(NOD-like receptor signaling pathway)	cathepsin B [Source:HGNC Symbol;Acc:HGNC:2527];gga-mir-6690 [Source:miRBase;Acc:MI0022511]	88.5199	147.691	182.127	53.1307	55.8931	38.9103	1.43659	0.0142106	up
MSTRG.10977	COMTD1	ENSGALT00000008009;ENSGALT00000078200	GO:0005739(mitochondrion);GO:0032259(methylation);GO:0008171(O-methyltransferase activity);GO:0008171(O-methyltransferase activity)	NA	catechol-O-methyltransferase domain containing 1 [Source:HGNC Symbol;Acc:HGNC:26309]	87.4384	91.7699	146.138	39.9523	38.2381	67.2953	1.15315	0.0294389	up
MSTRG.10839	ENSGALG00000034735	ENSGALT00000070619	GO:0006541(glutamine metabolic process);GO:0005739(mitochondrion);GO:0004353(glutamate dehydrogenase [NAD(P)+] activity);GO:0032024(positive regulation of insulin secretion);GO:0072350(tricarboxylic acid metabolic process);GO:0005743(mitochondrial inner membrane);GO:0005759(mitochondrial matrix)	01200(Carbon metabolism);00910(Nitrogen metabolism);00250(Alanine, aspartate and glutamate metabolism);00220(Arginine biosynthesis);00471(D-Glutamine and D-glutamate metabolism);04217(Necroptosis)		87.3093	97.4457	99.3095	301.069	480.56	303.981	-1.88961	0.00118217	down
MSTRG.8665	ENSGALG00000016322	ENSGALT00000026333	GO:0008152(metabolic process);GO:0004364(glutathione transferase activity)	00480(Glutathione metabolism);00980(Metabolism of xenobiotics by cytochrome P450);00982(Drug metabolism - cytochrome P450)		86.5637	90.0408	141.693	10.8167	29.7277	29.8703	2.2217	0.0123551	up
MSTRG.11313	SPP2	ENSGALT00000070043;ENSGALT00000039802	GO:0070062(extracellular exosome);GO:0031012(extracellular matrix);GO:0046849(bone remodeling);GO:0005576(extracellular region);GO:0005576(extracellular region)	NA	secreted phosphoprotein 2 [Source:HGNC Symbol;Acc:HGNC:11256]	85.4969	280.592	194.701	1047.89	1285.02	1247.55	-2.82162	0.00528147	down
MSTRG.11024	ENSGALG00000005795	ENSGALT00000009308;ENSGALT00000040072;ENSGALT00000073281;ENSGALT00000040063	GO:0019373(epoxygenase P450 pathway);GO:0008392(arachidonic acid epoxygenase activity);GO:0020037(heme binding);GO:0016705(oxidoreductase activity, acting on paired donors, with incorporation or reduction of molecular oxygen);GO:0004497(monooxygenase activity);GO:0005506(iron ion binding);GO:0046872(metal ion binding);GO:0055114(oxidation-reduction process);GO:0016491(oxidoreductase activity);GO:…	NA		83.8367	90.8375	201.542	41.4088	31.295	49.3503	1.50542	0.027142	up
MSTRG.16797	C7	ENSGALT00000023947	GO:0070062(extracellular exosome);GO:0005579(membrane attack complex);GO:0006955(immune response)	NA	complement C7 [Source:HGNC Symbol;Acc:HGNC:1346]	83.8059	50.3583	70.0446	20.8666	11.1689	18.0886	1.97628	0.00399358	up
MSTRG.11626	MARCO	ENSGALT00000037894;ENSGALT00000046537	GO:0043277(apoptotic cell clearance);GO:0006897(endocytosis);GO:0006898(receptor-mediated endocytosis);GO:0005044(scavenger receptor activity);GO:0016021(integral component of membrane);GO:0016020(membrane);GO:0001664(G-protein coupled receptor binding);GO:0001664(G-protein coupled receptor binding)	04145(Phagosome);04145(Phagosome)	macrophage receptor with collagenous structure [Source:HGNC Symbol;Acc:HGNC:6895]	82.4014	111.792	111.854	34.8566	32.7876	20.7405	1.77764	0.0027592	up
MSTRG.4865	INSIG1	ENSGALT00000028082	GO:0032937(SREBP-SCAP-Insig complex);GO:0005783(endoplasmic reticulum);GO:1901303(negative regulation of cargo loading into COPII-coated vesicle);GO:0060363(cranial suture morphogenesis);GO:0060021(palate development);GO:0045717(negative regulation of fatty acid biosynthetic process);GO:0045599(negative regulation of fat cell differentiation);GO:0042474(middle ear morphogenesis);GO:0042472(inner …	NA	Insulin-induced gene 1 protein [Source:UniProtKB/Swiss-Prot;Acc:Q5ZMT9]	81.9634	46.5953	86.1996	10.5489	10.6233	8.45	2.69482	0.000813969	up
MSTRG.11291	ACADL	ENSGALT00000004557;ENSGALT00000083313;ENSGALT00000087517;ENSGALT00000083455	GO:0042758(long-chain fatty acid catabolic process);GO:0004466(long-chain-acyl-CoA dehydrogenase activity);GO:0016627(oxidoreductase activity, acting on the CH-CH group of donors);GO:0003995(acyl-CoA dehydrogenase activity);GO:0050660(flavin adenine dinucleotide binding);GO:0055114(oxidation-reduction process);GO:0016491(oxidoreductase activity);GO:0008152(metabolic process);GO:0008152(metabolic …	01212(Fatty acid metabolism);00071(Fatty acid degradation);03320(PPAR signaling pathway);03320(PPAR signaling pathway)	acyl-CoA dehydrogenase long chain [Source:HGNC Symbol;Acc:HGNC:88]	81.9253	87.1224	112.336	246.542	240.61	239.077	-1.37193	0.000585017	down
MSTRG.7686	CFD	ENSGALT00000047341;ENSGALT00000051127	NA	NA	complement factor D [Source:HGNC Symbol;Acc:HGNC:2771]	77.3484	95.3941	78.1845	29.3102	44.632	22.892	1.39257	0.00857648	up
MSTRG.3823	BLB2	ENSGALT00000067879;ENSGALT00000068640	GO:0019882(antigen processing and presentation);GO:0042613(MHC class II protein complex);GO:0006955(immune response);GO:0016021(integral component of membrane);GO:0016020(membrane);GO:0016020(membrane)	04514(Cell adhesion molecules (CAMs));04145(Phagosome);04672(Intestinal immune network for IgA production);05164(Influenza A);05168(Herpes simplex infection);05168(Herpes simplex infection)		76.9965	117.844	57.1263	4.18009	7.04584	2.82872	3.9071	0.000826256	up
MSTRG.12518	WWTR1;TM4SF18;CP	ENSGALT00000016952;ENSGALT00000067901;ENSGALT00000046504;ENSGALT00000073369;ENSGALT00000060603;ENSGALT00000088966;ENSGALT00000064199	GO:0016604(nuclear body);GO:0005829(cytosol);GO:0005737(cytoplasm);GO:0005667(transcription factor complex);GO:0005654(nucleoplasm);GO:0005634(nucleus);GO:0090090(negative regulation of canonical Wnt signaling pathway);GO:0072307(regulation of metanephric nephron tubule epithelial cell differentiation);GO:0060993(kidney morphogenesis);GO:0060828(regulation of canonical Wnt signaling pathway);GO:0…	00860(Porphyrin and chlorophyll metabolism);04216(Ferroptosis)	WW domain containing transcription regulator 1 [Source:HGNC Symbol;Acc:HGNC:24042];transmembrane 4 L six family member 18 [Source:HGNC Symbol;Acc:HGNC:25181];ceruloplasmin [Source:HGNC Symbol;Acc:HGNC:2295]	76.9776	41.1162	40.3853	2.46029	2.36668	3.17332	3.81631	0.00026929	up
MSTRG.9221	ENSGALG00000007936	ENSGALT00000071530;ENSGALT00000012893;ENSGALT00000084875;ENSGALT00000090121;ENSGALT00000085037	GO:0004618(phosphoglycerate kinase activity);GO:0006096(glycolytic process);GO:0005623(cell);GO:0016740(transferase activity);GO:0005524(ATP binding);GO:0016310(phosphorylation);GO:0016301(kinase activity);GO:0016301(kinase activity)	01200(Carbon metabolism);01230(Biosynthesis of amino acids);00010(Glycolysis / Gluconeogenesis);00010(Glycolysis / Gluconeogenesis)		76.2129	61.546	52.2492	138.019	134.466	160.116	-1.18686	0.00239825	down
MSTRG.4541	CHCHD2	ENSGALT00000090112;ENSGALT00000055263;ENSGALT00000003929	GO:0005758(mitochondrial intermembrane space);GO:0005739(mitochondrion);GO:0005634(nucleus);GO:1900037(regulation of cellular response to hypoxia);GO:0045944(positive regulation of transcription from RNA polymerase II promoter);GO:0043565(sequence-specific DNA binding);GO:0008134(transcription factor binding);GO:0007005(mitochondrion organization);GO:0007005(mitochondrion organization)	NA	coiled-coil-helix-coiled-coil-helix domain containing 2 [Source:HGNC Symbol;Acc:HGNC:21645]	74.9664	125.836	139.352	311.323	309.588	352.083	-1.5542	0.00520037	down
MSTRG.680	LDHB	ENSGALT00000052417;ENSGALT00000085381;ENSGALT00000087941;ENSGALT00000088075;ENSGALT00000083243;ENSGALT00000090260	NA	00010(Glycolysis / Gluconeogenesis);00620(Pyruvate metabolism);00640(Propanoate metabolism);00270(Cysteine and methionine metabolism);00270(Cysteine and methionine metabolism)	L-lactate dehydrogenase B chain [Source:RefSeq peptide;Acc:NP_989508]	74.4313	84.7001	127.627	668.811	548.919	560.741	-2.65303	0.000439635	down
MSTRG.12017	PRDX1	ENSGALT00000016648;ENSGALT00000086986;ENSGALT00000062686	GO:0070062(extracellular exosome);GO:0043209(myelin sheath);GO:0031012(extracellular matrix);GO:0005739(mitochondrion);GO:0005737(cytoplasm);GO:0005634(nucleus);GO:0005615(extracellular space);GO:0042744(hydrogen peroxide catabolic process);GO:0042345(regulation of NF-kappaB import into nucleus);GO:0042267(natural killer cell mediated cytotoxicity);GO:0034101(erythrocyte homeostasis);GO:0032872(r…	04146(Peroxisome);04146(Peroxisome)	peroxiredoxin 1 [Source:HGNC Symbol;Acc:HGNC:9352]	74.3491	130.63	94.4243	391.993	203.783	316.147	-1.58439	0.011894	down
MSTRG.371	SLC25A3	ENSGALT00000058826;ENSGALT00000018773;ENSGALT00000057696;ENSGALT00000089513;ENSGALT00000088165	GO:0043209(myelin sheath);GO:0016020(membrane);GO:0070062(extracellular exosome);GO:0005739(mitochondrion);GO:0005743(mitochondrial inner membrane);GO:0032403(protein complex binding);GO:0006810(transport);GO:0016021(integral component of membrane);GO:0016021(integral component of membrane)	NA	solute carrier family 25 member 3 [Source:HGNC Symbol;Acc:HGNC:10989]	72.2349	95.247	95.4501	280.211	206.706	286.394	-1.54198	0.00154224	down
MSTRG.5512	CYB5A	ENSGALT00000022289;ENSGALT00000081184	GO:0070062(extracellular exosome);GO:0043231(intracellular membrane-bounded organelle);GO:0016020(membrane);GO:0005829(cytosol);GO:0005739(mitochondrion);GO:0019899(enzyme binding);GO:0020037(heme binding);GO:0031090(organelle membrane);GO:0005789(endoplasmic reticulum membrane);GO:0005783(endoplasmic reticulum);GO:0046872(metal ion binding);GO:0055114(oxidation-reduction process);GO:0016021(inte…	NA	cytochrome b5 type A [Source:HGNC Symbol;Acc:HGNC:2570]	71.2698	100.182	134.848	292.166	243.643	324.482	-1.51819	0.00630266	down
MSTRG.6426	YBX1	ENSGALT00000088284;ENSGALT00000076455;ENSGALT00000084638;ENSGALT00000083885;ENSGALT00000085514;ENSGALT00000084831;ENSGALT00000039197;ENSGALT00000007741;ENSGALT00000060180	GO:0010494(cytoplasmic stress granule);GO:0005634(nucleus);GO:0070937(CRD-mediated mRNA stability complex);GO:0030529(intracellular ribonucleoprotein complex);GO:0003723(RNA binding);GO:0005737(cytoplasm);GO:0006355(regulation of transcription, DNA-templated);GO:0003677(DNA binding);GO:0005829(cytosol);GO:0070062(extracellular exosome);GO:0043231(intracellular membrane-bounded organelle);GO:00009…	NA	nuclease-sensitive element-binding protein 1 [Source:RefSeq peptide;Acc:NP_989745]	70.916	87.3399	101.95	240.347	249.896	202.433	-1.41176	0.00132204	down
MSTRG.7000	ENSGALG00000044383	ENSGALT00000086530;ENSGALT00000089951	NA	04210(Apoptosis);04210(Apoptosis)		70.6277	102.229	136.221	6.97654	28.4253	7.53404	2.99484	0.0110543	up
MSTRG.7167	PFKFB2;ENSGALG00000023953	ENSGALT00000001686;ENSGALT00000040338	GO:0046835(carbohydrate phosphorylation);GO:0006096(glycolytic process);GO:0006000(fructose metabolic process);GO:0006003(fructose 2,6-bisphosphate metabolic process);GO:0019901(protein kinase binding);GO:0003873(6-phosphofructo-2-kinase activity);GO:0008152(metabolic process);GO:0003824(catalytic activity);GO:0005524(ATP binding)	00051(Fructose and mannose metabolism)	6-phosphofructo-2-kinase/fructose-2,6-biphosphatase 2 [Source:HGNC Symbol;Acc:HGNC:8873]	69.0526	62.8871	89.9795	2.79347	4.56682	3.25899	4.04814	5.51376e-05	up
MSTRG.8448	ENSGALG00000013993;TAAR1	ENSGALT00000076033;ENSGALT00000022671;ENSGALT00000048188;ENSGALT00000022669;ENSGALT00000056157;ENSGALT00000022674	GO:0015939(pantothenate metabolic process);GO:0017159(pantetheine hydrolase activity);GO:0016811(hydrolase activity, acting on carbon-nitrogen (but not peptide) bonds, in linear amides);GO:0006807(nitrogen compound metabolic process);GO:0016810(hydrolase activity, acting on carbon-nitrogen (but not peptide) bonds);GO:0007186(G-protein coupled receptor signaling pathway);GO:0006171(cAMP biosynthet…	00770(Pantothenate and CoA biosynthesis);04080(Neuroactive ligand-receptor interaction)	trace amine associated receptor 1 [Source:HGNC Symbol;Acc:HGNC:17734]	69.0135	42.8971	67.0983	23.0476	24.2447	21.302	1.31678	0.00420183	up
MSTRG.818	ENSGALG00000014526	ENSGALT00000023442;ENSGALT00000071768;ENSGALT00000067267	GO:0046166(glyceraldehyde-3-phosphate biosynthetic process);GO:0006098(pentose-phosphate shunt);GO:0019563(glycerol catabolic process);GO:0004807(triose-phosphate isomerase activity);GO:0006096(glycolytic process);GO:0006094(gluconeogenesis);GO:0005829(cytosol);GO:0016853(isomerase activity);GO:0008152(metabolic process);GO:0003824(catalytic activity);GO:0003824(catalytic activity)	01200(Carbon metabolism);01230(Biosynthesis of amino acids);00010(Glycolysis / Gluconeogenesis);00051(Fructose and mannose metabolism);00562(Inositol phosphate metabolism);00562(Inositol phosphate metabolism)	Triosephosphate isomerase [Source:UniProtKB/Swiss-Prot;Acc:P00940]	68.5407	79.9499	71.4843	237.6	232.106	318.363	-1.81467	0.000345361	down
MSTRG.2658	ACAD9	ENSGALT00000008070;ENSGALT00000084341	GO:0030425(dendrite);GO:0005739(mitochondrion);GO:0005634(nucleus);GO:0032981(mitochondrial respiratory chain complex I assembly);GO:0016627(oxidoreductase activity, acting on the CH-CH group of donors);GO:0003995(acyl-CoA dehydrogenase activity);GO:0050660(flavin adenine dinucleotide binding);GO:0055114(oxidation-reduction process);GO:0016491(oxidoreductase activity);GO:0008152(metabolic process…	NA	acyl-CoA dehydrogenase family member 9 [Source:HGNC Symbol;Acc:HGNC:21497]	66.1854	66.2095	73.576	165.56	140.167	204.618	-1.28122	0.00147591	down
MSTRG.2993	GM2A	ENSGALT00000044457	GO:0006689(ganglioside catabolic process);GO:0008047(enzyme activator activity);GO:0043085(positive regulation of catalytic activity);GO:0004563(beta-N-acetylhexosaminidase activity);GO:0007611(learning or memory);GO:0009313(oligosaccharide catabolic process);GO:0019915(lipid storage);GO:0050877(nervous system process);GO:0050885(neuromuscular process controlling balance);GO:0005739(mitochondrion…	NA	GM2 ganglioside activator [Source:HGNC Symbol;Acc:HGNC:4367]	66.0565	49.2713	71.2312	13.5352	13.9687	6.3473	2.41698	0.00287591	up
MSTRG.3017	SQSTM1	ENSGALT00000083981;ENSGALT00000084932;ENSGALT00000062831;ENSGALT00000089964;ENSGALT00000082709	GO:0007032(endosome organization);GO:0019901(protein kinase binding);GO:0042802(identical protein binding);GO:0016605(PML body);GO:0016236(macroautophagy);GO:0000932(P-body);GO:0019899(enzyme binding);GO:0043130(ubiquitin binding);GO:0006914(autophagy);GO:0005737(cytoplasm);GO:0005776(autophagosome);GO:0031625(ubiquitin protein ligase binding);GO:0005829(cytosol);GO:0070062(extracellular exosome)…	04137(Mitophagy - animal);04217(Necroptosis);04218(Cellular senescence);04218(Cellular senescence)	sequestosome 1 [Source:HGNC Symbol;Acc:HGNC:11280]	63.6447	61.063	121.335	36.7346	38.9892	32.4255	1.09419	0.0284068	up
MSTRG.4430	ATP5H	ENSGALT00000068967;ENSGALT00000012869;ENSGALT00000084498	GO:0000274(mitochondrial proton-transporting ATP synthase, stator stalk);GO:0000276(mitochondrial proton-transporting ATP synthase complex, coupling factor F(o));GO:0099132(ATP hydrolysis coupled cation transmembrane transport);GO:0015992(proton transport);GO:0015986(ATP synthesis coupled proton transport);GO:0046933(proton-transporting ATP synthase activity, rotational mechanism);GO:0015078(hydr…	00190(Oxidative phosphorylation);00190(Oxidative phosphorylation)	ATP synthase, H+ transporting, mitochondrial Fo complex subunit D [Source:HGNC Symbol;Acc:HGNC:845]	63.2077	91.8281	79.8021	189.61	155.351	197.185	-1.20545	0.00302711	down
MSTRG.2178	IDH2	ENSGALT00000061698	GO:0070062(extracellular exosome);GO:0005739(mitochondrion);GO:0005743(mitochondrial inner membrane);GO:0005829(cytosol);GO:0004448(isocitrate dehydrogenase activity);GO:0004450(isocitrate dehydrogenase (NADP+) activity);GO:0005777(peroxisome)	01200(Carbon metabolism);01210(2-Oxocarboxylic acid metabolism);01230(Biosynthesis of amino acids);00020(Citrate cycle (TCA cycle));00480(Glutathione metabolism);04146(Peroxisome)	isocitrate dehydrogenase [Source:RefSeq peptide;Acc:NP_001026770]	62.3051	66.6119	95.1224	233.235	272.243	208.015	-1.67435	0.00154586	down
MSTRG.602	NDUFB2	ENSGALT00000056910;ENSGALT00000067115;ENSGALT00000085866	GO:0005747(mitochondrial respiratory chain complex I);GO:0005739(mitochondrion);GO:0032981(mitochondrial respiratory chain complex I assembly);GO:0032981(mitochondrial respiratory chain complex I assembly)	00190(Oxidative phosphorylation);00190(Oxidative phosphorylation)	NADH:ubiquinone oxidoreductase subunit B2 [Source:HGNC Symbol;Acc:HGNC:7697]	61.9146	100.004	76.2328	173.98	181.238	148.35	-1.09285	0.00721457	down
ENSGALG00000043779	ENSGALG00000043779	ENSGALT00000063846	NA	NA		60.1536	59.2837	4.26899	0.370428	0.317056	0.131059	4.40532	0.0201571	up
MSTRG.8669	ENSGALG00000016324	ENSGALT00000026335	GO:0008152(metabolic process);GO:0004364(glutathione transferase activity);GO:0016740(transferase activity)	00480(Glutathione metabolism);00980(Metabolism of xenobiotics by cytochrome P450);00982(Drug metabolism - cytochrome P450)		59.7478	56.839	36.6618	4.45794	6.90942	6.49987	2.89166	0.000465948	up
MSTRG.3195	ATP5J2	ENSGALT00000048925;ENSGALT00000066926	GO:0016887(ATPase activity);GO:0005634(nucleus);GO:0005654(nucleoplasm);GO:0070062(extracellular exosome);GO:0005739(mitochondrion);GO:0005743(mitochondrial inner membrane);GO:0005753(mitochondrial proton-transporting ATP synthase complex);GO:0005753(mitochondrial proton-transporting ATP synthase complex)	00190(Oxidative phosphorylation);00190(Oxidative phosphorylation)	ATP synthase, H+ transporting, mitochondrial Fo complex subunit F2 [Source:HGNC Symbol;Acc:HGNC:848]	58.9755	74.0084	83.5337	202.354	173.541	197.269	-1.40328	0.000939493	down
MSTRG.1308	ENSGALG00000016761	ENSGALT00000027063	GO:0016998(cell wall macromolecule catabolic process);GO:0009253(peptidoglycan catabolic process);GO:0003796(lysozyme activity);GO:0016798(hydrolase activity, acting on glycosyl bonds);GO:0016787(hydrolase activity);GO:0008152(metabolic process)	NA		58.621	16.1934	25.582	3.30437	4.77634	5.17111	2.49081	0.01054	up
MSTRG.6421	C1QB	ENSGALT00000007609;ENSGALT00000084807	GO:0072562(blood microparticle);GO:0070062(extracellular exosome);GO:0005615(extracellular space);GO:0048839(inner ear development);GO:0042803(protein homodimerization activity);GO:0005581(collagen trimer);GO:0005576(extracellular region);GO:0006958(complement activation, classical pathway);GO:0006956(complement activation);GO:0006956(complement activation)	NA	complement C1q B chain [Source:HGNC Symbol;Acc:HGNC:1242]	58.1141	76.6152	82.5418	17.3967	18.7715	6.93103	2.3513	0.00637559	up
MSTRG.9498	ACSL1;CENPU	ENSGALT00000088260;ENSGALT00000017294;ENSGALT00000070463;ENSGALT00000032215;ENSGALT00000090156	GO:0008152(metabolic process);GO:0003824(catalytic activity);GO:0005739(mitochondrion);GO:0016020(membrane);GO:0004467(long-chain fatty acid-CoA ligase activity);GO:0001676(long-chain fatty acid metabolic process);GO:0008610(lipid biosynthetic process);GO:0033211(adiponectin-activated signaling pathway);GO:0044539(long-chain fatty acid import);GO:0071902(positive regulation of protein serine/thre…	01212(Fatty acid metabolism);00061(Fatty acid biosynthesis);00071(Fatty acid degradation);04146(Peroxisome);04216(Ferroptosis);04920(Adipocytokine signaling pathway);03320(PPAR signaling pathway);03320(PPAR signaling pathway)	acyl-CoA synthetase long chain family member 1 [Source:HGNC Symbol;Acc:HGNC:3569];centromere protein U [Source:HGNC Symbol;Acc:HGNC:21348]	56.6729	73.306	66.8911	145.394	114.385	142.775	-1.02044	0.00267223	down
ENSGALG00000037328	ENSGALG00000037328	ENSGALT00000066914	NA	NA		56.5447	43.5958	37.4895	90.8147	85.9243	107.538	-1.04418	0.00586274	down
MSTRG.11550	CYP27A1	ENSGALT00000003899;ENSGALT00000089391	GO:0005743(mitochondrial inner membrane);GO:0005739(mitochondrion);GO:0020037(heme binding);GO:0016705(oxidoreductase activity, acting on paired donors, with incorporation or reduction of molecular oxygen);GO:0004497(monooxygenase activity);GO:0005506(iron ion binding);GO:0046872(metal ion binding);GO:0055114(oxidation-reduction process);GO:0016491(oxidoreductase activity);GO:0016491(oxidoreducta…	NA	cytochrome P450 family 27 subfamily A member 1 [Source:HGNC Symbol;Acc:HGNC:2605]	53.9294	51.2981	70.3007	124.786	193.366	162.897	-1.43002	0.00337222	down
MSTRG.1115	ENSGALG00000041812	ENSGALT00000086370;ENSGALT00000085760;ENSGALT00000085151;ENSGALT00000073955	GO:0043209(myelin sheath);GO:0005739(mitochondrion);GO:0005739(mitochondrion)	NA		52.6999	91.5323	85.5127	208.806	178.982	223.419	-1.4337	0.00561119	down
MSTRG.2944	PRELID1	ENSGALT00000004733;ENSGALT00000085480	GO:0005758(mitochondrial intermembrane space);GO:0043234(protein complex);GO:0005739(mitochondrion);GO:0005654(nucleoplasm);GO:2001140(positive regulation of phospholipid transport);GO:1901857(positive regulation of cellular respiration);GO:0097035(regulation of membrane lipid distribution);GO:0090201(negative regulation of release of cytochrome c from mitochondria);GO:0070234(positive regulation…	NA	PRELI domain containing 1 [Source:HGNC Symbol;Acc:HGNC:30255]	52.2102	50.227	84.2717	182.786	116.064	194.051	-1.39143	0.0137441	down
MSTRG.3729	COX6A1	ENSGALT00000085155;ENSGALT00000011661	GO:0005739(mitochondrion);GO:0030234(enzyme regulator activity);GO:0005751(mitochondrial respiratory chain complex IV);GO:0004129(cytochrome-c oxidase activity);GO:0006123(mitochondrial electron transport, cytochrome c to oxygen);GO:0009060(aerobic respiration);GO:1902600(hydrogen ion transmembrane transport);GO:0050790(regulation of catalytic activity);GO:0050790(regulation of catalytic activity)	00190(Oxidative phosphorylation);04260(Cardiac muscle contraction);04260(Cardiac muscle contraction)	cytochrome c oxidase subunit 6A1 [Source:HGNC Symbol;Acc:HGNC:2277]	51.553	69.703	62.1439	167.559	163.917	147.173	-1.37796	0.000554399	down
MSTRG.1840	PPIB	ENSGALT00000086528;ENSGALT00000003460;ENSGALT00000071750	GO:0070062(extracellular exosome);GO:0048471(perinuclear region of cytoplasm);GO:0034663(endoplasmic reticulum chaperone complex);GO:0016020(membrane);GO:0005783(endoplasmic reticulum);GO:0005925(focal adhesion);GO:0005634(nucleus);GO:0061077(chaperone-mediated protein folding);GO:0060348(bone development);GO:0050821(protein stabilization);GO:0044829(positive regulation by host of viral genome re…	NA	peptidyl-prolyl cis-trans isomerase B precursor [Source:RefSeq peptide;Acc:NP_990792]	51.5378	81.9976	86.8865	212.036	388.611	264.721	-1.94892	0.00490086	down
MSTRG.2865	HSPA9	ENSGALT00000003725;ENSGALT00000087621	GO:0070062(extracellular exosome);GO:0043209(myelin sheath);GO:0042645(mitochondrial nucleoid);GO:0031012(extracellular matrix);GO:0005925(focal adhesion);GO:0005759(mitochondrial matrix);GO:0005739(mitochondrion);GO:1903707(negative regulation of hemopoiesis);GO:1902037(negative regulation of hematopoietic stem cell differentiation);GO:0045647(negative regulation of erythrocyte differentiation);…	03018(RNA degradation);03018(RNA degradation)	heat shock protein family A (Hsp70) member 9 [Source:HGNC Symbol;Acc:HGNC:5244]	51.5321	42.6475	50.1543	128.758	105.005	132.846	-1.32412	0.000597035	down
MSTRG.7428	ATP5G1	ENSGALT00000081747;ENSGALT00000002026	GO:0005739(mitochondrion);GO:0005743(mitochondrial inner membrane);GO:0045263(proton-transporting ATP synthase complex, coupling factor F(o));GO:0033177(proton-transporting two-sector ATPase complex, proton-transporting domain);GO:0000276(mitochondrial proton-transporting ATP synthase complex, coupling factor F(o));GO:0015992(proton transport);GO:0015986(ATP synthesis coupled proton transport);GO…	00190(Oxidative phosphorylation);00190(Oxidative phosphorylation)	ATP synthase, H+ transporting, mitochondrial Fo complex subunit C1 (subunit 9) [Source:HGNC Symbol;Acc:HGNC:841]	51.483	87.7657	80.447	196.145	240.3	309.935	-1.76159	0.00431133	down
MSTRG.3225	SHMT1	ENSGALT00000008093;ENSGALT00000051752;ENSGALT00000057688;ENSGALT00000064005;ENSGALT00000075059;ENSGALT00000076768;ENSGALT00000076929	GO:0042802(identical protein binding);GO:0051289(protein homotetramerization);GO:0030170(pyridoxal phosphate binding);GO:0042803(protein homodimerization activity);GO:0004372(glycine hydroxymethyltransferase activity);GO:0009113(purine nucleobase biosynthetic process);GO:0005829(cytosol);GO:0070062(extracellular exosome);GO:0005739(mitochondrion);GO:0005634(nucleus);GO:0006563(L-serine metabolic …	NA	serine hydroxymethyltransferase 1 [Source:HGNC Symbol;Acc:HGNC:10850]	50.4338	20.0437	37.7777	128.698	101.233	147.857	-1.8518	0.0108784	down
MSTRG.8312	ENSGALG00000044026;ENSGALG00000011287	ENSGALT00000089773;ENSGALT00000031834	GO:0008146(sulfotransferase activity);GO:0016740(transferase activity)	NA		50.3984	81.4643	59.4269	166.965	219.601	260.315	-1.74683	0.00306476	down
MSTRG.1155	ENSGALG00000041988	ENSGALT00000052958	NA	NA		49.6754	24.8963	74.1863	1.93401	1.73146	2.12288	3.98162	0.000918815	up
MSTRG.11022	SCD	ENSGALT00000009221;ENSGALT00000079625	GO:0016020(membrane);GO:0016021(integral component of membrane);GO:0005789(endoplasmic reticulum membrane);GO:0005783(endoplasmic reticulum);GO:0005730(nucleolus);GO:0006636(unsaturated fatty acid biosynthetic process);GO:0016717(oxidoreductase activity, acting on paired donors, with oxidation of a pair of donors resulting in the reduction of molecular oxygen to two molecules of water);GO:0016491…	01212(Fatty acid metabolism);01040(Biosynthesis of unsaturated fatty acids);03320(PPAR signaling pathway);03320(PPAR signaling pathway)	stearoyl-CoA desaturase [Source:HGNC Symbol;Acc:HGNC:10571]	49.5493	40.9318	3.29346	0.33281	0.363767	0.159288	4.02547	0.0246051	up
MSTRG.9596	ENSGALG00000042020	ENSGALT00000062888;ENSGALT00000074102	GO:0030246(carbohydrate binding);GO:0030246(carbohydrate binding)	NA	16 kDa beta-galactoside-binding lectin [Source:UniProtKB/Swiss-Prot;Acc:P23668]	49.492	51.4292	65.7285	15.4953	16.838	16.8626	1.69026	0.000211876	up
MSTRG.9672	ELOVL6	ENSGALT00000085930;ENSGALT00000019819;ENSGALT00000072795	GO:0042759(long-chain fatty acid biosynthetic process);GO:0030176(integral component of endoplasmic reticulum membrane);GO:0005783(endoplasmic reticulum);GO:0030497(fatty acid elongation);GO:0019367(fatty acid elongation, saturated fatty acid);GO:0016747(transferase activity, transferring acyl groups other than amino-acyl groups);GO:0035338(long-chain fatty-acyl-CoA biosynthetic process);GO:00346…	01212(Fatty acid metabolism);00062(Fatty acid elongation);01040(Biosynthesis of unsaturated fatty acids);01040(Biosynthesis of unsaturated fatty acids)	Elongation of very long chain fatty acids protein 6 [Source:UniProtKB/Swiss-Prot;Acc:Q5ZJR8]	49.1772	84.6486	26.6631	11.4551	10.6922	11.4176	2.01291	0.0129901	up
MSTRG.2045	FAH	ENSGALT00000010479	GO:0070062(extracellular exosome);GO:0006527(arginine catabolic process);GO:0004334(fumarylacetoacetase activity);GO:0009072(aromatic amino acid family metabolic process);GO:0008152(metabolic process);GO:0003824(catalytic activity)	00350(Tyrosine metabolism)	fumarylacetoacetate hydrolase [Source:HGNC Symbol;Acc:HGNC:3579]	49.122	44.1384	100.293	182.82	221.117	228.491	-1.78453	0.00929112	down
MSTRG.2869	NPM1	ENSGALT00000003436;ENSGALT00000085124;ENSGALT00000073593;ENSGALT00000089096	GO:0031616(spindle pole centrosome);GO:0030529(intracellular ribonucleoprotein complex);GO:0016607(nuclear speck);GO:0016020(membrane);GO:0015935(small ribosomal subunit);GO:0015934(large ribosomal subunit);GO:0005925(focal adhesion);GO:0005829(cytosol);GO:0005813(centrosome);GO:0005737(cytoplasm);GO:0005730(nucleolus);GO:0005654(nucleoplasm);GO:0005634(nucleus);GO:0001652(granular component);GO:…	NA	nucleophosmin 1 [Source:HGNC Symbol;Acc:HGNC:7910]	48.3152	45.1831	58.3459	107.187	97.5007	114.221	-1.06112	0.0011116	down
MSTRG.2721	UROC1	ENSGALT00000010196	GO:0005829(cytosol);GO:0006548(histidine catabolic process);GO:0016153(urocanate hydratase activity)	NA	urocanate hydratase 1 [Source:HGNC Symbol;Acc:HGNC:26444]	47.1457	41.0095	54.4341	80.5422	92.3813	134.273	-1.06653	0.0124548	down
MSTRG.2278	MT4	ENSGALT00000023565	GO:0046872(metal ion binding);GO:0006875(cellular metal ion homeostasis)	NA	metallothionein 4 [Source:HGNC Symbol;Acc:HGNC:18705]	46.7988	205.752	94.602	11.5626	6.64806	8.83168	3.32201	0.00671549	up
MSTRG.17413	GRHPR	ENSGALT00000090139;ENSGALT00000071427;ENSGALT00000008710	GO:0070062(extracellular exosome);GO:0005737(cytoplasm);GO:0055114(oxidation-reduction process);GO:0051259(protein oligomerization);GO:0007588(excretion);GO:0070402(NADPH binding);GO:0042803(protein homodimerization activity);GO:0030267(glyoxylate reductase (NADP) activity);GO:0016618(hydroxypyruvate reductase activity);GO:0008465(glycerate dehydrogenase activity);GO:0051287(NAD binding);GO:00058…	00620(Pyruvate metabolism);00630(Glyoxylate and dicarboxylate metabolism);00260(Glycine, serine and threonine metabolism);00260(Glycine, serine and threonine metabolism)	glyoxylate and hydroxypyruvate reductase [Source:HGNC Symbol;Acc:HGNC:4570]	46.1998	49.8931	78.7897	114.073	119.647	129.752	-1.08117	0.0111724	down
MSTRG.6589	ATPIF1	ENSGALT00000077074	GO:0006783(heme biosynthetic process);GO:0009986(cell surface);GO:0005739(mitochondrion);GO:0042030(ATPase inhibitor activity);GO:0001937(negative regulation of endothelial cell proliferation);GO:0005753(mitochondrial proton-transporting ATP synthase complex);GO:0019899(enzyme binding);GO:1904925(positive regulation of autophagy of mitochondrion in response to mitochondrial depolarization);GO:005…	NA	ATPase inhibitory factor 1 [Source:HGNC Symbol;Acc:HGNC:871]	45.8392	85.3938	76.8193	165.919	105.844	159.09	-1.06019	0.0360184	down
MSTRG.659	MGST1	ENSGALT00000021384;ENSGALT00000087347;ENSGALT00000085894	GO:0005739(mitochondrion);GO:0071449(cellular response to lipid hydroperoxide);GO:0055114(oxidation-reduction process);GO:0004602(glutathione peroxidase activity);GO:0004364(glutathione transferase activity);GO:0098869(cellular oxidant detoxification);GO:0016021(integral component of membrane);GO:0016020(membrane);GO:0016020(membrane)	00480(Glutathione metabolism);00980(Metabolism of xenobiotics by cytochrome P450);00982(Drug metabolism - cytochrome P450);00982(Drug metabolism - cytochrome P450)	microsomal glutathione S-transferase 1 [Source:HGNC Symbol;Acc:HGNC:7061]	45.6279	49.783	81.5823	144.187	93.5745	184.774	-1.23513	0.0322146	down
MSTRG.16500	ENSGALG00000046331	ENSGALT00000084648	NA	NA		45.4185	48.73	15.8102	4.70397	15.952	4.06949	2.10225	0.0487449	up
MSTRG.9594	CCNI	ENSGALT00000018681	GO:0051726(regulation of cell cycle)	NA	cyclin I [Source:HGNC Symbol;Acc:HGNC:1595]	45.0313	35.2524	42.3968	110.227	121.759	101.222	-1.42285	0.000380602	down
MSTRG.16806	ENSGALG00000014861	ENSGALT00000023981	GO:0006468(protein phosphorylation);GO:0004674(protein serine/threonine kinase activity);GO:0035556(intracellular signal transduction);GO:0005634(nucleus);GO:0005737(cytoplasm);GO:0005524(ATP binding);GO:0004672(protein kinase activity);GO:0000166(nucleotide binding);GO:0016021(integral component of membrane);GO:0016020(membrane)	NA		44.944	14.8752	31.2428	4.60874	3.19183	4.03313	2.5449	0.0055115	up
MSTRG.6488	EIF4EBP1	ENSGALT00000005077	GO:0005829(cytosol);GO:0071549(cellular response to dexamethasone stimulus);GO:0045947(negative regulation of translational initiation);GO:0045931(positive regulation of mitotic cell cycle);GO:0031929(TOR signaling);GO:0008286(insulin receptor signaling pathway);GO:0002192(IRES-dependent translational initiation of linear mRNA);GO:0000082(G1/S transition of mitotic cell cycle);GO:0030371(translat…	03013(RNA transport);04012(ErbB signaling pathway);04150(mTOR signaling pathway);04218(Cellular senescence);04910(Insulin signaling pathway)	eukaryotic translation initiation factor 4E binding protein 1 [Source:HGNC Symbol;Acc:HGNC:3288]	44.1159	61.2634	56.8136	154.71	150.624	187.5	-1.59209	0.000754811	down
MSTRG.4263	ENSGALG00000002932	ENSGALT00000034721;ENSGALT00000031437;ENSGALT00000071529;ENSGALT00000071684;ENSGALT00000073143;ENSGALT00000084516;ENSGALT00000086661	GO:0001726(ruffle);GO:0030027(lamellipodium);GO:0050679(positive regulation of epithelial cell proliferation);GO:0045682(regulation of epidermis development);GO:0045618(positive regulation of keratinocyte differentiation);GO:0043066(negative regulation of apoptotic process);GO:0009117(nucleotide metabolic process);GO:0004550(nucleoside diphosphate kinase activity);GO:0006241(CTP biosynthetic proc…	00230(Purine metabolism);00240(Pyrimidine metabolism);00240(Pyrimidine metabolism)	Nucleoside diphosphate kinase [Source:UniProtKB/Swiss-Prot;Acc:O57535]	43.8121	61.1943	69.7448	145.19	143.157	128.926	-1.26522	0.00339424	down
MSTRG.11160	ENSGALG00000008409	ENSGALT00000013697	GO:0004364(glutathione transferase activity);GO:0005737(cytoplasm);GO:0008152(metabolic process);GO:0006749(glutathione metabolic process);GO:0009407(toxin catabolic process)	00480(Glutathione metabolism);00980(Metabolism of xenobiotics by cytochrome P450);00982(Drug metabolism - cytochrome P450)		43.1282	47.3366	59.3018	28.9709	11.3689	18.0753	1.39501	0.0236402	up
MSTRG.4522	ENSGALG00000002053	ENSGALT00000003192	GO:1903606(cytochrome c metabolic process);GO:0003958(NADPH-hemoprotein reductase activity);GO:0050661(NADP binding);GO:0050660(flavin adenine dinucleotide binding);GO:0010181(FMN binding);GO:0005789(endoplasmic reticulum membrane);GO:0005783(endoplasmic reticulum);GO:0005737(cytoplasm);GO:0016491(oxidoreductase activity);GO:0055114(oxidation-reduction process);GO:0016021(integral component of me…	NA		42.6816	30.6282	27.409	97.6758	78.3641	86.1098	-1.37314	0.00270589	down
MSTRG.3366	ECI1	ENSGALT00000063423;ENSGALT00000089805;ENSGALT00000048323	GO:0005739(mitochondrion);GO:0070062(extracellular exosome);GO:0005743(mitochondrial inner membrane);GO:0004165(dodecenoyl-CoA delta-isomerase activity);GO:0006635(fatty acid beta-oxidation);GO:0006635(fatty acid beta-oxidation)	00071(Fatty acid degradation);00071(Fatty acid degradation)	enoyl-CoA delta isomerase 1 [Source:HGNC Symbol;Acc:HGNC:2703]	41.8239	43.6411	30.461	85.4407	89.6736	67.6316	-1.05364	0.00642667	down
MSTRG.9670	ENPEP	ENSGALT00000064473	GO:0070006(metalloaminopeptidase activity);GO:0004177(aminopeptidase activity);GO:0005765(lysosomal membrane);GO:0032835(glomerulus development);GO:0070062(extracellular exosome);GO:0016324(apical plasma membrane);GO:0045177(apical part of cell);GO:0001525(angiogenesis);GO:0031410(cytoplasmic vesicle);GO:0016477(cell migration);GO:0008283(cell proliferation);GO:0005903(brush border);GO:0009897(ex…	NA	glutamyl aminopeptidase [Source:HGNC Symbol;Acc:HGNC:3355]	41.7596	32.3115	25.7294	0.594327	1.84025	1.2361	3.95884	0.000219492	up
MSTRG.16988	GLDC	ENSGALT00000038351	GO:0005886(plasma membrane);GO:0005739(mitochondrion);GO:0005634(nucleus);GO:0006546(glycine catabolic process);GO:0004375(glycine dehydrogenase (decarboxylating) activity);GO:0016829(lyase activity);GO:0006520(cellular amino acid metabolic process);GO:0006544(glycine metabolic process);GO:0055114(oxidation-reduction process);GO:0016491(oxidoreductase activity);GO:0003824(catalytic activity);GO:1…	01200(Carbon metabolism);00630(Glyoxylate and dicarboxylate metabolism);00260(Glycine, serine and threonine metabolism)	glycine decarboxylase [Source:HGNC Symbol;Acc:HGNC:4313]	41.2632	14.9201	38.1185	139.293	131.601	247.426	-2.48534	0.00980272	down
MSTRG.5013	AGMO	ENSGALT00000037945	GO:0008610(lipid biosynthetic process);GO:0005783(endoplasmic reticulum);GO:0046485(ether lipid metabolic process);GO:0006643(membrane lipid metabolic process);GO:0050479(glyceryl-ether monooxygenase activity);GO:0005506(iron ion binding);GO:0016491(oxidoreductase activity);GO:0055114(oxidation-reduction process);GO:0016021(integral component of membrane);GO:0016020(membrane)	NA	alkylglycerol monooxygenase [Source:HGNC Symbol;Acc:HGNC:33784]	39.9058	64.5021	35.3244	0.139945	0.27822	0.218482	5.24746	3.78592e-05	up
MSTRG.149	DLD	ENSGALT00000084459;ENSGALT00000068183;ENSGALT00000012884	GO:0016668(oxidoreductase activity, acting on a sulfur group of donors, NAD(P) as acceptor);GO:0005739(mitochondrion);GO:0009055(electron carrier activity);GO:0050660(flavin adenine dinucleotide binding);GO:0045454(cell redox homeostasis);GO:0016491(oxidoreductase activity);GO:0055114(oxidation-reduction process);GO:0004148(dihydrolipoyl dehydrogenase activity);GO:0022900(electron transport chain…	01200(Carbon metabolism);00010(Glycolysis / Gluconeogenesis);00020(Citrate cycle (TCA cycle));00620(Pyruvate metabolism);00630(Glyoxylate and dicarboxylate metabolism);00640(Propanoate metabolism);00260(Glycine, serine and threonine metabolism);00280(Valine, leucine and isoleucine degradation);00280(Valine, leucine and isoleucine degradation)	dihydrolipoamide dehydrogenase [Source:HGNC Symbol;Acc:HGNC:2898]	39.4653	43.8976	41.228	113.309	85.4968	119.5	-1.31899	0.00103684	down
MSTRG.6566	LAPTM5	ENSGALT00000086956;ENSGALT00000061051	NA	04142(Lysosome);04142(Lysosome)	lysosomal protein transmembrane 5 [Source:HGNC Symbol;Acc:HGNC:29612]	39.1656	86.1867	50.3706	21.3039	16.2974	12.149	1.71607	0.0123765	up
MSTRG.6023	RPN2	ENSGALT00000006049;ENSGALT00000006048;ENSGALT00000085747;ENSGALT00000084661	GO:0006487(protein N-linked glycosylation);GO:0008250(oligosaccharyltransferase complex);GO:0016021(integral component of membrane);GO:0016020(membrane);GO:0016020(membrane)	00510(N-Glycan biosynthesis);04141(Protein processing in endoplasmic reticulum);04141(Protein processing in endoplasmic reticulum)	ribophorin II [Source:HGNC Symbol;Acc:HGNC:10382]	38.9015	32.6375	35.6883	99.072	87.0676	110.604	-1.44002	0.00029198	down
MSTRG.7732	ENSGALG00000045684	ENSGALT00000086440	NA	NA		38.7527	55.7592	43.3399	22.8364	25.9135	13.3684	1.1467	0.0222249	up
MSTRG.3247	NDUFB10	ENSGALT00000008778	GO:0070062(extracellular exosome);GO:0005747(mitochondrial respiratory chain complex I);GO:0005743(mitochondrial inner membrane);GO:0005739(mitochondrion);GO:0032981(mitochondrial respiratory chain complex I assembly)	00190(Oxidative phosphorylation)	NADH:ubiquinone oxidoreductase subunit B10 [Source:HGNC Symbol;Acc:HGNC:7696]	38.495	47.5279	78.4503	135.567	100.31	125.472	-1.17415	0.0226921	down
MSTRG.5103	ABHD5	ENSGALT00000079363;ENSGALT00000083029;ENSGALT00000060472	GO:0005811(lipid droplet);GO:0005829(cytosol);GO:0042171(lysophosphatidic acid acyltransferase activity);GO:0006654(phosphatidic acid biosynthetic process);GO:0010891(negative regulation of sequestering of triglyceride);GO:0010898(positive regulation of triglyceride catabolic process);GO:0050996(positive regulation of lipid catabolic process);GO:0051006(positive regulation of lipoprotein lipase a…	NA	abhydrolase domain containing 5 [Source:HGNC Symbol;Acc:HGNC:21396]	38.3724	68.6609	13.6735	5.67061	6.25992	4.23566	2.4368	0.0221724	up
MSTRG.2694	UQCRC1	ENSGALT00000089682;ENSGALT00000009300;ENSGALT00000089039;ENSGALT00000089485	GO:0043209(myelin sheath);GO:0005829(cytosol);GO:0005750(mitochondrial respiratory chain complex III);GO:0005743(mitochondrial inner membrane);GO:0005739(mitochondrion);GO:0006122(mitochondrial electron transport, ubiquinol to cytochrome c);GO:0031625(ubiquitin protein ligase binding);GO:0004222(metalloendopeptidase activity);GO:0016485(protein processing);GO:0009060(aerobic respiration);GO:00082…	00190(Oxidative phosphorylation);04260(Cardiac muscle contraction);04260(Cardiac muscle contraction)	ubiquinol-cytochrome c reductase core protein 1 [Source:HGNC Symbol;Acc:HGNC:12585]	38.3405	49.1698	58.0988	142.157	141.668	171.409	-1.63864	0.00105431	down
MSTRG.11257	BNIP3	ENSGALT00000017059	GO:0031966(mitochondrial membrane);GO:0031307(integral component of mitochondrial outer membrane);GO:0014069(postsynaptic density);GO:0005741(mitochondrial outer membrane);GO:0005739(mitochondrion);GO:0005635(nuclear envelope);GO:2000378(negative regulation of reactive oxygen species metabolic process);GO:1990144(intrinsic apoptotic signaling pathway in response to hypoxia);GO:1903715(regulation …	04068(FoxO signaling pathway);04140(Autophagy - animal);04137(Mitophagy - animal)	BCL2 interacting protein 3 [Source:HGNC Symbol;Acc:HGNC:1084]	38.0111	26.8821	27.918	9.3566	9.21843	8.08069	1.67753	0.000525879	up
MSTRG.3010	CSF1R	ENSGALT00000009190	GO:1990682(CSF1-CSF1R complex);GO:0043231(intracellular membrane-bounded organelle);GO:0016020(membrane);GO:0009986(cell surface);GO:0005886(plasma membrane);GO:0005654(nucleoplasm);GO:2000249(regulation of actin cytoskeleton reorganization);GO:2000147(positive regulation of cell motility);GO:0090197(positive regulation of chemokine secretion);GO:0071902(positive regulation of protein serine/thre…	NA	colony stimulating factor 1 receptor [Source:HGNC Symbol;Acc:HGNC:2433]	36.4625	50.0262	42.5718	14.0682	16.8574	8.48425	1.67615	0.00513358	up
MSTRG.6693	ENSGALG00000021627	ENSGALT00000035054	GO:0016021(integral component of membrane);GO:0016020(membrane)	NA		36.359	68.9501	27.0383	5.06851	2.70481	4.12275	3.10443	0.00216283	up
MSTRG.12370	NCL	ENSGALT00000058391	NA	NA	nucleolin [Source:HGNC Symbol;Acc:HGNC:7667]	35.8646	29.692	32.7686	74.3454	72.973	62.0376	-1.06698	0.000673728	down
MSTRG.11464	ATP5G3	ENSGALT00000015106;ENSGALT00000085275;ENSGALT00000085582	GO:0005739(mitochondrion);GO:0045263(proton-transporting ATP synthase complex, coupling factor F(o));GO:0033177(proton-transporting two-sector ATPase complex, proton-transporting domain);GO:0000276(mitochondrial proton-transporting ATP synthase complex, coupling factor F(o));GO:0015992(proton transport);GO:0015986(ATP synthesis coupled proton transport);GO:0015991(ATP hydrolysis coupled proton tr…	00190(Oxidative phosphorylation);00190(Oxidative phosphorylation)	ATP synthase, H+ transporting, mitochondrial Fo complex subunit C3 (subunit 9) [Source:HGNC Symbol;Acc:HGNC:843]	35.8548	71.1804	67.8545	150.07	130.841	176.49	-1.42351	0.0133283	down
MSTRG.4520	MDH2	ENSGALT00000083506;ENSGALT00000072484;ENSGALT00000003016;ENSGALT00000087599	GO:0070062(extracellular exosome);GO:0016020(membrane);GO:0043209(myelin sheath);GO:0005743(mitochondrial inner membrane);GO:0005739(mitochondrion);GO:0005634(nucleus);GO:0006475(internal protein amino acid acetylation);GO:0006108(malate metabolic process);GO:0006099(tricarboxylic acid cycle);GO:0030060(L-malate dehydrogenase activity);GO:0003723(RNA binding);GO:0019752(carboxylic acid metabolic …	01200(Carbon metabolism);00020(Citrate cycle (TCA cycle));00620(Pyruvate metabolism);00630(Glyoxylate and dicarboxylate metabolism);00270(Cysteine and methionine metabolism);00270(Cysteine and methionine metabolism)	malate dehydrogenase 2 [Source:HGNC Symbol;Acc:HGNC:6971]	35.7621	56.5732	55.2837	231.572	235.18	285.829	-2.34907	0.000534755	down
MSTRG.8115	HAAO	ENSGALT00000016138	GO:0070062(extracellular exosome);GO:0005829(cytosol);GO:0070050(neuron cellular homeostasis);GO:0046686(response to cadmium ion);GO:0043420(anthranilate metabolic process);GO:0034354('de novo' NAD biosynthetic process from tryptophan);GO:0019805(quinolinate biosynthetic process);GO:0019363(pyridine nucleotide biosynthetic process);GO:0010043(response to zinc ion);GO:0051213(dioxygenase activity)…	00380(Tryptophan metabolism)	3-hydroxyanthranilate 3,4-dioxygenase [Source:HGNC Symbol;Acc:HGNC:4796]	35.3736	28.811	37.615	131.599	79.7097	120.825	-1.65353	0.00264229	down
MSTRG.1211	PRDX4	ENSGALT00000085019;ENSGALT00000082201;ENSGALT00000026387	GO:0070062(extracellular exosome);GO:0005829(cytosol);GO:0005783(endoplasmic reticulum);GO:0005739(mitochondrion);GO:0005737(cytoplasm);GO:0005634(nucleus);GO:2000255(negative regulation of male germ cell proliferation);GO:0072593(reactive oxygen species metabolic process);GO:0055114(oxidation-reduction process);GO:0045454(cell redox homeostasis);GO:0030198(extracellular matrix organization);GO:0…	NA	peroxiredoxin 4 [Source:HGNC Symbol;Acc:HGNC:17169]	35.2579	47.1172	45.6387	90.013	83.1458	84.7934	-1.00449	0.00167722	down
MSTRG.6889	RPS25;SLC37A4;HYOU1;PHLDB1	ENSGALT00000047120;ENSGALT00000089492;ENSGALT00000088861;ENSGALT00000012476;ENSGALT00000086608;ENSGALT00000012507;ENSGALT00000069395;ENSGALT00000059271;ENSGALT00000060264;ENSGALT00000040554;ENSGALT00000081691;ENSGALT00000069406	GO:0022627(cytosolic small ribosomal subunit);GO:0005730(nucleolus);GO:0005840(ribosome);GO:0003723(RNA binding);GO:0005634(nucleus);GO:0070062(extracellular exosome);GO:0031012(extracellular matrix);GO:0015935(small ribosomal subunit);GO:0005623(cell);GO:0006810(transport);GO:0005215(transporter activity);GO:0055085(transmembrane transport);GO:0016021(integral component of membrane);GO:0016020(m…	03010(Ribosome);04141(Protein processing in endoplasmic reticulum);04141(Protein processing in endoplasmic reticulum)	ribosomal protein S25 [Source:HGNC Symbol;Acc:HGNC:10413];solute carrier family 37 member 4 [Source:HGNC Symbol;Acc:HGNC:4061];hypoxia up-regulated protein 1 precursor [Source:RefSeq peptide;Acc:NP_001006588];pleckstrin homology like domain family B member 1 [Source:HGNC Symbol;Acc:HGNC:23697]	35.1257	35.4822	32.1894	77.3904	73.5437	79.4773	-1.14213	2.97768e-05	down
MSTRG.1524	LCP1	ENSGALT00000027443;ENSGALT00000087592	GO:0032432(actin filament bundle);GO:0051639(actin filament network formation);GO:0005884(actin filament);GO:0051764(actin crosslink formation);GO:0051017(actin filament bundle assembly);GO:0051015(actin filament binding);GO:0005737(cytoplasm);GO:0003779(actin binding);GO:0005509(calcium ion binding);GO:0042802(identical protein binding);GO:0051020(GTPase binding);GO:0002286(T cell activation inv…	NA	lymphocyte cytosolic protein 1 [Source:HGNC Symbol;Acc:HGNC:6528]	34.813	44.6843	37.4197	20.1801	14.88	13.1271	1.24188	0.00358635	up
MSTRG.410	ENSGALG00000037322	ENSGALT00000070686	NA	NA		34.4751	47.2773	40.2218	74.3312	91.5902	89.4104	-1.05301	0.00270123	down
MSTRG.7734	ENSGALG00000039212	ENSGALT00000068197;ENSGALT00000079632	GO:0005634(nucleus);GO:0005739(mitochondrion);GO:0005743(mitochondrial inner membrane);GO:0097191(extrinsic apoptotic signaling pathway);GO:0097191(extrinsic apoptotic signaling pathway)	00190(Oxidative phosphorylation);00190(Oxidative phosphorylation)		34.228	51.2364	56.3129	131.387	124.941	121.109	-1.42361	0.0028358	down
MSTRG.6153	CDK5RAP1;ENSGALG00000006756	ENSGALT00000010897;ENSGALT00000010917	GO:0005739(mitochondrion);GO:0070900(mitochondrial tRNA modification);GO:0070131(positive regulation of mitochondrial translation);GO:0045903(positive regulation of translational fidelity);GO:0045736(negative regulation of cyclin-dependent protein serine/threonine kinase activity);GO:0006400(tRNA modification);GO:0035600(tRNA methylthiolation);GO:0035597(N6-isopentenyladenosine methylthiotransfer…	NA	CDK5 regulatory subunit associated protein 1 [Source:HGNC Symbol;Acc:HGNC:15880]	33.9571	47.5604	36.2024	18.8065	18.3787	9.8844	1.30602	0.0147687	up
MSTRG.7717	GADD45B	ENSGALT00000065904;ENSGALT00000087831	GO:0043065(positive regulation of apoptotic process);GO:0005737(cytoplasm);GO:0005634(nucleus);GO:0000186(activation of MAPKK activity);GO:0006469(negative regulation of protein kinase activity);GO:0051726(regulation of cell cycle);GO:0046330(positive regulation of JNK cascade);GO:1900745(positive regulation of p38MAPK cascade);GO:0000185(activation of MAPKKK activity);GO:0000185(activation of MA…	04010(MAPK signaling pathway);04068(FoxO signaling pathway);04110(Cell cycle);04210(Apoptosis);04115(p53 signaling pathway);04218(Cellular senescence);04218(Cellular senescence)	growth arrest and DNA damage inducible beta [Source:HGNC Symbol;Acc:HGNC:4096]	33.7386	25.2421	31.1769	4.37367	5.45607	3.27757	2.54229	0.000266912	up
MSTRG.8818	HADHA	ENSGALT00000026684;ENSGALT00000059130;ENSGALT00000088007	GO:0042645(mitochondrial nucleoid);GO:0031012(extracellular matrix);GO:0016507(mitochondrial fatty acid beta-oxidation multienzyme complex);GO:0005743(mitochondrial inner membrane);GO:0005739(mitochondrion);GO:0032868(response to insulin);GO:0006635(fatty acid beta-oxidation);GO:0016509(long-chain-3-hydroxyacyl-CoA dehydrogenase activity);GO:0004300(enoyl-CoA hydratase activity);GO:0006631(fatty …	01200(Carbon metabolism);01212(Fatty acid metabolism);00640(Propanoate metabolism);00650(Butanoate metabolism);00062(Fatty acid elongation);00071(Fatty acid degradation);01040(Biosynthesis of unsaturated fatty acids);00280(Valine, leucine and isoleucine degradation);00310(Lysine degradation);00380(Tryptophan metabolism);00410(beta-Alanine metabolism);00410(beta-Alanine metabolism)	hydroxyacyl-CoA dehydrogenase trifunctional multienzyme complex subunit alpha [Source:HGNC Symbol;Acc:HGNC:4801]	33.5799	60.9768	62.5035	163.71	175.363	142.925	-1.64702	0.00531759	down
MSTRG.1324	ENSGALG00000043044	ENSGALT00000079162;ENSGALT00000063740	GO:0070498(interleukin-1-mediated signaling pathway);GO:0004909(interleukin-1, Type I, activating receptor activity);GO:0004908(interleukin-1 receptor activity);GO:0019221(cytokine-mediated signaling pathway);GO:0007165(signal transduction);GO:0016021(integral component of membrane);GO:0016020(membrane);GO:0016020(membrane)	04010(MAPK signaling pathway);04060(Cytokine-cytokine receptor interaction);04060(Cytokine-cytokine receptor interaction)		33.2324	18.1633	38.3895	67.0988	47.9719	82.5703	-1.14368	0.0425299	down
MSTRG.1002	CREG1	ENSGALT00000076991;ENSGALT00000053375;ENSGALT00000089070	GO:0070062(extracellular exosome);GO:0005667(transcription factor complex);GO:0005615(extracellular space);GO:0006355(regulation of transcription, DNA-templated);GO:0008134(transcription factor binding);GO:0048037(cofactor binding);GO:0040008(regulation of growth);GO:0005576(extracellular region);GO:0005576(extracellular region)	NA	Protein CREG1 [Source:UniProtKB/Swiss-Prot;Acc:Q5ZJ73]	33.0018	76.012	62.5699	23.3601	14.5741	12.392	1.678	0.0189416	up
MSTRG.79	DHTKD1	ENSGALT00000064228;ENSGALT00000005822	GO:0005739(mitochondrion);GO:0006091(generation of precursor metabolites and energy);GO:0002244(hematopoietic progenitor cell differentiation);GO:0045252(oxoglutarate dehydrogenase complex);GO:0006099(tricarboxylic acid cycle);GO:0030976(thiamine pyrophosphate binding);GO:0016624(oxidoreductase activity, acting on the aldehyde or oxo group of donors, disulfide as acceptor);GO:0004591(oxoglutarate…	NA	dehydrogenase E1 and transketolase domain containing 1 [Source:HGNC Symbol;Acc:HGNC:23537]	32.8241	18.0422	31.6424	77.3966	69.5613	92.0229	-1.53775	0.00624544	down
MSTRG.1903	ETFA	ENSGALT00000059078;ENSGALT00000004630;ENSGALT00000087150;ENSGALT00000087222	GO:0070062(extracellular exosome);GO:0033539(fatty acid beta-oxidation using acyl-CoA dehydrogenase);GO:0050660(flavin adenine dinucleotide binding);GO:0016491(oxidoreductase activity);GO:0009055(electron carrier activity);GO:0022900(electron transport chain);GO:0022900(electron transport chain)	NA	electron-transfer-flavoprotein, alpha polypeptide [Source:RefSeq peptide;Acc:NP_001292399]	32.7819	32.7861	31.1967	90.5741	82.7871	92.5564	-1.4293	1.2045e-05	down
MSTRG.3208	PEMT	ENSGALT00000007783	GO:0006656(phosphatidylcholine biosynthetic process);GO:0005789(endoplasmic reticulum membrane);GO:0005739(mitochondrion);GO:1903955(positive regulation of protein targeting to mitochondrion);GO:0006686(sphingomyelin biosynthetic process);GO:0008757(S-adenosylmethionine-dependent methyltransferase activity);GO:0004608(phosphatidylethanolamine N-methyltransferase activity);GO:0008170(N-methyltrans…	00564(Glycerophospholipid metabolism)	phosphatidylethanolamine N-methyltransferase [Source:HGNC Symbol;Acc:HGNC:8830]	32.7565	32.3138	35.1506	64.7885	104.992	74.0388	-1.22868	0.00413931	down
MSTRG.592	AKR1D1	ENSGALT00000020934;ENSGALT00000079358;ENSGALT00000066172;ENSGALT00000089167;ENSGALT00000051781;ENSGALT00000087705;ENSGALT00000086718	GO:0055114(oxidation-reduction process);GO:0008209(androgen metabolic process);GO:0007586(digestion);GO:0008207(C21-steroid hormone metabolic process);GO:0006707(cholesterol catabolic process);GO:0006699(bile acid biosynthetic process);GO:0047568(3-oxo-5-beta-steroid 4-dehydrogenase activity);GO:0005829(cytosol);GO:0016491(oxidoreductase activity);GO:0070062(extracellular exosome);GO:0070062(extr…	00120(Primary bile acid biosynthesis);00140(Steroid hormone biosynthesis);00140(Steroid hormone biosynthesis)	aldo-keto reductase family 1 member D1 [Source:HGNC Symbol;Acc:HGNC:388]	32.4756	33.771	54.5065	198.889	129.668	124.968	-1.8901	0.0039906	down
MSTRG.11296	ENSGALG00000042073	ENSGALT00000088409;ENSGALT00000074203;ENSGALT00000087362;ENSGALT00000085786	NA	NA		32.2968	26.2676	30.6219	62.5017	65.0923	90.8609	-1.24908	0.00274816	down
MSTRG.3395	DECR2	ENSGALT00000004228;ENSGALT00000086120;ENSGALT00000083712	GO:0006636(unsaturated fatty acid biosynthetic process);GO:0019166(trans-2-enoyl-CoA reductase (NADPH) activity);GO:0008670(2,4-dienoyl-CoA reductase (NADPH) activity);GO:0005102(receptor binding);GO:0055114(oxidation-reduction process);GO:0055114(oxidation-reduction process)	04146(Peroxisome);04146(Peroxisome)	2,4-dienoyl-CoA reductase 2 [Source:HGNC Symbol;Acc:HGNC:2754]	32.0555	34.3558	41.4353	82.2626	95.8507	76.4771	-1.21837	0.00105517	down
MSTRG.11235	OAT	ENSGALT00000078357;ENSGALT00000086429;ENSGALT00000089331	GO:0005739(mitochondrion);GO:0005654(nucleoplasm);GO:0034214(protein hexamerization);GO:0008483(transaminase activity);GO:0030170(pyridoxal phosphate binding);GO:0003824(catalytic activity);GO:0004587(ornithine-oxo-acid transaminase activity);GO:0004587(ornithine-oxo-acid transaminase activity)	00330(Arginine and proline metabolism);00330(Arginine and proline metabolism)	ornithine aminotransferase [Source:HGNC Symbol;Acc:HGNC:8091]	31.7827	21.6278	34.8692	68.3521	53.0777	88.4489	-1.22093	0.0140041	down
MSTRG.10845	SNORA74	ENSGALT00000028574	NA	NA	Small nucleolar RNA SNORA74 [Source:RFAM;Acc:RF00090]	31.5761	32.0107	15.8605	1.73842	1.8162	0.624448	3.49972	0.00104442	up
MSTRG.6422	C1QC;C1QA	ENSGALT00000081537;ENSGALT00000007608	GO:0005615(extracellular space);GO:0070062(extracellular exosome);GO:0072562(blood microparticle);GO:0030853(negative regulation of granulocyte differentiation);GO:0045650(negative regulation of macrophage differentiation);GO:0005581(collagen trimer);GO:0005576(extracellular region);GO:0006958(complement activation, classical pathway);GO:0006956(complement activation)	NA	complement C1q C chain [Source:HGNC Symbol;Acc:HGNC:1245];complement C1q A chain [Source:HGNC Symbol;Acc:HGNC:1241]	31.5451	29.151	31.8913	8.78604	18.5599	4.04263	1.6878	0.0406537	up
MSTRG.4187	ENSGALG00000001371	ENSGALT00000002091	GO:0008146(sulfotransferase activity);GO:0016740(transferase activity)	NA		31.5439	50.2874	38.0449	74.3706	113.521	63.357	-1.0305	0.0301104	down
MSTRG.1783	SMPD1	ENSGALT00000082997	GO:0005768(endosome);GO:0005764(lysosome);GO:0008270(zinc ion binding);GO:0005615(extracellular space);GO:0005886(plasma membrane);GO:0070062(extracellular exosome);GO:0061750(acid sphingomyelin phosphodiesterase activity);GO:0006685(sphingomyelin catabolic process);GO:0023021(termination of signal transduction);GO:0035307(positive regulation of protein dephosphorylation);GO:0043407(negative regu…	00600(Sphingolipid metabolism);04142(Lysosome);04217(Necroptosis)	sphingomyelin phosphodiesterase 1 [Source:HGNC Symbol;Acc:HGNC:11120]	31.2577	40.3517	32.858	101.469	99.7929	67.5025	-1.32317	0.00379829	down
MSTRG.11945	DNASE2B	ENSGALT00000014330	GO:0005737(cytoplasm);GO:0005576(extracellular region);GO:0006309(apoptotic DNA fragmentation);GO:0004531(deoxyribonuclease II activity);GO:0004520(endodeoxyribonuclease activity);GO:0006259(DNA metabolic process);GO:0005622(intracellular);GO:0016787(hydrolase activity)	04142(Lysosome)	deoxyribonuclease 2 beta [Source:HGNC Symbol;Acc:HGNC:28875]	31.2355	18.5637	24.8366	4.03822	2.89788	1.23868	2.84459	0.00213193	up
MSTRG.2359	RHPN2	ENSGALT00000049057;ENSGALT00000007686;ENSGALT00000078637	GO:0007165(signal transduction);GO:0007165(signal transduction)	NA	rhophilin Rho GTPase binding protein 2 [Source:HGNC Symbol;Acc:HGNC:19974]	31.1706	32.4941	29.8598	10.7726	10.6954	10.4461	1.46638	2.23181e-06	up
MSTRG.12356	SLC51A	ENSGALT00000012087	GO:0043234(protein complex);GO:0016021(integral component of membrane);GO:0005886(plasma membrane);GO:0005789(endoplasmic reticulum membrane);GO:0015721(bile acid and bile salt transport);GO:0046982(protein heterodimerization activity);GO:0042803(protein homodimerization activity);GO:0005215(transporter activity);GO:0016020(membrane);GO:0015125(bile acid transmembrane transporter activity);GO:002…	NA	solute carrier family 51 alpha subunit [Source:HGNC Symbol;Acc:HGNC:29955]	30.9584	51.7274	69.3319	112.129	195.441	162.691	-1.64663	0.0154866	down
MSTRG.8953	TUBA1A	ENSGALT00000050719;ENSGALT00000055441;ENSGALT00000085368;ENSGALT00000063440;ENSGALT00000059475;ENSGALT00000056511	GO:0055037(recycling endosome);GO:0043209(myelin sheath);GO:0005874(microtubule);GO:0005634(nucleus);GO:0015630(microtubule cytoskeleton);GO:0070062(extracellular exosome);GO:0005881(cytoplasmic microtubule);GO:0036464(cytoplasmic ribonucleoprotein granule);GO:0036464(cytoplasmic ribonucleoprotein granule)	04145(Phagosome);04210(Apoptosis);04530(Tight junction);04540(Gap junction);04540(Gap junction)	tubulin alpha 1a [Source:HGNC Symbol;Acc:HGNC:20766]	30.832	36.0608	41.249	121.34	142.919	87.5833	-1.65594	0.00221459	down
MSTRG.3459	ENSGALG00000041760	ENSGALT00000063570;ENSGALT00000082764;ENSGALT00000053378;ENSGALT00000063392;ENSGALT00000075230;ENSGALT00000069072;ENSGALT00000063858;ENSGALT00000055050	NA	04144(Endocytosis);04142(Lysosome);04142(Lysosome)		30.6159	16.5246	41.315	70.8767	83.172	87.1782	-1.5027	0.0174334	down
MSTRG.2984	ENSGALG00000004078	ENSGALT00000006484	GO:0032436(positive regulation of proteasomal ubiquitin-dependent protein catabolic process);GO:0000209(protein polyubiquitination);GO:0031624(ubiquitin conjugating enzyme binding);GO:0061630(ubiquitin protein ligase activity);GO:0005622(intracellular);GO:0046872(metal ion binding)	NA		30.4978	30.2774	41.1575	6.86496	12.5056	7.68985	1.83056	0.00277336	up
MSTRG.6100	PPDPF	ENSGALT00000033928	GO:0030154(cell differentiation);GO:0007275(multicellular organism development);GO:0001708(cell fate specification);GO:0031017(exocrine pancreas development)	NA	pancreatic progenitor cell differentiation and proliferation factor [Source:HGNC Symbol;Acc:HGNC:16142]	30.3801	69.8651	52.4955	693.747	393.908	718.717	-3.56563	0.00130901	down
MSTRG.5466	ENSGALG00000013165	ENSGALT00000021505;ENSGALT00000083331;ENSGALT00000083501	GO:0016829(lyase activity);GO:0006099(tricarboxylic acid cycle);GO:0006108(malate metabolic process);GO:0005739(mitochondrion);GO:0003824(catalytic activity);GO:0004333(fumarate hydratase activity);GO:0006106(fumarate metabolic process);GO:0045239(tricarboxylic acid cycle enzyme complex);GO:0045239(tricarboxylic acid cycle enzyme complex)	01200(Carbon metabolism);00020(Citrate cycle (TCA cycle));00620(Pyruvate metabolism);00620(Pyruvate metabolism)		30.2597	30.2899	39.0106	79.7507	64.8603	94.4283	-1.23231	0.00319818	down
MSTRG.6891	IL18	ENSGALT00000012787	GO:0050671(positive regulation of lymphocyte proliferation);GO:0005615(extracellular space);GO:0005125(cytokine activity);GO:0006954(inflammatory response);GO:0006955(immune response);GO:0005622(intracellular);GO:0005576(extracellular region);GO:0000165(MAPK cascade);GO:0001525(angiogenesis);GO:0014068(positive regulation of phosphatidylinositol 3-kinase signaling);GO:0030155(regulation of cell a…	04060(Cytokine-cytokine receptor interaction);04621(NOD-like receptor signaling pathway);04623(Cytosolic DNA-sensing pathway);05132(Salmonella infection);05164(Influenza A)	Gallus gallus interleukin 18 (IL18), mRNA. [Source:RefSeq mRNA;Acc:NM_204608]	30.1616	23.5413	5.16175	0.366797	0.619132	0.458297	3.50396	0.00874496	up
MSTRG.2623	GNAI2;SLC38A3	ENSGALT00000080104;ENSGALT00000043109	GO:0005813(centrosome);GO:0030496(midbody);GO:0051301(cell division);GO:0005737(cytoplasm);GO:0005886(plasma membrane);GO:0016020(membrane);GO:0005654(nucleoplasm);GO:0005829(cytosol);GO:0070062(extracellular exosome);GO:0030425(dendrite);GO:0044297(cell body);GO:0008283(cell proliferation);GO:1903561(extracellular vesicle);GO:0007193(adenylate cyclase-inhibiting G-protein coupled receptor signal…	04371(Apelin signaling pathway);04540(Gap junction);04914(Progesterone-mediated oocyte maturation);04916(Melanogenesis);04261(Adrenergic signaling in cardiomyocytes)	G protein subunit alpha i2 [Source:HGNC Symbol;Acc:HGNC:4385];solute carrier family 38 member 3 [Source:HGNC Symbol;Acc:HGNC:18044]	29.7952	20.1263	33.0246	56.9097	59.2431	68.4949	-1.15106	0.00680774	down
MSTRG.868	HGD	ENSGALT00000024139	GO:0070062(extracellular exosome);GO:0006570(tyrosine metabolic process);GO:0006559(L-phenylalanine catabolic process);GO:0006520(cellular amino acid metabolic process);GO:0042802(identical protein binding);GO:0004411(homogentisate 1,2-dioxygenase activity);GO:0055114(oxidation-reduction process)	00350(Tyrosine metabolism)	homogentisate 1,2-dioxygenase [Source:HGNC Symbol;Acc:HGNC:4892]	29.5401	23.8647	43.9089	56.1802	71.5038	101.612	-1.21363	0.0256409	down
MSTRG.7509	IGFBP4	ENSGALT00000068153	GO:0043410(positive regulation of MAPK cascade);GO:0040008(regulation of growth);GO:0005615(extracellular space);GO:0005520(insulin-like growth factor binding);GO:0001558(regulation of cell growth);GO:0010906(regulation of glucose metabolic process);GO:0043568(positive regulation of insulin-like growth factor receptor signaling pathway);GO:0044342(type B pancreatic cell proliferation)	NA	insulin-like growth factor-binding protein 4 precursor [Source:RefSeq peptide;Acc:NP_989684]	28.9345	26.6234	39.9289	4.35642	11.4696	5.98528	2.06022	0.00670311	up
MSTRG.10871	DNAJC12	ENSGALT00000004372;ENSGALT00000087954	GO:0005737(cytoplasm);GO:0005737(cytoplasm)	NA	DnaJ heat shock protein family (Hsp40) member C12 [Source:HGNC Symbol;Acc:HGNC:28908]	28.6864	27.624	19.7794	4.1206	2.73205	1.82726	2.78409	0.000718255	up
MSTRG.8989	ATP5G2	ENSGALT00000069694;ENSGALT00000050126	GO:0005739(mitochondrion);GO:0005739(mitochondrion)	00190(Oxidative phosphorylation);00190(Oxidative phosphorylation)	ATP synthase, H+ transporting, mitochondrial Fo complex subunit C2 (subunit 9) [Source:HGNC Symbol;Acc:HGNC:842]	28.6246	44.4365	31.0337	167.274	106.689	98.9866	-1.79768	0.00398026	down
MSTRG.11089	CPN1	ENSGALT00000011482;ENSGALT00000088578	GO:0004185(serine-type carboxypeptidase activity);GO:0097060(synaptic membrane);GO:0030070(insulin processing);GO:0004180(carboxypeptidase activity);GO:0004181(metallocarboxypeptidase activity);GO:0005794(Golgi apparatus);GO:0043025(neuronal cell body);GO:0030141(secretory granule);GO:0006508(proteolysis);GO:0005615(extracellular space);GO:0008270(zinc ion binding);GO:0008270(zinc ion binding)	NA	carboxypeptidase N subunit 1 [Source:HGNC Symbol;Acc:HGNC:2312]	27.6539	26.781	59.2674	181.947	142.912	185.614	-2.22608	0.00442663	down
MSTRG.1326	IL1RL1	ENSGALT00000027103;ENSGALT00000027102;ENSGALT00000030235;ENSGALT00000021769	GO:0004908(interleukin-1 receptor activity);GO:0019221(cytokine-mediated signaling pathway);GO:0016020(membrane);GO:0009897(external side of plasma membrane);GO:0005578(proteinaceous extracellular matrix);GO:0090197(positive regulation of chemokine secretion);GO:0050729(positive regulation of inflammatory response);GO:0043124(negative regulation of I-kappaB kinase/NF-kappaB signaling);GO:0043032(…	NA	interleukin 1 receptor like 1 [Source:HGNC Symbol;Acc:HGNC:5998]	27.6121	16.5663	9.78145	3.79678	3.01111	5.93495	1.78127	0.0190419	up
MSTRG.11429	NDUFS1	ENSGALT00000014015	GO:0043209(myelin sheath);GO:0005758(mitochondrial intermembrane space);GO:0005747(mitochondrial respiratory chain complex I);GO:0005739(mitochondrion);GO:0072593(reactive oxygen species metabolic process);GO:0051881(regulation of mitochondrial membrane potential);GO:0046034(ATP metabolic process);GO:0045333(cellular respiration);GO:0008637(apoptotic mitochondrial changes);GO:0008137(NADH dehydro…	00190(Oxidative phosphorylation)	NADH:ubiquinone oxidoreductase core subunit S1 [Source:HGNC Symbol;Acc:HGNC:7707]	27.4677	26.3365	34.2318	81.1016	68.0849	84.9506	-1.38409	0.000740278	down
MSTRG.11889	DPYD	ENSGALT00000008842	GO:0005829(cytosol);GO:0005737(cytoplasm);GO:0006214(thymidine catabolic process);GO:0006212(uracil catabolic process);GO:0006210(thymine catabolic process);GO:0006208(pyrimidine nucleobase catabolic process);GO:0006145(purine nucleobase catabolic process);GO:0042803(protein homodimerization activity);GO:0017113(dihydropyrimidine dehydrogenase (NADP+) activity);GO:0016627(oxidoreductase activity,…	00240(Pyrimidine metabolism);00410(beta-Alanine metabolism);00770(Pantothenate and CoA biosynthesis);00983(Drug metabolism - other enzymes)	dihydropyrimidine dehydrogenase [Source:HGNC Symbol;Acc:HGNC:3012]	27.3668	17.7259	23.7056	60.7438	61.7973	64.1239	-1.42204	0.00131996	down
MSTRG.12033	FAAH	ENSGALT00000086785;ENSGALT00000016989;ENSGALT00000088986	GO:0009062(fatty acid catabolic process);GO:0047372(acylglycerol lipase activity);GO:0017064(fatty acid amide hydrolase activity);GO:0004040(amidase activity);GO:0016021(integral component of membrane);GO:0016020(membrane);GO:0016020(membrane)	NA	fatty acid amide hydrolase [Source:HGNC Symbol;Acc:HGNC:3553]	26.992	20.5896	21.1673	60.8845	63.1591	56.9259	-1.36722	0.000417455	down
MSTRG.123	SLC26A5	ENSGALT00000013382	GO:0016328(lateral plasma membrane);GO:0016323(basolateral plasma membrane);GO:0005887(integral component of plasma membrane);GO:0005886(plasma membrane);GO:1902476(chloride transmembrane transport);GO:1902358(sulfate transmembrane transport);GO:0051453(regulation of intracellular pH);GO:0042391(regulation of membrane potential);GO:0019532(oxalate transport);GO:0015701(bicarbonate transport);GO:0…	NA	solute carrier family 26 member 5 [Source:HGNC Symbol;Acc:HGNC:9359]	26.8821	24.6121	19.4131	74.3181	56.7229	81.5435	-1.54054	0.0016747	down
MSTRG.4993	PDK4	ENSGALT00000015790	GO:0005743(mitochondrial inner membrane);GO:0005739(mitochondrion);GO:2000811(negative regulation of anoikis);GO:0072593(reactive oxygen species metabolic process);GO:0071398(cellular response to fatty acid);GO:0046320(regulation of fatty acid oxidation);GO:0045124(regulation of bone resorption);GO:0042594(response to starvation);GO:0042593(glucose homeostasis);GO:0042304(regulation of fatty acid…	NA	pyruvate dehydrogenase kinase 4 [Source:HGNC Symbol;Acc:HGNC:8812]	26.6343	62.1965	59.6016	16.4041	6.55118	7.89707	2.16668	0.0154949	up
MSTRG.4962	CROT	ENSGALT00000014327	GO:0043231(intracellular membrane-bounded organelle);GO:0005777(peroxisome);GO:0005739(mitochondrion);GO:0051791(medium-chain fatty acid metabolic process);GO:0015936(coenzyme A metabolic process);GO:0015908(fatty acid transport);GO:0009437(carnitine metabolic process);GO:0006635(fatty acid beta-oxidation);GO:0006631(fatty acid metabolic process);GO:0006091(generation of precursor metabolites and…	04146(Peroxisome)	carnitine O-octanoyltransferase [Source:HGNC Symbol;Acc:HGNC:2366]	26.5001	24.5359	36.7976	68.2984	55.1023	64.364	-1.08637	0.00517009	down
MSTRG.5422	ENSGALG00000013033	ENSGALT00000021277	GO:0016787(hydrolase activity)	NA		26.4704	53.904	46.789	15.8991	9.66226	12.179	1.64125	0.0104006	up
MSTRG.11270	SLC40A1	ENSGALT00000052782	GO:0016323(basolateral plasma membrane);GO:0008021(synaptic vesicle);GO:0005886(plasma membrane);GO:0005829(cytosol);GO:0005654(nucleoplasm);GO:0005622(intracellular);GO:1903988(ferrous iron export across plasma membrane);GO:0060586(multicellular organismal iron ion homeostasis);GO:0060345(spleen trabecula formation);GO:0048536(spleen development);GO:0055072(iron ion homeostasis);GO:0045944(posit…	04216(Ferroptosis)	solute carrier family 40 member 1 [Source:HGNC Symbol;Acc:HGNC:10909]	26.4063	36.3935	39.4657	11.257	9.03851	18.9829	1.35869	0.0163879	up
MSTRG.11738	RGS5	ENSGALT00000045569	GO:0005096(GTPase activator activity);GO:0043547(positive regulation of GTPase activity);GO:0005737(cytoplasm);GO:0005886(plasma membrane);GO:0005829(cytosol)	NA	regulator of G protein signaling 5 [Source:HGNC Symbol;Acc:HGNC:10001]	26.1087	15.3384	34.0966	6.0709	7.10193	5.17724	1.81901	0.00607993	up
MSTRG.824	PHB2	ENSGALT00000086008;ENSGALT00000086268;ENSGALT00000023492	GO:0071944(cell periphery);GO:0070062(extracellular exosome);GO:0043234(protein complex);GO:0016363(nuclear matrix);GO:0009986(cell surface);GO:0005743(mitochondrial inner membrane);GO:0005741(mitochondrial outer membrane);GO:0005739(mitochondrion);GO:0005737(cytoplasm);GO:0005634(nucleus);GO:1902808(positive regulation of cell cycle G1/S phase transition);GO:0070374(positive regulation of ERK1 a…	NA	prohibitin-2 [Source:RefSeq peptide;Acc:NP_001074354]	26.1059	45.119	48.747	132.745	112.572	118.667	-1.62311	0.00465123	down
MSTRG.10340	SPI1	ENSGALT00000057017;ENSGALT00000013191	GO:0045814(negative regulation of gene expression, epigenetic);GO:0005634(nucleus);GO:0045892(negative regulation of transcription, DNA-templated);GO:0045944(positive regulation of transcription from RNA polymerase II promoter);GO:0001047(core promoter binding);GO:0006357(regulation of transcription from RNA polymerase II promoter);GO:0005654(nucleoplasm);GO:0000978(RNA polymerase II core promote…	NA	Spi-1 proto-oncogene [Source:HGNC Symbol;Acc:HGNC:11241]	25.8864	33.9983	33.1925	4.65814	5.8288	2.71347	2.60297	0.000817747	up
MSTRG.2155	ANPEP	ENSGALT00000064511;ENSGALT00000044858	GO:0005793(endoplasmic reticulum-Golgi intermediate compartment);GO:0005765(lysosomal membrane);GO:0005615(extracellular space);GO:0005886(plasma membrane);GO:0070062(extracellular exosome);GO:0005634(nucleus);GO:0009897(external side of plasma membrane);GO:0004177(aminopeptidase activity);GO:0008237(metallopeptidase activity);GO:0008270(zinc ion binding);GO:0006508(proteolysis);GO:0016787(hydrol…	00480(Glutathione metabolism);00480(Glutathione metabolism)	alanyl aminopeptidase, membrane [Source:HGNC Symbol;Acc:HGNC:500]	25.8614	24.7445	31.7943	126.345	161.152	139.508	-2.33309	9.39847e-05	down
MSTRG.9060	XPNPEP2	ENSGALT00000044943	GO:0070006(metalloaminopeptidase activity);GO:0006508(proteolysis);GO:0016787(hydrolase activity);GO:0046872(metal ion binding);GO:0070062(extracellular exosome)	NA	X-prolyl aminopeptidase 2 [Source:HGNC Symbol;Acc:HGNC:12823]	25.8575	23.5266	35.8818	65.6234	79.958	63.2598	-1.27818	0.00344788	down
MSTRG.462	ACO2	ENSGALT00000019494;ENSGALT00000084631;ENSGALT00000069687;ENSGALT00000079640	GO:0003994(aconitate hydratase activity);GO:0006099(tricarboxylic acid cycle);GO:0051539(4 iron, 4 sulfur cluster binding);GO:0051536(iron-sulfur cluster binding);GO:0016829(lyase activity);GO:0046872(metal ion binding);GO:0005739(mitochondrion);GO:0008152(metabolic process);GO:0043209(myelin sheath);GO:0005506(iron ion binding);GO:0006101(citrate metabolic process);GO:0006101(citrate metabolic p…	01200(Carbon metabolism);01210(2-Oxocarboxylic acid metabolism);01230(Biosynthesis of amino acids);00020(Citrate cycle (TCA cycle));00630(Glyoxylate and dicarboxylate metabolism);00630(Glyoxylate and dicarboxylate metabolism)	aconitase 2 [Source:HGNC Symbol;Acc:HGNC:118]	25.7679	33.1139	44.3983	141.647	127.278	148.589	-2.015	0.000932609	down
MSTRG.4561	SLC43A2;ENSGALG00000030316	ENSGALT00000004448;ENSGALT00000061097;ENSGALT00000081413	GO:0015807(L-amino acid transport);GO:0015804(neutral amino acid transport);GO:0015179(L-amino acid transmembrane transporter activity);GO:0015175(neutral amino acid transmembrane transporter activity);GO:0005887(integral component of plasma membrane);GO:1902475(L-alpha-amino acid transmembrane transport);GO:0055085(transmembrane transport);GO:0016021(integral component of membrane);GO:0016020(me…	NA	solute carrier family 43 member 2 [Source:HGNC Symbol;Acc:HGNC:23087]	25.7111	24.0596	29.2289	13.0384	9.39223	11.3262	1.16404	0.00143513	up
MSTRG.12150	CTH	ENSGALT00000018492;ENSGALT00000071370	GO:0070062(extracellular exosome);GO:2001234(negative regulation of apoptotic signaling pathway);GO:1904831(positive regulation of aortic smooth muscle cell differentiation);GO:0071266('de novo' L-methionine biosynthetic process);GO:0070814(hydrogen sulfide biosynthetic process);GO:0051289(protein homotetramerization);GO:0051092(positive regulation of NF-kappaB transcription factor activity);GO:0…	01230(Biosynthesis of amino acids);00260(Glycine, serine and threonine metabolism);00270(Cysteine and methionine metabolism);00450(Selenocompound metabolism);00450(Selenocompound metabolism)	cystathionine gamma-lyase [Source:HGNC Symbol;Acc:HGNC:2501]	25.6981	20.51	60.2771	70.3418	102.724	98.0969	-1.4604	0.0409147	down
MSTRG.9468	ETNPPL	ENSGALT00000066078	NA	00564(Glycerophospholipid metabolism)	ethanolamine-phosphate phospho-lyase [Source:HGNC Symbol;Acc:HGNC:14404]	25.3131	16.4763	39.0555	127.721	127.953	182.098	-2.45544	0.00308795	down
MSTRG.2591	MST1	ENSGALT00000004292;ENSGALT00000078241	GO:0005773(vacuole);GO:1904036(negative regulation of epithelial cell apoptotic process);GO:0046425(regulation of JAK-STAT cascade);GO:0033601(positive regulation of mammary gland epithelial cell proliferation);GO:0010758(regulation of macrophage chemotaxis);GO:0010628(positive regulation of gene expression);GO:0006508(proteolysis);GO:0004252(serine-type endopeptidase activity);GO:0005615(extrace…	NA	hepatocyte growth factor-like protein precursor [Source:RefSeq peptide;Acc:NP_990544]	25.1655	20.4398	26.3639	49.7116	68.6923	43.0973	-1.11459	0.00753834	down
MSTRG.11045	LIPA	ENSGALT00000010304	GO:0031077(post-embryonic camera-type eye development);GO:0006629(lipid metabolic process);GO:0004771(sterol esterase activity);GO:0016298(lipase activity);GO:0000902(cell morphogenesis);GO:0001816(cytokine production);GO:0006954(inflammatory response);GO:0008283(cell proliferation);GO:0030324(lung development);GO:0048771(tissue remodeling);GO:0048873(homeostasis of number of cells within a tissu…	NA	lipase A, lysosomal acid type [Source:HGNC Symbol;Acc:HGNC:6617]	25.0574	56.4949	64.0672	11.265	8.02219	8.6351	2.17153	0.00752845	up
MSTRG.11090	GOT1	ENSGALT00000012100	GO:0070062(extracellular exosome);GO:0005829(cytosol);GO:0005737(cytoplasm);GO:0005654(nucleoplasm);GO:0005634(nucleus);GO:0055089(fatty acid homeostasis);GO:0051384(response to glucocorticoid);GO:0032869(cellular response to insulin stimulus);GO:0019551(glutamate catabolic process to 2-oxoglutarate);GO:0019550(glutamate catabolic process to aspartate);GO:0007219(Notch signaling pathway);GO:00065…	01200(Carbon metabolism);01210(2-Oxocarboxylic acid metabolism);01230(Biosynthesis of amino acids);00250(Alanine, aspartate and glutamate metabolism);00270(Cysteine and methionine metabolism);00220(Arginine biosynthesis);00330(Arginine and proline metabolism);00350(Tyrosine metabolism);00360(Phenylalanine metabolism);00400(Phenylalanine, tyrosine and tryptophan biosynthesis)	glutamic-oxaloacetic transaminase 1 [Source:HGNC Symbol;Acc:HGNC:4432]	24.9889	25.6854	31.1477	81.0189	120.167	85.0293	-1.75368	0.000966695	down
MSTRG.2967	NIPAL4	ENSGALT00000051501	NA	NA	NIPA like domain containing 4 [Source:HGNC Symbol;Acc:HGNC:28018]	24.7435	11.0871	15.3867	36.8796	28.4945	38.388	-1.03647	0.0390152	down
MSTRG.10804	PYGL	ENSGALT00000020196	GO:0070062(extracellular exosome);GO:0070266(necroptotic process);GO:0005977(glycogen metabolic process);GO:0042593(glucose homeostasis);GO:0032052(bile acid binding);GO:0019842(vitamin binding);GO:0016208(AMP binding);GO:0008184(glycogen phosphorylase activity);GO:0008144(drug binding);GO:0005524(ATP binding);GO:0002060(purine nucleobase binding);GO:0005980(glycogen catabolic process);GO:0005975…	00500(Starch and sucrose metabolism);04217(Necroptosis);04910(Insulin signaling pathway)	glycogen phosphorylase L [Source:HGNC Symbol;Acc:HGNC:9725]	24.6358	17.7688	18.8959	64.1679	67.9158	63.6824	-1.64113	0.000311911	down
MSTRG.10378	CHP1	ENSGALT00000032642;ENSGALT00000066791	GO:0001578(microtubule bundle formation);GO:0005793(endoplasmic reticulum-Golgi intermediate compartment);GO:0006611(protein export from nucleus);GO:0004860(protein kinase inhibitor activity);GO:0030133(transport vesicle);GO:0015630(microtubule cytoskeleton);GO:0008017(microtubule binding);GO:0012505(endomembrane system);GO:0061025(membrane fusion);GO:0005509(calcium ion binding);GO:0050821(prote…	NA	calcineurin like EF-hand protein 1 [Source:HGNC Symbol;Acc:HGNC:17433]	24.6329	24.9632	28.9368	64.3236	60.0993	77.9112	-1.32753	0.000546039	down
MSTRG.7068	FKBP5	ENSGALT00000074022	GO:0003755(peptidyl-prolyl cis-trans isomerase activity);GO:0016020(membrane);GO:0061077(chaperone-mediated protein folding);GO:0005654(nucleoplasm);GO:0070062(extracellular exosome);GO:0031072(heat shock protein binding)	NA	peptidyl-prolyl cis-trans isomerase FKBP5 [Source:RefSeq peptide;Acc:NP_001005431]	24.5376	35.107	15.1129	106.334	118.831	90.0639	-2.10024	0.00414065	down
MSTRG.10020	NDUFV1	ENSGALT00000055606	GO:0005829(cytosol);GO:0005747(mitochondrial respiratory chain complex I);GO:0005743(mitochondrial inner membrane);GO:0005739(mitochondrion);GO:0051287(NAD binding);GO:0016651(oxidoreductase activity, acting on NAD(P)H);GO:0010181(FMN binding);GO:0051539(4 iron, 4 sulfur cluster binding);GO:0051536(iron-sulfur cluster binding);GO:0046872(metal ion binding);GO:0070469(respiratory chain);GO:0055114…	00190(Oxidative phosphorylation)	NADH:ubiquinone oxidoreductase core subunit V1 [Source:HGNC Symbol;Acc:HGNC:7716]	24.413	32.2914	33.627	156.26	199.379	147.385	-2.43947	0.000226085	down
MSTRG.8820	SELENOI	ENSGALT00000026723	GO:1903955(positive regulation of protein targeting to mitochondrion);GO:0004307(ethanolaminephosphotransferase activity);GO:0006646(phosphatidylethanolamine biosynthetic process);GO:0016780(phosphotransferase activity, for other substituted phosphate groups);GO:0008654(phospholipid biosynthetic process);GO:0016740(transferase activity);GO:0016021(integral component of membrane);GO:0016020(membra…	NA	selenoprotein I [Source:HGNC Symbol;Acc:HGNC:29361]	24.2371	43.1545	48.3615	18.1531	21.6292	14.4738	1.01197	0.0404898	up
MSTRG.11174	ACSL5	ENSGALT00000045031	GO:0016020(membrane);GO:0005743(mitochondrial inner membrane);GO:0005739(mitochondrion);GO:0005730(nucleolus);GO:0005634(nucleus);GO:0008152(metabolic process);GO:0003824(catalytic activity);GO:0016021(integral component of membrane)	01212(Fatty acid metabolism);00061(Fatty acid biosynthesis);00071(Fatty acid degradation);04146(Peroxisome);04216(Ferroptosis);04920(Adipocytokine signaling pathway);03320(PPAR signaling pathway)	acyl-CoA synthetase long chain family member 5 [Source:HGNC Symbol;Acc:HGNC:16526]	24.1407	26.7461	29.1507	86.2013	60.2321	88.5952	-1.50252	0.00145202	down
MSTRG.4043	ASS1	ENSGALT00000039564;ENSGALT00000048144	GO:0070062(extracellular exosome);GO:0043209(myelin sheath);GO:0005739(mitochondrion);GO:1903038(negative regulation of leukocyte cell-cell adhesion);GO:0071499(cellular response to laminar fluid shear stress);GO:0045429(positive regulation of nitric oxide biosynthetic process);GO:0006526(arginine biosynthetic process);GO:0006531(aspartate metabolic process);GO:0000053(argininosuccinate metabolic…	01230(Biosynthesis of amino acids);00250(Alanine, aspartate and glutamate metabolism);00220(Arginine biosynthesis);00220(Arginine biosynthesis)	argininosuccinate synthase 1 [Source:HGNC Symbol;Acc:HGNC:758]	23.8905	39.587	22.3708	10.6806	8.9554	3.63623	1.81754	0.0196211	up
MSTRG.4503	C1QBP	ENSGALT00000002525	GO:0016020(membrane);GO:0009986(cell surface);GO:0005886(plasma membrane);GO:0005829(cytosol);GO:0005759(mitochondrial matrix);GO:0005739(mitochondrion);GO:0005634(nucleus);GO:2000510(positive regulation of dendritic cell chemotaxis);GO:1901165(positive regulation of trophoblast cell migration);GO:1900026(positive regulation of substrate adhesion-dependent cell spreading);GO:0090023(positive regu…	NA	complement C1q binding protein [Source:HGNC Symbol;Acc:HGNC:1243]	23.8534	28.7658	35.1998	85.9989	93.4656	88.2052	-1.59161	0.00058133	down
MSTRG.8830	CLU	ENSGALT00000057686;ENSGALT00000080559	GO:0009986(cell surface);GO:0050821(protein stabilization);GO:0048471(perinuclear region of cytoplasm);GO:0032436(positive regulation of proteasomal ubiquitin-dependent protein catabolic process);GO:0061077(chaperone-mediated protein folding);GO:0051092(positive regulation of NF-kappaB transcription factor activity);GO:0031625(ubiquitin protein ligase binding);GO:0070062(extracellular exosome);GO…	NA	clusterin [Source:HGNC Symbol;Acc:HGNC:2095]	23.2011	27.0615	61.1354	5.54007	8.31301	3.91987	2.37923	0.00887234	up
MSTRG.7708	GAMT	ENSGALT00000089852;ENSGALT00000071548	GO:0070062(extracellular exosome);GO:0009887(animal organ morphogenesis);GO:0007283(spermatogenesis);GO:0030731(guanidinoacetate N-methyltransferase activity);GO:0006601(creatine biosynthetic process);GO:0040014(regulation of multicellular organism growth);GO:0040014(regulation of multicellular organism growth)	00260(Glycine, serine and threonine metabolism);00330(Arginine and proline metabolism);00330(Arginine and proline metabolism)	guanidinoacetate N-methyltransferase [Source:HGNC Symbol;Acc:HGNC:4136]	22.5816	44.3728	86.2726	146.087	191.041	237.098	-2.0568	0.0239925	down
MSTRG.2445	IRF8	ENSGALT00000009243	GO:0045944(positive regulation of transcription from RNA polymerase II promoter);GO:0000122(negative regulation of transcription from RNA polymerase II promoter);GO:0005737(cytoplasm);GO:0003700(transcription factor activity, sequence-specific DNA binding);GO:0006355(regulation of transcription, DNA-templated);GO:0006351(transcription, DNA-templated);GO:0005634(nucleus);GO:0003677(DNA binding);GO…	NA	Interferon regulatory factor 8 [Source:UniProtKB/Swiss-Prot;Acc:Q90871]	22.5014	30.1173	18.439	50.4484	71.0519	74.5393	-1.43332	0.00552622	down
MSTRG.7704	NDUFS7	ENSGALT00000015797;ENSGALT00000063590	GO:0005747(mitochondrial respiratory chain complex I);GO:0005743(mitochondrial inner membrane);GO:0005739(mitochondrion);GO:0032981(mitochondrial respiratory chain complex I assembly);GO:0003954(NADH dehydrogenase activity);GO:0048038(quinone binding);GO:0051539(4 iron, 4 sulfur cluster binding);GO:0051536(iron-sulfur cluster binding);GO:0046872(metal ion binding);GO:0055114(oxidation-reduction p…	00190(Oxidative phosphorylation);00190(Oxidative phosphorylation)	NADH:ubiquinone oxidoreductase core subunit S7 [Source:HGNC Symbol;Acc:HGNC:7714]	22.4872	30.1589	35.8364	90.3988	99.889	101.345	-1.70986	0.000956401	down
MSTRG.1634	CRYL1	ENSGALT00000027680;ENSGALT00000030086	GO:0070062(extracellular exosome);GO:0070403(NAD+ binding);GO:0050104(L-gulonate 3-dehydrogenase activity);GO:0042803(protein homodimerization activity);GO:0006631(fatty acid metabolic process);GO:0003857(3-hydroxyacyl-CoA dehydrogenase activity);GO:0016491(oxidoreductase activity);GO:0055114(oxidation-reduction process);GO:0016021(integral component of membrane);GO:0016020(membrane);GO:0016020(m…	00040(Pentose and glucuronate interconversions);00040(Pentose and glucuronate interconversions)	crystallin lambda 1 [Source:HGNC Symbol;Acc:HGNC:18246]	21.9318	7.8784	7.74052	37.1632	32.0351	40.0668	-1.62088	0.0259615	down
MSTRG.4728	CLUH	ENSGALT00000009407	GO:0005737(cytoplasm);GO:0048312(intracellular distribution of mitochondria);GO:0007005(mitochondrion organization);GO:0003729(mRNA binding);GO:0003723(RNA binding)	NA	clustered mitochondria homolog [Source:HGNC Symbol;Acc:HGNC:29094]	21.9143	20.7084	37.5513	86.98	84.1561	76.5413	-1.64032	0.00369501	down
MSTRG.8936	LARP4	ENSGALT00000056980	GO:0010494(cytoplasmic stress granule);GO:0022604(regulation of cell morphogenesis);GO:0007010(cytoskeleton organization);GO:0022627(cytosolic small ribosomal subunit);GO:0003723(RNA binding);GO:0005829(cytosol);GO:0016020(membrane);GO:0008143(poly(A) binding);GO:0045727(positive regulation of translation);GO:0005844(polysome)	NA	la-related protein 4 [Source:RefSeq peptide;Acc:NP_001012718]	21.3155	6.06386	20.5675	41.7862	42.4277	43.0876	-1.53023	0.0485036	down
MSTRG.16803	ENSGALG00000014855	ENSGALT00000023973;ENSGALT00000067348;ENSGALT00000074124	GO:0019221(cytokine-mediated signaling pathway);GO:0004896(cytokine receptor activity);GO:0016021(integral component of membrane);GO:0016020(membrane);GO:0016020(membrane)	04080(Neuroactive ligand-receptor interaction);04060(Cytokine-cytokine receptor interaction);04060(Cytokine-cytokine receptor interaction)		21.2931	19.5045	23.0537	9.40345	8.58833	9.28854	1.14045	0.000115153	up
MSTRG.9211	SLC16A2	ENSGALT00000012561	GO:0005887(integral component of plasma membrane);GO:0005886(plasma membrane);GO:0070327(thyroid hormone transport);GO:0015349(thyroid hormone transmembrane transporter activity);GO:0016021(integral component of membrane);GO:0055085(transmembrane transport);GO:0016020(membrane);GO:0008028(monocarboxylic acid transmembrane transporter activity);GO:0015718(monocarboxylic acid transport)	NA	solute carrier family 16 member 2 [Source:HGNC Symbol;Acc:HGNC:10923]	21.227	28.5193	38.587	57.1766	66.6412	53.6522	-1.01654	0.0167741	down
MSTRG.717	FBLN1	ENSGALT00000084705;ENSGALT00000023014	GO:0071953(elastic fiber);GO:0070062(extracellular exosome);GO:0031012(extracellular matrix);GO:0005615(extracellular space);GO:0005604(basement membrane);GO:0005578(proteinaceous extracellular matrix);GO:0005577(fibrinogen complex);GO:2000647(negative regulation of stem cell proliferation);GO:2000146(negative regulation of cell motility);GO:1900025(negative regulation of substrate adhesion-depen…	NA	fibulin 1 [Source:HGNC Symbol;Acc:HGNC:3600]	20.9872	20.5764	19.5145	9.8302	9.46928	9.28101	1.02052	1.03733e-05	up
MSTRG.12167	PCCB	ENSGALT00000046631;ENSGALT00000053429;ENSGALT00000086919;ENSGALT00000071899;ENSGALT00000061771	GO:0005739(mitochondrion);GO:0005739(mitochondrion)	01200(Carbon metabolism);00630(Glyoxylate and dicarboxylate metabolism);00640(Propanoate metabolism);00280(Valine, leucine and isoleucine degradation);00280(Valine, leucine and isoleucine degradation)	propionyl-CoA carboxylase beta subunit [Source:HGNC Symbol;Acc:HGNC:8654]	20.7847	17.7584	17.1013	47.3118	47.093	45.9075	-1.29369	9.8562e-05	down
MSTRG.5675	TTPA	ENSGALT00000068645	NA	NA	alpha tocopherol transfer protein [Source:HGNC Symbol;Acc:HGNC:12404]	20.76	22.8185	28.0958	2.53251	4.04727	5.02868	2.37744	0.000774715	up
MSTRG.9999	ENSGALG00000040173	ENSGALT00000054209;ENSGALT00000054886	NA	00190(Oxidative phosphorylation);00190(Oxidative phosphorylation)		20.718	29.4384	33.3971	77.2647	89.0603	85.7817	-1.58319	0.00158252	down
MSTRG.11603	MYLK	ENSGALT00000089896;ENSGALT00000037978;ENSGALT00000019136	GO:0032154(cleavage furrow);GO:0001725(stress fiber);GO:0030335(positive regulation of cell migration);GO:0030027(lamellipodium);GO:0005737(cytoplasm);GO:0070062(extracellular exosome);GO:0060414(aorta smooth muscle tissue morphogenesis);GO:0090303(positive regulation of wound healing);GO:0071476(cellular hypotonic response);GO:0004687(myosin light chain kinase activity);GO:0032060(bleb assembly)…	04371(Apelin signaling pathway);04020(Calcium signaling pathway);04510(Focal adhesion);04810(Regulation of actin cytoskeleton);04270(Vascular smooth muscle contraction);04270(Vascular smooth muscle contraction)	myosin light chain kinase [Source:HGNC Symbol;Acc:HGNC:7590]	20.6661	13.7373	19.5109	9.61399	6.21996	8.28855	1.06725	0.0109797	up
MSTRG.420	ENSGALG00000030424	ENSGALT00000054819	GO:0005634(nucleus);GO:0000122(negative regulation of transcription from RNA polymerase II promoter);GO:0000785(chromatin);GO:0003682(chromatin binding)	NA		20.6155	24.1606	14.5874	94.1401	108.189	105.334	-2.34191	0.000386768	down
MSTRG.2973	ENSGALG00000017362;ENSGALG00000003876	ENSGALT00000071468;ENSGALT00000074019;ENSGALT00000079973;ENSGALT00000089068;ENSGALT00000028046;ENSGALT00000006165;ENSGALT00000084217;ENSGALT00000053292	GO:0016021(integral component of membrane);GO:0016020(membrane);GO:0016020(membrane)	NA		20.4683	24.8164	31.2482	6.93848	5.81442	4.79125	1.94472	0.000821925	up
MSTRG.7663	ENSGALG00000001096	ENSGALT00000001642	GO:0005743(mitochondrial inner membrane);GO:0005739(mitochondrion);GO:0009055(electron carrier activity);GO:0008121(ubiquinol-cytochrome-c reductase activity);GO:1902600(hydrogen ion transmembrane transport);GO:0022900(electron transport chain)	00190(Oxidative phosphorylation);04260(Cardiac muscle contraction)		20.4247	31.5667	22.6096	63.1004	115.65	63.6523	-1.62503	0.00870699	down
MSTRG.2535	TNNC1	ENSGALT00000002214	GO:0005861(troponin complex);GO:0060048(cardiac muscle contraction);GO:0055010(ventricular cardiac muscle tissue morphogenesis);GO:0043462(regulation of ATPase activity);GO:0032972(regulation of muscle filament sliding speed);GO:0014883(transition between fast and slow fiber);GO:0006937(regulation of muscle contraction);GO:0051015(actin filament binding);GO:0048306(calcium-dependent protein bindi…	04020(Calcium signaling pathway);04260(Cardiac muscle contraction);04261(Adrenergic signaling in cardiomyocytes)	troponin C1, slow skeletal and cardiac type [Source:HGNC Symbol;Acc:HGNC:11943]	20.2654	15.1074	12.3954	3.89186	4.85622	7.5795	1.4075	0.0102232	up
MSTRG.10018	Mtch2	ENSGALT00000059312;ENSGALT00000066713;ENSGALT00000085840	GO:0043065(positive regulation of apoptotic process);GO:0016020(membrane);GO:0006810(transport);GO:0005739(mitochondrion);GO:0016021(integral component of membrane);GO:0070585(protein localization to mitochondrion);GO:0005634(nucleus);GO:0070062(extracellular exosome);GO:0070062(extracellular exosome)	NA	mitochondrial carrier 2 [Source:HGNC Symbol;Acc:HGNC:17587]	20.1192	33.461	35.0458	92.299	103.432	99.6306	-1.74133	0.00228676	down
MSTRG.7774	GILT	ENSGALT00000054220	GO:0043231(intracellular membrane-bounded organelle);GO:0030054(cell junction);GO:0005829(cytosol);GO:0005764(lysosome);GO:0016667(oxidoreductase activity, acting on a sulfur group of donors);GO:0055114(oxidation-reduction process)	NA	IFI30, lysosomal thiol reductase [Source:HGNC Symbol;Acc:HGNC:5398]	19.9124	37.8872	42.0782	9.48577	11.5224	4.83452	1.83833	0.0168601	up
MSTRG.12422	NDUFB5	ENSGALT00000014768	GO:0005747(mitochondrial respiratory chain complex I);GO:0005743(mitochondrial inner membrane);GO:0005739(mitochondrion);GO:0005654(nucleoplasm);GO:0016021(integral component of membrane);GO:0016020(membrane);GO:0032981(mitochondrial respiratory chain complex I assembly)	00190(Oxidative phosphorylation)	NADH:ubiquinone oxidoreductase subunit B5 [Source:HGNC Symbol;Acc:HGNC:7700]	19.6798	32.42	39.3436	86.8233	74.5475	91.4338	-1.48638	0.00773735	down
MSTRG.8612	BCKDHB	ENSGALT00000057535;ENSGALT00000073489	GO:0005739(mitochondrion);GO:0003826(alpha-ketoacid dehydrogenase activity);GO:0009083(branched-chain amino acid catabolic process);GO:0005947(mitochondrial alpha-ketoglutarate dehydrogenase complex);GO:0005947(mitochondrial alpha-ketoglutarate dehydrogenase complex)	00640(Propanoate metabolism);00280(Valine, leucine and isoleucine degradation);00280(Valine, leucine and isoleucine degradation)	2-oxoisovalerate dehydrogenase subunit beta, mitochondrial precursor [Source:RefSeq peptide;Acc:NP_989988]	19.5824	18.8553	28.6479	52.6104	48.3458	68.8775	-1.31047	0.00537486	down
MSTRG.11019	ENSGALG00000005704	ENSGALT00000076222;ENSGALT00000089602;ENSGALT00000033463	GO:0005747(mitochondrial respiratory chain complex I);GO:0003954(NADH dehydrogenase activity);GO:0006120(mitochondrial electron transport, NADH to ubiquinone);GO:0005739(mitochondrion);GO:0070469(respiratory chain);GO:0005743(mitochondrial inner membrane);GO:0055114(oxidation-reduction process);GO:0008137(NADH dehydrogenase (ubiquinone) activity);GO:0016021(integral component of membrane);GO:0016…	NA		19.5264	34.9891	32.1552	66.6811	63.2017	56.9633	-1.12074	0.0127078	down
MSTRG.3327	KDELR2	ENSGALT00000073117	GO:0070062(extracellular exosome)	NA	KDEL endoplasmic reticulum protein retention receptor 2 [Source:HGNC Symbol;Acc:HGNC:6305]	19.52	13.3808	25.1469	54.4336	44.4045	30.0021	-1.11272	0.0338628	down
MSTRG.8182	ENSGALG00000010303	ENSGALT00000016762	GO:0033961(cis-stilbene-oxide hydrolase activity);GO:0003824(catalytic activity);GO:0016021(integral component of membrane);GO:0016020(membrane)	00980(Metabolism of xenobiotics by cytochrome P450)		19.4946	23.6545	32.1626	73.8276	83.0157	89.2727	-1.69395	0.00145448	down
MSTRG.150	LAMB1	ENSGALT00000012832	GO:0070062(extracellular exosome);GO:0043259(laminin-10 complex);GO:0043257(laminin-8 complex);GO:0031012(extracellular matrix);GO:0005615(extracellular space);GO:0005606(laminin-1 complex);GO:0005607(laminin-2 complex);GO:0005604(basement membrane);GO:0035987(endodermal cell differentiation);GO:0034446(substrate adhesion-dependent cell spreading);GO:0031175(neuron projection development);GO:0030…	NA	laminin subunit beta 1 [Source:HGNC Symbol;Acc:HGNC:6486]	19.4842	8.83191	11.2675	29.2357	25.8607	23.467	-1.00256	0.0370433	down
MSTRG.10064	PSMD13	ENSGALT00000082342;ENSGALT00000050609;ENSGALT00000081864	GO:0070062(extracellular exosome);GO:0022624(proteasome accessory complex);GO:0016020(membrane);GO:0005838(proteasome regulatory particle);GO:0005634(nucleus);GO:0000502(proteasome complex);GO:0007127(meiosis I);GO:0008541(proteasome regulatory particle, lid subcomplex);GO:0005198(structural molecule activity);GO:0006511(ubiquitin-dependent protein catabolic process);GO:0043248(proteasome assembl…	03050(Proteasome);03050(Proteasome)	26S proteasome non-ATPase regulatory subunit 13 [Source:UniProtKB/Swiss-Prot;Acc:P84169]	19.4556	15.913	14.9718	50.0024	43.0524	39.2047	-1.34366	0.000796601	down
MSTRG.10708	ENSGALG00000042588;INF2	ENSGALT00000066654;ENSGALT00000018958	GO:0048471(perinuclear region of cytoplasm);GO:0090140(regulation of mitochondrial fission);GO:0016043(cellular component organization);GO:0017048(Rho GTPase binding);GO:0030036(actin cytoskeleton organization);GO:0003779(actin binding)	NA	inverted formin, FH2 and WH2 domain containing [Source:HGNC Symbol;Acc:HGNC:23791]	19.2916	23.9824	22.4026	11.2498	10.0964	7.769	1.10505	0.00278032	up
MSTRG.8159	ENSGALG00000010051	ENSGALT00000016332	GO:0051539(4 iron, 4 sulfur cluster binding);GO:0019008(molybdopterin synthase complex);GO:0006777(Mo-molybdopterin cofactor biosynthetic process);GO:0046872(metal ion binding);GO:0051536(iron-sulfur cluster binding);GO:0003824(catalytic activity)	00790(Folate biosynthesis)		19.2208	18.6661	31.6774	48.7014	43.9334	52.0839	-1.06317	0.0127521	down
MSTRG.11325	NDUFA10	ENSGALT00000033730	GO:0006120(mitochondrial electron transport, NADH to ubiquinone);GO:0043209(myelin sheath);GO:0005747(mitochondrial respiratory chain complex I);GO:0005739(mitochondrion);GO:0008137(NADH dehydrogenase (ubiquinone) activity);GO:0005759(mitochondrial matrix);GO:0070469(respiratory chain);GO:0055114(oxidation-reduction process);GO:0032981(mitochondrial respiratory chain complex I assembly)	00190(Oxidative phosphorylation)	NADH:ubiquinone oxidoreductase subunit A10 [Source:HGNC Symbol;Acc:HGNC:7684]	19.0898	29.2472	26.9565	101.673	58.7416	65.3215	-1.52725	0.00702179	down
MSTRG.6843	TTC36	ENSGALT00000011015	NA	NA	tetratricopeptide repeat domain 36 [Source:HGNC Symbol;Acc:HGNC:33708]	19.0609	20.715	24.4669	57.6187	70.2738	54.8219	-1.46462	0.000582194	down
MSTRG.2231	LCAT	ENSGALT00000043822	GO:0008374(O-acyltransferase activity);GO:0006629(lipid metabolic process);GO:0004607(phosphatidylcholine-sterol O-acyltransferase activity);GO:0034186(apolipoprotein A-I binding);GO:0006644(phospholipid metabolic process);GO:0006656(phosphatidylcholine biosynthetic process);GO:0008203(cholesterol metabolic process);GO:0030301(cholesterol transport);GO:0034372(very-low-density lipoprotein particl…	00564(Glycerophospholipid metabolism)	lecithin-cholesterol acyltransferase [Source:HGNC Symbol;Acc:HGNC:6522]	18.9787	61.8187	41.8931	297.666	379.131	337.127	-3.15933	0.00311916	down
MSTRG.4643	ULK2;ALDH3A1	ENSGALT00000007525;ENSGALT00000068996;ENSGALT00000007598;ENSGALT00000084233	GO:0034045(pre-autophagosomal structure membrane);GO:0048675(axon extension);GO:0048671(negative regulation of collateral sprouting);GO:0046777(protein autophosphorylation);GO:0042594(response to starvation);GO:0004674(protein serine/threonine kinase activity);GO:0006468(protein phosphorylation);GO:0005524(ATP binding);GO:0004672(protein kinase activity);GO:0006914(autophagy);GO:0075044(autophagy…	00010(Glycolysis / Gluconeogenesis);00053(Ascorbate and aldarate metabolism);00620(Pyruvate metabolism);00071(Fatty acid degradation);00561(Glycerolipid metabolism);00280(Valine, leucine and isoleucine degradation);00310(Lysine degradation);00330(Arginine and proline metabolism);00340(Histidine metabolism);00380(Tryptophan metabolism);00410(beta-Alanine metabolism);00410(beta-Alanine metabolism)	unc-51 like autophagy activating kinase 2 [Source:HGNC Symbol;Acc:HGNC:13480];aldehyde dehydrogenase 3 family member A1 [Source:HGNC Symbol;Acc:HGNC:405]	18.9575	21.2145	27.4538	53.7991	59.7434	55.8238	-1.30211	0.00117215	down
MSTRG.176	CRELD2	ENSGALT00000013929;ENSGALT00000086079	GO:0005794(Golgi apparatus);GO:0005783(endoplasmic reticulum);GO:0005615(extracellular space);GO:0005509(calcium ion binding);GO:0005509(calcium ion binding)	NA	cysteine rich with EGF like domains 2 [Source:HGNC Symbol;Acc:HGNC:28150]	18.9559	9.49758	6.86184	32.1753	25.4804	29.2258	-1.337	0.0306313	down
MSTRG.2507	NQO1	ENSGALT00000038752	GO:0070062(extracellular exosome);GO:0005829(cytosol);GO:0043086(negative regulation of catalytic activity);GO:0006979(response to oxidative stress);GO:0042802(identical protein binding);GO:0003955(NAD(P)H dehydrogenase (quinone) activity);GO:0003723(RNA binding);GO:0055114(oxidation-reduction process)	00130(Ubiquinone and other terpenoid-quinone biosynthesis)	NAD(P)H dehydrogenase [Source:RefSeq peptide;Acc:NP_001264549]	18.954	32.4651	60.253	167.405	199.283	91.5678	-2.08474	0.0224369	down
MSTRG.11870	VCAM1	ENSGALT00000008441	GO:0098609(cell-cell adhesion);GO:0007155(cell adhesion);GO:0016021(integral component of membrane);GO:0016020(membrane);GO:0005178(integrin binding);GO:0008131(primary amine oxidase activity);GO:0050839(cell adhesion molecule binding);GO:0007157(heterophilic cell-cell adhesion via plasma membrane cell adhesion molecules);GO:0007159(leukocyte cell-cell adhesion);GO:0007160(cell-matrix adhesion);G…	04514(Cell adhesion molecules (CAMs));04933(AGE-RAGE signaling pathway in diabetic complications)	vascular cell adhesion molecule 1 [Source:HGNC Symbol;Acc:HGNC:12663]	18.9232	19.3449	16.3074	5.77385	3.66054	4.20726	1.8051	0.00050887	up
MSTRG.2756	IMPDH	ENSGALT00000036237;ENSGALT00000078481;ENSGALT00000088497;ENSGALT00000084607;ENSGALT00000087582	GO:0003938(IMP dehydrogenase activity);GO:0006177(GMP biosynthetic process);GO:0006164(purine nucleotide biosynthetic process);GO:0005737(cytoplasm);GO:0016491(oxidoreductase activity);GO:0046872(metal ion binding);GO:0055114(oxidation-reduction process);GO:0003824(catalytic activity);GO:0005634(nucleus);GO:0000166(nucleotide binding);GO:0005778(peroxisomal membrane);GO:0016020(membrane);GO:00076…	00230(Purine metabolism);00983(Drug metabolism - other enzymes);00983(Drug metabolism - other enzymes)	inosine monophosphate dehydrogenase 2 [Source:HGNC Symbol;Acc:HGNC:6053]	18.9033	19.8381	18.162	45.1452	49.5483	37.2959	-1.16352	0.000695231	down
MSTRG.3455	UQCRC2	ENSGALT00000087780;ENSGALT00000003923;ENSGALT00000084379;ENSGALT00000088184;ENSGALT00000071228	GO:0005750(mitochondrial respiratory chain complex III);GO:0043209(myelin sheath);GO:0005739(mitochondrion);GO:0005654(nucleoplasm);GO:0070062(extracellular exosome);GO:0005743(mitochondrial inner membrane);GO:0005751(mitochondrial respiratory chain complex IV);GO:0004222(metalloendopeptidase activity);GO:0006627(protein processing involved in protein targeting to mitochondrion);GO:0008270(zinc i…	00190(Oxidative phosphorylation);04260(Cardiac muscle contraction);04260(Cardiac muscle contraction)	ubiquinol-cytochrome c reductase core protein 2 [Source:HGNC Symbol;Acc:HGNC:12586]	18.8273	20.9406	25.8982	53.3494	51.985	61.656	-1.31557	0.000924322	down
MSTRG.5556	NDUFV2	ENSGALT00000087706;ENSGALT00000071937;ENSGALT00000088089;ENSGALT00000085197	GO:0005747(mitochondrial respiratory chain complex I);GO:0006120(mitochondrial electron transport, NADH to ubiquinone);GO:0043209(myelin sheath);GO:0007399(nervous system development);GO:0005739(mitochondrion);GO:0008137(NADH dehydrogenase (ubiquinone) activity);GO:0048738(cardiac muscle tissue development);GO:0048738(cardiac muscle tissue development)	00190(Oxidative phosphorylation);00190(Oxidative phosphorylation)	NADH:ubiquinone oxidoreductase core subunit V2 [Source:HGNC Symbol;Acc:HGNC:7717]	18.7924	25.9196	30.6371	72.6487	55.824	88.1572	-1.48943	0.00552846	down
MSTRG.3944	SLC31A1	ENSGALT00000074273;ENSGALT00000014372;ENSGALT00000066194;ENSGALT00000047864;ENSGALT00000071700;ENSGALT00000085420	GO:0042802(identical protein binding);GO:0055037(recycling endosome);GO:0006878(cellular copper ion homeostasis);GO:0005770(late endosome);GO:0015677(copper ion import);GO:0035434(copper ion transmembrane transport);GO:0005375(copper ion transmembrane transporter activity);GO:0016021(integral component of membrane);GO:0016020(membrane);GO:0016020(membrane)	NA	solute carrier family 31 member 1 [Source:HGNC Symbol;Acc:HGNC:11016]	18.7122	22.7559	25.8115	9.01941	5.62694	12.4562	1.27092	0.0170777	up
MSTRG.6298	ENSGALG00000036108;ENSGALG00000001483	ENSGALT00000051125;ENSGALT00000002248	NA	NA		18.6951	5.13967	11.826	1.30915	0.676325	0.646858	2.64218	0.00688277	up
MSTRG.6297	MIB2	ENSGALT00000088131;ENSGALT00000002235	GO:0005769(early endosome);GO:0000151(ubiquitin ligase complex);GO:0043123(positive regulation of I-kappaB kinase/NF-kappaB signaling);GO:0016567(protein ubiquitination);GO:0061630(ubiquitin protein ligase activity);GO:0004871(signal transducer activity);GO:0007165(signal transduction);GO:0046872(metal ion binding);GO:0008270(zinc ion binding);GO:0004842(ubiquitin-protein transferase activity);GO…	NA	mindbomb E3 ubiquitin protein ligase 2 [Source:HGNC Symbol;Acc:HGNC:30577]	18.6623	8.07181	17.6071	1.94685	2.3084	2.33373	2.2247	0.00362972	up
MSTRG.9472	HADH	ENSGALT00000086174;ENSGALT00000025976	GO:0005743(mitochondrial inner membrane);GO:0005739(mitochondrion);GO:0005737(cytoplasm);GO:0006631(fatty acid metabolic process);GO:0005654(nucleoplasm);GO:0003857(3-hydroxyacyl-CoA dehydrogenase activity);GO:0070403(NAD+ binding);GO:0016491(oxidoreductase activity);GO:0055114(oxidation-reduction process);GO:0055114(oxidation-reduction process)	01212(Fatty acid metabolism);00650(Butanoate metabolism);00062(Fatty acid elongation);00071(Fatty acid degradation);00280(Valine, leucine and isoleucine degradation);00310(Lysine degradation);00380(Tryptophan metabolism);00380(Tryptophan metabolism)	hydroxyacyl-CoA dehydrogenase [Source:HGNC Symbol;Acc:HGNC:4799]	18.6026	24.4116	28.2625	71.9188	41.0408	57.7338	-1.2089	0.0134765	down
MSTRG.1369	PROZ;F10	ENSGALT00000027174;ENSGALT00000044622	GO:0070062(extracellular exosome);GO:0005576(extracellular region);GO:0030195(negative regulation of blood coagulation);GO:0007596(blood coagulation);GO:0004252(serine-type endopeptidase activity);GO:0006508(proteolysis);GO:0005615(extracellular space);GO:0005509(calcium ion binding);GO:0051897(positive regulation of protein kinase B signaling);GO:0005543(phospholipid binding);GO:0007599(hemostas…	NA	protein Z, vitamin K dependent plasma glycoprotein [Source:HGNC Symbol;Acc:HGNC:9460];coagulation factor X [Source:HGNC Symbol;Acc:HGNC:3528]	18.4664	20.109	15.398	62.955	102.145	52.7534	-1.90588	0.00318174	down
MSTRG.2671	FGD3	ENSGALT00000059485;ENSGALT00000008413	GO:0035023(regulation of Rho protein signal transduction);GO:0005089(Rho guanyl-nucleotide exchange factor activity);GO:0046872(metal ion binding);GO:0065009(regulation of molecular function);GO:0065009(regulation of molecular function)	04810(Regulation of actin cytoskeleton);04810(Regulation of actin cytoskeleton)	FYVE, RhoGEF and PH domain containing 3 [Source:HGNC Symbol;Acc:HGNC:16027]	18.465	13.506	18.6071	6.89498	8.74937	7.8765	1.00615	0.0039168	up
MSTRG.2766	ACOX2;FAM107A	ENSGALT00000063144;ENSGALT00000069970;ENSGALT00000011555;ENSGALT00000011563	GO:0033539(fatty acid beta-oxidation using acyl-CoA dehydrogenase);GO:0050660(flavin adenine dinucleotide binding);GO:0043231(intracellular membrane-bounded organelle);GO:0005777(peroxisome);GO:0005739(mitochondrion);GO:0005102(receptor binding);GO:0006635(fatty acid beta-oxidation);GO:0016627(oxidoreductase activity, acting on the CH-CH group of donors);GO:0003997(acyl-CoA oxidase activity);GO:0…	00120(Primary bile acid biosynthesis);04146(Peroxisome);03320(PPAR signaling pathway);03320(PPAR signaling pathway)	acyl-CoA oxidase 2 [Source:HGNC Symbol;Acc:HGNC:120];family with sequence similarity 107 member A [Source:HGNC Symbol;Acc:HGNC:30827]	18.3967	9.92425	20.037	30.4189	28.9896	40.6862	-1.04646	0.0346095	down
MSTRG.2551	NT5DC2	ENSGALT00000089808;ENSGALT00000084504;ENSGALT00000088362;ENSGALT00000052662;ENSGALT00000055942	NA	NA	5'-nucleotidase domain containing 2 [Source:HGNC Symbol;Acc:HGNC:25717]	18.3196	22.7062	35.023	8.42073	9.10266	7.74013	1.43662	0.00610782	up
MSTRG.7695	ATP5D	ENSGALT00000075874	GO:0016887(ATPase activity);GO:0005739(mitochondrion);GO:0005743(mitochondrial inner membrane);GO:0005753(mitochondrial proton-transporting ATP synthase complex)	NA	ATP synthase, H+ transporting, mitochondrial F1 complex, delta subunit [Source:HGNC Symbol;Acc:HGNC:837]	18.3026	15.7128	24.4537	69.4393	72.6733	68.0237	-1.81566	0.0005462	down
MSTRG.3071	UQCRQ	ENSGALT00000044338;ENSGALT00000083921	NA	00190(Oxidative phosphorylation);04260(Cardiac muscle contraction);04260(Cardiac muscle contraction)	ubiquinol-cytochrome c reductase complex III subunit VII [Source:HGNC Symbol;Acc:HGNC:29594]	18.036	33.8227	15.8427	116.846	65.6999	61.3698	-1.81883	0.013965	down
MSTRG.3995	SLC25A25	ENSGALT00000008172	GO:0070062(extracellular exosome);GO:0005739(mitochondrion);GO:0070588(calcium ion transmembrane transport);GO:0060612(adipose tissue development);GO:0046034(ATP metabolic process);GO:0045333(cellular respiration);GO:0043010(camera-type eye development);GO:0035264(multicellular organism growth);GO:0032094(response to food);GO:0014823(response to activity);GO:0002021(response to dietary excess);GO…	NA	solute carrier family 25 member 25 [Source:HGNC Symbol;Acc:HGNC:20663]	17.9772	14.605	26.4971	8.9209	8.64875	8.47393	1.05552	0.011782	up
MSTRG.6553	ENSGALG00000042227	ENSGALT00000078625	GO:0006629(lipid metabolic process)	NA		17.9738	53.7711	17.2013	1.87513	3.24173	1.49791	3.09275	0.0055266	up
MSTRG.7877	MRPL2	ENSGALT00000013999	GO:0005762(mitochondrial large ribosomal subunit);GO:0005739(mitochondrion);GO:0003723(RNA binding);GO:0015934(large ribosomal subunit);GO:0032543(mitochondrial translation);GO:0003735(structural constituent of ribosome);GO:0005840(ribosome);GO:0016740(transferase activity);GO:0006412(translation);GO:0005622(intracellular)	03010(Ribosome)	mitochondrial ribosomal protein L2 [Source:HGNC Symbol;Acc:HGNC:14056]	17.9449	36.0752	33.9237	73.1271	76.9247	79.0832	-1.41237	0.0105124	down
MSTRG.3306	ENSGALG00000029360	ENSGALT00000061062	NA	NA		17.8338	16.1565	17.4384	38.8183	32.5449	40.9231	-1.07749	0.00051624	down
MSTRG.7189	SLC16A1	ENSGALT00000002634	GO:0016021(integral component of membrane);GO:0005887(integral component of plasma membrane);GO:0055085(transmembrane transport);GO:0035873(lactate transmembrane transport);GO:0015718(monocarboxylic acid transport);GO:0015129(lactate transmembrane transporter activity);GO:0008028(monocarboxylic acid transmembrane transporter activity);GO:0016020(membrane);GO:0006629(lipid metabolic process);GO:00…	NA	solute carrier family 16 member 1 [Source:HGNC Symbol;Acc:HGNC:10922]	17.8084	13.4785	19.8199	47.6609	67.2088	34.4482	-1.45842	0.00971702	down
MSTRG.11278	COL3A1	ENSGALT00000051541;ENSGALT00000060919;ENSGALT00000072517;ENSGALT00000086507;ENSGALT00000066110;ENSGALT00000059779;ENSGALT00000074451;ENSGALT00000073390	GO:0097435(supramolecular fiber organization);GO:0005178(integrin binding);GO:0009314(response to radiation);GO:0031012(extracellular matrix);GO:0007507(heart development);GO:0007229(integrin-mediated signaling pathway);GO:0005615(extracellular space);GO:0021987(cerebral cortex development);GO:0007160(cell-matrix adhesion);GO:0043588(skin development);GO:0005578(proteinaceous extracellular matrix…	04933(AGE-RAGE signaling pathway in diabetic complications);04933(AGE-RAGE signaling pathway in diabetic complications)	collagen type III alpha 1 chain [Source:HGNC Symbol;Acc:HGNC:2201]	17.7883	23.7868	26.359	62.4634	47.2778	45.1358	-1.15725	0.00592885	down
MSTRG.10978	VDAC2	ENSGALT00000089835;ENSGALT00000051926;ENSGALT00000089149;ENSGALT00000086954;ENSGALT00000086367;ENSGALT00000008011	GO:0065010(extracellular membrane-bounded organelle);GO:0006754(ATP biosynthetic process);GO:0098656(anion transmembrane transport);GO:0005739(mitochondrion);GO:0008308(voltage-gated anion channel activity);GO:0005741(mitochondrial outer membrane);GO:1903959(regulation of anion transmembrane transport);GO:0055085(transmembrane transport);GO:0015866(ADP transport);GO:0031090(organelle membrane);GO…	04020(Calcium signaling pathway);04216(Ferroptosis);04217(Necroptosis);04218(Cellular senescence);04621(NOD-like receptor signaling pathway);04621(NOD-like receptor signaling pathway)	voltage dependent anion channel 2 [Source:HGNC Symbol;Acc:HGNC:12672]	17.7363	18.8851	20.9779	75.0239	61.1657	76.7561	-1.82932	0.000117708	down
MSTRG.320	ACSS3	ENSGALT00000065618;ENSGALT00000038401	GO:0008152(metabolic process);GO:0003824(catalytic activity);GO:0005739(mitochondrion);GO:0005739(mitochondrion)	00640(Propanoate metabolism);00640(Propanoate metabolism)	acyl-CoA synthetase short chain family member 3 [Source:HGNC Symbol;Acc:HGNC:24723]	17.6839	14.9162	13.0719	38.2146	32.4684	39.8291	-1.22623	0.00113585	down
MSTRG.4282	SCPEP1	ENSGALT00000005054;ENSGALT00000076562	GO:0070062(extracellular exosome);GO:0045776(negative regulation of blood pressure);GO:0004185(serine-type carboxypeptidase activity);GO:0051603(proteolysis involved in cellular protein catabolic process);GO:0004180(carboxypeptidase activity);GO:0006508(proteolysis);GO:0016787(hydrolase activity);GO:0008233(peptidase activity);GO:0097755(positive regulation of blood vessel diameter);GO:0097755(po…	NA	serine carboxypeptidase 1 [Source:HGNC Symbol;Acc:HGNC:29507]	17.5479	17.4327	22.4463	6.14334	5.01673	3.82852	1.75717	0.000916162	up
MSTRG.10423	PAPLN	ENSGALT00000061377;ENSGALT00000082223;ENSGALT00000015156	GO:0008233(peptidase activity);GO:0004867(serine-type endopeptidase inhibitor activity);GO:0004222(metalloendopeptidase activity);GO:0006508(proteolysis);GO:0010951(negative regulation of endopeptidase activity);GO:0008270(zinc ion binding);GO:0008270(zinc ion binding)	NA	papilin, proteoglycan like sulfated glycoprotein [Source:HGNC Symbol;Acc:HGNC:19262]	17.4344	3.99771	4.84864	1.3018	1.63252	0.594892	1.93368	0.0376038	up
MSTRG.6383	ALDH4A1	ENSGALT00000058643;ENSGALT00000054755	NA	00250(Alanine, aspartate and glutamate metabolism);00330(Arginine and proline metabolism);00330(Arginine and proline metabolism)	aldehyde dehydrogenase 4 family member A1 [Source:HGNC Symbol;Acc:HGNC:406]	17.4226	14.494	22.3809	68.3549	75.5512	69.6849	-1.93777	0.000400002	down
MSTRG.16830	PLPP1	ENSGALT00000023722;ENSGALT00000057954	GO:0070062(extracellular exosome);GO:0016020(membrane);GO:0006470(protein dephosphorylation);GO:0008195(phosphatidate phosphatase activity);GO:0046839(phospholipid dephosphorylation);GO:0006644(phospholipid metabolic process);GO:0042577(lipid phosphatase activity);GO:0007165(signal transduction);GO:0005886(plasma membrane);GO:0006629(lipid metabolic process);GO:0005887(integral component of plasm…	00561(Glycerolipid metabolism);00564(Glycerophospholipid metabolism);00565(Ether lipid metabolism);00600(Sphingolipid metabolism);00600(Sphingolipid metabolism)	phospholipid phosphatase 1 [Source:HGNC Symbol;Acc:HGNC:9228]	17.3946	10.6906	10.3666	5.05042	4.00341	5.32477	1.22475	0.00780086	up
MSTRG.12442	SLC2A2	ENSGALT00000015145	GO:0016324(apical plasma membrane);GO:0005911(cell-cell junction);GO:0005903(brush border);GO:0005886(plasma membrane);GO:0005737(cytoplasm);GO:0070837(dehydroascorbic acid transport);GO:0015758(glucose transport);GO:0055056(D-glucose transmembrane transporter activity);GO:0033300(dehydroascorbic acid transporter activity);GO:0005355(glucose transmembrane transporter activity);GO:1904659(glucose …	NA	solute carrier family 2 member 2 [Source:HGNC Symbol;Acc:HGNC:11006]	17.3012	8.30139	20.2044	44.4041	47.9469	53.0608	-1.6856	0.0106899	down
MSTRG.11345	ITGB2	ENSGALT00000012144	GO:1903561(extracellular vesicle);GO:0070062(extracellular exosome);GO:0043235(receptor complex);GO:0034687(integrin alphaL-beta2 complex);GO:0016020(membrane);GO:0009986(cell surface);GO:0050730(regulation of peptidyl-tyrosine phosphorylation);GO:0043113(receptor clustering);GO:0035987(endodermal cell differentiation);GO:0034113(heterotypic cell-cell adhesion);GO:0030593(neutrophil chemotaxis);G…	04514(Cell adhesion molecules (CAMs));04145(Phagosome);04810(Regulation of actin cytoskeleton)	integrin subunit beta 2 [Source:HGNC Symbol;Acc:HGNC:6155]	17.249	22.2201	18.7401	3.48484	3.62234	2.50394	2.28248	0.000150066	up
MSTRG.6780	STT3A;EI24;FOXRED1	ENSGALT00000074940;ENSGALT00000050519;ENSGALT00000087575;ENSGALT00000083869;ENSGALT00000084860;ENSGALT00000084815	GO:0018279(protein N-linked glycosylation via asparagine);GO:0004579(dolichyl-diphosphooligosaccharide-protein glycotransferase activity);GO:0008250(oligosaccharyltransferase complex);GO:0043687(post-translational protein modification);GO:0004576(oligosaccharyl transferase activity);GO:0006486(protein glycosylation);GO:0016021(integral component of membrane);GO:0016020(membrane);GO:0043686(co-tra…	00510(N-Glycan biosynthesis);04141(Protein processing in endoplasmic reticulum);04115(p53 signaling pathway);04115(p53 signaling pathway)	STT3A, catalytic subunit of the oligosaccharyltransferase complex [Source:HGNC Symbol;Acc:HGNC:6172];EI24, autophagy associated transmembrane protein [Source:HGNC Symbol;Acc:HGNC:13276];FAD dependent oxidoreductase domain containing 1 [Source:HGNC Symbol;Acc:HGNC:26927]	17.0844	13.6773	18.2983	40.5754	48.8446	36.9216	-1.31313	0.00138754	down
MSTRG.10373	SPINT1	ENSGALT00000013800	GO:0005886(plasma membrane);GO:0030198(extracellular matrix organization);GO:0001843(neural tube closure);GO:0004867(serine-type endopeptidase inhibitor activity);GO:0010951(negative regulation of endopeptidase activity);GO:0016021(integral component of membrane);GO:0016020(membrane);GO:0005615(extracellular space);GO:0070062(extracellular exosome)	NA	serine peptidase inhibitor, Kunitz type 1 [Source:HGNC Symbol;Acc:HGNC:11246]	17.0697	14.8049	26.95	8.5	9.48377	8.61272	1.01987	0.0155781	up
MSTRG.7573	ENSGALG00000021692	ENSGALT00000035203	GO:0005747(mitochondrial respiratory chain complex I)	NA		17.0687	30.0556	35.8001	73.1624	64.297	75.2134	-1.38656	0.0119286	down
MSTRG.8004	GNMT	ENSGALT00000054194	GO:0051289(protein homotetramerization);GO:0005829(cytosol);GO:0005977(glycogen metabolic process);GO:0016594(glycine binding);GO:0017174(glycine N-methyltransferase activity);GO:0006111(regulation of gluconeogenesis);GO:0006555(methionine metabolic process);GO:0006730(one-carbon metabolic process);GO:0046500(S-adenosylmethionine metabolic process)	00260(Glycine, serine and threonine metabolism)	glycine N-methyltransferase [Source:HGNC Symbol;Acc:HGNC:4415]	17.0471	29.7666	34.0173	92.838	124.833	100.422	-1.98157	0.00341246	down
MSTRG.4571	SERPINF1	ENSGALT00000077035;ENSGALT00000004762;ENSGALT00000079954;ENSGALT00000061556	GO:0005576(extracellular region);GO:0070062(extracellular exosome);GO:0005615(extracellular space);GO:0050769(positive regulation of neurogenesis);GO:0031012(extracellular matrix);GO:0016525(negative regulation of angiogenesis);GO:0060770(negative regulation of epithelial cell proliferation involved in prostate gland development);GO:0004867(serine-type endopeptidase inhibitor activity);GO:0010951…	04310(Wnt signaling pathway);04310(Wnt signaling pathway)	serpin family F member 1 [Source:HGNC Symbol;Acc:HGNC:8824]	17.024	14.9588	21.9236	62.4108	42.8244	51.5896	-1.49005	0.00236994	down
MSTRG.10985	PLAU	ENSGALT00000008157	GO:0070062(extracellular exosome);GO:0009986(cell surface);GO:0005925(focal adhesion);GO:0005615(extracellular space);GO:2000097(regulation of smooth muscle cell-matrix adhesion);GO:0042730(fibrinolysis);GO:0042127(regulation of cell proliferation);GO:0033628(regulation of cell adhesion mediated by integrin);GO:0030335(positive regulation of cell migration);GO:0014910(regulation of smooth muscle …	NA	plasminogen activator, urokinase [Source:HGNC Symbol;Acc:HGNC:9052]	16.9575	7.89524	12.9393	2.98341	1.50124	1.39559	2.1812	0.00448229	up
MSTRG.11108	PGAM1	ENSGALT00000039466;ENSGALT00000085230;ENSGALT00000083849	GO:0043456(regulation of pentose-phosphate shunt);GO:0046538(2,3-bisphosphoglycerate-dependent phosphoglycerate mutase activity);GO:0006096(glycolytic process);GO:0006094(gluconeogenesis);GO:0043209(myelin sheath);GO:0004619(phosphoglycerate mutase activity);GO:0004082(bisphosphoglycerate mutase activity);GO:0016868(intramolecular transferase activity, phosphotransferases);GO:0005829(cytosol);GO:…	01200(Carbon metabolism);01230(Biosynthesis of amino acids);00010(Glycolysis / Gluconeogenesis);00260(Glycine, serine and threonine metabolism);00260(Glycine, serine and threonine metabolism)	Phosphoglycerate mutase 1 [Source:UniProtKB/Swiss-Prot;Acc:Q5ZLN1]	16.8891	26.7618	26.4566	88.504	105.642	83.1229	-1.95994	0.00108489	down
MSTRG.2676	TKT	ENSGALT00000065839;ENSGALT00000008512	GO:0070062(extracellular exosome);GO:0043209(myelin sheath);GO:0031982(vesicle);GO:0016607(nuclear speck);GO:0016604(nuclear body);GO:0005654(nucleoplasm);GO:0046166(glyceraldehyde-3-phosphate biosynthetic process);GO:0040008(regulation of growth);GO:0048037(cofactor binding);GO:0042803(protein homodimerization activity);GO:0004802(transketolase activity);GO:0008152(metabolic process);GO:0003824(…	01200(Carbon metabolism);01230(Biosynthesis of amino acids);00030(Pentose phosphate pathway);01051(Biosynthesis of ansamycins);01051(Biosynthesis of ansamycins)	transketolase [Source:HGNC Symbol;Acc:HGNC:11834]	16.8888	13.2625	22.6587	107.71	62.2217	76.5551	-2.1548	0.00227155	down
MSTRG.10673	ENSGALG00000033433	ENSGALT00000070818	NA	NA		16.8257	19.4258	82.2255	5.56823	3.52598	0	3.33114	0.0380912	up
MSTRG.7177	ENSGALG00000001369	ENSGALT00000002088	GO:0055114(oxidation-reduction process);GO:0016491(oxidoreductase activity)	00140(Steroid hormone biosynthesis);00980(Metabolism of xenobiotics by cytochrome P450)		16.7455	28.547	46.758	126.773	74.9901	60.5312	-1.52548	0.0421451	down
MSTRG.11368	COQ10B	ENSGALT00000063468	NA	NA	coenzyme Q10B [Source:HGNC Symbol;Acc:HGNC:25819]	16.6206	8.30308	23.6059	2.95706	3.40701	2.98351	1.95319	0.00924131	up
MSTRG.610	CHRM2	ENSGALT00000021029	GO:0005887(integral component of plasma membrane);GO:0005886(plasma membrane);GO:0009615(response to virus);GO:0008016(regulation of heart contraction);GO:0007213(G-protein coupled acetylcholine receptor signaling pathway);GO:0006940(regulation of smooth muscle contraction);GO:0016907(G-protein coupled acetylcholine receptor activity);GO:0007207(phospholipase C-activating G-protein coupled acetyl…	04020(Calcium signaling pathway);04080(Neuroactive ligand-receptor interaction);04810(Regulation of actin cytoskeleton)	cholinergic receptor muscarinic 2 [Source:HGNC Symbol;Acc:HGNC:1951]	16.5753	20.0719	7.73133	6.73097	5.80121	4.96861	1.1217	0.0493658	up
MSTRG.1964	AQP9	ENSGALT00000064987;ENSGALT00000067066;ENSGALT00000006776	GO:0006810(transport);GO:0055085(transmembrane transport);GO:0016021(integral component of membrane);GO:0016020(membrane);GO:0015267(channel activity);GO:0043231(intracellular membrane-bounded organelle);GO:1904823(purine nucleobase transmembrane transport);GO:0072531(pyrimidine-containing compound transmembrane transport);GO:0071320(cellular response to cAMP);GO:0046689(response to mercury ion);…	NA	aquaporin 9 [Source:HGNC Symbol;Acc:HGNC:643]	16.5709	20.1417	26.0554	49.0768	34.7023	53.3874	-1.09141	0.0135317	down
MSTRG.7148	NUCKS1	ENSGALT00000001004	GO:0005737(cytoplasm);GO:0005730(nucleolus);GO:0005634(nucleus);GO:0000790(nuclear chromatin);GO:0000785(chromatin);GO:1990969(modulation by host of viral RNA-binding transcription factor activity);GO:1990968(modulation by host of RNA binding by virus);GO:0071481(cellular response to X-ray);GO:0060382(regulation of DNA strand elongation);GO:0046628(positive regulation of insulin receptor signalin…	NA	nuclear casein kinase and cyclin dependent kinase substrate 1 [Source:HGNC Symbol;Acc:HGNC:29923]	16.5397	14.3492	19.1394	46.4585	51.6287	43.9078	-1.45689	0.000377699	down
MSTRG.49	CHCHD3	ENSGALT00000089031;ENSGALT00000085895;ENSGALT00000010489;ENSGALT00000080631	GO:0061617(MICOS complex);GO:0005739(mitochondrion);GO:0005743(mitochondrial inner membrane);GO:0016020(membrane);GO:0032947(protein complex scaffold activity);GO:0000122(negative regulation of transcription from RNA polymerase II promoter);GO:0005737(cytoplasm);GO:0005634(nucleus);GO:0070062(extracellular exosome);GO:0001227(transcriptional repressor activity, RNA polymerase II transcription reg…	NA	coiled-coil-helix-coiled-coil-helix domain containing 3 [Source:HGNC Symbol;Acc:HGNC:21906]	16.4753	20.2681	21.6136	44.654	33.8961	52.3707	-1.11289	0.00621947	down
MSTRG.7851	MERTK	ENSGALT00000084358;ENSGALT00000013438;ENSGALT00000072212;ENSGALT00000062719;ENSGALT00000074727	GO:0016028(rhabdomere);GO:0005737(cytoplasm);GO:0005615(extracellular space);GO:2000107(negative regulation of leukocyte apoptotic process);GO:0097350(neutrophil clearance);GO:0060068(vagina development);GO:0060041(retina development in camera-type eye);GO:0051250(negative regulation of lymphocyte activation);GO:0050766(positive regulation of phagocytosis);GO:0043491(protein kinase B signaling);G…	NA	MER proto-oncogene, tyrosine kinase [Source:HGNC Symbol;Acc:HGNC:7027]	16.449	26.4499	22.9065	7.59281	8.89181	4.06428	1.5778	0.0109619	up
MSTRG.7978	HAO1	ENSGALT00000014374	GO:0005777(peroxisome);GO:0001561(fatty acid alpha-oxidation);GO:0046296(glycolate catabolic process);GO:0010181(FMN binding);GO:0008891(glycolate oxidase activity);GO:0005102(receptor binding);GO:0003973((S)-2-hydroxy-acid oxidase activity);GO:0016491(oxidoreductase activity);GO:0003824(catalytic activity);GO:0055114(oxidation-reduction process)	01200(Carbon metabolism);00630(Glyoxylate and dicarboxylate metabolism);04146(Peroxisome)	hydroxyacid oxidase 1 [Source:HGNC Symbol;Acc:HGNC:4809]	16.31	17.2842	20.6442	48.2774	49.7304	47.6509	-1.38335	0.000149994	down
MSTRG.3906	ENSGALG00000043064	ENSGALT00000069086	NA	NA		16.2345	50.1766	23.0198	4.19015	1.73224	3.69092	2.77169	0.00711266	up
MSTRG.7048	CERS2	ENSGALT00000076704	GO:0016020(membrane);GO:0030148(sphingolipid biosynthetic process);GO:0050291(sphingosine N-acyltransferase activity);GO:0046513(ceramide biosynthetic process)	NA	ceramide synthase 2 [Source:HGNC Symbol;Acc:HGNC:14076]	16.2066	19.2168	22.5251	56.4198	73.1374	45.0717	-1.52764	0.00299398	down
MSTRG.10467	THBS1	ENSGALT00000015678;ENSGALT00000087615	GO:0051897(positive regulation of protein kinase B signaling);GO:0043066(negative regulation of apoptotic process);GO:0016477(cell migration);GO:0070062(extracellular exosome);GO:0009986(cell surface);GO:0008284(positive regulation of cell proliferation);GO:0042493(response to drug);GO:0030335(positive regulation of cell migration);GO:0031012(extracellular matrix);GO:0005615(extracellular space);…	04350(TGF-beta signaling pathway);04512(ECM-receptor interaction);04145(Phagosome);04115(p53 signaling pathway);04510(Focal adhesion);04510(Focal adhesion)	thrombospondin-1 precursor [Source:RefSeq peptide;Acc:NP_001186382]	16.1808	16.4901	15.8066	4.0043	4.42906	4.29956	1.7108	1.55284e-06	up
MSTRG.6233	IGSF21	ENSGALT00000048907	NA	NA	immunoglobin superfamily member 21 [Source:HGNC Symbol;Acc:HGNC:28246]	15.8834	22.1479	15.6476	0.435802	0.621938	0.315123	3.68427	3.24159e-05	up
MSTRG.3383	TRAP1	ENSGALT00000088822;ENSGALT00000050396;ENSGALT00000084424	GO:0051082(unfolded protein binding);GO:0006950(response to stress);GO:0006457(protein folding);GO:0005524(ATP binding);GO:0003723(RNA binding);GO:0019901(protein kinase binding);GO:0009386(translational attenuation);GO:1901856(negative regulation of cellular respiration);GO:0005654(nucleoplasm);GO:0005739(mitochondrion);GO:0005743(mitochondrial inner membrane);GO:0005759(mitochondrial matrix);GO…	NA	TNF receptor associated protein 1 [Source:HGNC Symbol;Acc:HGNC:16264]	15.8764	15.0069	16.4517	33.3231	39.5016	36.2309	-1.15219	0.000121684	down
MSTRG.353	PLXNC1	ENSGALT00000018451	GO:0016020(membrane);GO:0071526(semaphorin-plexin signaling pathway);GO:0050772(positive regulation of axonogenesis);GO:0007162(negative regulation of cell adhesion);GO:0017154(semaphorin receptor activity);GO:0043087(regulation of GTPase activity);GO:0008360(regulation of cell shape);GO:0007165(signal transduction);GO:0016021(integral component of membrane)	NA	plexin C1 [Source:HGNC Symbol;Acc:HGNC:9106]	15.8642	17.3918	17.1654	6.73737	5.68638	4.89236	1.4027	0.000307057	up
MSTRG.4353	ENSGALG00000042060	ENSGALT00000056088	NA	NA		15.8534	11.1124	14.3465	30.7199	30.743	31.0479	-1.12154	0.00138551	down
MSTRG.2016	ENSGALG00000030120	ENSGALT00000058852;ENSGALT00000057366;ENSGALT00000085138	NA	00760(Nicotinate and nicotinamide metabolism);00760(Nicotinate and nicotinamide metabolism)		15.8519	13.813	15.7745	68.5062	76.6727	109.104	-2.3831	0.000337545	down
MSTRG.3189	ARPC1B	ENSGALT00000063494;ENSGALT00000089759	GO:0005925(focal adhesion);GO:0070062(extracellular exosome);GO:0005885(Arp2/3 protein complex);GO:0034314(Arp2/3 complex-mediated actin nucleation);GO:0051015(actin filament binding);GO:0005200(structural constituent of cytoskeleton);GO:0030833(regulation of actin filament polymerization);GO:0015629(actin cytoskeleton);GO:0015629(actin cytoskeleton)	04144(Endocytosis);04810(Regulation of actin cytoskeleton);05132(Salmonella infection);05132(Salmonella infection)	actin related protein 2/3 complex subunit 1B [Source:HGNC Symbol;Acc:HGNC:704]	15.8227	25.242	19.9647	7.43803	7.34913	3.77935	1.59356	0.00829796	up
MSTRG.395	HEBP1	ENSGALT00000019256	GO:0070062(extracellular exosome)	NA	heme binding protein 1 [Source:HGNC Symbol;Acc:HGNC:17176]	15.787	5.4056	18.0011	3.86024	4.25555	2.99454	1.44124	0.0474274	up
MSTRG.4837	ACAA1	ENSGALT00000009422	GO:0043231(intracellular membrane-bounded organelle);GO:0016020(membrane);GO:0005777(peroxisome);GO:0008206(bile acid metabolic process);GO:0006635(fatty acid beta-oxidation);GO:0000038(very long-chain fatty acid metabolic process);GO:0016401(palmitoyl-CoA oxidase activity);GO:0016747(transferase activity, transferring acyl groups other than amino-acyl groups);GO:0016746(transferase activity, tra…	01212(Fatty acid metabolism);00071(Fatty acid degradation);00592(alpha-Linolenic acid metabolism);01040(Biosynthesis of unsaturated fatty acids);00280(Valine, leucine and isoleucine degradation);04146(Peroxisome);03320(PPAR signaling pathway)	acetyl-CoA acyltransferase 1 [Source:HGNC Symbol;Acc:HGNC:82]	15.7065	28.2238	28.1035	67.1891	70.4329	49.3948	-1.37022	0.0116299	down
MSTRG.12405	FETUB	ENSGALT00000054826;ENSGALT00000039765	GO:0070062(extracellular exosome);GO:0010951(negative regulation of endopeptidase activity);GO:0007339(binding of sperm to zona pellucida);GO:0007338(single fertilization);GO:0008191(metalloendopeptidase inhibitor activity);GO:0004869(cysteine-type endopeptidase inhibitor activity);GO:0005576(extracellular region);GO:0005576(extracellular region)	NA	fetuin B [Source:HGNC Symbol;Acc:HGNC:3658]	15.6543	30.102	40.0948	561.706	570.154	711.18	-4.46414	0.000369096	down
MSTRG.11498	ABCB11	ENSGALT00000017711	GO:0070062(extracellular exosome);GO:0046581(intercellular canaliculus);GO:0045177(apical part of cell);GO:0016020(membrane);GO:0015722(canalicular bile acid transport);GO:0015126(canalicular bile acid transmembrane transporter activity);GO:0015721(bile acid and bile salt transport);GO:0042626(ATPase activity, coupled to transmembrane movement of substances);GO:0016887(ATPase activity);GO:0055085…	02010(ABC transporters)	ATP binding cassette subfamily B member 11 [Source:HGNC Symbol;Acc:HGNC:42]	15.5841	16.4835	28.3907	38.1263	37.7874	50.5473	-1.06616	0.0226863	down
MSTRG.2599	USP4	ENSGALT00000006026	GO:0005886(plasma membrane);GO:0005829(cytosol);GO:0005737(cytoplasm);GO:0005634(nucleus);GO:0034394(protein localization to cell surface);GO:0031647(regulation of protein stability);GO:0031397(negative regulation of protein ubiquitination);GO:0016579(protein deubiquitination);GO:0000244(spliceosomal tri-snRNP complex assembly);GO:0042802(identical protein binding);GO:0031685(adenosine receptor b…	NA	ubiquitin specific peptidase 4 [Source:HGNC Symbol;Acc:HGNC:12627]	15.5218	14.393	14.8213	29.7801	34.1447	29.37	-1.00981	0.000162624	down
MSTRG.8951	ENSGALG00000040260	ENSGALT00000058579;ENSGALT00000077181;ENSGALT00000066104	NA	04145(Phagosome);04210(Apoptosis);04530(Tight junction);04540(Gap junction);04540(Gap junction)		15.4823	22.3034	25.0725	53.6809	47.2678	34.5346	-1.07578	0.0166664	down
MSTRG.9020	ENSGALG00000044799	ENSGALT00000086630	NA	NA		15.4752	19.5017	18.3564	3.98904	3.76934	1.65876	2.23044	0.00191343	up
MSTRG.4129	NDUFA8	ENSGALT00000085955;ENSGALT00000067380	NA	00190(Oxidative phosphorylation);00190(Oxidative phosphorylation)	NADH dehydrogenase [Source:RefSeq peptide;Acc:NP_001264585]	15.4604	25.6729	24.9518	63.7408	47.0418	61.4364	-1.36372	0.00661851	down
MSTRG.7382	PSMC5	ENSGALT00000000469	GO:0072562(blood microparticle);GO:0070062(extracellular exosome);GO:0031597(cytosolic proteasome complex);GO:0031410(cytoplasmic vesicle);GO:0022624(proteasome accessory complex);GO:0016020(membrane);GO:0005838(proteasome regulatory particle);GO:0005737(cytoplasm);GO:0005634(nucleus);GO:0000502(proteasome complex);GO:1901800(positive regulation of proteasomal protein catabolic process);GO:004589…	03050(Proteasome)	proteasome 26S subunit, ATPase 5 [Source:HGNC Symbol;Acc:HGNC:9552]	15.3257	18.5873	17.8578	39.9599	39.0265	32.6712	-1.06482	0.000886782	down
MSTRG.9265	SLC25A5	ENSGALT00000014121	GO:0071817(MMXD complex);GO:0070062(extracellular exosome);GO:0043209(myelin sheath);GO:0042645(mitochondrial nucleoid);GO:0031012(extracellular matrix);GO:0016020(membrane);GO:0005743(mitochondrial inner membrane);GO:0005739(mitochondrion);GO:0005634(nucleus);GO:1901029(negative regulation of mitochondrial outer membrane permeabilization involved in apoptotic signaling pathway);GO:0015867(ATP tr…	04020(Calcium signaling pathway);04217(Necroptosis);04218(Cellular senescence)	solute carrier family 25 member 5 [Source:HGNC Symbol;Acc:HGNC:10991]	15.2533	17.59	15.6164	59.0181	59.3446	49.883	-1.73265	6.66563e-05	down
MSTRG.11900	ABCD3	ENSGALT00000009059	GO:0043231(intracellular membrane-bounded organelle);GO:0016020(membrane);GO:0005782(peroxisomal matrix);GO:0005778(peroxisomal membrane);GO:0005777(peroxisome);GO:0005743(mitochondrial inner membrane);GO:0005739(mitochondrion);GO:0042760(very long-chain fatty acid catabolic process);GO:0015910(peroxisomal long-chain fatty acid import);GO:0007031(peroxisome organization);GO:0006635(fatty acid bet…	02010(ABC transporters);04146(Peroxisome)	ATP binding cassette subfamily D member 3 [Source:HGNC Symbol;Acc:HGNC:67]	15.2373	22.2437	18.4449	42.9017	32.9967	44.4368	-1.06933	0.00583144	down
MSTRG.11224	HTRA1	ENSGALT00000071222	GO:0042802(identical protein binding);GO:0008236(serine-type peptidase activity);GO:0006508(proteolysis);GO:0005886(plasma membrane);GO:0070062(extracellular exosome);GO:0030512(negative regulation of transforming growth factor beta receptor signaling pathway);GO:0031012(extracellular matrix);GO:0005615(extracellular space);GO:0001890(placenta development);GO:0030514(negative regulation of BMP si…	NA	HtrA serine peptidase 1 [Source:HGNC Symbol;Acc:HGNC:9476]	15.2083	34.7395	51.2985	11.5694	7.20298	5.7926	1.81162	0.0323078	up
MSTRG.12365	ENSGALG00000032791	ENSGALT00000081237	NA	NA		15.1533	18.1649	36.6361	2.15973	4.40652	2.61236	2.52025	0.00457407	up
MSTRG.11805	XPR1	ENSGALT00000006190	GO:0031226(intrinsic component of plasma membrane);GO:0035435(phosphate ion transmembrane transport);GO:0030643(cellular phosphate ion homeostasis);GO:0009615(response to virus);GO:0015562(efflux transmembrane transporter activity);GO:0015114(phosphate ion transmembrane transporter activity);GO:0004872(receptor activity);GO:0001618(virus receptor activity);GO:0000822(inositol hexakisphosphate bin…	NA	xenotropic and polytropic retrovirus receptor 1 [Source:HGNC Symbol;Acc:HGNC:12827]	14.9541	13.8523	15.4499	36.6777	36.9699	31.8729	-1.19759	0.00011848	down
MSTRG.8823	EPHX2	ENSGALT00000026740;ENSGALT00000071195	GO:0016787(hydrolase activity);GO:0008152(metabolic process);GO:0003824(catalytic activity);GO:0042803(protein homodimerization activity);GO:0005777(peroxisome);GO:0000287(magnesium ion binding);GO:0010628(positive regulation of gene expression);GO:0042632(cholesterol homeostasis);GO:0005829(cytosol);GO:0070062(extracellular exosome);GO:0005102(receptor binding);GO:0015643(toxic substance binding…	00590(Arachidonic acid metabolism);04146(Peroxisome);04146(Peroxisome)	epoxide hydrolase 2 [Source:RefSeq peptide;Acc:NP_001028817]	14.8827	13.6997	27.2417	44.3141	50.7171	46.6712	-1.36088	0.010808	down
MSTRG.7724	NR2F6	ENSGALT00000057964	GO:0043565(sequence-specific DNA binding);GO:0003700(transcription factor activity, sequence-specific DNA binding);GO:0000122(negative regulation of transcription from RNA polymerase II promoter);GO:0005634(nucleus);GO:0000980(RNA polymerase II distal enhancer sequence-specific DNA binding);GO:0001227(transcriptional repressor activity, RNA polymerase II transcription regulatory region sequence-s…	NA	nuclear receptor subfamily 2 group F member 6 [Source:HGNC Symbol;Acc:HGNC:7977]	14.8576	24.974	28.8793	66.9484	83.2211	79.0816	-1.73957	0.00401196	down
MSTRG.9917	IMMT	ENSGALT00000025450	GO:0061617(MICOS complex);GO:0043209(myelin sheath);GO:0016020(membrane);GO:0005743(mitochondrial inner membrane);GO:0005739(mitochondrion);GO:0051560(mitochondrial calcium ion homeostasis);GO:0003723(RNA binding);GO:0042407(cristae formation);GO:0016021(integral component of membrane)	NA	inner membrane mitochondrial protein [Source:HGNC Symbol;Acc:HGNC:6047]	14.7329	13.4585	15.6578	46.0467	45.2834	43.9005	-1.56314	1.52024e-05	down
MSTRG.10114	CYB5R2	ENSGALT00000047322;ENSGALT00000085325;ENSGALT00000087525;ENSGALT00000088563	NA	00520(Amino sugar and nucleotide sugar metabolism);00520(Amino sugar and nucleotide sugar metabolism)	cytochrome b5 reductase 2 [Source:HGNC Symbol;Acc:HGNC:24376]	14.6694	17.4238	22.0112	51.8091	49.9147	43.6882	-1.3923	0.0013979	down
MSTRG.5167	TRANK1	ENSGALT00000048004;ENSGALT00000054541	NA	NA	tetratricopeptide repeat and ankyrin repeat containing 1 [Source:HGNC Symbol;Acc:HGNC:29011]	14.3008	11.2329	20.2395	3.04091	2.69692	3.15253	2.00064	0.00107213	up
MSTRG.12264	STK25	ENSGALT00000071448;ENSGALT00000069408	GO:0046777(protein autophosphorylation);GO:0006468(protein phosphorylation);GO:0042803(protein homodimerization activity);GO:0005737(cytoplasm);GO:0005794(Golgi apparatus);GO:0070062(extracellular exosome);GO:0050772(positive regulation of axonogenesis);GO:0007163(establishment or maintenance of cell polarity);GO:0032874(positive regulation of stress-activated MAPK cascade);GO:0051683(establishme…	NA	serine/threonine-protein kinase 25 [Source:RefSeq peptide;Acc:NP_989705]	14.1137	14.0089	17.5128	29.5211	39.9575	31.7479	-1.09505	0.00249334	down
MSTRG.12058	NRDC	ENSGALT00000084567;ENSGALT00000017192;ENSGALT00000067428	GO:0004222(metalloendopeptidase activity);GO:0006508(proteolysis);GO:0046872(metal ion binding);GO:0003824(catalytic activity);GO:0003824(catalytic activity)	NA	nardilysin convertase [Source:HGNC Symbol;Acc:HGNC:7995]	14.0331	13.1536	13.7939	31.8125	29.3837	32.71	-1.1388	2.55032e-05	down
MSTRG.10376	CHAC1	ENSGALT00000045646	GO:0006751(glutathione catabolic process);GO:0003839(gamma-glutamylcyclotransferase activity);GO:0016829(lyase activity);GO:0005737(cytoplasm);GO:0005112(Notch binding);GO:0010955(negative regulation of protein processing);GO:0022008(neurogenesis);GO:0045746(negative regulation of Notch signaling pathway);GO:0070059(intrinsic apoptotic signaling pathway in response to endoplasmic reticulum stress…	NA	ChaC glutathione specific gamma-glutamylcyclotransferase 1 [Source:HGNC Symbol;Acc:HGNC:28680]	13.9714	61.7116	34.6497	4.01498	2.59606	3.63495	2.8818	0.00957641	up
MSTRG.10925	SRGN	ENSGALT00000006627	GO:0005794(Golgi apparatus);GO:0005615(extracellular space);GO:0030502(negative regulation of bone mineralization);GO:0008626(granzyme-mediated apoptotic signaling pathway);GO:0016485(protein processing);GO:0033364(mast cell secretory granule organization);GO:0033371(T cell secretory granule organization);GO:0033373(maintenance of protease location in mast cell secretory granule);GO:0033382(maint…	NA	serglycin [Source:HGNC Symbol;Acc:HGNC:9361]	13.9262	23.298	16.7627	1.72437	4.86313	2.52438	2.27945	0.00405771	up
MSTRG.9985	DDB1	ENSGALT00000064678;ENSGALT00000054504	GO:0031465(Cul4B-RING E3 ubiquitin ligase complex);GO:0031464(Cul4A-RING E3 ubiquitin ligase complex);GO:0080008(Cul4-RING E3 ubiquitin ligase complex);GO:0043161(proteasome-mediated ubiquitin-dependent protein catabolic process);GO:0006281(DNA repair);GO:0031461(cullin-RING ubiquitin ligase complex);GO:0006289(nucleotide-excision repair);GO:0003684(damaged DNA binding);GO:0016567(protein ubiquit…	04120(Ubiquitin mediated proteolysis);03420(Nucleotide excision repair);03420(Nucleotide excision repair)	DNA damage-binding protein 1 [Source:UniProtKB/Swiss-Prot;Acc:Q805F9]	13.8805	11.7341	14.0594	31.5662	33.9255	29.4509	-1.20045	0.000241292	down
MSTRG.7110	PSMA5	ENSGALT00000074807	GO:0070062(extracellular exosome);GO:0005634(nucleus);GO:0005839(proteasome core complex);GO:0000502(proteasome complex);GO:0019773(proteasome core complex, alpha-subunit complex);GO:0051603(proteolysis involved in cellular protein catabolic process);GO:0043161(proteasome-mediated ubiquitin-dependent protein catabolic process);GO:0004298(threonine-type endopeptidase activity);GO:0004175(endopepti…	03050(Proteasome)	proteasome subunit alpha 5 [Source:HGNC Symbol;Acc:HGNC:9534]	13.7857	15.0936	11.5628	31.6282	31.1861	26.0478	-1.08274	0.00136038	down
MSTRG.7569	LONP1	ENSGALT00000082617	GO:0043565(sequence-specific DNA binding);GO:0004176(ATP-dependent peptidase activity);GO:0051260(protein homooligomerization);GO:0007005(mitochondrion organization);GO:0005759(mitochondrial matrix);GO:0001666(response to hypoxia);GO:0005739(mitochondrion);GO:0005524(ATP binding);GO:0016020(membrane);GO:0005654(nucleoplasm);GO:0005829(cytosol);GO:0005634(nucleus);GO:0003697(single-stranded DNA bi…	NA	lon peptidase 1, mitochondrial [Source:HGNC Symbol;Acc:HGNC:9479]	13.7549	10.1335	11.7669	24.8741	24.817	26.6392	-1.04601	0.00100551	down
MSTRG.7443	NPEPPS	ENSGALT00000067237	GO:0005829(cytosol);GO:0070062(extracellular exosome);GO:1903955(positive regulation of protein targeting to mitochondrion);GO:0071456(cellular response to hypoxia)	NA	aminopeptidase puromycin sensitive [Source:HGNC Symbol;Acc:HGNC:7900]	13.6347	7.88846	9.80857	31.9077	35.1709	35.4669	-1.64942	0.00154135	down
MSTRG.10813	GNPNAT1	ENSGALT00000020294	GO:0005794(Golgi apparatus);GO:0005793(endoplasmic reticulum-Golgi intermediate compartment);GO:0005770(late endosome);GO:0042802(identical protein binding);GO:0004343(glucosamine 6-phosphate N-acetyltransferase activity);GO:0006048(UDP-N-acetylglucosamine biosynthetic process);GO:0008080(N-acetyltransferase activity);GO:1990830(cellular response to leukemia inhibitory factor)	00520(Amino sugar and nucleotide sugar metabolism)	glucosamine-phosphate N-acetyltransferase 1 [Source:HGNC Symbol;Acc:HGNC:19980]	13.5971	16.6861	17.3688	4.80324	4.81733	4.80021	1.53449	0.000116947	up
MSTRG.3819	TAP2	ENSGALT00000051475	GO:0042825(TAP complex);GO:0030176(integral component of endoplasmic reticulum membrane);GO:0019885(antigen processing and presentation of endogenous peptide antigen via MHC class I);GO:0002489(antigen processing and presentation of endogenous peptide antigen via MHC class Ib via ER pathway, TAP-dependent);GO:0002485(antigen processing and presentation of endogenous peptide antigen via MHC class …	02010(ABC transporters);04145(Phagosome);05168(Herpes simplex infection)		13.5912	26.1547	19.777	4.89786	5.95933	3.91493	1.78358	0.00388043	up
MSTRG.16730	ENSGALG00000001986	ENSGALT00000003093;ENSGALT00000077539	GO:0005515(protein binding);GO:0016787(hydrolase activity);GO:0005524(ATP binding);GO:0000166(nucleotide binding);GO:0000166(nucleotide binding)	04141(Protein processing in endoplasmic reticulum);04141(Protein processing in endoplasmic reticulum)		13.5604	10.9715	8.14292	23.5742	26.0122	21.5334	-1.07681	0.00670498	down
MSTRG.8122	LRPPRC	ENSGALT00000061802;ENSGALT00000016201;ENSGALT00000038350	GO:0048471(perinuclear region of cytoplasm);GO:0042645(mitochondrial nucleoid);GO:0016020(membrane);GO:0030529(intracellular ribonucleoprotein complex);GO:0005874(microtubule);GO:0005856(cytoskeleton);GO:0005739(mitochondrion);GO:0005737(cytoplasm);GO:0005634(nucleus);GO:0000794(condensed nuclear chromosome);GO:0070129(regulation of mitochondrial translation);GO:0009451(RNA modification);GO:00009…	NA	leucine rich pentatricopeptide repeat containing [Source:HGNC Symbol;Acc:HGNC:15714]	13.5034	14.057	17.9459	61.1068	45.7394	64.8468	-1.8436	0.000692186	down
MSTRG.5046	HIBADH	ENSGALT00000061433;ENSGALT00000053503;ENSGALT00000066133;ENSGALT00000064911	GO:0004616(phosphogluconate dehydrogenase (decarboxylating) activity);GO:0051287(NAD binding);GO:0016491(oxidoreductase activity);GO:0055114(oxidation-reduction process);GO:0008442(3-hydroxyisobutyrate dehydrogenase activity);GO:0006574(valine catabolic process);GO:0009083(branched-chain amino acid catabolic process);GO:0005739(mitochondrion);GO:0005739(mitochondrion)	00280(Valine, leucine and isoleucine degradation);00280(Valine, leucine and isoleucine degradation)	3-hydroxyisobutyrate dehydrogenase [Source:HGNC Symbol;Acc:HGNC:4907]	13.4211	11.9419	22.3715	51.6002	41.7809	61.3882	-1.66944	0.00546804	down
MSTRG.4350	SLC38A10	ENSGALT00000011145	GO:0005794(Golgi apparatus);GO:0060348(bone development);GO:0003333(amino acid transmembrane transport);GO:0015171(amino acid transmembrane transporter activity);GO:0016021(integral component of membrane);GO:0016020(membrane)	NA	solute carrier family 38 member 10 [Source:HGNC Symbol;Acc:HGNC:28237]	13.4087	11.8088	14.5371	29.7712	37.965	27.1397	-1.18553	0.00184779	down
MSTRG.9496	SLC25A4	ENSGALT00000017270;ENSGALT00000084551	GO:0022904(respiratory electron transport chain);GO:0046902(regulation of mitochondrial membrane permeability);GO:0005471(ATP:ADP antiporter activity);GO:0006979(response to oxidative stress);GO:0005739(mitochondrion);GO:0022857(transmembrane transporter activity);GO:0005743(mitochondrial inner membrane);GO:0016021(integral component of membrane);GO:0006810(transport);GO:0055085(transmembrane tra…	04020(Calcium signaling pathway);04217(Necroptosis);04218(Cellular senescence);04218(Cellular senescence)	solute carrier family 25 member 4 [Source:HGNC Symbol;Acc:HGNC:10990]	13.3652	17.9713	13.2639	84.1085	80.0581	104.005	-2.51396	0.000144048	down
MSTRG.12063	CPT2	ENSGALT00000038198;ENSGALT00000081252	GO:0005739(mitochondrion);GO:0005730(nucleolus);GO:0005654(nucleoplasm);GO:0016746(transferase activity, transferring acyl groups);GO:0016740(transferase activity);GO:0016740(transferase activity)	01212(Fatty acid metabolism);00071(Fatty acid degradation);03320(PPAR signaling pathway);03320(PPAR signaling pathway)	carnitine palmitoyltransferase 2 [Source:HGNC Symbol;Acc:HGNC:2330]	13.3493	15.4745	13.915	34.6485	35.1922	29.214	-1.15559	0.000351046	down
MSTRG.17218	ENSGALG00000026757	ENSGALT00000044321;ENSGALT00000052890	GO:0005739(mitochondrion);GO:0005737(cytoplasm);GO:2000121(regulation of removal of superoxide radicals);GO:0051000(positive regulation of nitric-oxide synthase activity);GO:0009165(nucleotide biosynthetic process);GO:0006545(glycine biosynthetic process);GO:0006729(tetrahydrobiopterin biosynthetic process);GO:0050661(NADP binding);GO:0004146(dihydrofolate reductase activity);GO:0055114(oxidation…	00790(Folate biosynthesis);00670(One carbon pool by folate);00670(One carbon pool by folate)		13.3385	15.3933	10.2106	28.5701	20.3893	35.7322	-1.04674	0.0196322	down
MSTRG.4853	WDR86	ENSGALT00000054972	NA	NA	WD repeat domain 86 [Source:HGNC Symbol;Acc:HGNC:28020]	13.32	2.81297	9.80604	0.616369	0.549642	0.501265	2.43126	0.0139016	up
MSTRG.5533	PSMG2	ENSGALT00000022485;ENSGALT00000087098	GO:0043248(proteasome assembly);GO:0000502(proteasome complex);GO:0005829(cytosol);GO:0005634(nucleus);GO:0043066(negative regulation of apoptotic process);GO:0051726(regulation of cell cycle);GO:0007094(mitotic spindle assembly checkpoint);GO:0007094(mitotic spindle assembly checkpoint)	NA	proteasome assembly chaperone 2 [Source:HGNC Symbol;Acc:HGNC:24929]	13.2965	11.014	11.4744	5.40027	4.15118	6.03117	1.06944	0.00221609	up
MSTRG.8913	GCDH	ENSGALT00000083877;ENSGALT00000068270	GO:0005739(mitochondrion);GO:0033539(fatty acid beta-oxidation using acyl-CoA dehydrogenase);GO:0033539(fatty acid beta-oxidation using acyl-CoA dehydrogenase)	NA	glutaryl-CoA dehydrogenase [Source:HGNC Symbol;Acc:HGNC:4189]	13.2562	10.4622	13.0137	37.7236	61.0492	37.9058	-1.78377	0.00195587	down
MSTRG.11716	PTPRC	ENSGALT00000055243;ENSGALT00000085261;ENSGALT00000003428;ENSGALT00000065151;ENSGALT00000078997	GO:0050852(T cell receptor signaling pathway);GO:0004721(phosphoprotein phosphatase activity);GO:0016787(hydrolase activity);GO:0016311(dephosphorylation);GO:0035335(peptidyl-tyrosine dephosphorylation);GO:0006470(protein dephosphorylation);GO:0016791(phosphatase activity);GO:0004725(protein tyrosine phosphatase activity);GO:0016021(integral component of membrane);GO:0016020(membrane);GO:0016020(…	04514(Cell adhesion molecules (CAMs));04514(Cell adhesion molecules (CAMs))	protein tyrosine phosphatase, receptor type C [Source:HGNC Symbol;Acc:HGNC:9666]	13.1878	19.7023	14.7988	1.56126	1.46799	1.49205	2.73417	7.39366e-05	up
MSTRG.2852	ENSGALG00000002553	ENSGALT00000041241	GO:0005886(plasma membrane);GO:0007156(homophilic cell adhesion via plasma membrane adhesion molecules);GO:0007155(cell adhesion);GO:0005509(calcium ion binding);GO:0016021(integral component of membrane);GO:0016020(membrane)	NA		13.1544	7.40552	13.1068	26.8493	38.5714	26.2844	-1.38771	0.0103571	down
MSTRG.7011	MRPL9	ENSGALT00000054074	GO:0005762(mitochondrial large ribosomal subunit);GO:0003723(RNA binding);GO:0005739(mitochondrion)	03010(Ribosome)	mitochondrial ribosomal protein L9 [Source:HGNC Symbol;Acc:HGNC:14277]	13.1144	18.2947	17.2295	32.6493	43.0166	34.2731	-1.13185	0.0034771	down
MSTRG.648	AKR1B1	ENSGALT00000021332	GO:0016491(oxidoreductase activity);GO:0055114(oxidation-reduction process)	00040(Pentose and glucuronate interconversions);00051(Fructose and mannose metabolism);00052(Galactose metabolism);00561(Glycerolipid metabolism);00790(Folate biosynthesis)	aldo-keto reductase family 1, member B10 (aldose reductase) [Source:RefSeq peptide;Acc:NP_001264828]	13.0832	17.6403	16.376	5.39312	6.25099	6.50296	1.23771	0.000912056	up
MSTRG.16735	UNC13B	ENSGALT00000003394	GO:0098793(presynapse);GO:0097470(ribbon synapse);GO:0048786(presynaptic active zone);GO:0043195(terminal bouton);GO:0032009(early phagosome);GO:0031594(neuromuscular junction);GO:0016020(membrane);GO:0005829(cytosol);GO:0005794(Golgi apparatus);GO:1900426(positive regulation of defense response to bacterium);GO:0099525(presynaptic dense core vesicle exocytosis);GO:0090382(phagosome maturation);G…	NA	unc-13 homolog B [Source:HGNC Symbol;Acc:HGNC:12566]	12.9785	5.77335	7.74998	0.200519	0.233559	0.242361	2.93824	0.000660914	up
MSTRG.9111	IL2RG	ENSGALT00000081457;ENSGALT00000040195	GO:0016020(membrane);GO:0019221(cytokine-mediated signaling pathway);GO:0004896(cytokine receptor activity);GO:0016021(integral component of membrane);GO:0016021(integral component of membrane)	04060(Cytokine-cytokine receptor interaction);04144(Endocytosis);04144(Endocytosis)	interleukin 2 receptor, gamma (severe combined immunodeficiency) Isoform 2 precursor [Source:RefSeq peptide;Acc:NP_001290361]	12.9641	19.845	18.877	5.57584	5.36625	2.94272	1.7105	0.00469182	up
MSTRG.17190	MCTP1	ENSGALT00000066223;ENSGALT00000023638	GO:0016021(integral component of membrane);GO:0005509(calcium ion binding);GO:0005783(endoplasmic reticulum);GO:0016020(membrane);GO:0016020(membrane)	NA	multiple C2 and transmembrane domain containing 1 [Source:HGNC Symbol;Acc:HGNC:26183]	12.9068	16.6993	14.5214	5.72895	3.40956	2.39376	1.74854	0.00457091	up
MSTRG.4326	FAM20A	ENSGALT00000054713;ENSGALT00000063533	GO:0001934(positive regulation of protein phosphorylation);GO:0005615(extracellular space);GO:0005783(endoplasmic reticulum);GO:0005794(Golgi apparatus);GO:0070062(extracellular exosome);GO:0031214(biomineral tissue development);GO:0070166(enamel mineralization);GO:0055074(calcium ion homeostasis);GO:0043539(protein serine/threonine kinase activator activity);GO:0044691(tooth eruption);GO:0005623…	NA	FAM20A, golgi associated secretory pathway pseudokinase [Source:HGNC Symbol;Acc:HGNC:23015]	12.8575	10.3109	21.5028	47.9199	60.2106	43.9014	-1.75083	0.00562393	down
MSTRG.6542	ENSGALG00000041161;ENSGALG00000042801	ENSGALT00000054207;ENSGALT00000081277	NA	NA		12.7789	10.1494	20.46	39.2424	51.6579	56.3147	-1.7344	0.00549075	down
MSTRG.4205	ENSGALG00000046130	ENSGALT00000089612	NA	NA		12.7262	26.3961	21.6539	0.889015	1.70654	1.01432	3.23069	0.000665963	up
MSTRG.5377	DUSP22	ENSGALT00000068315	GO:0000122(negative regulation of transcription from RNA polymerase II promoter);GO:0042127(regulation of cell proliferation);GO:0007179(transforming growth factor beta receptor signaling pathway);GO:0004725(protein tyrosine phosphatase activity);GO:0046330(positive regulation of JNK cascade);GO:0002710(negative regulation of T cell mediated immunity);GO:0050860(negative regulation of T cell rece…	NA	dual specificity phosphatase 22 [Source:HGNC Symbol;Acc:HGNC:16077]	12.7195	11.219	12.8307	33.9751	26.2678	26.6848	-1.1698	0.000838996	down
MSTRG.11338	ENSGALG00000036145;FTCD	ENSGALT00000049365;ENSGALT00000009894	GO:0070062(extracellular exosome);GO:0030868(smooth endoplasmic reticulum membrane);GO:0005829(cytosol);GO:0005794(Golgi apparatus);GO:0000139(Golgi membrane);GO:0008017(microtubule binding);GO:0005542(folic acid binding);GO:0044237(cellular metabolic process);GO:0016740(transferase activity);GO:0008152(metabolic process);GO:0003824(catalytic activity)	00340(Histidine metabolism);00670(One carbon pool by folate)	formimidoyltransferase cyclodeaminase [Source:HGNC Symbol;Acc:HGNC:3974]	12.6673	13.202	21.1654	33.2744	39.8148	42.4846	-1.27386	0.00664205	down
MSTRG.12443	EIF5A2	ENSGALT00000039360;ENSGALT00000084378;ENSGALT00000089477	GO:0043231(intracellular membrane-bounded organelle);GO:0045905(positive regulation of translational termination);GO:0045901(positive regulation of translational elongation);GO:0008284(positive regulation of cell proliferation);GO:0006452(translational frameshifting);GO:0043022(ribosome binding);GO:0006414(translational elongation);GO:0003746(translation elongation factor activity);GO:0005643(nuc…	NA	eukaryotic translation initiation factor 5A2 [Source:HGNC Symbol;Acc:HGNC:3301]	12.566	12.6798	14.3048	57.7604	30.5834	50.2916	-1.6889	0.00368767	down
MSTRG.4423	FADS6	ENSGALT00000059705	NA	NA	fatty acid desaturase 6 [Source:HGNC Symbol;Acc:HGNC:30459]	12.5504	10.2039	15.7763	30.1651	34.0573	23.3793	-1.12885	0.00779417	down
MSTRG.4540	PHKG1	ENSGALT00000003916;ENSGALT00000088661;ENSGALT00000056831	GO:0005964(phosphorylase kinase complex);GO:0004689(phosphorylase kinase activity);GO:0005977(glycogen metabolic process);GO:0005978(glycogen biosynthetic process);GO:0005516(calmodulin binding);GO:0035556(intracellular signal transduction);GO:0018107(peptidyl-threonine phosphorylation);GO:0018105(peptidyl-serine phosphorylation);GO:0006468(protein phosphorylation);GO:0005524(ATP binding);GO:0004…	04020(Calcium signaling pathway);04910(Insulin signaling pathway);04910(Insulin signaling pathway)	phosphorylase kinase catalytic subunit gamma 1 [Source:HGNC Symbol;Acc:HGNC:8930]	12.5369	14.3736	11.9937	43.4794	35.6788	42.8093	-1.57472	0.000166887	down
MSTRG.6858	ZPR1;BUD13;APOA5	ENSGALT00000054223;ENSGALT00000061633;ENSGALT00000040723;ENSGALT00000076174;ENSGALT00000089955;ENSGALT00000023211;ENSGALT00000023212	GO:0015030(Cajal body);GO:0043204(perikaryon);GO:0043025(neuronal cell body);GO:0005634(nucleus);GO:0000226(microtubule cytoskeleton organization);GO:0030426(growth cone);GO:0030424(axon);GO:0005654(nucleoplasm);GO:0071364(cellular response to epidermal growth factor stimulus);GO:0010628(positive regulation of gene expression);GO:0005730(nucleolus);GO:0005737(cytoplasm);GO:0032797(SMN complex);GO…	03320(PPAR signaling pathway)	ZPR1 zinc finger [Source:HGNC Symbol;Acc:HGNC:13051];BUD13 homolog [Source:RefSeq peptide;Acc:NP_001034408];apolipoprotein A5 [Source:HGNC Symbol;Acc:HGNC:17288]	12.5164	8.2757	13.1957	33.0173	53.2131	41.1158	-1.81586	0.0027088	down
MSTRG.1219	ENSGALG00000016430	ENSGALT00000075508;ENSGALT00000026507	GO:0006086(acetyl-CoA biosynthetic process from pyruvate);GO:0004739(pyruvate dehydrogenase (acetyl-transferring) activity);GO:0043231(intracellular membrane-bounded organelle);GO:0016624(oxidoreductase activity, acting on the aldehyde or oxo group of donors, disulfide as acceptor);GO:0005739(mitochondrion);GO:0055114(oxidation-reduction process);GO:0016491(oxidoreductase activity);GO:0008152(met…	01200(Carbon metabolism);00010(Glycolysis / Gluconeogenesis);00020(Citrate cycle (TCA cycle));00620(Pyruvate metabolism);00620(Pyruvate metabolism)		12.5027	12.0008	9.77603	43.3932	45.8256	41.4409	-1.84781	7.00764e-05	down
MSTRG.18	LMF2	ENSGALT00000080406	GO:0016020(membrane)	NA	lipase maturation factor 2 [Source:HGNC Symbol;Acc:HGNC:25096]	12.4162	12.7649	15.6263	37.4909	54.8139	32.9532	-1.52342	0.00298289	down
MSTRG.5411	ANKH	ENSGALT00000021148	GO:0016021(integral component of membrane);GO:0005887(integral component of plasma membrane);GO:0035435(phosphate ion transmembrane transport);GO:0005886(plasma membrane);GO:0030505(inorganic diphosphate transport);GO:0030500(regulation of bone mineralization);GO:0030504(inorganic diphosphate transmembrane transporter activity);GO:0015114(phosphate ion transmembrane transporter activity);GO:00053…	NA	ANKH inorganic pyrophosphate transport regulator [Source:HGNC Symbol;Acc:HGNC:15492]	12.4063	11.1741	12.6267	31.3738	30.9263	33.2474	-1.3308	2.35586e-05	down
MSTRG.10968	kcnma1	ENSGALT00000040502;ENSGALT00000044048;ENSGALT00000085233;ENSGALT00000088154;ENSGALT00000089283;ENSGALT00000086023;ENSGALT00000007982	GO:0034765(regulation of ion transmembrane transport);GO:0008076(voltage-gated potassium channel complex);GO:0005515(protein binding);GO:0005249(voltage-gated potassium channel activity);GO:0005244(voltage-gated ion channel activity);GO:0071805(potassium ion transmembrane transport);GO:0006813(potassium ion transport);GO:0006811(ion transport);GO:0060072(large conductance calcium-activated potass…	04270(Vascular smooth muscle contraction);04270(Vascular smooth muscle contraction)	Calcium-activated potassium channel subunit alpha-1 [Source:UniProtKB/Swiss-Prot;Acc:Q8AYS8]	12.3464	10.0863	7.91821	2.81142	2.41402	1.40555	1.79922	0.00233408	up
MSTRG.2241	AARS	ENSGALT00000003047;ENSGALT00000088427	GO:0070062(extracellular exosome);GO:0016020(membrane);GO:0005829(cytosol);GO:0050905(neuromuscular process);GO:0050885(neuromuscular process controlling balance);GO:0043524(negative regulation of neuron apoptotic process);GO:0021680(cerebellar Purkinje cell layer development);GO:0006419(alanyl-tRNA aminoacylation);GO:0006400(tRNA modification);GO:0016597(amino acid binding);GO:0004813(alanine-tR…	00970(Aminoacyl-tRNA biosynthesis);00970(Aminoacyl-tRNA biosynthesis)	alanyl-tRNA synthetase, cytoplasmic [Source:RefSeq peptide;Acc:NP_001005836]	12.3303	12.8776	23.0808	52.1039	72.7102	69.2023	-1.98228	0.00315202	down
MSTRG.9849	SLC2A9	ENSGALT00000032056	GO:0005886(plasma membrane);GO:1904659(glucose transmembrane transport);GO:1903825(organic acid transmembrane transport);GO:0046415(urate metabolic process);GO:0015758(glucose transport);GO:0015143(urate transmembrane transporter activity);GO:0005355(glucose transmembrane transporter activity);GO:0015711(organic anion transport);GO:0022857(transmembrane transporter activity);GO:0006810(transport)…	NA	solute carrier family 2 member 9 [Source:HGNC Symbol;Acc:HGNC:13446]	12.3116	9.09023	12.1409	58.5544	23.1015	64.5154	-1.91182	0.0161108	down
MSTRG.60	PFKFB3	ENSGALT00000075327;ENSGALT00000049952;ENSGALT00000068310;ENSGALT00000058431;ENSGALT00000083042;ENSGALT00000080464	GO:0005654(nucleoplasm);GO:0005654(nucleoplasm)	00051(Fructose and mannose metabolism);00051(Fructose and mannose metabolism)	6-phosphofructo-2-kinase/fructose-2,6-biphosphatase 3 [Source:HGNC Symbol;Acc:HGNC:8874]	12.2896	8.442	13.1282	2.06278	2.05992	1.40711	2.09873	0.000613573	up
MSTRG.9812	RBPJ	ENSGALT00000067531;ENSGALT00000023206	GO:0008134(transcription factor binding);GO:0005634(nucleus);GO:0043565(sequence-specific DNA binding);GO:0045892(negative regulation of transcription, DNA-templated);GO:0045944(positive regulation of transcription from RNA polymerase II promoter);GO:0005730(nucleolus);GO:0006357(regulation of transcription from RNA polymerase II promoter);GO:0005737(cytoplasm);GO:0005654(nucleoplasm);GO:0003677(…	NA	recombination signal binding protein for immunoglobulin kappa J region [Source:HGNC Symbol;Acc:HGNC:5724]	12.1779	3.99213	24.9411	0.451759	0.371374	0.311234	3.11751	0.0107405	up
MSTRG.10557	DLST	ENSGALT00000067610;ENSGALT00000052534;ENSGALT00000037743	GO:0043209(myelin sheath);GO:0005634(nucleus);GO:0016020(membrane);GO:0070062(extracellular exosome);GO:0005739(mitochondrion);GO:0045252(oxoglutarate dehydrogenase complex);GO:0004149(dihydrolipoyllysine-residue succinyltransferase activity);GO:0006099(tricarboxylic acid cycle);GO:0016746(transferase activity, transferring acyl groups);GO:0008152(metabolic process);GO:0008152(metabolic process)	01200(Carbon metabolism);00020(Citrate cycle (TCA cycle));00310(Lysine degradation);00310(Lysine degradation)	dihydrolipoyllysine-residue succinyltransferase component of 2-oxoglutarate dehydrogenase complex, mitochondrial [Source:RefSeq peptide;Acc:NP_001012919]	11.9723	16.673	17.0577	35.9356	35.4002	32.9059	-1.15363	0.00190635	down
MSTRG.2589	AMT;ENSGALG00000036089	ENSGALT00000045000;ENSGALT00000050577	GO:0006546(glycine catabolic process);GO:0032259(methylation);GO:0008483(transaminase activity);GO:0005739(mitochondrion);GO:0016740(transferase activity);GO:0004047(aminomethyltransferase activity);GO:0019464(glycine decarboxylation via glycine cleavage system);GO:0005654(nucleoplasm)	01200(Carbon metabolism);00630(Glyoxylate and dicarboxylate metabolism);00260(Glycine, serine and threonine metabolism);00670(One carbon pool by folate)	aminomethyltransferase, mitochondrial precursor [Source:RefSeq peptide;Acc:NP_990119]	11.9245	16.1231	19.2782	56.1984	76.9262	57.1517	-1.95064	0.0012183	down
MSTRG.11441	NBEAL1	ENSGALT00000055133;ENSGALT00000014289;ENSGALT00000056691;ENSGALT00000080341;ENSGALT00000076560	NA	NA	neurobeachin like 1 [Source:HGNC Symbol;Acc:HGNC:20681]	11.9209	10.455	8.09106	4.14864	3.52621	3.13352	1.26804	0.00192182	up
MSTRG.5649	LYN	ENSGALT00000059152	GO:0030889(negative regulation of B cell proliferation);GO:0090330(regulation of platelet aggregation);GO:0006935(chemotaxis);GO:0043304(regulation of mast cell degranulation);GO:0007417(central nervous system development);GO:0004715(non-membrane spanning protein tyrosine kinase activity);GO:0031234(extrinsic component of cytoplasmic side of plasma membrane);GO:0038083(peptidyl-tyrosine autophosp…	NA	LYN proto-oncogene, Src family tyrosine kinase [Source:HGNC Symbol;Acc:HGNC:6735]	11.8736	16.4251	15.1921	6.78597	3.50697	4.44536	1.4162	0.00599313	up
MSTRG.9833	LAP3	ENSGALT00000028108;ENSGALT00000087076;ENSGALT00000058274	GO:0070062(extracellular exosome);GO:0030496(midbody);GO:0005925(focal adhesion);GO:0005829(cytosol);GO:0005739(mitochondrion);GO:0005654(nucleoplasm);GO:0005634(nucleus);GO:0019538(protein metabolic process);GO:0008233(peptidase activity);GO:0008235(metalloexopeptidase activity);GO:0004177(aminopeptidase activity);GO:0030145(manganese ion binding);GO:0006508(proteolysis);GO:0005622(intracellular…	00330(Arginine and proline metabolism);00480(Glutathione metabolism);00480(Glutathione metabolism)	cytosol aminopeptidase [Source:RefSeq peptide;Acc:NP_001026507]	11.854	12.6781	14.6613	25.0085	27.1592	34.0137	-1.07307	0.00219538	down
MSTRG.5991	EIF2B	ENSGALT00000067846	GO:0006413(translational initiation);GO:0003743(translation initiation factor activity);GO:0003723(RNA binding);GO:0002176(male germ cell proliferation);GO:0008584(male gonad development);GO:0005737(cytoplasm);GO:0005850(eukaryotic translation initiation factor 2 complex)	03013(RNA transport)	eukaryotic translation initiation factor 2 subunit beta [Source:HGNC Symbol;Acc:HGNC:3266]	11.8049	14.288	13.847	36.3667	23.9771	36.6182	-1.19818	0.00472773	down
MSTRG.1637	FDX1	ENSGALT00000044173	GO:0051537(2 iron, 2 sulfur cluster binding);GO:0009055(electron carrier activity);GO:0051536(iron-sulfur cluster binding);GO:0008203(cholesterol metabolic process);GO:0042446(hormone biosynthetic process);GO:0071320(cellular response to cAMP);GO:1904322(cellular response to forskolin);GO:0005739(mitochondrion);GO:0022900(electron transport chain)	NA	ferredoxin 1 [Source:HGNC Symbol;Acc:HGNC:3638]	11.6972	3.45643	4.8783	37.8807	37.8142	41.8909	-2.53479	0.00506269	down
MSTRG.525	RAC2	ENSGALT00000037796	GO:0070062(extracellular exosome);GO:0030027(lamellipodium);GO:0016020(membrane);GO:0005925(focal adhesion);GO:0005884(actin filament);GO:0005829(cytosol);GO:0005737(cytoplasm);GO:0005635(nuclear envelope);GO:1903955(positive regulation of protein targeting to mitochondrion);GO:1902622(regulation of neutrophil migration);GO:0090023(positive regulation of neutrophil chemotaxis);GO:0071593(lymphocy…	04010(MAPK signaling pathway);04310(Wnt signaling pathway);04370(VEGF signaling pathway);04510(Focal adhesion);04520(Adherens junction);04810(Regulation of actin cytoskeleton)	Rac family small GTPase 2 [Source:HGNC Symbol;Acc:HGNC:9802]	11.6581	23.2566	16.217	4.23015	4.77117	3.25661	1.78754	0.00399732	up
MSTRG.10333	NDUFS3	ENSGALT00000080980;ENSGALT00000013121;ENSGALT00000087527	GO:0005747(mitochondrial respiratory chain complex I);GO:0043209(myelin sheath);GO:0031966(mitochondrial membrane);GO:0030308(negative regulation of cell growth);GO:0003954(NADH dehydrogenase activity);GO:0005739(mitochondrion);GO:0005743(mitochondrial inner membrane);GO:0016604(nuclear body);GO:0021762(substantia nigra development);GO:0072593(reactive oxygen species metabolic process);GO:2001243…	00190(Oxidative phosphorylation);00190(Oxidative phosphorylation)	NADH:ubiquinone oxidoreductase core subunit S3 [Source:HGNC Symbol;Acc:HGNC:7710]	11.6495	15.1477	16.5994	55.3382	41.3139	50.629	-1.69916	0.000828048	down
MSTRG.3414	NDUFB6	ENSGALT00000003162	GO:0031966(mitochondrial membrane);GO:0005747(mitochondrial respiratory chain complex I);GO:0005739(mitochondrion);GO:0005654(nucleoplasm);GO:0042775(mitochondrial ATP synthesis coupled electron transport);GO:0032981(mitochondrial respiratory chain complex I assembly)	00190(Oxidative phosphorylation)	NADH:ubiquinone oxidoreductase subunit B6 [Source:HGNC Symbol;Acc:HGNC:7701]	11.6321	17.1952	19.2926	40.441	36.3344	75.0581	-1.55235	0.0151748	down
MSTRG.688	INTS13	ENSGALT00000022801;ENSGALT00000082685	GO:0005634(nucleus);GO:0005737(cytoplasm);GO:0007052(mitotic spindle organization);GO:0007346(regulation of mitotic cell cycle);GO:0051642(centrosome localization);GO:0090435(protein localization to nuclear envelope);GO:0090435(protein localization to nuclear envelope)	NA	integrator complex subunit 13 [Source:HGNC Symbol;Acc:HGNC:20174]	11.6271	9.05276	10.0857	24.771	18.6041	23.5185	-1.04599	0.00247004	down
MSTRG.2176	PLA2G15	ENSGALT00000069079	GO:0006650(glycerophospholipid metabolic process);GO:0005615(extracellular space);GO:0005654(nucleoplasm);GO:0070062(extracellular exosome);GO:0043231(intracellular membrane-bounded organelle);GO:0005739(mitochondrion);GO:0006672(ceramide metabolic process);GO:0008374(O-acyltransferase activity);GO:0047499(calcium-independent phospholipase A2 activity);GO:0034638(phosphatidylcholine catabolic pro…	NA	phospholipase A2 group XV [Source:HGNC Symbol;Acc:HGNC:17163]	11.6144	14.0576	13.8858	5.84892	5.2318	4.35172	1.20992	0.0007981	up
MSTRG.12226	PFKL	ENSGALT00000041182;ENSGALT00000082722	GO:0070062(extracellular exosome);GO:0016020(membrane);GO:0005829(cytosol);GO:0005945(6-phosphofructokinase complex);GO:0061615(glycolytic process through fructose-6-phosphate);GO:0051259(protein oligomerization);GO:0046676(negative regulation of insulin secretion);GO:0030388(fructose 1,6-bisphosphate metabolic process);GO:0009749(response to glucose);GO:0006096(glycolytic process);GO:0006002(fru…	01200(Carbon metabolism);01230(Biosynthesis of amino acids);00010(Glycolysis / Gluconeogenesis);00030(Pentose phosphate pathway);00051(Fructose and mannose metabolism);00052(Galactose metabolism);03018(RNA degradation);03018(RNA degradation)	phosphofructokinase, liver type [Source:HGNC Symbol;Acc:HGNC:8876]	11.6137	7.82896	9.87714	29.1531	43.6615	22.8643	-1.57653	0.0065108	down
MSTRG.6946	ENSGALG00000032847	ENSGALT00000061046	NA	NA		11.5474	18.1917	18.0095	49.8921	66.4223	48.2345	-1.73525	0.00219889	down
MSTRG.3388	DNAJA3	ENSGALT00000073893;ENSGALT00000012696	GO:0005634(nucleus);GO:0008285(negative regulation of cell proliferation);GO:0031594(neuromuscular junction);GO:0005759(mitochondrial matrix);GO:0005884(actin filament);GO:0045211(postsynaptic membrane);GO:0000122(negative regulation of transcription from RNA polymerase II promoter);GO:0043231(intracellular membrane-bounded organelle);GO:0005739(mitochondrion);GO:0005829(cytosol);GO:0007264(small…	NA	DnaJ heat shock protein family (Hsp40) member A3 [Source:HGNC Symbol;Acc:HGNC:11808]	11.5134	12.6167	14.9478	30.9481	29.5461	30.8626	-1.17212	0.000361933	down
MSTRG.1401	ENSGALG00000016872	ENSGALT00000054530;ENSGALT00000088398;ENSGALT00000027260	GO:0005739(mitochondrion);GO:0004658(propionyl-CoA carboxylase activity);GO:0004075(biotin carboxylase activity);GO:0016874(ligase activity);GO:0046872(metal ion binding);GO:0003824(catalytic activity);GO:0005524(ATP binding);GO:0000166(nucleotide binding);GO:0000166(nucleotide binding)	01200(Carbon metabolism);00630(Glyoxylate and dicarboxylate metabolism);00640(Propanoate metabolism);00280(Valine, leucine and isoleucine degradation);00280(Valine, leucine and isoleucine degradation)		11.4217	7.46184	8.88204	24.4132	22.8081	25.2868	-1.3122	0.00139268	down
MSTRG.16733	ENSGALG00000002064	ENSGALT00000003212;ENSGALT00000086971	GO:0016020(membrane);GO:0016020(membrane)	NA		11.4179	13.103	12.3159	28.3029	26.8258	28.2446	-1.11802	4.39329e-05	down
MSTRG.10864	ANXA11	ENSGALT00000064801	GO:0045335(phagocytic vesicle);GO:0005819(spindle);GO:0005635(nuclear envelope);GO:0044548(S100 protein binding);GO:0005654(nucleoplasm);GO:0030496(midbody);GO:0003723(RNA binding);GO:0005737(cytoplasm);GO:0016020(membrane);GO:0048306(calcium-dependent protein binding);GO:0005829(cytosol);GO:0070062(extracellular exosome);GO:0005509(calcium ion binding);GO:0006909(phagocytosis);GO:0051592(respons…	NA	annexin A11 [Source:HGNC Symbol;Acc:HGNC:535]	11.3565	11.9817	17.513	4.70957	4.15579	6.66228	1.23957	0.00784841	up
MSTRG.1196	ENSGALG00000016285	ENSGALT00000026256;ENSGALT00000073916;ENSGALT00000061288	GO:0006641(triglyceride metabolic process);GO:0046167(glycerol-3-phosphate biosynthetic process);GO:0006071(glycerol metabolic process);GO:0004370(glycerol kinase activity);GO:0006072(glycerol-3-phosphate metabolic process);GO:0016773(phosphotransferase activity, alcohol group as acceptor);GO:0005975(carbohydrate metabolic process);GO:0005739(mitochondrion);GO:0016740(transferase activity);GO:001…	00561(Glycerolipid metabolism);03320(PPAR signaling pathway);03320(PPAR signaling pathway)		11.3565	10.2029	15.575	24.395	25.3562	28.2318	-1.03069	0.00463532	down
MSTRG.4910	BAMBI	ENSGALT00000056719	GO:0005737(cytoplasm);GO:0005886(plasma membrane);GO:0090263(positive regulation of canonical Wnt signaling pathway);GO:0045893(positive regulation of transcription, DNA-templated);GO:0035413(positive regulation of catenin import into nucleus);GO:0032092(positive regulation of protein binding);GO:0030512(negative regulation of transforming growth factor beta receptor signaling pathway);GO:0016477…	04310(Wnt signaling pathway);04350(TGF-beta signaling pathway)	BMP and activin membrane bound inhibitor [Source:HGNC Symbol;Acc:HGNC:30251]	11.3341	12.8406	15.747	46.1418	36.6199	55.8722	-1.71359	0.00134484	down
MSTRG.6879	ENSGALG00000007418	ENSGALT00000011998	GO:0007166(cell surface receptor signaling pathway);GO:0004888(transmembrane signaling receptor activity);GO:0016021(integral component of membrane);GO:0016020(membrane)	NA		11.3234	30.7157	14.3603	0.927312	1.31218	1.62817	3.00056	0.00225592	up
MSTRG.9977	ENSGALG00000036530	ENSGALT00000066147;ENSGALT00000074945	NA	NA		11.3006	12.9619	15.1874	28.1029	33.1226	27.8327	-1.1215	0.00128186	down
MSTRG.8629	COX7A2	ENSGALT00000031654;ENSGALT00000086839	GO:0005746(mitochondrial respiratory chain);GO:0004129(cytochrome-c oxidase activity);GO:0009055(electron carrier activity);GO:1902600(hydrogen ion transmembrane transport);GO:0016021(integral component of membrane);GO:0016020(membrane);GO:0022900(electron transport chain);GO:0005739(mitochondrion);GO:0005743(mitochondrial inner membrane);GO:0005743(mitochondrial inner membrane)	00190(Oxidative phosphorylation);04260(Cardiac muscle contraction);04260(Cardiac muscle contraction)	cytochrome c oxidase subunit 7A2 [Source:HGNC Symbol;Acc:HGNC:2288]	11.1781	27.7423	16.97	52.8302	35.7051	56.7702	-1.39389	0.0276653	down
MSTRG.8431	IL20RA	ENSGALT00000022493	GO:2001244(positive regulation of intrinsic apoptotic signaling pathway);GO:0045124(regulation of bone resorption);GO:0019221(cytokine-mediated signaling pathway);GO:0042015(interleukin-20 binding);GO:0004896(cytokine receptor activity);GO:0016021(integral component of membrane);GO:0005886(plasma membrane);GO:0016020(membrane)	04060(Cytokine-cytokine receptor interaction)	interleukin 20 receptor subunit alpha [Source:HGNC Symbol;Acc:HGNC:6003]	11.1017	12.5976	4.05928	28.2016	23.5753	20.0413	-1.39364	0.0414214	down
MSTRG.4389	HGS;MRPL12	ENSGALT00000011691;ENSGALT00000085504;ENSGALT00000089889	GO:0070062(extracellular exosome);GO:0043231(intracellular membrane-bounded organelle);GO:0005829(cytosol);GO:0005769(early endosome);GO:0005768(endosome);GO:0005764(lysosome);GO:1903543(positive regulation of exosomal secretion);GO:0072657(protein localization to membrane);GO:0046426(negative regulation of JAK-STAT cascade);GO:0043405(regulation of MAP kinase activity);GO:0010628(positive regula…	04144(Endocytosis);04145(Phagosome);03010(Ribosome);03010(Ribosome)	hepatocyte growth factor-regulated tyrosine kinase substrate [Source:HGNC Symbol;Acc:HGNC:4897];mitochondrial ribosomal protein L12 [Source:HGNC Symbol;Acc:HGNC:10378]	11.0942	15.417	15.6475	29.3137	30.9154	28.2768	-1.03306	0.00261456	down
MSTRG.9055	AIFM1	ENSGALT00000006376;ENSGALT00000083212;ENSGALT00000061119;ENSGALT00000086192	GO:0005829(cytosol);GO:0005758(mitochondrial intermembrane space);GO:0005739(mitochondrion);GO:0005737(cytoplasm);GO:0005634(nucleus);GO:1902510(regulation of apoptotic DNA fragmentation);GO:0070059(intrinsic apoptotic signaling pathway in response to endoplasmic reticulum stress);GO:0051402(neuron apoptotic process);GO:0010942(positive regulation of cell death);GO:0006919(activation of cysteine-…	04210(Apoptosis);04217(Necroptosis);04217(Necroptosis)	apoptosis-inducing factor 1, mitochondrial [Source:RefSeq peptide;Acc:NP_001007491]	11.0867	13.7019	16.6282	39.2664	37.6354	44.7767	-1.50227	0.00098122	down
MSTRG.16954	RCL1	ENSGALT00000024230	GO:0000479(endonucleolytic cleavage of tricistronic rRNA transcript (SSU-rRNA, 5.8S rRNA, LSU-rRNA));GO:0042254(ribosome biogenesis);GO:0005730(nucleolus);GO:0000480(endonucleolytic cleavage in 5'-ETS of tricistronic rRNA transcript (SSU-rRNA, 5.8S rRNA, LSU-rRNA));GO:0000447(endonucleolytic cleavage in ITS1 to separate SSU-rRNA from 5.8S rRNA and LSU-rRNA from tricistronic rRNA transcript (SSU-r…	03008(Ribosome biogenesis in eukaryotes)	RNA terminal phosphate cyclase like 1 [Source:HGNC Symbol;Acc:HGNC:17687]	11.0862	11.8808	15.0767	25.0849	23.0628	50.4998	-1.23034	0.0291904	down
MSTRG.4831	GARS	ENSGALT00000084555;ENSGALT00000086968	GO:0070062(extracellular exosome);GO:0030424(axon);GO:0005829(cytosol);GO:0030141(secretory granule);GO:0005739(mitochondrion);GO:0015966(diadenosine tetraphosphate biosynthetic process);GO:0006426(glycyl-tRNA aminoacylation);GO:0046983(protein dimerization activity);GO:0004820(glycine-tRNA ligase activity);GO:0004081(bis(5'-nucleosyl)-tetraphosphatase (asymmetrical) activity);GO:0006418(tRNA ami…	00970(Aminoacyl-tRNA biosynthesis);00970(Aminoacyl-tRNA biosynthesis)	glycyl-tRNA synthetase [Source:HGNC Symbol;Acc:HGNC:4162]	11.0488	10.8023	14.7882	30.3926	30.9671	32.0895	-1.29761	0.000700291	down
MSTRG.5492	ENSGALG00000013575	ENSGALT00000022096	GO:0016021(integral component of membrane)	NA		11.0381	36.3752	39.5224	3.21902	1.393	1.34366	3.19657	0.00710538	up
MSTRG.17297	ENSGALG00000002529	ENSGALT00000054528;ENSGALT00000003983	GO:0016874(ligase activity);GO:0016874(ligase activity)	00280(Valine, leucine and isoleucine degradation);00280(Valine, leucine and isoleucine degradation)		10.9259	13.9933	20.9881	37.2642	28.8831	47.4428	-1.27216	0.0176432	down
MSTRG.6392	ENSGALG00000007382	ENSGALT00000011937	GO:0009972(cytidine deamination);GO:0004126(cytidine deaminase activity);GO:0008270(zinc ion binding);GO:0005829(cytosol);GO:0016787(hydrolase activity);GO:0046872(metal ion binding);GO:0003824(catalytic activity)	00240(Pyrimidine metabolism);00983(Drug metabolism - other enzymes)		10.793	14.7323	17.7409	3.37126	6.6792	6.60947	1.25561	0.0193992	up
MSTRG.8319	ENSGALG00000011426	ENSGALT00000037674	GO:0033897(ribonuclease T2 activity);GO:0090502(RNA phosphodiester bond hydrolysis, endonucleolytic);GO:0003723(RNA binding)	NA		10.7877	13.31	12.4933	4.60689	2.07545	4.54059	1.52477	0.00688017	up
MSTRG.11764	ENSGALG00000003022	ENSGALT00000076175;ENSGALT00000004777	GO:0050660(flavin adenine dinucleotide binding);GO:0004499(N,N-dimethylaniline monooxygenase activity);GO:0004497(monooxygenase activity);GO:0050661(NADP binding);GO:0055114(oxidation-reduction process);GO:0016491(oxidoreductase activity);GO:0016491(oxidoreductase activity)	00982(Drug metabolism - cytochrome P450);00982(Drug metabolism - cytochrome P450)		10.7053	17.4163	16.0695	29.5294	46.6339	65.2395	-1.5701	0.0146925	down
MSTRG.6560	ENSGALG00000041611	ENSGALT00000068202;ENSGALT00000059177	NA	NA		10.6865	4.37362	2.35975	0.171347	1.54058	0.892111	1.74257	0.0476656	up
MSTRG.1827	SLCO2B1	ENSGALT00000027961	GO:0043252(sodium-independent organic anion transport);GO:0015347(sodium-independent organic anion transmembrane transporter activity);GO:0015721(bile acid and bile salt transport);GO:0006811(ion transport);GO:0006810(transport);GO:0005887(integral component of plasma membrane);GO:0005886(plasma membrane);GO:0005215(transporter activity);GO:0055085(transmembrane transport);GO:0016021(integral com…	NA	solute carrier organic anion transporter family member 2B1 [Source:HGNC Symbol;Acc:HGNC:10962]	10.6018	13.6207	23.3092	31.9286	41.9999	38.3493	-1.25205	0.0201456	down
MSTRG.12386	PSMD2	ENSGALT00000010167	GO:0008540(proteasome regulatory particle, base subcomplex);GO:0004175(endopeptidase activity);GO:0070062(extracellular exosome);GO:0022624(proteasome accessory complex);GO:0016020(membrane);GO:0005838(proteasome regulatory particle);GO:0000502(proteasome complex);GO:0042176(regulation of protein catabolic process);GO:0043161(proteasome-mediated ubiquitin-dependent protein catabolic process);GO:0…	03050(Proteasome)	proteasome 26S subunit, non-ATPase 2 [Source:HGNC Symbol;Acc:HGNC:9559]	10.514	11.199	9.84285	33.1952	38.4791	26.1166	-1.52905	0.000759779	down
MSTRG.6546	OGDH	ENSGALT00000029510;ENSGALT00000071498	GO:0005739(mitochondrion);GO:0061034(olfactory bulb mitral cell layer development);GO:0022028(tangential migration from the subventricular zone to the olfactory bulb);GO:0021860(pyramidal neuron development);GO:0021794(thalamus development);GO:0021766(hippocampus development);GO:0021756(striatum development);GO:0021695(cerebellar cortex development);GO:0034602(oxoglutarate dehydrogenase (NAD+) ac…	01200(Carbon metabolism);00020(Citrate cycle (TCA cycle));00310(Lysine degradation);00380(Tryptophan metabolism);00380(Tryptophan metabolism)	oxoglutarate dehydrogenase [Source:HGNC Symbol;Acc:HGNC:8124]	10.5062	15.3998	20.5462	48.1359	55.098	41.1868	-1.61267	0.0049725	down
MSTRG.9344	ENSGALG00000038140;ENSGALG00000009639	ENSGALT00000047102;ENSGALT00000015699	GO:0003676(nucleic acid binding);GO:0005524(ATP binding)	NA		10.506	13.6783	15.71	0.231804	0.213941	0.2754	3.51038	2.50368e-05	up
MSTRG.8664	ELOVL5	ENSGALT00000026321;ENSGALT00000086682	GO:0097447(dendritic tree);GO:0043025(neuronal cell body);GO:0016020(membrane);GO:0030425(dendrite);GO:0005783(endoplasmic reticulum);GO:0042761(very long-chain fatty acid biosynthetic process);GO:0034626(fatty acid elongation, polyunsaturated fatty acid);GO:0034625(fatty acid elongation, monounsaturated fatty acid);GO:0009922(fatty acid elongase activity);GO:0035338(long-chain fatty-acyl-CoA bio…	01212(Fatty acid metabolism);00062(Fatty acid elongation);01040(Biosynthesis of unsaturated fatty acids);01040(Biosynthesis of unsaturated fatty acids)	ELOVL fatty acid elongase 5 [Source:HGNC Symbol;Acc:HGNC:21308]	10.4596	20.1662	14.7617	40.0733	27.9972	72.6688	-1.50681	0.0323613	down
MSTRG.8744	SDC1	ENSGALT00000026589	GO:0070062(extracellular exosome);GO:0009986(cell surface);GO:0009897(external side of plasma membrane);GO:1903553(positive regulation of extracellular exosome assembly);GO:1903543(positive regulation of exosomal secretion);GO:0060070(canonical Wnt signaling pathway);GO:0055002(striated muscle cell development);GO:0048627(myoblast development);GO:0008022(protein C-terminus binding);GO:0042060(wou…	04512(ECM-receptor interaction);04514(Cell adhesion molecules (CAMs))	syndecan 1 [Source:HGNC Symbol;Acc:HGNC:10658]	10.4501	9.11567	15.1801	23.5147	27.6628	20.822	-1.01081	0.0121972	down
MSTRG.120	PMPCB	ENSGALT00000047461;ENSGALT00000089059;ENSGALT00000013473	GO:0005743(mitochondrial inner membrane);GO:0005739(mitochondrion);GO:0005750(mitochondrial respiratory chain complex III);GO:0006122(mitochondrial electron transport, ubiquinol to cytochrome c);GO:0004222(metalloendopeptidase activity);GO:0016485(protein processing);GO:0009060(aerobic respiration);GO:0008270(zinc ion binding);GO:0006508(proteolysis);GO:0046872(metal ion binding);GO:0003824(catal…	NA	peptidase, mitochondrial processing beta subunit [Source:HGNC Symbol;Acc:HGNC:9119]	10.4395	11.4693	12.9084	24.5159	22.884	30.3677	-1.08946	0.00162775	down
MSTRG.412	ENSGALG00000035244	ENSGALT00000056622	NA	NA		10.4071	12.6031	6.1569	46.331	54.3331	58.8212	-2.3801	0.00126077	down
MSTRG.5532	PTPN2	ENSGALT00000022489	GO:0005886(plasma membrane);GO:0005829(cytosol);GO:0005793(endoplasmic reticulum-Golgi intermediate compartment);GO:0005783(endoplasmic reticulum);GO:0005654(nucleoplasm);GO:0005634(nucleus);GO:2000587(negative regulation of platelet-derived growth factor receptor-beta signaling pathway);GO:1903899(positive regulation of PERK-mediated unfolded protein response);GO:1902237(positive regulation of e…	NA	protein tyrosine phosphatase, non-receptor type 2 [Source:HGNC Symbol;Acc:HGNC:9650]	10.2464	4.75223	8.05548	1.79554	1.146	1.5304	1.75672	0.00455747	up
MSTRG.2495	CDH1	ENSGALT00000072602;ENSGALT00000000857	GO:0007155(cell adhesion);GO:0005886(plasma membrane);GO:0007156(homophilic cell adhesion via plasma membrane adhesion molecules);GO:0005509(calcium ion binding);GO:0016021(integral component of membrane);GO:0016020(membrane);GO:0008013(beta-catenin binding);GO:0030506(ankyrin binding);GO:0032794(GTPase activating protein binding);GO:0045295(gamma-catenin binding);GO:0045296(cadherin binding);GO:…	04371(Apelin signaling pathway);04514(Cell adhesion molecules (CAMs));04520(Adherens junction);04520(Adherens junction)	cadherin 1 [Source:HGNC Symbol;Acc:HGNC:1748]	10.2371	7.60916	13.5774	33.079	42.2758	27.156	-1.62665	0.00456208	down
MSTRG.4988	COL1A2	ENSGALT00000015703;ENSGALT00000090082	NA	04512(ECM-receptor interaction);04510(Focal adhesion);04933(AGE-RAGE signaling pathway in diabetic complications);04933(AGE-RAGE signaling pathway in diabetic complications)	collagen alpha-2(I) chain precursor [Source:RefSeq peptide;Acc:NP_001073182]	10.1992	13.1162	13.2485	78.0698	63.4112	50.7673	-2.29031	0.000400273	down
MSTRG.6911	ENSGALG00000039205	ENSGALT00000070134	NA	NA		10.1582	11.8685	12.2833	39.364	53.7142	34.2125	-1.78317	0.000930086	down
MSTRG.1502	VWA8	ENSGALT00000078327;ENSGALT00000027404	GO:0005739(mitochondrion);GO:0016887(ATPase activity);GO:0005524(ATP binding);GO:0005524(ATP binding)	NA	von Willebrand factor A domain containing 8 [Source:HGNC Symbol;Acc:HGNC:29071]	10.1198	7.13801	12.4299	49.9951	33.6458	56.6899	-2.13001	0.00223298	down
MSTRG.4639	ENSGALG00000004637	ENSGALT00000007388	GO:0005737(cytoplasm);GO:0071353(cellular response to interleukin-4);GO:0071222(cellular response to lipopolysaccharide);GO:0050727(regulation of inflammatory response);GO:0043030(regulation of macrophage activation);GO:0035963(cellular response to interleukin-13);GO:0016310(phosphorylation);GO:0009052(pentose-phosphate shunt, non-oxidative branch);GO:0005975(carbohydrate metabolic process);GO:00…	NA		10.1092	7.95847	12.4263	4.17855	4.94144	4.17383	1.02311	0.00484469	up
MSTRG.3526	RAN	ENSGALT00000089271;ENSGALT00000063787;ENSGALT00000084972;ENSGALT00000055724;ENSGALT00000004055	GO:0055037(recycling endosome);GO:0006606(protein import into nucleus);GO:0005635(nuclear envelope);GO:0045296(cadherin binding);GO:0005654(nucleoplasm);GO:0000785(chromatin);GO:0005814(centriole);GO:0005730(nucleolus);GO:0030496(midbody);GO:0005525(GTP binding);GO:0003723(RNA binding);GO:0005737(cytoplasm);GO:0005634(nucleus);GO:0016020(membrane);GO:0043234(protein complex);GO:0046982(protein he…	03013(RNA transport);03008(Ribosome biogenesis in eukaryotes);03008(Ribosome biogenesis in eukaryotes)	RAN, member RAS oncogene family [Source:HGNC Symbol;Acc:HGNC:9846]	10.0148	20.6717	12.8046	55.0948	46.554	52.5515	-1.81265	0.00358647	down
MSTRG.3251	TBL3	ENSGALT00000008918	GO:0005730(nucleolus);GO:0005634(nucleus);GO:0003723(RNA binding);GO:0034388(Pwp2p-containing subcomplex of 90S preribosome);GO:0000462(maturation of SSU-rRNA from tricistronic rRNA transcript (SSU-rRNA, 5.8S rRNA, LSU-rRNA));GO:0030515(snoRNA binding);GO:0032040(small-subunit processome);GO:0006364(rRNA processing)	03008(Ribosome biogenesis in eukaryotes)	transducin beta like 3 [Source:HGNC Symbol;Acc:HGNC:11587]	9.80039	8.0958	10.7309	20.3956	23.2317	23.1034	-1.14626	0.000737362	down
MSTRG.228	PNPLA8	ENSGALT00000015471;ENSGALT00000083775	GO:0016042(lipid catabolic process);GO:0016020(membrane);GO:0005778(peroxisomal membrane);GO:0005622(intracellular);GO:0005777(peroxisome);GO:0050482(arachidonic acid secretion);GO:0046338(phosphatidylethanolamine catabolic process);GO:0043651(linoleic acid metabolic process);GO:0034638(phosphatidylcholine catabolic process);GO:0008219(cell death);GO:0019369(arachidonic acid metabolic process);GO…	NA	patatin like phospholipase domain containing 8 [Source:HGNC Symbol;Acc:HGNC:28900]	9.73591	9.63701	7.45223	4.48054	3.27356	3.84339	1.02965	0.00255188	up
MSTRG.451	NAGA	ENSGALT00000019422	GO:0070062(extracellular exosome);GO:0019377(glycolipid catabolic process);GO:0016052(carbohydrate catabolic process);GO:0042803(protein homodimerization activity);GO:0008456(alpha-N-acetylgalactosaminidase activity);GO:0004553(hydrolase activity, hydrolyzing O-glycosyl compounds);GO:0005975(carbohydrate metabolic process);GO:0016798(hydrolase activity, acting on glycosyl bonds);GO:0016787(hydrol…	00603(Glycosphingolipid biosynthesis - globo and isoglobo series);04142(Lysosome)	alpha-N-acetylgalactosaminidase [Source:HGNC Symbol;Acc:HGNC:7631]	9.72544	7.31627	6.5946	17.7161	19.9982	17.109	-1.13105	0.00223901	down
MSTRG.10058	SIGIRR	ENSGALT00000006784;ENSGALT00000090146	GO:0016020(membrane);GO:0045079(negative regulation of chemokine biosynthetic process);GO:0043433(negative regulation of sequence-specific DNA binding transcription factor activity);GO:0006953(acute-phase response);GO:0001960(negative regulation of cytokine-mediated signaling pathway);GO:0007165(signal transduction);GO:0016021(integral component of membrane);GO:0016021(integral component of membr…	NA	single Ig and TIR domain containing [Source:HGNC Symbol;Acc:HGNC:30575]	9.71899	6.88432	7.37434	18.8899	19.7677	14.6415	-1.06349	0.00462005	down
MSTRG.3063	IRF1	ENSGALT00000002244	GO:0005737(cytoplasm);GO:0005634(nucleus);GO:0000790(nuclear chromatin);GO:2000564(regulation of CD8-positive, alpha-beta T cell proliferation);GO:0071260(cellular response to mechanical stimulus);GO:0060333(interferon-gamma-mediated signaling pathway);GO:0051607(defense response to virus);GO:0045944(positive regulation of transcription from RNA polymerase II promoter);GO:0045893(positive regulat…	NA	Interferon regulatory factor 1 [Source:UniProtKB/Swiss-Prot;Acc:Q90876]	9.64116	25.7595	20.5379	2.73064	3.0897	1.94661	2.36396	0.0051403	up
MSTRG.5473	NDUFS6	ENSGALT00000021552;ENSGALT00000086704	GO:0006120(mitochondrial electron transport, NADH to ubiquinone);GO:0005747(mitochondrial respiratory chain complex I);GO:0005739(mitochondrion);GO:0072358(cardiovascular system development);GO:0070584(mitochondrion morphogenesis);GO:0061458(reproductive system development);GO:0035264(multicellular organism growth);GO:0022904(respiratory electron transport chain);GO:0010259(multicellular organism…	00190(Oxidative phosphorylation);00190(Oxidative phosphorylation)	NADH:ubiquinone oxidoreductase subunit S6 [Source:HGNC Symbol;Acc:HGNC:7713]	9.61775	14.2859	12.5961	35.6602	22.4041	28.1055	-1.1668	0.00861338	down
MSTRG.6862	SIK3	ENSGALT00000011570;ENSGALT00000055865;ENSGALT00000065418	GO:0006468(protein phosphorylation);GO:0005524(ATP binding);GO:0004672(protein kinase activity);GO:0004672(protein kinase activity)	NA	SIK family kinase 3 [Source:HGNC Symbol;Acc:HGNC:29165]	9.61258	5.73757	10.1781	20.1224	30.3139	27.0138	-1.51165	0.00622817	down
MSTRG.4105	PMPCA	ENSGALT00000003018;ENSGALT00000084430	GO:0005743(mitochondrial inner membrane);GO:0005739(mitochondrion);GO:0005615(extracellular space);GO:0006627(protein processing involved in protein targeting to mitochondrion);GO:0004222(metalloendopeptidase activity);GO:0008270(zinc ion binding);GO:0006508(proteolysis);GO:0046872(metal ion binding);GO:0003824(catalytic activity);GO:0003824(catalytic activity)	NA	peptidase, mitochondrial processing alpha subunit [Source:HGNC Symbol;Acc:HGNC:18667]	9.60366	8.3847	7.80908	25.888	23.2031	21.7213	-1.35873	0.000211525	down
MSTRG.709	SAMM50	ENSGALT00000022959;ENSGALT00000048081;ENSGALT00000085921	GO:0019867(outer membrane);GO:0070062(extracellular exosome);GO:0016021(integral component of membrane);GO:0005743(mitochondrial inner membrane);GO:0005741(mitochondrial outer membrane);GO:0005739(mitochondrion);GO:0001401(mitochondrial sorting and assembly machinery complex);GO:0045040(protein import into mitochondrial outer membrane);GO:0042407(cristae formation);GO:0033108(mitochondrial respir…	NA	SAMM50 sorting and assembly machinery component [Source:HGNC Symbol;Acc:HGNC:24276]	9.54575	14.3239	17.0008	39.5908	29.8483	38.9758	-1.36832	0.00642692	down
MSTRG.8657	DST	ENSGALT00000026264;ENSGALT00000048133;ENSGALT00000081342	GO:0008017(microtubule binding);GO:0003779(actin binding);GO:0005509(calcium ion binding);GO:0005509(calcium ion binding)	NA	dystonin [Source:HGNC Symbol;Acc:HGNC:1090]	9.37726	4.30288	7.10701	1.54604	1.50124	1.61594	1.58102	0.00506584	up
MSTRG.10885	RHOBTB1	ENSGALT00000050108;ENSGALT00000004854	GO:0007264(small GTPase mediated signal transduction);GO:0005525(GTP binding);GO:0003924(GTPase activity);GO:0005622(intracellular);GO:0000166(nucleotide binding);GO:0000166(nucleotide binding)	04120(Ubiquitin mediated proteolysis);04120(Ubiquitin mediated proteolysis)	Rho related BTB domain containing 1 [Source:HGNC Symbol;Acc:HGNC:18738]	9.26637	12.3829	17.1695	5.89849	3.79782	5.99577	1.14349	0.0183449	up
MSTRG.8320	ENSGALG00000011483;SFT2D1	ENSGALT00000083599;ENSGALT00000018720;ENSGALT00000031824;ENSGALT00000088977	GO:0005743(mitochondrial inner membrane);GO:0005739(mitochondrion);GO:0061732(mitochondrial acetyl-CoA biosynthetic process from pyruvate);GO:0050833(pyruvate transmembrane transporter activity);GO:0006850(mitochondrial pyruvate transport);GO:0031305(integral component of mitochondrial inner membrane);GO:0006810(transport);GO:0016021(integral component of membrane);GO:0016020(membrane);GO:1990830…	NA	SFT2 domain containing 1 [Source:HGNC Symbol;Acc:HGNC:21102]	9.26522	22.8972	15.1923	111.182	77.1736	82.5507	-2.50906	0.00291652	down
MSTRG.7079	TMEM183A	ENSGALT00000040724;ENSGALT00000071580;ENSGALT00000088504;ENSGALT00000087645;ENSGALT00000087637;ENSGALT00000087777	NA	NA	transmembrane protein 183 [Source:RefSeq peptide;Acc:NP_001265085]	9.26285	14.9654	14.7312	33.2239	32.1498	30.9411	-1.27113	0.00382636	down
MSTRG.9106	NONO	ENSGALT00000008838	GO:0090575(RNA polymerase II transcription factor complex);GO:0042382(paraspeckles);GO:0016363(nuclear matrix);GO:0005654(nucleoplasm);GO:0016020(membrane);GO:0005634(nucleus);GO:1903377(negative regulation of oxidative stress-induced neuron intrinsic apoptotic signaling pathway);GO:0045892(negative regulation of transcription, DNA-templated);GO:0042752(regulation of circadian rhythm);GO:0042802(…	NA	non-POU domain containing octamer binding [Source:HGNC Symbol;Acc:HGNC:7871]	9.19361	13.1985	13.3413	28.1826	36.7263	28.2144	-1.31793	0.0029239	down
MSTRG.10565	TMED10	ENSGALT00000016799	GO:0070765(gamma-secretase complex);GO:0070062(extracellular exosome);GO:0042589(zymogen granule membrane);GO:0030667(secretory granule membrane);GO:0005794(Golgi apparatus);GO:0005793(endoplasmic reticulum-Golgi intermediate compartment);GO:0005783(endoplasmic reticulum);GO:1902003(regulation of amyloid-beta formation);GO:0048199(vesicle targeting, to, from or within Golgi);GO:0035964(COPI-coate…	NA	transmembrane p24 trafficking protein 10 [Source:HGNC Symbol;Acc:HGNC:16998]	9.18413	7.72039	9.52287	23.5074	18.6589	18.2195	-1.10289	0.00138995	down
MSTRG.8986	ENSGALG00000041030;uc_338	ENSGALT00000073090;ENSGALT00000059020;ENSGALT00000075460;ENSGALT00000080997	GO:0005634(nucleus);GO:0003677(DNA binding);GO:1990829(C-rich single-stranded DNA binding);GO:1990829(C-rich single-stranded DNA binding)	04216(Ferroptosis);04216(Ferroptosis)	TUC338 [Source:RFAM;Acc:RF02271]	9.17514	6.74773	6.97527	25.3766	36.1167	23.5663	-1.7525	0.00139451	down
MSTRG.1142	BACE2	ENSGALT00000059855	GO:0004190(aspartic-type endopeptidase activity);GO:0005794(Golgi apparatus);GO:0006509(membrane protein ectodomain proteolysis);GO:0042985(negative regulation of amyloid precursor protein biosynthetic process)	NA	beta-site APP-cleaving enzyme 2 [Source:HGNC Symbol;Acc:HGNC:934]	9.10452	9.60041	8.58359	23.9876	18.8055	19.7606	-1.10774	0.000559211	down
MSTRG.3821	HLA-DMA	ENSGALT00000000214;ENSGALT00000087812	GO:0019882(antigen processing and presentation);GO:0042613(MHC class II protein complex);GO:0006955(immune response);GO:0016021(integral component of membrane);GO:0016020(membrane);GO:0016020(membrane)	04514(Cell adhesion molecules (CAMs));04145(Phagosome);04672(Intestinal immune network for IgA production);05164(Influenza A);05168(Herpes simplex infection);05168(Herpes simplex infection)	major histocompatibility complex, class II, DM alpha [Source:HGNC Symbol;Acc:HGNC:4934]	9.06898	17.1638	10.4541	1.3153	1.54595	1.24442	2.43563	0.000768088	up
MSTRG.11175	ZDHHC6	ENSGALT00000014409	GO:0005783(endoplasmic reticulum);GO:0018345(protein palmitoylation);GO:0016409(palmitoyltransferase activity);GO:0019706(protein-cysteine S-palmitoyltransferase activity);GO:0016746(transferase activity, transferring acyl groups);GO:0016740(transferase activity);GO:0016021(integral component of membrane);GO:0016020(membrane)	NA	zinc finger DHHC-type containing 6 [Source:HGNC Symbol;Acc:HGNC:19160]	9.05868	11.0746	8.62354	18.7212	18.7798	23.5672	-1.01182	0.00222366	down
MSTRG.7657	ENSGALG00000014589	ENSGALT00000023521	GO:0046872(metal ion binding);GO:0008270(zinc ion binding);GO:0003677(DNA binding)	NA		9.04749	11.4849	12.6551	39.5461	51.0017	32.1929	-1.78418	0.00145961	down
MSTRG.2578	MANF	ENSGALT00000003723	GO:0071542(dopaminergic neuron differentiation);GO:0005783(endoplasmic reticulum);GO:0031175(neuron projection development);GO:0005615(extracellular space)	NA	mesencephalic astrocyte derived neurotrophic factor [Source:HGNC Symbol;Acc:HGNC:15461]	9.04237	6.74871	7.97723	19.8174	22.8115	19.2136	-1.28077	0.000603765	down
MSTRG.5038	CYCS	ENSGALT00000017955;ENSGALT00000087861	GO:0005829(cytosol);GO:0005758(mitochondrial intermembrane space);GO:0005739(mitochondrion);GO:0005634(nucleus);GO:0043280(positive regulation of cysteine-type endopeptidase activity involved in apoptotic process);GO:0045155(electron transporter, transferring electrons from CoQH2-cytochrome c reductase complex and cytochrome c oxidase complex activity);GO:0043293(apoptosome);GO:0006122(mitochondr…	00920(Sulfur metabolism);04210(Apoptosis);04115(p53 signaling pathway);05164(Influenza A);05168(Herpes simplex infection);05168(Herpes simplex infection)	cytochrome c, somatic [Source:HGNC Symbol;Acc:HGNC:19986]	9.01915	27.3019	14.2118	50.9144	87.1979	40.8773	-1.82473	0.0277768	down
MSTRG.3561	ATP2A2	ENSGALT00000085704;ENSGALT00000087059;ENSGALT00000062494;ENSGALT00000072840	GO:0044548(S100 protein binding);GO:0005789(endoplasmic reticulum membrane);GO:0005783(endoplasmic reticulum);GO:0016529(sarcoplasmic reticulum);GO:0005654(nucleoplasm);GO:0016020(membrane);GO:0019899(enzyme binding);GO:0034599(cellular response to oxidative stress);GO:0014883(transition between fast and slow fiber);GO:0002026(regulation of the force of heart contraction);GO:0014898(cardiac muscl…	04020(Calcium signaling pathway);04020(Calcium signaling pathway)	ATPase sarcoplasmic/endoplasmic reticulum Ca2+ transporting 2 [Source:HGNC Symbol;Acc:HGNC:812]	8.98939	5.8399	5.82253	22.431	18.3876	21.5741	-1.48644	0.0017819	down
MSTRG.10593	ENSGALG00000010579	ENSGALT00000017215	GO:0030136(clathrin-coated vesicle);GO:0008021(synaptic vesicle);GO:0036465(synaptic vesicle recycling);GO:0030100(regulation of endocytosis);GO:0002244(hematopoietic progenitor cell differentiation);GO:0006897(endocytosis)	NA		8.94545	5.74257	7.4932	2.33985	2.54768	3.67165	1.12102	0.00708476	up
MSTRG.9384	SMAD1	ENSGALT00000016217	GO:0043234(protein complex);GO:0005737(cytoplasm);GO:0005667(transcription factor complex);GO:0005637(nuclear inner membrane);GO:0005634(nucleus);GO:1902895(positive regulation of pri-miRNA transcription from RNA polymerase II promoter);GO:1901522(positive regulation of transcription from RNA polymerase II promoter involved in cellular response to chemical stimulus);GO:0071773(cellular response t…	04350(TGF-beta signaling pathway)	SMAD family member 1 [Source:HGNC Symbol;Acc:HGNC:6767]	8.90818	6.77342	15.2698	2.50984	2.00076	1.63299	1.83262	0.005474	up
MSTRG.2009	GALK2	ENSGALT00000059781	NA	NA	galactokinase 2 [Source:HGNC Symbol;Acc:HGNC:4119]	8.87661	3.28769	4.98253	13.9166	12.0608	16.7848	-1.25787	0.0279555	down
MSTRG.1190	CYBB	ENSGALT00000055076;ENSGALT00000054171	GO:0016491(oxidoreductase activity);GO:0055114(oxidation-reduction process);GO:0016021(integral component of membrane);GO:0016020(membrane);GO:0046982(protein heterodimerization activity);GO:0005887(integral component of plasma membrane);GO:0006954(inflammatory response);GO:0043020(NADPH oxidase complex);GO:0005737(cytoplasm);GO:0005739(mitochondrion);GO:0005886(plasma membrane);GO:0006801(supero…	04145(Phagosome);04216(Ferroptosis);04217(Necroptosis);04621(NOD-like receptor signaling pathway);04933(AGE-RAGE signaling pathway in diabetic complications);04933(AGE-RAGE signaling pathway in diabetic complications)	cytochrome b-245 beta chain [Source:HGNC Symbol;Acc:HGNC:2578]	8.86306	12.0739	11.1277	2.59633	1.89116	1.27045	2.02081	0.00088934	up
MSTRG.8693	COLEC11	ENSGALT00000076452	NA	04145(Phagosome)	collectin subfamily member 11 [Source:HGNC Symbol;Acc:HGNC:17213]	8.85766	11.1722	11.0853	2.74936	1.91827	2.15805	1.79705	0.000250793	up
MSTRG.12277	MRPS22	ENSGALT00000085116	GO:0005763(mitochondrial small ribosomal subunit);GO:0003735(structural constituent of ribosome);GO:0005739(mitochondrion)	NA	mitochondrial ribosomal protein S22 [Source:HGNC Symbol;Acc:HGNC:14508]	8.78601	11.9109	11.0401	25.1766	20.3796	26.4446	-1.11194	0.00242298	down
MSTRG.826	LPCAT3	ENSGALT00000088576;ENSGALT00000023496;ENSGALT00000088891	GO:0016020(membrane);GO:0097006(regulation of plasma lipoprotein particle levels);GO:0047184(1-acylglycerophosphocholine O-acyltransferase activity);GO:0016021(integral component of membrane);GO:0016021(integral component of membrane)	00564(Glycerophospholipid metabolism);04216(Ferroptosis);04216(Ferroptosis)	lysophosphatidylcholine acyltransferase 3 [Source:HGNC Symbol;Acc:HGNC:30244]	8.78422	8.29662	10.8492	24.4938	25.4865	26.5708	-1.37015	0.000251121	down
MSTRG.12083	MRPL37	ENSGALT00000038158	GO:0005739(mitochondrion);GO:0005840(ribosome);GO:0003735(structural constituent of ribosome);GO:0006412(translation)	NA	mitochondrial ribosomal protein L37 [Source:HGNC Symbol;Acc:HGNC:14034]	8.70732	10.4726	10.6465	23.8091	20.8618	23.922	-1.12715	0.000419454	down
MSTRG.5770	TP53INP1	ENSGALT00000055528;ENSGALT00000074228	NA	NA	tumor protein p53 inducible nuclear protein 1 [Source:HGNC Symbol;Acc:HGNC:18022]	8.65147	5.43992	5.36422	1.19878	0.806813	0.555209	2.00017	0.00122139	up
MSTRG.2199	MMP15	ENSGALT00000057092	GO:0035987(endodermal cell differentiation)	NA	matrix metallopeptidase 15 [Source:HGNC Symbol;Acc:HGNC:7161]	8.62522	14.2561	17.0331	44.4864	53.5024	37.5219	-1.72417	0.00493943	down
MSTRG.8150	MRPL33	ENSGALT00000082727	GO:0005762(mitochondrial large ribosomal subunit);GO:0005739(mitochondrion)	03010(Ribosome)	mitochondrial ribosomal protein L33 [Source:HGNC Symbol;Acc:HGNC:14487]	8.60918	12.0458	11.2935	24.2514	21.9852	20.8792	-1.01422	0.00237566	down
MSTRG.4378	ENSGALG00000032336;GCGR	ENSGALT00000048814;ENSGALT00000018294	GO:0005739(mitochondrion);GO:0005743(mitochondrial inner membrane);GO:0015291(secondary active transmembrane transporter activity);GO:0005887(integral component of plasma membrane);GO:0071377(cellular response to glucagon stimulus);GO:0070873(regulation of glycogen metabolic process);GO:0042594(response to starvation);GO:0042593(glucose homeostasis);GO:0007188(adenylate cyclase-modulating G-prote…	04080(Neuroactive ligand-receptor interaction)	glucagon receptor [Source:HGNC Symbol;Acc:HGNC:4192]	8.59263	9.64263	16.0334	38.2173	46.5008	38.4913	-1.80092	0.00264158	down
MSTRG.5387	KDSR	ENSGALT00000037180	GO:0016020(membrane);GO:0005783(endoplasmic reticulum);GO:0030148(sphingolipid biosynthetic process);GO:0006666(3-keto-sphinganine metabolic process);GO:0047560(3-dehydrosphinganine reductase activity);GO:0055114(oxidation-reduction process)	00600(Sphingolipid metabolism)	3-ketodihydrosphingosine reductase [Source:HGNC Symbol;Acc:HGNC:4021]	8.58386	6.47282	7.25177	25.6362	25.1686	20.5097	-1.55501	0.000413727	down
MSTRG.6825	SORL1	ENSGALT00000081956;ENSGALT00000010639	GO:0005768(endosome);GO:0005615(extracellular space);GO:0005794(Golgi apparatus);GO:0016020(membrane);GO:0070062(extracellular exosome);GO:0001540(amyloid-beta binding);GO:0030169(low-density lipoprotein particle binding);GO:0030306(ADP-ribosylation factor binding);GO:0000042(protein targeting to Golgi);GO:0006605(protein targeting);GO:0006622(protein targeting to lysosome);GO:0006892(post-Golgi …	NA	sortilin-related receptor [Source:RefSeq peptide;Acc:NP_001292089]	8.49393	6.73588	8.1692	22.8962	28.1256	16.5552	-1.3938	0.00382059	down
MSTRG.2568	TMEM115	ENSGALT00000043881	GO:0006890(retrograde vesicle-mediated transport, Golgi to ER);GO:0005794(Golgi apparatus);GO:0042802(identical protein binding);GO:0006486(protein glycosylation);GO:0005634(nucleus);GO:0017119(Golgi transport complex);GO:0032580(Golgi cisterna membrane)	NA	transmembrane protein 115 [Source:HGNC Symbol;Acc:HGNC:30055]	8.44918	11.3895	5.9059	22.7652	29.7146	19.2533	-1.39755	0.00959528	down
MSTRG.9608	ENSGALG00000031160;ENSGALG00000040232	ENSGALT00000079047;ENSGALT00000078391	NA	NA		8.43861	6.75853	8.6106	23.7272	21.6896	23.6975	-1.4331	0.000180267	down
MSTRG.8418	ADGRG6	ENSGALT00000022408;ENSGALT00000037506	GO:0005886(plasma membrane);GO:0060347(heart trabecula formation);GO:0042552(myelination);GO:0022011(myelination in peripheral nervous system);GO:0019933(cAMP-mediated signaling);GO:0014037(Schwann cell differentiation);GO:0010579(positive regulation of adenylate cyclase activity involved in G-protein coupled receptor signaling pathway);GO:0043236(laminin binding);GO:0007005(mitochondrion organiz…	NA	adhesion G protein-coupled receptor G6 [Source:HGNC Symbol;Acc:HGNC:13841]	8.41376	7.83468	6.91254	3.00982	2.13842	1.46896	1.4682	0.00239789	up
MSTRG.4963	ENSGALG00000008912	ENSGALT00000038221;ENSGALT00000070008;ENSGALT00000076931;ENSGALT00000073925;ENSGALT00000014493	GO:0042626(ATPase activity, coupled to transmembrane movement of substances);GO:0016887(ATPase activity);GO:0055085(transmembrane transport);GO:0005524(ATP binding);GO:0000166(nucleotide binding);GO:0016021(integral component of membrane);GO:0016020(membrane);GO:0016020(membrane)	02010(ABC transporters);02010(ABC transporters)		8.34664	12.5411	10.1863	40.0086	30.8732	31.4193	-1.63451	0.00108514	down
MSTRG.2524	ENSGALG00000045621	ENSGALT00000086818	NA	04530(Tight junction)		8.34581	7.01991	11.492	3.27705	4.8588	3.26959	1.04317	0.0124001	up
MSTRG.2875	DOCK2	ENSGALT00000003239	GO:0070062(extracellular exosome);GO:0016020(membrane);GO:0050766(positive regulation of phagocytosis);GO:0046633(alpha-beta T cell proliferation);GO:0046631(alpha-beta T cell activation);GO:0045060(negative thymic T cell selection);GO:0045059(positive thymic T cell selection);GO:0044351(macropinocytosis);GO:0042110(T cell activation);GO:0042098(T cell proliferation);GO:0006935(chemotaxis);GO:000…	NA	dedicator of cytokinesis 2 [Source:HGNC Symbol;Acc:HGNC:2988]	8.34262	8.3976	6.5984	1.32166	1.12428	0.85438	2.06292	0.000116748	up
MSTRG.2604	TEX264	ENSGALT00000006075	GO:0070062(extracellular exosome)	NA	testis expressed 264 [Source:HGNC Symbol;Acc:HGNC:30247]	8.33577	9.88989	9.31791	19.5791	23.2164	17.7081	-1.05062	0.00115443	down
MSTRG.11687	UPP2	ENSGALT00000085587	GO:0004850(uridine phosphorylase activity);GO:0045098(type III intermediate filament)	00240(Pyrimidine metabolism);00983(Drug metabolism - other enzymes)	uridine phosphorylase 2 [Source:HGNC Symbol;Acc:HGNC:23061]	8.33182	5.57637	13.2836	31.1222	27.8539	47.4015	-1.89248	0.00874007	down
MSTRG.6176	SNRPB	ENSGALT00000063653;ENSGALT00000085705	GO:0034719(SMN-Sm protein complex);GO:0034709(methylosome);GO:0005687(U4 snRNP);GO:0000387(spliceosomal snRNP assembly);GO:0008380(RNA splicing);GO:0005681(spliceosomal complex);GO:0005685(U1 snRNP);GO:0071004(U2-type prespliceosome);GO:0046540(U4/U6 x U5 tri-snRNP complex);GO:0006397(mRNA processing);GO:0005686(U2 snRNP);GO:0000398(mRNA splicing, via spliceosome);GO:0030529(intracellular ribonuc…	03040(Spliceosome);03040(Spliceosome)	Small nuclear ribonucleoprotein-associated protein B' [Source:UniProtKB/Swiss-Prot;Acc:Q9PV94]	8.28773	10.4283	9.12646	25.5237	26.4563	24.7015	-1.37404	0.000112289	down
MSTRG.7375	TMEM98	ENSGALT00000077488	GO:0005783(endoplasmic reticulum)	NA	transmembrane protein 98 [Source:HGNC Symbol;Acc:HGNC:24529]	8.24056	3.77446	3.77611	18.5094	30.5663	23.9672	-2.06307	0.00534525	down
MSTRG.12132	AK4	ENSGALT00000017973	GO:0070062(extracellular exosome);GO:0005739(mitochondrion);GO:0005759(mitochondrial matrix);GO:0046039(GTP metabolic process);GO:0046034(ATP metabolic process);GO:0046033(AMP metabolic process);GO:0009142(nucleoside triphosphate biosynthetic process);GO:0006165(nucleoside diphosphate phosphorylation);GO:0046899(nucleoside triphosphate adenylate kinase activity);GO:0004550(nucleoside diphosphate …	00230(Purine metabolism);00730(Thiamine metabolism)	adenylate kinase 4 [Source:HGNC Symbol;Acc:HGNC:363]	8.23928	9.26945	6.74693	19.0558	38.9486	21.6263	-1.54142	0.00937858	down
MSTRG.4534	NIPSNAP2	ENSGALT00000083622;ENSGALT00000003757	GO:0005739(mitochondrion);GO:2000984(negative regulation of ATP citrate synthase activity);GO:0006754(ATP biosynthetic process);GO:0006119(oxidative phosphorylation);GO:0005741(mitochondrial outer membrane);GO:0005741(mitochondrial outer membrane)	NA	nipsnap homolog 2 [Source:HGNC Symbol;Acc:HGNC:4179]	8.22791	8.28472	10.264	21.9863	23.3956	20.717	-1.21916	0.000327958	down
MSTRG.5840	RAD21	ENSGALT00000054867	NA	04110(Cell cycle)	RAD21 cohesin complex component [Source:HGNC Symbol;Acc:HGNC:9811]	8.17662	5.87229	5.82325	17.5765	19.5729	28.3029	-1.56728	0.0030187	down
MSTRG.2165	TMED3	ENSGALT00000013464	GO:0005794(Golgi apparatus);GO:0005793(endoplasmic reticulum-Golgi intermediate compartment);GO:0005783(endoplasmic reticulum);GO:0016021(integral component of membrane);GO:0016020(membrane)	NA	transmembrane p24 trafficking protein 3 [Source:HGNC Symbol;Acc:HGNC:28889]	8.13468	8.2875	9.27449	19.6468	26.269	18.0896	-1.20804	0.00184529	down
MSTRG.6380	RP11-529K1.3	ENSGALT00000070882	GO:0010501(RNA secondary structure unwinding);GO:0010468(regulation of gene expression);GO:0004004(ATP-dependent RNA helicase activity);GO:0005730(nucleolus);GO:0071013(catalytic step 2 spliceosome);GO:0008380(RNA splicing);GO:0005737(cytoplasm);GO:0003676(nucleic acid binding);GO:0005524(ATP binding)	NA		8.10874	9.13974	9.00881	18.9469	19.5721	19.6011	-1.06432	3.12882e-05	down
MSTRG.10051	MRPL21	ENSGALT00000006955;ENSGALT00000053705	GO:0005762(mitochondrial large ribosomal subunit);GO:0003723(RNA binding);GO:0005739(mitochondrion);GO:0003735(structural constituent of ribosome);GO:0005840(ribosome);GO:0005840(ribosome)	03010(Ribosome);03010(Ribosome)	mitochondrial ribosomal protein L21 [Source:HGNC Symbol;Acc:HGNC:14479]	8.0828	9.55189	9.22498	22.5242	17.0897	20.0406	-1.0639	0.00114592	down
MSTRG.10388	TYRO3	ENSGALT00000014067	GO:0070527(platelet aggregation);GO:0070050(neuron cellular homeostasis);GO:0060068(vagina development);GO:0051250(negative regulation of lymphocyte activation);GO:0050728(negative regulation of inflammatory response);GO:0046777(protein autophosphorylation);GO:0045824(negative regulation of innate immune response);GO:0043524(negative regulation of neuron apoptotic process);GO:0043491(protein kina…	NA	TYRO3 protein tyrosine kinase [Source:HGNC Symbol;Acc:HGNC:12446]	8.0682	7.44283	4.12295	16.8994	11.566	13.3572	-1.01382	0.0274653	down
MSTRG.7673	ENSGALG00000021972	ENSGALT00000089714;ENSGALT00000081211;ENSGALT00000035511;ENSGALT00000081719	NA	NA		8.06182	9.84164	10.4627	40.6466	66.8066	38.3856	-2.20863	0.00120125	down
MSTRG.16715	UBAP1	ENSGALT00000034499	GO:0005886(plasma membrane);GO:0005829(cytosol);GO:0005794(Golgi apparatus);GO:0005737(cytoplasm);GO:0000813(ESCRT I complex);GO:0043162(ubiquitin-dependent protein catabolic process via the multivesicular body sorting pathway);GO:0043130(ubiquitin binding)	NA	ubiquitin associated protein 1 [Source:HGNC Symbol;Acc:HGNC:12461]	8.06146	5.26652	7.43952	1.97751	2.67427	3.90736	1.05268	0.0165051	up
MSTRG.390	ENSGALG00000039794	ENSGALT00000065178	NA	NA		8.03641	11.7875	6.17156	27.7851	32.4174	31.0547	-1.73918	0.00227116	down
MSTRG.7422	KPNB1	ENSGALT00000075084	GO:0005635(nuclear envelope);GO:0019899(enzyme binding);GO:0003723(RNA binding);GO:0016020(membrane);GO:0006606(protein import into nucleus);GO:0005654(nucleoplasm);GO:0005829(cytosol);GO:0070062(extracellular exosome);GO:0019904(protein domain specific binding);GO:0090307(mitotic spindle assembly);GO:0031965(nuclear membrane);GO:0043234(protein complex);GO:0045184(establishment of protein locali…	NA	karyopherin subunit beta 1 [Source:HGNC Symbol;Acc:HGNC:6400]	8.03306	6.61597	7.81087	28.2847	30.3068	23.6393	-1.73995	0.000171775	down
MSTRG.9122	SLC6A14	ENSGALT00000009580	GO:0070062(extracellular exosome);GO:0009636(response to toxic substance);GO:0031982(vesicle);GO:0006520(cellular amino acid metabolic process);GO:0006810(transport);GO:0006836(neurotransmitter transport);GO:0015293(symporter activity);GO:0005215(transporter activity);GO:0005328(neurotransmitter:sodium symporter activity);GO:0055085(transmembrane transport);GO:0005887(integral component of plasma…	NA	solute carrier family 6 member 14 [Source:HGNC Symbol;Acc:HGNC:11047]	8.01974	3.42603	8.47905	1.256	0.953365	1.38258	1.72386	0.0091564	up
MSTRG.9144	MOSPD1	ENSGALT00000009895;ENSGALT00000089633;ENSGALT00000066792;ENSGALT00000085788	GO:0016021(integral component of membrane);GO:0016020(membrane);GO:0045944(positive regulation of transcription from RNA polymerase II promoter);GO:0048471(perinuclear region of cytoplasm);GO:0005737(cytoplasm);GO:0005634(nucleus);GO:0000122(negative regulation of transcription from RNA polymerase II promoter);GO:0000122(negative regulation of transcription from RNA polymerase II promoter)	NA	motile sperm domain containing 1 [Source:HGNC Symbol;Acc:HGNC:25235]	7.9689	12.3703	15.3031	5.3578	4.59179	5.62772	1.01754	0.0182466	up
MSTRG.10518	NFKBIA	ENSGALT00000045536	GO:0008139(nuclear localization sequence binding);GO:0019899(enzyme binding);GO:0031625(ubiquitin protein ligase binding);GO:0042802(identical protein binding);GO:0051059(NF-kappaB binding);GO:0000060(protein import into nucleus, translocation);GO:0007253(cytoplasmic sequestering of NF-kappaB);GO:0010468(regulation of gene expression);GO:0010745(negative regulation of macrophage derived foam cell…	04210(Apoptosis);04620(Toll-like receptor signaling pathway);04621(NOD-like receptor signaling pathway);04622(RIG-I-like receptor signaling pathway);04623(Cytosolic DNA-sensing pathway);04920(Adipocytokine signaling pathway);05164(Influenza A);05168(Herpes simplex infection)	NFKB inhibitor alpha [Source:HGNC Symbol;Acc:HGNC:7797]	7.9574	14.4736	17.0082	1.51878	1.57881	1.18952	2.48512	0.00139091	up
MSTRG.8371	IYD	ENSGALT00000020235	GO:0030659(cytoplasmic vesicle membrane);GO:0005887(integral component of plasma membrane);GO:0005886(plasma membrane);GO:0005654(nucleoplasm);GO:0055114(oxidation-reduction process);GO:0042403(thyroid hormone metabolic process);GO:0006570(tyrosine metabolic process);GO:0016491(oxidoreductase activity);GO:0010181(FMN binding);GO:0004447(iodide peroxidase activity);GO:0098869(cellular oxidant deto…	NA	iodotyrosine deiodinase [Source:HGNC Symbol;Acc:HGNC:21071]	7.79477	13.3322	13.1437	25.5821	36.0292	37.8227	-1.47396	0.00694156	down
MSTRG.12024	ENSGALG00000010293	ENSGALT00000038387	NA	04144(Endocytosis)		7.75984	10.4603	18.0513	1.17846	0.637843	0.436681	2.84782	0.00158762	up
MSTRG.8962	ENSGALG00000034218	ENSGALT00000053234;ENSGALT00000086532	NA	NA		7.74406	10.9328	13.4518	42.3303	38.3856	35.862	-1.7942	0.0012691	down
MSTRG.16957	JAK2	ENSGALT00000024235	GO:0005925(focal adhesion);GO:0005886(plasma membrane);GO:0005737(cytoplasm);GO:0005654(nucleoplasm);GO:0005634(nucleus);GO:0070671(response to interleukin-12);GO:0060396(growth hormone receptor signaling pathway);GO:0050727(regulation of inflammatory response);GO:0046677(response to antibiotic);GO:0035722(interleukin-12-mediated signaling pathway);GO:0035409(histone H3-Y41 phosphorylation);GO:00…	04217(Necroptosis);04920(Adipocytokine signaling pathway);04933(AGE-RAGE signaling pathway in diabetic complications);05164(Influenza A);05168(Herpes simplex infection)	Janus kinase 2 [Source:HGNC Symbol;Acc:HGNC:6192]	7.7264	10.8755	11.3006	4.15891	3.7193	3.88178	1.14097	0.00212814	up
MSTRG.10036	IVD	ENSGALT00000054029	GO:0005654(nucleoplasm);GO:0005739(mitochondrion)	00280(Valine, leucine and isoleucine degradation)	isovaleryl-CoA dehydrogenase [Source:HGNC Symbol;Acc:HGNC:6186]	7.7249	11.4335	9.38136	33.1609	30.7061	17.6523	-1.38834	0.0112384	down
MSTRG.10289	ANO1	ENSGALT00000064540	GO:1902476(chloride transmembrane transport);GO:0005254(chloride channel activity);GO:0006821(chloride transport);GO:0005886(plasma membrane);GO:0070062(extracellular exosome);GO:0005227(calcium activated cation channel activity);GO:0005229(intracellular calcium activated chloride channel activity);GO:0006812(cation transport);GO:0015111(iodide transmembrane transporter activity);GO:0015705(iodid…	NA	anoctamin 1 [Source:HGNC Symbol;Acc:HGNC:21625]	7.70241	14.9991	34.2989	2.95563	2.66434	2.587	2.18755	0.020286	up
MSTRG.7415	PHB	ENSGALT00000078755;ENSGALT00000047234;ENSGALT00000088527;ENSGALT00000049859;ENSGALT00000088306	GO:0070062(extracellular exosome);GO:0043209(myelin sheath);GO:0016020(membrane);GO:0009986(cell surface);GO:0005887(integral component of plasma membrane);GO:0005886(plasma membrane);GO:0005769(early endosome);GO:0005743(mitochondrial inner membrane);GO:0005739(mitochondrion);GO:0005737(cytoplasm);GO:0005654(nucleoplasm);GO:0005634(nucleus);GO:2000323(negative regulation of glucocorticoid recept…	NA	Prohibitin [Source:UniProtKB/Swiss-Prot;Acc:P84173]	7.6977	14.1915	15.1857	29.8888	32.6743	38.5764	-1.42223	0.00938678	down
MSTRG.8331	AGPAT4	ENSGALT00000018874	GO:0016746(transferase activity, transferring acyl groups);GO:0008152(metabolic process);GO:0016021(integral component of membrane);GO:0016020(membrane)	00561(Glycerolipid metabolism);00564(Glycerophospholipid metabolism)	1-acylglycerol-3-phosphate O-acyltransferase 4 [Source:HGNC Symbol;Acc:HGNC:20885]	7.66775	9.91378	14.7286	4.12533	4.19008	5.11877	1.06414	0.0156189	up
MSTRG.3768	ENSGALG00000007840	ENSGALT00000012726;ENSGALT00000047273;ENSGALT00000078271;ENSGALT00000051515;ENSGALT00000064271	NA	NA		7.64585	8.45065	11.3043	41.797	49.084	48.2052	-2.23765	0.000187371	down
MSTRG.313	CSRP2	ENSGALT00000046957;ENSGALT00000087269	GO:0030154(cell differentiation);GO:0007275(multicellular organism development);GO:0046872(metal ion binding);GO:0005634(nucleus);GO:0005634(nucleus)	NA	Cysteine and glycine-rich protein 2 [Source:UniProtKB/Swiss-Prot;Acc:P50460]	7.64378	12.1485	15.6399	4.40191	4.2568	3.22358	1.32631	0.0112803	up
MSTRG.3356	TMEM8A;MRPL28	ENSGALT00000044116;ENSGALT00000021958	GO:0005886(plasma membrane);GO:0016021(integral component of membrane);GO:0016020(membrane);GO:0005765(lysosomal membrane);GO:0070062(extracellular exosome);GO:0005829(cytosol);GO:0005762(mitochondrial large ribosomal subunit);GO:0005761(mitochondrial ribosome);GO:0005739(mitochondrion);GO:0003723(RNA binding);GO:0003735(structural constituent of ribosome)	03010(Ribosome)	transmembrane protein 8A [Source:HGNC Symbol;Acc:HGNC:17205];mitochondrial ribosomal protein L28 [Source:HGNC Symbol;Acc:HGNC:14484]	7.60659	9.71924	9.39062	20.6871	21.0493	17.8689	-1.07819	0.000902725	down
MSTRG.10274	C11orf31;ENSGALG00000007350	ENSGALT00000075788;ENSGALT00000085888;ENSGALT00000011887	GO:0003723(RNA binding);GO:0045454(cell redox homeostasis);GO:0005623(cell);GO:0016021(integral component of membrane);GO:0016020(membrane);GO:0016020(membrane)	NA	selenoprotein H [Source:RefSeq peptide;Acc:NP_001264794]	7.58639	9.55868	5.69397	30.902	26.0524	13.6913	-1.46163	0.0199427	down
MSTRG.11618	ENSGALG00000012072;DTX3L	ENSGALT00000019721;ENSGALT00000019727	GO:0003950(NAD+ ADP-ribosyltransferase activity);GO:0016757(transferase activity, transferring glycosyl groups);GO:0016740(transferase activity);GO:0005829(cytosol);GO:0005737(cytoplasm);GO:0005654(nucleoplasm);GO:0005634(nucleus);GO:0010390(histone monoubiquitination);GO:0006974(cellular response to DNA damage stimulus);GO:0006302(double-strand break repair);GO:0042393(histone binding);GO:000484…	04330(Notch signaling pathway)	deltex E3 ubiquitin ligase 3L [Source:HGNC Symbol;Acc:HGNC:30323]	7.5658	13.6955	12.275	5.0057	4.3238	4.75457	1.06101	0.0122186	up
MSTRG.8058	SLC30A10	ENSGALT00000043961	GO:0071577(zinc II ion transmembrane transport);GO:0061088(regulation of sequestering of zinc ion);GO:0010043(response to zinc ion);GO:0008324(cation transmembrane transporter activity);GO:0005385(zinc ion transmembrane transporter activity);GO:0006812(cation transport);GO:0005886(plasma membrane);GO:0055085(transmembrane transport);GO:0016021(integral component of membrane);GO:0016020(membrane);…	NA	solute carrier family 30 member 10 [Source:HGNC Symbol;Acc:HGNC:25355]	7.56309	4.86148	6.69243	30.765	43.7152	41.7095	-2.4319	0.000411852	down
MSTRG.10870	SIRT1	ENSGALT00000057616;ENSGALT00000004359	GO:0035098(ESC/E(Z) complex);GO:0033553(rDNA heterochromatin);GO:0016605(PML body);GO:0005829(cytosol);GO:0005739(mitochondrion);GO:0005737(cytoplasm);GO:0005730(nucleolus);GO:0005720(nuclear heterochromatin);GO:0005677(chromatin silencing complex);GO:0005719(nuclear euchromatin);GO:0005654(nucleoplasm);GO:0005637(nuclear inner membrane);GO:0005635(nuclear envelope);GO:0005634(nucleus);GO:0000790…	04068(FoxO signaling pathway);04218(Cellular senescence);04218(Cellular senescence)	sirtuin 1 [Source:HGNC Symbol;Acc:HGNC:14929]	7.54438	4.26899	4.66633	1.61664	1.61802	1.45416	1.30783	0.00397117	up
MSTRG.7585	ENSGALG00000000629	ENSGALT00000000895;ENSGALT00000066387	GO:0005743(mitochondrial inner membrane);GO:0005747(mitochondrial respiratory chain complex I);GO:0006120(mitochondrial electron transport, NADH to ubiquinone);GO:0042773(ATP synthesis coupled electron transport);GO:0008137(NADH dehydrogenase (ubiquinone) activity);GO:0005739(mitochondrion);GO:0005739(mitochondrion)	NA		7.53818	7.57264	7.01009	21.869	11.8398	18.9853	-1.10775	0.0119721	down
MSTRG.8339	MRPL18	ENSGALT00000018992;ENSGALT00000089256	GO:0005762(mitochondrial large ribosomal subunit);GO:0005739(mitochondrion);GO:0005615(extracellular space);GO:0035928(rRNA import into mitochondrion);GO:0008097(5S rRNA binding);GO:0005840(ribosome);GO:0003735(structural constituent of ribosome);GO:0006412(translation);GO:0005622(intracellular);GO:0005622(intracellular)	03010(Ribosome);03010(Ribosome)	mitochondrial ribosomal protein L18 [Source:HGNC Symbol;Acc:HGNC:14477]	7.4984	11.7512	9.49619	23.7833	22.9926	23.9372	-1.23483	0.00190404	down
MSTRG.1833	SEC11A	ENSGALT00000047348;ENSGALT00000083120	GO:0008233(peptidase activity);GO:0008236(serine-type peptidase activity);GO:0005787(signal peptidase complex);GO:0006465(signal peptide processing);GO:0005789(endoplasmic reticulum membrane);GO:0005783(endoplasmic reticulum);GO:0006508(proteolysis);GO:0016787(hydrolase activity);GO:0016021(integral component of membrane);GO:0016020(membrane);GO:0070062(extracellular exosome);GO:0070062(extracell…	03060(Protein export);03060(Protein export)	SEC11 homolog A, signal peptidase complex subunit [Source:HGNC Symbol;Acc:HGNC:17718]	7.47166	9.71869	11.9563	23.2256	23.2776	16.6178	-1.04623	0.0111671	down
MSTRG.3652	HSCB	ENSGALT00000009152	GO:0005829(cytosol);GO:0005739(mitochondrion);GO:0005737(cytoplasm);GO:0005634(nucleus);GO:0051259(protein oligomerization);GO:0016226(iron-sulfur cluster assembly);GO:0097428(protein maturation by iron-sulfur cluster transfer);GO:0032781(positive regulation of ATPase activity);GO:0001671(ATPase activator activity);GO:0051087(chaperone binding);GO:0042802(identical protein binding)	NA	HscB mitochondrial iron-sulfur cluster cochaperone [Source:HGNC Symbol;Acc:HGNC:28913]	7.46575	9.97145	8.75555	19.7647	23.8696	24.4776	-1.28666	0.000837754	down
MSTRG.9895	FGFR3	ENSGALT00000001712	GO:0030133(transport vesicle);GO:0005887(integral component of plasma membrane);GO:0005886(plasma membrane);GO:0005794(Golgi apparatus);GO:0005783(endoplasmic reticulum);GO:1902178(fibroblast growth factor receptor apoptotic signaling pathway);GO:0070374(positive regulation of ERK1 and ERK2 cascade);GO:0046777(protein autophosphorylation);GO:0043552(positive regulation of phosphatidylinositol 3-k…	04010(MAPK signaling pathway);04144(Endocytosis);04810(Regulation of actin cytoskeleton)	fibroblast growth factor receptor 3 [Source:HGNC Symbol;Acc:HGNC:3690]	7.43638	3.34561	8.5039	16.6046	16.7551	15.9512	-1.30888	0.020464	down
MSTRG.6832	NECTIN1	ENSGALT00000062228	GO:0042802(identical protein binding);GO:0050839(cell adhesion molecule binding);GO:0070166(enamel mineralization);GO:0005913(cell-cell adherens junction);GO:0060041(retina development in camera-type eye);GO:0002934(desmosome organization);GO:0048593(camera-type eye morphogenesis);GO:0006826(iron ion transport);GO:0044291(cell-cell contact zone);GO:0042803(protein homodimerization activity);GO:00…	NA	nectin cell adhesion molecule 1 [Source:HGNC Symbol;Acc:HGNC:9706]	7.42582	4.2735	6.61928	13.343	18.292	12.4672	-1.15345	0.0114178	down
MSTRG.2874	LCP2	ENSGALT00000003301;ENSGALT00000059198	GO:0006955(immune response);GO:0007169(transmembrane receptor protein tyrosine kinase signaling pathway);GO:0035556(intracellular signal transduction);GO:0023027(MHC class I protein binding, via antigen binding groove);GO:0045576(mast cell activation);GO:0045860(positive regulation of protein kinase activity);GO:0050663(cytokine secretion);GO:0050852(T cell receptor signaling pathway);GO:0005829(…	NA	lymphocyte cytosolic protein 2 [Source:HGNC Symbol;Acc:HGNC:6529]	7.39907	8.78956	10.2708	1.9657	1.53981	1.07028	1.96436	0.000533361	up
MSTRG.10195	SLC22A18	ENSGALT00000010421	GO:0005215(transporter activity);GO:0055085(transmembrane transport);GO:0016021(integral component of membrane);GO:0016020(membrane);GO:0015238(drug transmembrane transporter activity);GO:0031625(ubiquitin protein ligase binding);GO:0015893(drug transport);GO:0005635(nuclear envelope);GO:0005737(cytoplasm);GO:0016324(apical plasma membrane)	NA	solute carrier family 22 member 18 [Source:HGNC Symbol;Acc:HGNC:10964]	7.38532	5.52174	7.53166	2.26377	0.959127	1.12234	1.70118	0.00284824	up
MSTRG.4368	RNF213	ENSGALT00000049077;ENSGALT00000060641	GO:0001525(angiogenesis);GO:0005829(cytosol);GO:0005730(nucleolus);GO:0005730(nucleolus)	NA	ring finger protein 213 [Source:HGNC Symbol;Acc:HGNC:14539]	7.36083	12.2723	12.0846	4.47843	5.29738	4.10027	1.01499	0.0127152	up
MSTRG.2436	COTL1	ENSGALT00000028346	GO:0070062(extracellular exosome);GO:0050832(defense response to fungus);GO:0030041(actin filament polymerization);GO:0001755(neural crest cell migration);GO:0019899(enzyme binding);GO:0003779(actin binding);GO:0005622(intracellular)	NA	coactosin like F-actin binding protein 1 [Source:HGNC Symbol;Acc:HGNC:18304]	7.34304	9.15296	8.22365	24.6947	21.6994	19.1703	-1.30413	0.000552144	down
MSTRG.17135	LNPEP	ENSGALT00000061558;ENSGALT00000024694	GO:0048471(perinuclear region of cytoplasm);GO:0016020(membrane);GO:0005886(plasma membrane);GO:0005765(lysosomal membrane);GO:0005622(intracellular);GO:0060395(SMAD protein signal transduction);GO:0030163(protein catabolic process);GO:0004177(aminopeptidase activity);GO:0008217(regulation of blood pressure);GO:0043171(peptide catabolic process);GO:0070006(metalloaminopeptidase activity);GO:00082…	NA	leucyl and cystinyl aminopeptidase [Source:HGNC Symbol;Acc:HGNC:6656]	7.32646	8.42921	8.25515	3.09313	2.35159	2.71624	1.27773	0.000218475	up
MSTRG.870	FSTL1	ENSGALT00000024146	GO:0070062(extracellular exosome);GO:0005615(extracellular space);GO:1901390(positive regulation of transforming growth factor beta activation);GO:0042594(response to starvation);GO:0005509(calcium ion binding)	NA	follistatin like 1 [Source:HGNC Symbol;Acc:HGNC:3972]	7.32289	6.67576	10.7706	18.1868	17.797	18.7198	-1.08051	0.00474147	down
MSTRG.1328	MRPS9	ENSGALT00000027114;ENSGALT00000076173	GO:0005739(mitochondrion);GO:0005730(nucleolus);GO:0003723(RNA binding);GO:0005763(mitochondrial small ribosomal subunit);GO:0000462(maturation of SSU-rRNA from tricistronic rRNA transcript (SSU-rRNA, 5.8S rRNA, LSU-rRNA));GO:0003735(structural constituent of ribosome);GO:0030529(intracellular ribonucleoprotein complex);GO:0005840(ribosome);GO:0006412(translation);GO:0006412(translation)	03010(Ribosome);03010(Ribosome)	mitochondrial ribosomal protein S9 [Source:HGNC Symbol;Acc:HGNC:14501]	7.31169	7.92016	10.4983	23.0484	19.5858	24.566	-1.29735	0.0015798	down
MSTRG.10065	SIRT3	ENSGALT00000048179	NA	NA	sirtuin 3 [Source:HGNC Symbol;Acc:HGNC:14931]	7.25542	6.00661	9.33122	17.4464	18.2732	18.0439	-1.16735	0.00203376	down
MSTRG.7041	NDUFS2	ENSGALT00000052791;ENSGALT00000058400;ENSGALT00000089528;ENSGALT00000087689	GO:0005747(mitochondrial respiratory chain complex I);GO:0005739(mitochondrion);GO:0003954(NADH dehydrogenase activity);GO:0005654(nucleoplasm);GO:0031625(ubiquitin protein ligase binding);GO:0006979(response to oxidative stress);GO:0042775(mitochondrial ATP synthesis coupled electron transport);GO:0042775(mitochondrial ATP synthesis coupled electron transport)	00190(Oxidative phosphorylation);00190(Oxidative phosphorylation)	NADH:ubiquinone oxidoreductase core subunit S2 [Source:HGNC Symbol;Acc:HGNC:7708]	7.25172	7.5913	9.84362	38.1812	43.9688	38.5164	-2.16699	9.78198e-05	down
MSTRG.5662	CYP7A1	ENSGALT00000083723;ENSGALT00000080854	NA	00120(Primary bile acid biosynthesis);00140(Steroid hormone biosynthesis);03320(PPAR signaling pathway);03320(PPAR signaling pathway)	cytochrome P450 family 7 subfamily A member 1 [Source:HGNC Symbol;Acc:HGNC:2651]	7.24122	1.36994	1.76371	43.2104	36.2292	44.4325	-3.47867	0.00372115	down
MSTRG.5773	UQCRB	ENSGALT00000075615	NA	NA	ubiquinol-cytochrome c reductase binding protein [Source:HGNC Symbol;Acc:HGNC:12582]	7.23819	18.4982	15.4784	35.7927	23.5027	41.3824	-1.28384	0.0457027	down
MSTRG.9694	ENSGALG00000014023	ENSGALT00000028340;ENSGALT00000070520	GO:0000786(nucleosome);GO:0000790(nuclear chromatin);GO:0006342(chromatin silencing);GO:0046982(protein heterodimerization activity);GO:0005694(chromosome);GO:0003677(DNA binding);GO:0005634(nucleus);GO:0005634(nucleus)	04217(Necroptosis);04217(Necroptosis)	Histone H2A.Z [Source:UniProtKB/Swiss-Prot;Acc:Q5ZMD6]	7.21423	10.0154	9.76572	24.0946	23.8961	23.1802	-1.31832	0.00065031	down
MSTRG.1106	IL10R2	ENSGALT00000087124;ENSGALT00000046620;ENSGALT00000085909;ENSGALT00000054934;ENSGALT00000073701	NA	04060(Cytokine-cytokine receptor interaction);04060(Cytokine-cytokine receptor interaction)	interleukin-10 receptor subunit beta precursor [Source:RefSeq peptide;Acc:NP_990188]	7.21017	8.56457	18.5932	3.94749	4.01474	4.24938	1.18746	0.0375547	up
MSTRG.3708	PIK3IP1	ENSGALT00000011250	GO:0015293(symporter activity);GO:0055085(transmembrane transport);GO:0016021(integral component of membrane);GO:0016020(membrane);GO:0036313(phosphatidylinositol 3-kinase catalytic subunit binding);GO:0014067(negative regulation of phosphatidylinositol 3-kinase signaling);GO:0043553(negative regulation of phosphatidylinositol 3-kinase activity);GO:0070062(extracellular exosome)	NA	phosphoinositide-3-kinase interacting protein 1 [Source:HGNC Symbol;Acc:HGNC:24942]	7.19587	8.36387	11.3523	3.80433	3.65008	3.44105	1.08541	0.00361242	up
MSTRG.1912	DNAJA4	ENSGALT00000050336	GO:0005829(cytosol);GO:0016020(membrane);GO:0051082(unfolded protein binding);GO:0051087(chaperone binding);GO:0042026(protein refolding);GO:0090084(negative regulation of inclusion body assembly)	NA	DnaJ heat shock protein family (Hsp40) member A4 [Source:HGNC Symbol;Acc:HGNC:14885]	7.19398	16.6937	21.929	3.92467	3.90375	3.86431	1.60756	0.0226401	up
MSTRG.9145	ENSGALG00000041397;ENSGALG00000006157	ENSGALT00000058068;ENSGALT00000064048;ENSGALT00000065132;ENSGALT00000009943	NA	NA		7.13635	2.22374	6.43083	1.65482	1.56621	1.41047	1.18969	0.0495197	up
MSTRG.5704	ENSGALG00000031693	ENSGALT00000048129	NA	NA		7.05686	2.0323	4.00234	9.85594	9.82516	11.1585	-1.18246	0.0450652	down
MSTRG.1742	ENSGALG00000029172	ENSGALT00000075820;ENSGALT00000045709;ENSGALT00000085414	GO:0005739(mitochondrion);GO:0005743(mitochondrial inner membrane);GO:0006120(mitochondrial electron transport, NADH to ubiquinone);GO:0070469(respiratory chain);GO:0055114(oxidation-reduction process);GO:0008137(NADH dehydrogenase (ubiquinone) activity);GO:0016020(membrane);GO:0016020(membrane)	00190(Oxidative phosphorylation);00190(Oxidative phosphorylation)		6.96644	7.20406	7.44922	26.5189	23.4476	17.7788	-1.5053	0.00079683	down
MSTRG.7267	ENSGALG00000036395	ENSGALT00000076317	NA	NA		6.9448	14.5837	5.24582	0.284167	0.339576	0.075781	2.90229	0.00203527	up
MSTRG.22	TNPO3	ENSGALT00000057435	GO:0042802(identical protein binding);GO:0043231(intracellular membrane-bounded organelle);GO:0035048(splicing factor protein import into nucleus)	NA	transportin 3 [Source:HGNC Symbol;Acc:HGNC:17103]	6.94271	8.49526	8.5648	21.8227	28.4417	17.5945	-1.37147	0.00288256	down
MSTRG.6559	RPS6KA	ENSGALT00000074158;ENSGALT00000047037;ENSGALT00000073238	GO:0005829(cytosol);GO:0005634(nucleus);GO:2000491(positive regulation of hepatic stellate cell activation);GO:0045944(positive regulation of transcription from RNA polymerase II promoter);GO:0043154(negative regulation of cysteine-type endopeptidase activity involved in apoptotic process);GO:0043066(negative regulation of apoptotic process);GO:0043027(cysteine-type endopeptidase inhibitor activi…	04010(MAPK signaling pathway);04150(mTOR signaling pathway);04114(Oocyte meiosis);04914(Progesterone-mediated oocyte maturation);04914(Progesterone-mediated oocyte maturation)	Ribosomal protein S6 kinase 2 alpha [Source:UniProtKB/Swiss-Prot;Acc:P18652]	6.93231	4.63942	4.83922	0.708573	0.692284	0.629457	1.93097	0.0002558	up
MSTRG.9839	CD38	ENSGALT00000083561;ENSGALT00000023419	GO:0070062(extracellular exosome);GO:0016020(membrane);GO:0009986(cell surface);GO:0050853(B cell receptor signaling pathway);GO:0045893(positive regulation of transcription, DNA-templated);GO:0045892(negative regulation of transcription, DNA-templated);GO:0043066(negative regulation of apoptotic process);GO:0042493(response to drug);GO:0030890(positive regulation of B cell proliferation);GO:0050…	00760(Nicotinate and nicotinamide metabolism);04020(Calcium signaling pathway);04020(Calcium signaling pathway)	CD38 molecule [Source:HGNC Symbol;Acc:HGNC:1667]	6.92825	10.1698	5.06857	0.516436	1.02781	1.26136	2.0907	0.00244137	up
MSTRG.776	ENSGALG00000014324	ENSGALT00000037225;ENSGALT00000080958	GO:0005355(glucose transmembrane transporter activity);GO:1904659(glucose transmembrane transport);GO:0022857(transmembrane transporter activity);GO:0006810(transport);GO:0005215(transporter activity);GO:0055085(transmembrane transport);GO:0005623(cell);GO:0005615(extracellular space);GO:0016021(integral component of membrane);GO:0016020(membrane);GO:0005737(cytoplasm);GO:0005886(plasma membrane)…	NA		6.91372	7.22798	5.66742	2.8909	2.21253	2.33312	1.12711	0.000861611	up
MSTRG.5111	MRPL3	ENSGALT00000059676;ENSGALT00000090205;ENSGALT00000081484	NA	03010(Ribosome);03010(Ribosome)	mitochondrial ribosomal protein L3 [Source:HGNC Symbol;Acc:HGNC:10379]	6.89576	8.57517	7.45617	17.3552	15.8829	17.8034	-1.06272	0.000349792	down
MSTRG.12299	MRPL44	ENSGALT00000004842;ENSGALT00000086876	GO:0005886(plasma membrane);GO:0005762(mitochondrial large ribosomal subunit);GO:0005739(mitochondrion);GO:0005634(nucleus);GO:0004525(ribonuclease III activity);GO:0070125(mitochondrial translational elongation);GO:0003723(RNA binding);GO:0006396(RNA processing);GO:0090502(RNA phosphodiester bond hydrolysis, endonucleolytic);GO:0003725(double-stranded RNA binding);GO:0003725(double-stranded RNA …	NA	mitochondrial ribosomal protein L44 [Source:HGNC Symbol;Acc:HGNC:16650]	6.88914	8.22018	15.161	18.1643	25.7596	31.4221	-1.27404	0.0295474	down
MSTRG.2502	NIP7	ENSGALT00000000923;ENSGALT00000049870	GO:0005730(nucleolus);GO:0005829(cytosol);GO:0005634(nucleus);GO:0042255(ribosome assembly);GO:0003723(RNA binding);GO:0042254(ribosome biogenesis);GO:0030687(preribosome, large subunit precursor);GO:0042273(ribosomal large subunit biogenesis);GO:0042273(ribosomal large subunit biogenesis)	NA	NIP7, nucleolar pre-rRNA processing protein [Source:HGNC Symbol;Acc:HGNC:24328]	6.88436	11.0206	11.4429	39.5788	29.4444	26.2066	-1.61099	0.00409982	down
MSTRG.1087	MAP3K7CL	ENSGALT00000025511;ENSGALT00000052985	GO:0005829(cytosol);GO:0000186(activation of MAPKK activity);GO:0005634(nucleus);GO:0004709(MAP kinase kinase kinase activity);GO:0000165(MAPK cascade);GO:0005622(intracellular);GO:0005622(intracellular)	NA	MAP3K7 C-terminal like [Source:HGNC Symbol;Acc:HGNC:16457]	6.87863	7.58217	20.6281	0.190824	0.154793	0.0361212	3.33445	0.00209093	up
MSTRG.11793	TMCO1	ENSGALT00000077463;ENSGALT00000088539;ENSGALT00000067782	GO:0070588(calcium ion transmembrane transport);GO:0005783(endoplasmic reticulum);GO:0032469(endoplasmic reticulum calcium ion homeostasis);GO:0032469(endoplasmic reticulum calcium ion homeostasis)	NA	transmembrane and coiled-coil domains 1 [Source:HGNC Symbol;Acc:HGNC:18188]	6.87226	6.72728	8.33196	16.9112	16.3189	16.7816	-1.09349	0.00023968	down
MSTRG.7395	CCDC47	ENSGALT00000086798;ENSGALT00000000783	GO:0016020(membrane);GO:0005791(rough endoplasmic reticulum);GO:0005783(endoplasmic reticulum);GO:0055074(calcium ion homeostasis);GO:0030433(ubiquitin-dependent ERAD pathway);GO:0009791(post-embryonic development);GO:0007029(endoplasmic reticulum organization);GO:0006983(ER overload response);GO:0001649(osteoblast differentiation);GO:0005509(calcium ion binding);GO:0003723(RNA binding);GO:000372…	NA	coiled-coil domain containing 47 [Source:HGNC Symbol;Acc:HGNC:24856]	6.77468	5.08815	7.33669	14.6442	12.5944	16.1281	-1.06884	0.00314563	down
MSTRG.8252	NID1	ENSGALT00000061955	GO:0031012(extracellular matrix);GO:0071944(cell periphery);GO:0070062(extracellular exosome);GO:0005578(proteinaceous extracellular matrix);GO:0005615(extracellular space);GO:0007160(cell-matrix adhesion);GO:0005518(collagen binding);GO:0005604(basement membrane);GO:0050840(extracellular matrix binding);GO:0030198(extracellular matrix organization);GO:0010811(positive regulation of cell-substrat…	NA	nidogen 1 [Source:HGNC Symbol;Acc:HGNC:7821]	6.74376	2.7528	6.76027	24.6371	16.7314	19.136	-1.781	0.00958693	down
MSTRG.191	NDUFA5	ENSGALT00000087766;ENSGALT00000014337	GO:0045271(respiratory chain complex I);GO:0005747(mitochondrial respiratory chain complex I);GO:0005743(mitochondrial inner membrane);GO:0005739(mitochondrion);GO:0022904(respiratory electron transport chain);GO:0016651(oxidoreductase activity, acting on NAD(P)H);GO:0008137(NADH dehydrogenase (ubiquinone) activity);GO:0032981(mitochondrial respiratory chain complex I assembly);GO:0032981(mitocho…	00190(Oxidative phosphorylation);00190(Oxidative phosphorylation)	NADH:ubiquinone oxidoreductase subunit A5 [Source:HGNC Symbol;Acc:HGNC:7688]	6.74033	14.5114	10.5524	28.2924	20.749	31.4712	-1.29955	0.018454	down
MSTRG.6615	WASF2	ENSGALT00000022698	GO:0070062(extracellular exosome);GO:0031209(SCAR complex);GO:0030027(lamellipodium);GO:0005911(cell-cell junction);GO:0005769(early endosome);GO:0005622(intracellular);GO:0001726(ruffle);GO:0072673(lamellipodium morphogenesis);GO:0051497(negative regulation of stress fiber assembly);GO:0035855(megakaryocyte development);GO:0030048(actin filament-based movement);GO:0030036(actin cytoskeleton orga…	04520(Adherens junction);04810(Regulation of actin cytoskeleton);05132(Salmonella infection)	WAS protein family member 2 [Source:HGNC Symbol;Acc:HGNC:12733]	6.72633	2.68236	3.92571	10.3959	14.667	9.58597	-1.25115	0.0246041	down
MSTRG.8884	ENSGALG00000046639	ENSGALT00000083539	NA	NA		6.67214	5.80384	7.89164	16.5683	13.39	24.6616	-1.26834	0.00920611	down
MSTRG.9943	SUCLG1	ENSGALT00000032015	GO:0048037(cofactor binding);GO:0006099(tricarboxylic acid cycle);GO:0005759(mitochondrial matrix);GO:0016874(ligase activity);GO:0005739(mitochondrion);GO:0008152(metabolic process);GO:0003824(catalytic activity);GO:0005623(cell);GO:0000166(nucleotide binding);GO:0003723(RNA binding);GO:0005743(mitochondrial inner membrane);GO:0005829(cytosol);GO:0005886(plasma membrane);GO:0070062(extracellular…	01200(Carbon metabolism);00020(Citrate cycle (TCA cycle));00640(Propanoate metabolism)	succinate-CoA ligase alpha subunit [Source:HGNC Symbol;Acc:HGNC:11449]	6.60115	13.1743	8.36105	34.7294	18.9353	25.7111	-1.41252	0.0170338	down
MSTRG.16917	ENSGALG00000035473;ENSGALG00000010156	ENSGALT00000046319;ENSGALT00000016509	GO:0005085(guanyl-nucleotide exchange factor activity);GO:0007264(small GTPase mediated signal transduction);GO:0005622(intracellular);GO:0065009(regulation of molecular function)	NA		6.57583	6.57902	6.5073	1.32682	1.25149	0.962687	1.79655	1.83237e-05	up
MSTRG.4414	SLC9A3R1	ENSGALT00000012381	GO:0097225(sperm midpiece);GO:0071944(cell periphery);GO:0070062(extracellular exosome);GO:0048471(perinuclear region of cytoplasm);GO:0045177(apical part of cell);GO:0032426(stereocilium tip);GO:0032420(stereocilium);GO:0031982(vesicle);GO:0031526(brush border membrane);GO:0016324(apical plasma membrane);GO:0016020(membrane);GO:0012505(endomembrane system);GO:0005902(microvillus);GO:0005737(cyto…	04530(Tight junction)	SLC9A3 regulator 1 [Source:HGNC Symbol;Acc:HGNC:11075]	6.49709	12.5888	15.0626	30.0765	43.3865	28.1588	-1.53978	0.0158892	down
MSTRG.11461	HNRNPA3	ENSGALT00000055655;ENSGALT00000038715;ENSGALT00000048883;ENSGALT00000053017;ENSGALT00000054696	GO:0071013(catalytic step 2 spliceosome);GO:0005654(nucleoplasm);GO:0005634(nucleus);GO:0003723(RNA binding);GO:0003676(nucleic acid binding);GO:0003676(nucleic acid binding)	03040(Spliceosome);03040(Spliceosome)	heterogeneous nuclear ribonucleoprotein A3 [Source:HGNC Symbol;Acc:HGNC:24941]	6.49273	6.77146	6.78202	15.6917	17.6792	15.2929	-1.16226	5.18842e-05	down
MSTRG.2213	HERPUD1	ENSGALT00000001852	GO:1990037(Lewy body core);GO:0034704(calcium channel complex);GO:0016021(integral component of membrane);GO:0016020(membrane);GO:0005789(endoplasmic reticulum membrane);GO:0005783(endoplasmic reticulum);GO:2001243(negative regulation of intrinsic apoptotic signaling pathway);GO:1903071(positive regulation of ER-associated ubiquitin-dependent protein catabolic process);GO:1903069(regulation of ER…	NA	homocysteine inducible ER protein with ubiquitin like domain 1 [Source:HGNC Symbol;Acc:HGNC:13744]	6.43949	13.8971	10.0916	20.5441	25.0174	26.7817	-1.22104	0.0170481	down
MSTRG.12341	OPA1	ENSGALT00000011583;ENSGALT00000045427;ENSGALT00000081828	GO:0007005(mitochondrion organization);GO:0005739(mitochondrion);GO:0005525(GTP binding);GO:0003924(GTPase activity);GO:0006915(apoptotic process);GO:0000166(nucleotide binding);GO:0005758(mitochondrial intermembrane space);GO:0090201(negative regulation of release of cytochrome c from mitochondria);GO:0007601(visual perception);GO:0046039(GTP metabolic process);GO:0000002(mitochondrial genome ma…	NA	OPA1, mitochondrial dynamin like GTPase [Source:HGNC Symbol;Acc:HGNC:8140]	6.43492	7.4575	7.96008	24.3442	18.4082	25.7431	-1.51507	0.000756995	down
MSTRG.10441	SUSD6	ENSGALT00000015350;ENSGALT00000070614	GO:0008219(cell death);GO:0006974(cellular response to DNA damage stimulus);GO:0016021(integral component of membrane);GO:0016020(membrane);GO:0016020(membrane)	NA	sushi domain containing 6 [Source:HGNC Symbol;Acc:HGNC:19956]	6.42213	7.34459	10.0169	2.39369	5.16296	2.40767	1.08635	0.0307646	up
MSTRG.943	TOMM70	ENSGALT00000024670	GO:0070062(extracellular exosome);GO:0016020(membrane);GO:0005739(mitochondrion);GO:0016021(integral component of membrane)	NA	translocase of outer mitochondrial membrane 70 [Source:HGNC Symbol;Acc:HGNC:11985]	6.408	8.01903	4.39717	9.75025	18.4476	18.8172	-1.17408	0.03137	down
MSTRG.5748	RMDN1	ENSGALT00000060565;ENSGALT00000046365;ENSGALT00000089045;ENSGALT00000069089;ENSGALT00000076464	NA	NA	regulator of microtubule dynamics 1 [Source:HGNC Symbol;Acc:HGNC:24285]	6.37965	5.98024	9.61755	13.7619	15.3485	20.696	-1.08635	0.012574	down
MSTRG.2980	LARP1	ENSGALT00000059160	GO:0010494(cytoplasmic stress granule);GO:0017148(negative regulation of translation);GO:0045296(cadherin binding);GO:0003730(mRNA 3'-UTR binding);GO:0008283(cell proliferation);GO:0006413(translational initiation);GO:0031929(TOR signaling);GO:0003723(RNA binding);GO:0005737(cytoplasm);GO:0016020(membrane);GO:0008494(translation activator activity);GO:0005844(polysome);GO:0016239(positive regulat…	NA	La ribonucleoprotein domain family member 1 [Source:HGNC Symbol;Acc:HGNC:29531]	6.37357	2.61789	7.19556	13.1382	24.2261	13.8274	-1.53207	0.0285162	down
MSTRG.7639	MYO1F	ENSGALT00000002387	GO:0031528(microvillus membrane);GO:0030898(actin-dependent ATPase activity);GO:0016459(myosin complex);GO:0003774(motor activity);GO:0003779(actin binding);GO:0005623(cell);GO:0005524(ATP binding);GO:0000166(nucleotide binding)	NA	myosin IF [Source:HGNC Symbol;Acc:HGNC:7600]	6.36332	10.012	9.63893	3.19998	3.18902	2.08565	1.33003	0.00497916	up
MSTRG.8868	ENSGALG00000019848	ENSGALT00000031546	GO:0006952(defense response);GO:0042742(defense response to bacterium);GO:0005576(extracellular region)	NA	Gallinacin-13 [Source:UniProtKB/Swiss-Prot;Acc:Q6IV18]	6.33928	6.45175	2.85298	82.6043	70.528	105.888	-3.85557	0.000412814	down
MSTRG.2233	ENSGALG00000021451;ENSGALG00000021450	ENSGALT00000001061;ENSGALT00000087471;ENSGALT00000056684;ENSGALT00000001064;ENSGALT00000073249;ENSGALT00000052820;ENSGALT00000050726;ENSGALT00000068261;ENSGALT00000082558;ENSGALT00000046971	GO:0000166(nucleotide binding);GO:0000166(nucleotide binding)	NA		6.3224	5.88631	11.0447	37.2588	27.7424	42.8171	-2.10329	0.00252458	down
MSTRG.10861	TMEM254	ENSGALT00000034212	GO:0016021(integral component of membrane);GO:0016020(membrane)	NA	transmembrane protein 254 [Source:HGNC Symbol;Acc:HGNC:25804]	6.31035	9.16527	43.3682	88.8328	62.7628	84.4572	-2.40466	0.0418747	down
MSTRG.11968	EBNA1BP2	ENSGALT00000014724	GO:0034399(nuclear periphery);GO:0030687(preribosome, large subunit precursor);GO:0005730(nucleolus);GO:0005634(nucleus);GO:0006364(rRNA processing);GO:0042273(ribosomal large subunit biogenesis);GO:0003674(molecular_function)	NA	EBNA1 binding protein 2 [Source:HGNC Symbol;Acc:HGNC:15531]	6.30599	8.0784	6.86044	16.1752	14.6428	17.2921	-1.0789	0.000672524	down
MSTRG.12332	MELTF;DLG1	ENSGALT00000082406;ENSGALT00000073876;ENSGALT00000033424;ENSGALT00000058957;ENSGALT00000060087;ENSGALT00000068990;ENSGALT00000082028;ENSGALT00000011195	GO:0070062(extracellular exosome);GO:0046658(anchored component of plasma membrane);GO:0009986(cell surface);GO:1900025(negative regulation of substrate adhesion-dependent cell spreading);GO:0097286(iron ion import);GO:0090091(positive regulation of extracellular matrix disassembly);GO:0010756(positive regulation of plasminogen activation);GO:0005506(iron ion binding);GO:0055072(iron ion homeosta…	04530(Tight junction);04530(Tight junction)	melanotransferrin [Source:HGNC Symbol;Acc:HGNC:7037];discs large MAGUK scaffold protein 1 [Source:HGNC Symbol;Acc:HGNC:2900]	6.25056	4.19996	7.67081	16.3204	16.3207	11.1911	-1.16127	0.0133289	down
MSTRG.6936	ENSGALG00000035856	ENSGALT00000081507	NA	NA		6.18896	11.8917	3.96555	1.75577	1.54778	1.07029	1.66153	0.0166197	up
MSTRG.55	k123	ENSGALT00000079059	GO:0016787(hydrolase activity);GO:0003676(nucleic acid binding);GO:0046872(metal ion binding)	NA		6.16672	8.5989	7.07051	1.05461	0.760856	0.150291	2.35323	0.00107586	up
MSTRG.8188	XPO5	ENSGALT00000048450;ENSGALT00000016835	GO:0006611(protein export from nucleus);GO:0035068(micro-ribonucleoprotein complex);GO:0003723(RNA binding);GO:0005654(nucleoplasm);GO:0005829(cytosol);GO:0005737(cytoplasm);GO:0005634(nucleus);GO:0003729(mRNA binding);GO:0008565(protein transporter activity);GO:0070883(pre-miRNA binding);GO:0042565(RNA nuclear export complex);GO:0000049(tRNA binding);GO:0008536(Ran GTPase binding);GO:0090631(pre…	03013(RNA transport);03013(RNA transport)	exportin 5 [Source:HGNC Symbol;Acc:HGNC:17675]	6.1512	4.21213	6.34367	14.0303	14.8885	14.7347	-1.25968	0.00143326	down
MSTRG.406	H2A-VI;HIST2H2AC	ENSGALT00000058977;ENSGALT00000065141	GO:0000786(nucleosome);GO:0046982(protein heterodimerization activity);GO:0005694(chromosome);GO:0005634(nucleus);GO:0003677(DNA binding);GO:0070062(extracellular exosome)	04217(Necroptosis)	histone cluster 2 H2A family member c [Source:HGNC Symbol;Acc:HGNC:4738]	6.11768	17.4866	4.40557	34.3559	63.2732	73.464	-2.63141	0.0139532	down
MSTRG.4820	TBRG4	ENSGALT00000046982	GO:0003723(RNA binding);GO:0005739(mitochondrion)	NA	transforming growth factor beta regulator 4 [Source:HGNC Symbol;Acc:HGNC:17443]	6.11717	5.31506	6.09138	32.8524	36.5184	30.5008	-2.32395	1.49318e-05	down
MSTRG.2934	FGFR4	ENSGALT00000025332	GO:0030133(transport vesicle);GO:0005911(cell-cell junction);GO:0005887(integral component of plasma membrane);GO:0005794(Golgi apparatus);GO:0005886(plasma membrane);GO:0005783(endoplasmic reticulum);GO:2000573(positive regulation of DNA biosynthetic process);GO:0070857(regulation of bile acid biosynthetic process);GO:0070374(positive regulation of ERK1 and ERK2 cascade);GO:0046777(protein autop…	04010(MAPK signaling pathway);04144(Endocytosis);04810(Regulation of actin cytoskeleton)	fibroblast growth factor receptor 4 [Source:HGNC Symbol;Acc:HGNC:3691]	6.10413	6.45957	8.00664	15.0077	21.137	14.9081	-1.18734	0.00327064	down
MSTRG.1908	PSMA4;HYKK	ENSGALT00000004816;ENSGALT00000004836;ENSGALT00000085440	GO:0070062(extracellular exosome);GO:0043231(intracellular membrane-bounded organelle);GO:0019773(proteasome core complex, alpha-subunit complex);GO:0005839(proteasome core complex);GO:0005829(cytosol);GO:0005634(nucleus);GO:0000932(P-body);GO:0000502(proteasome complex);GO:0051603(proteolysis involved in cellular protein catabolic process);GO:0004298(threonine-type endopeptidase activity);GO:000…	03050(Proteasome);00310(Lysine degradation);00310(Lysine degradation)	proteasome subunit alpha 4 [Source:HGNC Symbol;Acc:HGNC:9533];hydroxylysine kinase [Source:HGNC Symbol;Acc:HGNC:34403]	6.08592	7.97474	7.85506	17.8308	22.212	18.5539	-1.30796	0.000822894	down
MSTRG.6478	GFRA2	ENSGALT00000051164	NA	NA	GDNF family receptor alpha 2 [Source:HGNC Symbol;Acc:HGNC:4244]	6.07778	10.3785	22.2534	37.1873	32.9973	49.5374	-1.71025	0.0314861	down
MSTRG.3925	ENSGALG00000008936	ENSGALT00000014522	GO:0016787(hydrolase activity);GO:0016021(integral component of membrane);GO:0016020(membrane)	00230(Purine metabolism);00240(Pyrimidine metabolism)		6.06775	7.88578	7.63825	18.8158	20.1789	11.9713	-1.10897	0.0105606	down
MSTRG.8997	ENSGALG00000044580	ENSGALT00000086028	NA	NA		6.05711	4.83623	5.54375	17.5879	29.1917	18.8759	-1.79036	0.00154225	down
MSTRG.4472	MTMR4	ENSGALT00000061248;ENSGALT00000001556	GO:0005615(extracellular space);GO:0004722(protein serine/threonine phosphatase activity);GO:0007179(transforming growth factor beta receptor signaling pathway);GO:0046872(metal ion binding);GO:0016311(dephosphorylation);GO:0035335(peptidyl-tyrosine dephosphorylation);GO:0006470(protein dephosphorylation);GO:0016791(phosphatase activity);GO:0004725(protein tyrosine phosphatase activity);GO:001990…	00562(Inositol phosphate metabolism);04070(Phosphatidylinositol signaling system);04140(Autophagy - animal);04140(Autophagy - animal)	myotubularin related protein 4 [Source:HGNC Symbol;Acc:HGNC:7452]	6.05701	4.28942	5.42038	11.6891	14.0603	12.6768	-1.14901	0.00126054	down
MSTRG.6249	DNAJC11	ENSGALT00000000891	GO:0070062(extracellular exosome);GO:0005743(mitochondrial inner membrane);GO:0005739(mitochondrion);GO:0042407(cristae formation);GO:0001401(mitochondrial sorting and assembly machinery complex);GO:0061617(MICOS complex)	NA	DnaJ heat shock protein family (Hsp40) member C11 [Source:HGNC Symbol;Acc:HGNC:25570]	6.05094	7.73994	8.41163	21.3815	20.3273	21.8782	-1.41163	0.000389807	down
MSTRG.16790	FYB1	ENSGALT00000034292;ENSGALT00000006016	GO:0005886(plasma membrane);GO:0072659(protein localization to plasma membrane);GO:0015629(actin cytoskeleton);GO:0006955(immune response);GO:0008289(lipid binding);GO:0007165(signal transduction);GO:0005102(receptor binding);GO:0005102(receptor binding)	NA	FYN binding protein 1 [Source:HGNC Symbol;Acc:HGNC:4036]	6.04981	4.64561	7.19793	1.23079	0.992666	0.76014	1.79401	0.00063105	up
MSTRG.6963	ILF2	ENSGALT00000085766;ENSGALT00000088846;ENSGALT00000089127;ENSGALT00000088851;ENSGALT00000090060;ENSGALT00000047935;ENSGALT00000089394;ENSGALT00000072084;ENSGALT00000088051;ENSGALT00000055413;ENSGALT00000018872;ENSGALT00000085889;ENSGALT00000071565;ENSGALT00000086283	GO:0005634(nucleus);GO:0045893(positive regulation of transcription, DNA-templated);GO:0005730(nucleolus);GO:0030529(intracellular ribonucleoprotein complex);GO:0003723(RNA binding);GO:0006351(transcription, DNA-templated);GO:0003677(DNA binding);GO:0016020(membrane);GO:0005576(extracellular region);GO:0003725(double-stranded RNA binding);GO:0016740(transferase activity);GO:0006955(immune respons…	NA	interleukin enhancer binding factor 2 [Source:HGNC Symbol;Acc:HGNC:6037]	6.02311	6.65033	10.0141	15.3663	17.2753	15.6157	-1.02335	0.00755615	down
MSTRG.5734	FABP5	ENSGALT00000052937	GO:0070062(extracellular exosome);GO:0015758(glucose transport);GO:0006656(phosphatidylcholine biosynthetic process);GO:0006629(lipid metabolic process);GO:0006006(glucose metabolic process);GO:0006810(transport);GO:0008289(lipid binding)	03320(PPAR signaling pathway)	fatty acid binding protein 5 [Source:HGNC Symbol;Acc:HGNC:3560]	6.01698	7.24665	7.23911	2.74442	2.31205	1.18094	1.37991	0.00513959	up
MSTRG.38	FBXO18	ENSGALT00000013264	GO:0019005(SCF ubiquitin ligase complex);GO:0005634(nucleus);GO:0000785(chromatin);GO:2000042(negative regulation of double-strand break repair via homologous recombination);GO:1902231(positive regulation of intrinsic apoptotic signaling pathway in response to DNA damage);GO:0072429(response to intra-S DNA damage checkpoint signaling);GO:0048478(replication fork protection);GO:0035562(negative re…	NA	F-box protein, helicase, 18 [Source:HGNC Symbol;Acc:HGNC:13620]	6.0051	4.99245	5.37619	13.7698	10.8332	14.2118	-1.10407	0.00111	down
MSTRG.11276	COL5A2	ENSGALT00000054594	GO:0031012(extracellular matrix);GO:0043588(skin development);GO:0001501(skeletal system development);GO:0005615(extracellular space);GO:0005581(collagen trimer);GO:0046332(SMAD binding);GO:0071230(cellular response to amino acid stimulus);GO:0030199(collagen fibril organization);GO:0048592(eye morphogenesis);GO:1903225(negative regulation of endodermal cell differentiation);GO:0005588(collagen t…	NA	collagen type V alpha 2 chain [Source:HGNC Symbol;Acc:HGNC:2210]	5.99022	5.92471	8.57521	21.8178	13.4933	27.1677	-1.44299	0.010965	down
MSTRG.11509	GRB14	ENSGALT00000075225;ENSGALT00000068166;ENSGALT00000033140	GO:0005886(plasma membrane);GO:0005737(cytoplasm);GO:0005070(SH3/SH2 adaptor activity);GO:0030971(receptor tyrosine kinase binding);GO:0042802(identical protein binding);GO:0042803(protein homodimerization activity);GO:0046627(negative regulation of insulin receptor signaling pathway);GO:0043231(intracellular membrane-bounded organelle);GO:0009967(positive regulation of signal transduction);GO:00…	NA	growth factor receptor bound protein 14 [Source:HGNC Symbol;Acc:HGNC:4565]	5.96332	5.92577	7.48179	1.98948	1.77478	1.70951	1.39527	0.000187147	up
MSTRG.2031	TM6SF1	ENSGALT00000009702	GO:0005765(lysosomal membrane);GO:0016021(integral component of membrane);GO:0016020(membrane)	NA	transmembrane 6 superfamily member 1 [Source:HGNC Symbol;Acc:HGNC:11860]	5.95764	5.72842	8.22969	2.80001	1.69802	2.03664	1.26492	0.00348562	up
MSTRG.4447	LLGL2	ENSGALT00000013074	GO:0043231(intracellular membrane-bounded organelle);GO:0005829(cytosol);GO:0005737(cytoplasm);GO:0032878(regulation of establishment or maintenance of cell polarity);GO:0017157(regulation of exocytosis);GO:0030165(PDZ domain binding);GO:0050708(regulation of protein secretion);GO:0017137(Rab GTPase binding);GO:0005096(GTPase activator activity);GO:0043547(positive regulation of GTPase activity);…	04530(Tight junction)	LLGL2, scribble cell polarity complex component [Source:HGNC Symbol;Acc:HGNC:6629]	5.94766	4.7987	7.94385	11.5035	14.948	15.1946	-1.05462	0.00839987	down
MSTRG.7610	NCLN	ENSGALT00000047492	GO:0005789(endoplasmic reticulum membrane);GO:0016020(membrane);GO:0031648(protein destabilization);GO:0043254(regulation of protein complex assembly);GO:0009966(regulation of signal transduction);GO:0016021(integral component of membrane)	NA	nicalin [Source:HGNC Symbol;Acc:HGNC:26923]	5.89569	5.37494	6.5614	14.0203	13.6315	14.0501	-1.10493	0.000107258	down
MSTRG.165	ENSGALG00000038315	ENSGALT00000071670	NA	NA		5.89402	0	7.0115	31.6286	46.566	35.3714	-3.33241	0.0272679	down
MSTRG.4397	ALYREF;PCYT2;SIRT7	ENSGALT00000011710;ENSGALT00000087397;ENSGALT00000062146;ENSGALT00000083793;ENSGALT00000065957;ENSGALT00000088867;ENSGALT00000031439;ENSGALT00000011734;ENSGALT00000080721	GO:0016607(nuclear speck);GO:0003723(RNA binding);GO:0003676(nucleic acid binding);GO:0009058(biosynthetic process);GO:0003824(catalytic activity);GO:0005731(nucleolus organizer region);GO:0070933(histone H4 deacetylation);GO:0005730(nucleolus);GO:0070932(histone H3 deacetylation);GO:0009303(rRNA transcription);GO:0007072(positive regulation of transcription involved in exit from mitosis);GO:0000…	03040(Spliceosome);03013(RNA transport);03015(mRNA surveillance pathway);05168(Herpes simplex infection);00564(Glycerophospholipid metabolism);00440(Phosphonate and phosphinate metabolism);00440(Phosphonate and phosphinate metabolism)	Aly/REF export factor [Source:HGNC Symbol;Acc:HGNC:19071];phosphate cytidylyltransferase 2, ethanolamine [Source:HGNC Symbol;Acc:HGNC:8756];sirtuin 7 [Source:HGNC Symbol;Acc:HGNC:14935]	5.88408	7.5324	7.4787	15.2124	16.814	17.4781	-1.14055	0.000604822	down
MSTRG.8060	IARS2	ENSGALT00000015581;ENSGALT00000089666	GO:0005829(cytosol);GO:0005739(mitochondrion);GO:0006450(regulation of translational fidelity);GO:0006418(tRNA aminoacylation for protein translation);GO:0006428(isoleucyl-tRNA aminoacylation);GO:0006412(translation);GO:0004822(isoleucine-tRNA ligase activity);GO:0004812(aminoacyl-tRNA ligase activity);GO:0002161(aminoacyl-tRNA editing activity);GO:0000049(tRNA binding);GO:0016874(ligase activity…	00970(Aminoacyl-tRNA biosynthesis);00970(Aminoacyl-tRNA biosynthesis)	isoleucyl-tRNA synthetase 2, mitochondrial [Source:HGNC Symbol;Acc:HGNC:29685]	5.87539	5.58815	7.15551	14.1286	12.5305	15.0407	-1.05064	0.000892926	down
MSTRG.12395	EIF4G1;FAM131A	ENSGALT00000013878;ENSGALT00000053676;ENSGALT00000064756;ENSGALT00000070449;ENSGALT00000048457	GO:0045296(cadherin binding);GO:0042802(identical protein binding);GO:0006446(regulation of translational initiation);GO:0003723(RNA binding);GO:0005737(cytoplasm);GO:0016020(membrane);GO:0045666(positive regulation of neuron differentiation);GO:1905618(positive regulation of miRNA mediated inhibition of translation);GO:0030307(positive regulation of cell growth);GO:0033138(positive regulation of…	03013(RNA transport);03013(RNA transport)	eukaryotic translation initiation factor 4 gamma 1 [Source:HGNC Symbol;Acc:HGNC:3296];family with sequence similarity 131 member A [Source:HGNC Symbol;Acc:HGNC:28308]	5.85627	4.94985	5.8963	24.8859	31.1329	22.9944	-2.04954	0.000142135	down
MSTRG.4014	ENSGALG00000033760	ENSGALT00000063665;ENSGALT00000067893	NA	NA		5.82522	4.8095	6.17829	13.0544	12.3613	14.44	-1.1162	0.000540235	down
MSTRG.5054	HACL1	ENSGALT00000018282;ENSGALT00000087381	GO:0043231(intracellular membrane-bounded organelle);GO:0005777(peroxisome);GO:0051259(protein oligomerization);GO:0048037(cofactor binding);GO:0001561(fatty acid alpha-oxidation);GO:0042802(identical protein binding);GO:0030976(thiamine pyrophosphate binding);GO:0016830(carbon-carbon lyase activity);GO:0005102(receptor binding);GO:0000287(magnesium ion binding);GO:0003824(catalytic activity);GO:…	04146(Peroxisome);04146(Peroxisome)	2-hydroxyacyl-CoA lyase 1 [Source:HGNC Symbol;Acc:HGNC:17856]	5.81674	4.18087	7.05126	18.6603	11.1331	15.3943	-1.26057	0.0101511	down
MSTRG.1525	RUBCNL	ENSGALT00000027446	NA	NA	RUN and cysteine rich domain containing beclin 1 interacting protein like [Source:HGNC Symbol;Acc:HGNC:20420]	5.79936	7.05406	7.56723	3.51691	2.70325	1.65647	1.13344	0.00978212	up
MSTRG.7107	SARS	ENSGALT00000045077;ENSGALT00000088382;ENSGALT00000070646;ENSGALT00000084715	GO:0006418(tRNA aminoacylation for protein translation);GO:0004812(aminoacyl-tRNA ligase activity);GO:0005737(cytoplasm);GO:0000166(nucleotide binding);GO:0005524(ATP binding);GO:0004828(serine-tRNA ligase activity);GO:0006434(seryl-tRNA aminoacylation);GO:0005829(cytosol);GO:0005829(cytosol)	NA	seryl-tRNA synthetase [Source:HGNC Symbol;Acc:HGNC:10537]	5.72368	6.86347	8.12658	31.0438	41.4016	26.3824	-2.08957	0.000736823	down
MSTRG.11010	NOLC1	ENSGALT00000055705	NA	NA	nucleolar and coiled-body phosphoprotein 1 [Source:HGNC Symbol;Acc:HGNC:15608]	5.71423	7.13578	8.48134	18.0868	15.7621	17.2948	-1.16613	0.00163997	down
MSTRG.7567	LMNB2	ENSGALT00000000640	GO:0005638(lamin filament);GO:0005635(nuclear envelope);GO:0005634(nucleus);GO:0005882(intermediate filament);GO:0005198(structural molecule activity)	04210(Apoptosis)	lamin B2 [Source:HGNC Symbol;Acc:HGNC:6638]	5.70287	5.58856	6.0416	17.4327	21.8309	16.7211	-1.52795	0.000199435	down
MSTRG.12178	INPP5D	ENSGALT00000082983	GO:0005829(cytosol);GO:0008285(negative regulation of cell proliferation);GO:0030889(negative regulation of B cell proliferation);GO:0008340(determination of adult lifespan);GO:0043065(positive regulation of apoptotic process);GO:0045671(negative regulation of osteoclast differentiation);GO:0045579(positive regulation of B cell differentiation);GO:0045621(positive regulation of lymphocyte differe…	00562(Inositol phosphate metabolism);04070(Phosphatidylinositol signaling system)	inositol polyphosphate-5-phosphatase D [Source:HGNC Symbol;Acc:HGNC:6079]	5.70227	7.5811	9.47739	2.06639	2.70675	1.38678	1.49109	0.00469989	up
MSTRG.10435	MED6	ENSGALT00000087063;ENSGALT00000063508	NA	NA	mediator complex subunit 6 [Source:HGNC Symbol;Acc:HGNC:19970]	5.68266	7.63859	9.71663	30.5679	14.4741	17.4324	-1.28778	0.0246628	down
MSTRG.3113	LITAF	ENSGALT00000005095	GO:0043231(intracellular membrane-bounded organelle);GO:0005886(plasma membrane);GO:0005829(cytosol);GO:0005794(Golgi apparatus);GO:0005765(lysosomal membrane);GO:0005654(nucleoplasm);GO:0071222(cellular response to lipopolysaccharide);GO:0043123(positive regulation of I-kappaB kinase/NF-kappaB signaling);GO:0042347(negative regulation of NF-kappaB import into nucleus);GO:0032496(response to lipo…	04142(Lysosome)	lipopolysaccharide induced TNF factor [Source:HGNC Symbol;Acc:HGNC:16841]	5.66554	10.8577	13.2976	2.03991	1.42687	0.927324	2.10415	0.00528979	up
MSTRG.11173	GPAM	ENSGALT00000014299	GO:0005743(mitochondrial inner membrane);GO:0005741(mitochondrial outer membrane);GO:0005739(mitochondrion);GO:0070970(interleukin-2 secretion);GO:0070236(negative regulation of activation-induced cell death of T cells);GO:0055091(phospholipid homeostasis);GO:0055089(fatty acid homeostasis);GO:0051607(defense response to virus);GO:0050707(regulation of cytokine secretion);GO:0044255(cellular lipi…	00561(Glycerolipid metabolism);00564(Glycerophospholipid metabolism)	glycerol-3-phosphate acyltransferase, mitochondrial [Source:HGNC Symbol;Acc:HGNC:24865]	5.65482	6.6199	10.1597	17.1208	13.2496	20.7179	-1.10295	0.0178616	down
MSTRG.11660	ENSGALG00000012418	ENSGALT00000020299;ENSGALT00000055752	GO:0097053(L-kynurenine catabolic process);GO:0009435(NAD biosynthetic process);GO:0043420(anthranilate metabolic process);GO:0006569(tryptophan catabolic process);GO:0030429(kynureninase activity);GO:0030170(pyridoxal phosphate binding);GO:0019441(tryptophan catabolic process to kynurenine);GO:0034354('de novo' NAD biosynthetic process from tryptophan);GO:0019805(quinolinate biosynthetic process…	00380(Tryptophan metabolism);00380(Tryptophan metabolism)		5.64822	2.03889	3.49745	8.74325	7.67235	11.3775	-1.17495	0.0307953	down
MSTRG.10923	ENSGALG00000042254	ENSGALT00000066088	NA	NA		5.63478	7.10386	6.02459	21.0126	17.6259	17.3853	-1.43964	0.000275233	down
MSTRG.10774	LGALS3	ENSGALT00000063008;ENSGALT00000037300;ENSGALT00000056078	GO:0005634(nucleus);GO:0003723(RNA binding);GO:0005615(extracellular space);GO:0005743(mitochondrial inner membrane);GO:0016020(membrane);GO:0005737(cytoplasm);GO:0030855(epithelial cell differentiation);GO:0070062(extracellular exosome);GO:0031012(extracellular matrix);GO:0005576(extracellular region);GO:2001237(negative regulation of extrinsic apoptotic signaling pathway);GO:0043236(laminin bin…	NA	galectin 3 [Source:HGNC Symbol;Acc:HGNC:6563]	5.59751	18.2262	8.95171	3.77918	3.29741	2.9166	1.32401	0.0442425	up
MSTRG.9996	MYRF	ENSGALT00000054574;ENSGALT00000071705;ENSGALT00000074035	GO:0045893(positive regulation of transcription, DNA-templated);GO:0005634(nucleus);GO:0014003(oligodendrocyte development);GO:0022010(central nervous system myelination);GO:0048709(oligodendrocyte differentiation);GO:0005654(nucleoplasm);GO:0005829(cytosol);GO:0005794(Golgi apparatus);GO:0031643(positive regulation of myelination);GO:0032286(central nervous system myelin maintenance);GO:0032286(…	NA	myelin regulatory factor [Source:HGNC Symbol;Acc:HGNC:1181]	5.59144	2.87703	6.22245	14.3004	20.9516	14.6088	-1.60933	0.00790993	down
MSTRG.4618	BLMH	ENSGALT00000006773;ENSGALT00000085948;ENSGALT00000088919;ENSGALT00000062358	GO:0005634(nucleus);GO:0070062(extracellular exosome);GO:0043418(homocysteine catabolic process);GO:0042493(response to drug);GO:0009636(response to toxic substance);GO:0042802(identical protein binding);GO:0008234(cysteine-type peptidase activity);GO:0008233(peptidase activity);GO:0004177(aminopeptidase activity);GO:0004197(cysteine-type endopeptidase activity);GO:0006508(proteolysis);GO:0005737…	NA	bleomycin hydrolase [Source:HGNC Symbol;Acc:HGNC:1059]	5.55515	6.42982	6.37154	12.9196	18.1109	13.3603	-1.13715	0.00191937	down
MSTRG.3448	ACSM3	ENSGALT00000003444	GO:0005759(mitochondrial matrix);GO:0005739(mitochondrion);GO:0006633(fatty acid biosynthetic process);GO:0015645(fatty acid ligase activity);GO:0003996(acyl-CoA ligase activity);GO:0004321(fatty-acyl-CoA synthase activity);GO:0006637(acyl-CoA metabolic process);GO:0008152(metabolic process);GO:0003824(catalytic activity)	00650(Butanoate metabolism)	acyl-CoA synthetase medium chain family member 3 [Source:HGNC Symbol;Acc:HGNC:10522]	5.5482	5.36903	6.7108	13.1829	12.6014	16.4778	-1.13006	0.00132	down
MSTRG.12334	XXYLT1	ENSGALT00000079757	GO:0030145(manganese ion binding);GO:0000287(magnesium ion binding);GO:0030176(integral component of endoplasmic reticulum membrane);GO:0035252(UDP-xylosyltransferase activity);GO:0016266(O-glycan processing)	NA	xyloside xylosyltransferase 1 [Source:HGNC Symbol;Acc:HGNC:26639]	5.53231	2.85883	8.55998	15.0022	16.4107	12.2589	-1.31274	0.0297085	down
MSTRG.121	DNAJC2	ENSGALT00000013428	GO:0031965(nuclear membrane);GO:0005829(cytosol);GO:0005737(cytoplasm);GO:0005634(nucleus);GO:2000279(negative regulation of DNA biosynthetic process);GO:0045893(positive regulation of transcription, DNA-templated);GO:0006260(DNA replication);GO:0042393(histone binding);GO:0030544(Hsp70 protein binding);GO:0003723(RNA binding);GO:0003682(chromatin binding);GO:0003677(DNA binding);GO:0061649(ubiqu…	NA	DnaJ heat shock protein family (Hsp40) member C2 [Source:HGNC Symbol;Acc:HGNC:13192]	5.52632	6.28558	5.74305	13.7126	12.5979	13.6334	-1.06359	5.82073e-05	down
MSTRG.9747	ENSGALG00000013946	ENSGALT00000022602	GO:0006904(vesicle docking involved in exocytosis);GO:0016192(vesicle-mediated transport)	NA		5.51775	2.36694	4.00685	13.7756	10.3007	12.0358	-1.43606	0.00859329	down
MSTRG.10049	PTDSS2	ENSGALT00000006852	GO:0016021(integral component of membrane);GO:0016020(membrane);GO:0006659(phosphatidylserine biosynthetic process);GO:0003882(CDP-diacylglycerol-serine O-phosphatidyltransferase activity);GO:0005622(intracellular);GO:0005789(endoplasmic reticulum membrane)	00564(Glycerophospholipid metabolism)	phosphatidylserine synthase 2 [Source:HGNC Symbol;Acc:HGNC:15463]	5.51016	5.62747	9.67752	19.5536	12.8332	15.6633	-1.12078	0.0172911	down
MSTRG.12445	SKIL	ENSGALT00000015236;ENSGALT00000079331	GO:0043234(protein complex);GO:0005634(nucleus);GO:1902231(positive regulation of intrinsic apoptotic signaling pathway in response to DNA damage);GO:1902043(positive regulation of extrinsic apoptotic signaling pathway via death domain receptors);GO:0070306(lens fiber cell differentiation);GO:0045596(negative regulation of cell differentiation);GO:0030512(negative regulation of transforming growt…	NA	SKI like proto-oncogene [Source:HGNC Symbol;Acc:HGNC:10897]	5.46786	5.15103	5.64223	1.74893	2.37036	1.8713	1.1041	0.000314796	up
MSTRG.10202	IGF2	ENSGALT00000053800	GO:0070062(extracellular exosome);GO:0051897(positive regulation of protein kinase B signaling);GO:0046628(positive regulation of insulin receptor signaling pathway);GO:0045840(positive regulation of mitotic nuclear division);GO:0043410(positive regulation of MAPK cascade);GO:0042104(positive regulation of activated T cell proliferation);GO:0008083(growth factor activity);GO:0005159(insulin-like …	NA	Insulin-like growth factor II [Source:UniProtKB/Swiss-Prot;Acc:P33717]	5.46649	3.73774	2.58308	9.46739	12.5287	10.7895	-1.30894	0.00816264	down
MSTRG.5949	ENSGALG00000030005	ENSGALT00000070176;ENSGALT00000079555	NA	NA		5.44703	7.36153	8.96128	1.96744	2.33894	1.33605	1.51202	0.00310326	up
MSTRG.10914	HNRNPH3	ENSGALT00000051779;ENSGALT00000089104;ENSGALT00000006294	GO:0003723(RNA binding);GO:0005634(nucleus);GO:0030855(epithelial cell differentiation);GO:0005654(nucleoplasm);GO:0003676(nucleic acid binding);GO:0003676(nucleic acid binding)	NA	heterogeneous nuclear ribonucleoprotein H3 [Source:HGNC Symbol;Acc:HGNC:5043]	5.41644	7.17078	8.36215	14.9191	16.4093	16.2993	-1.09601	0.00264949	down
MSTRG.12224	ENSGALG00000006564	ENSGALT00000089595;ENSGALT00000010597	GO:0005737(cytoplasm);GO:0005634(nucleus);GO:0016556(mRNA modification);GO:0051082(unfolded protein binding);GO:0006457(protein folding);GO:0006457(protein folding)	04141(Protein processing in endoplasmic reticulum);04141(Protein processing in endoplasmic reticulum)		5.40192	5.93398	3.99169	13.0885	14.004	12.8192	-1.2402	0.00108688	down
MSTRG.7401	SLC25A39	ENSGALT00000069555;ENSGALT00000053036;ENSGALT00000090226	NA	NA	solute carrier family 25 member 39 [Source:HGNC Symbol;Acc:HGNC:24279]	5.3914	5.88734	7.42447	20.8804	36.0616	31.5354	-2.0509	0.00135133	down
MSTRG.4456	BCL7B;TBL2	ENSGALT00000047441;ENSGALT00000054624;ENSGALT00000061827	GO:0003723(RNA binding);GO:0019901(protein kinase binding);GO:0071456(cellular response to hypoxia);GO:0005783(endoplasmic reticulum);GO:0031369(translation initiation factor binding);GO:0051219(phosphoprotein binding);GO:0030968(endoplasmic reticulum unfolded protein response);GO:0042149(cellular response to glucose starvation)	NA	BCL tumor suppressor 7B [Source:HGNC Symbol;Acc:HGNC:1005];transducin beta like 2 [Source:HGNC Symbol;Acc:HGNC:11586]	5.36836	6.11494	4.17383	13.7687	14.8988	12.1215	-1.23873	0.00139606	down
MSTRG.9762	ATP10D	ENSGALT00000022955	GO:0005886(plasma membrane);GO:0005783(endoplasmic reticulum);GO:0005654(nucleoplasm);GO:0045332(phospholipid translocation);GO:0015914(phospholipid transport);GO:0004012(phospholipid-translocating ATPase activity);GO:0000287(magnesium ion binding);GO:0016787(hydrolase activity);GO:0000166(nucleotide binding);GO:0005524(ATP binding);GO:0016021(integral component of membrane);GO:0016020(membrane)	NA	ATPase phospholipid transporting 10D (putative) [Source:HGNC Symbol;Acc:HGNC:13549]	5.35106	4.79288	5.19677	2.23787	1.58382	1.39693	1.16902	0.0010143	up
MSTRG.12478	GFM1;MLF1	ENSGALT00000015688;ENSGALT00000089879;ENSGALT00000068741;ENSGALT00000039093;ENSGALT00000085585	GO:0005739(mitochondrion);GO:0070125(mitochondrial translational elongation);GO:0003924(GTPase activity);GO:0003746(translation elongation factor activity);GO:0003723(RNA binding);GO:0006414(translational elongation);GO:0006412(translation);GO:0005525(GTP binding);GO:0000166(nucleotide binding);GO:0007050(cell cycle arrest);GO:0005634(nucleus);GO:0019904(protein domain specific binding);GO:001990…	NA	G elongation factor mitochondrial 1 [Source:HGNC Symbol;Acc:HGNC:13780];myeloid leukemia factor 1 [Source:HGNC Symbol;Acc:HGNC:7125]	5.34658	4.92863	6.09986	16.898	14.6728	18.5406	-1.45295	0.000263476	down
MSTRG.2638	IARS	ENSGALT00000051197;ENSGALT00000007684	GO:0016020(membrane);GO:0005737(cytoplasm);GO:0005829(cytosol);GO:0070062(extracellular exosome);GO:0051020(GTPase binding);GO:0001649(osteoblast differentiation);GO:0004822(isoleucine-tRNA ligase activity);GO:0006428(isoleucyl-tRNA aminoacylation);GO:0017101(aminoacyl-tRNA synthetase multienzyme complex);GO:0006450(regulation of translational fidelity);GO:0006418(tRNA aminoacylation for protein …	00970(Aminoacyl-tRNA biosynthesis);00970(Aminoacyl-tRNA biosynthesis)	isoleucyl-tRNA synthetase [Source:HGNC Symbol;Acc:HGNC:5330]	5.34052	5.58117	5.58597	15.0499	14.2572	15.1726	-1.28302	2.30897e-06	down
MSTRG.9127	IL13RA1	ENSGALT00000087811	NA	NA	interleukin 13 receptor subunit alpha 1 [Source:HGNC Symbol;Acc:HGNC:5974]	5.30564	4.1393	4.85289	1.75398	1.70515	1.32053	1.15189	0.000587935	up
MSTRG.4093	COL5A1	ENSGALT00000004020;ENSGALT00000059123	GO:0016477(cell migration);GO:0097435(supramolecular fiber organization);GO:0031012(extracellular matrix);GO:0008201(heparin binding);GO:0007155(cell adhesion);GO:0070062(extracellular exosome);GO:0043588(skin development);GO:0005578(proteinaceous extracellular matrix);GO:0005615(extracellular space);GO:0030199(collagen fibril organization);GO:0001568(blood vessel development);GO:0005604(basement…	NA	collagen type V alpha 1 chain [Source:HGNC Symbol;Acc:HGNC:2209]	5.27863	4.29088	6.53178	16.6393	16.9833	14.6653	-1.43729	0.00084434	down
MSTRG.12292	DOCK10	ENSGALT00000008057;ENSGALT00000087258	GO:0016020(membrane);GO:0070062(extracellular exosome);GO:0005737(cytoplasm);GO:0005634(nucleus);GO:0030334(regulation of cell migration);GO:0005085(guanyl-nucleotide exchange factor activity);GO:0007264(small GTPase mediated signal transduction);GO:0065009(regulation of molecular function);GO:0065009(regulation of molecular function)	NA	dedicator of cytokinesis 10 [Source:HGNC Symbol;Acc:HGNC:23479]	5.267	5.66946	5.49037	1.89977	2.04802	1.31494	1.24295	0.000571333	up
MSTRG.11537	DNPEP	ENSGALT00000072461;ENSGALT00000088322;ENSGALT00000087877	GO:0005829(cytosol);GO:0004177(aminopeptidase activity);GO:0070006(metalloaminopeptidase activity);GO:0006518(peptide metabolic process);GO:0008237(metallopeptidase activity);GO:0005576(extracellular region);GO:0006508(proteolysis);GO:0005737(cytoplasm);GO:0016787(hydrolase activity);GO:0008233(peptidase activity);GO:0046872(metal ion binding);GO:0008270(zinc ion binding);GO:0008270(zinc ion bind…	NA	aspartyl aminopeptidase [Source:RefSeq peptide;Acc:NP_001012937]	5.23655	7.62916	9.94888	18.2469	19.961	16.1102	-1.18533	0.00911797	down
MSTRG.6878	CD3E	ENSGALT00000011996	GO:0042105(alpha-beta T cell receptor complex);GO:0042101(T cell receptor complex);GO:0009897(external side of plasma membrane);GO:0005911(cell-cell junction);GO:0005886(plasma membrane);GO:0001772(immunological synapse);GO:0097190(apoptotic signaling pathway);GO:0050870(positive regulation of T cell activation);GO:0050852(T cell receptor signaling pathway);GO:0050850(positive regulation of calci…	NA	CD3e molecule [Source:HGNC Symbol;Acc:HGNC:1674]	5.22913	7.29141	3.15763	0.0606132	0.144157	0.139236	2.42639	0.00113147	up
MSTRG.5258	TPPP	ENSGALT00000066450	NA	NA	tubulin polymerization promoting protein [Source:HGNC Symbol;Acc:HGNC:24164]	5.22656	5.36088	2.75975	0.291193	0.250503	0.946507	1.8554	0.00450138	up
MSTRG.9398	NR3C2	ENSGALT00000071965;ENSGALT00000016302;ENSGALT00000078228	GO:0005654(nucleoplasm);GO:1904045(cellular response to aldosterone);GO:0071386(cellular response to corticosterone stimulus);GO:0071376(cellular response to corticotropin-releasing hormone stimulus);GO:0060126(somatotropin secreting cell differentiation);GO:0030252(growth hormone secretion);GO:0051459(regulation of corticotropin secretion);GO:1990239(steroid hormone binding);GO:0043401(steroid h…	NA	nuclear receptor subfamily 3 group C member 2 [Source:HGNC Symbol;Acc:HGNC:7979]	5.21872	2.54716	3.76138	1.04062	1.60821	0.987205	1.10395	0.0141065	up
MSTRG.3907	ENSGALG00000030886	ENSGALT00000078998;ENSGALT00000053882	GO:0001516(prostaglandin biosynthetic process);GO:0004667(prostaglandin-D synthase activity);GO:0005576(extracellular region);GO:0005501(retinoid binding);GO:0045187(regulation of circadian sleep/wake cycle, sleep);GO:2000255(negative regulation of male germ cell proliferation);GO:2000255(negative regulation of male germ cell proliferation)	00590(Arachidonic acid metabolism);00590(Arachidonic acid metabolism)		5.21527	22.1634	10.8681	76.3431	159.811	68.7574	-2.99603	0.010856	down
MSTRG.8792	PREB;SLC5A6	ENSGALT00000062591;ENSGALT00000066965	GO:0070971(endoplasmic reticulum exit site);GO:0005634(nucleus);GO:0016020(membrane);GO:0005090(Sar guanyl-nucleotide exchange factor activity);GO:0051020(GTPase binding);GO:0032527(protein exit from endoplasmic reticulum)	NA	prolactin regulatory element binding [Source:HGNC Symbol;Acc:HGNC:9356];solute carrier family 5 member 6 [Source:HGNC Symbol;Acc:HGNC:11041]	5.20935	6.63996	7.5224	17.1198	20.6856	12.8101	-1.24885	0.00574345	down
MSTRG.10096	RCN1	ENSGALT00000040104	GO:0005783(endoplasmic reticulum);GO:0043010(camera-type eye development);GO:0005509(calcium ion binding)	NA	reticulocalbin 1 [Source:HGNC Symbol;Acc:HGNC:9934]	5.19704	5.05679	4.61298	26.3281	16.9495	20.9689	-1.89223	0.000466524	down
MSTRG.4797	MRPL55	ENSGALT00000048999	GO:0005739(mitochondrion)	NA	mitochondrial ribosomal protein L55 [Source:HGNC Symbol;Acc:HGNC:16686]	5.19146	8.13092	7.19976	17.2856	16.5946	12.2748	-1.0679	0.00853425	down
MSTRG.8205	ENSGALG00000010554	ENSGALT00000017174	GO:0016021(integral component of membrane);GO:0016020(membrane)	NA		5.18985	6.11763	9.50855	2.91182	2.41843	2.92447	1.04704	0.0116491	up
MSTRG.3805	SDSL	ENSGALT00000013537	GO:0070062(extracellular exosome);GO:0005739(mitochondrion);GO:0042802(identical protein binding);GO:0006520(cellular amino acid metabolic process);GO:0030170(pyridoxal phosphate binding)	01200(Carbon metabolism);01230(Biosynthesis of amino acids);00260(Glycine, serine and threonine metabolism);00270(Cysteine and methionine metabolism);00290(Valine, leucine and isoleucine biosynthesis)	serine dehydratase like [Source:HGNC Symbol;Acc:HGNC:30404]	5.18603	5.89968	6.69242	1.52619	2.30903	2.09089	1.22253	0.00117233	up
MSTRG.6323	AGRN	ENSGALT00000087506;ENSGALT00000065973;ENSGALT00000049138	GO:0031012(extracellular matrix);GO:0005829(cytosol);GO:0005886(plasma membrane);GO:0070062(extracellular exosome);GO:0043113(receptor clustering);GO:0005605(basal lamina);GO:0005605(basal lamina)	04512(ECM-receptor interaction);04512(ECM-receptor interaction)	agrin [Source:HGNC Symbol;Acc:HGNC:329]	5.18337	3.5978	3.8226	8.12397	11.6874	9.04484	-1.02807	0.00605156	down
MSTRG.10398	GANC	ENSGALT00000014708	GO:0004553(hydrolase activity, hydrolyzing O-glycosyl compounds);GO:0005975(carbohydrate metabolic process);GO:0016798(hydrolase activity, acting on glycosyl bonds);GO:0030246(carbohydrate binding);GO:0016787(hydrolase activity);GO:0008152(metabolic process);GO:0003824(catalytic activity)	00052(Galactose metabolism);00500(Starch and sucrose metabolism)	glucosidase alpha, neutral C [Source:HGNC Symbol;Acc:HGNC:4139]	5.17942	3.1554	5.16882	10.0093	10.8832	18.0605	-1.32552	0.0132294	down
MSTRG.6837	MCAM	ENSGALT00000060613;ENSGALT00000069952;ENSGALT00000067096;ENSGALT00000069425	GO:0005925(focal adhesion);GO:0001525(angiogenesis);GO:0005576(extracellular region);GO:0003094(glomerular filtration);GO:0061042(vascular wound healing);GO:0009897(external side of plasma membrane);GO:0009897(external side of plasma membrane)	NA	melanoma cell adhesion molecule [Source:HGNC Symbol;Acc:HGNC:6934]	5.16122	7.41054	7.99551	16.9782	19.5866	13.1648	-1.16381	0.00723866	down
MSTRG.6647	SRRM1	ENSGALT00000001959;ENSGALT00000065217;ENSGALT00000068463	GO:0006397(mRNA processing);GO:0003723(RNA binding);GO:0016607(nuclear speck);GO:0071013(catalytic step 2 spliceosome);GO:0071013(catalytic step 2 spliceosome)	03013(RNA transport);03015(mRNA surveillance pathway);03015(mRNA surveillance pathway)	serine and arginine repetitive matrix 1 [Source:HGNC Symbol;Acc:HGNC:16638]	5.16016	3.77872	6.32836	10.5859	14.9548	10.7468	-1.11044	0.00900866	down
MSTRG.10104	PRRG4	ENSGALT00000084362;ENSGALT00000019634	GO:0005576(extracellular region);GO:0005509(calcium ion binding);GO:0016021(integral component of membrane);GO:0016020(membrane);GO:0016020(membrane)	NA	proline rich and Gla domain 4 [Source:HGNC Symbol;Acc:HGNC:30799]	5.10143	3.60557	3.20155	0.142471	0.41811	0.330559	1.9251	0.000496726	up
MSTRG.11852	PTGS2	ENSGALT00000068693;ENSGALT00000048282;ENSGALT00000047966;ENSGALT00000067436	GO:0019371(cyclooxygenase pathway);GO:0008217(regulation of blood pressure);GO:0004666(prostaglandin-endoperoxide synthase activity);GO:0006693(prostaglandin metabolic process);GO:0001516(prostaglandin biosynthetic process);GO:0020037(heme binding);GO:0004601(peroxidase activity);GO:0006979(response to oxidative stress);GO:0051213(dioxygenase activity);GO:0006631(fatty acid metabolic process);GO:…	00590(Arachidonic acid metabolism);04370(VEGF signaling pathway);04370(VEGF signaling pathway)	Prostaglandin G/H synthase 2 [Source:UniProtKB/Swiss-Prot;Acc:P27607]	5.03767	3.0398	4.09168	1.22976	1.17819	0.804107	1.27504	0.0027656	up
MSTRG.2918	CREBRF	ENSGALT00000085411;ENSGALT00000004538;ENSGALT00000043177	GO:0016604(nuclear body);GO:0005634(nucleus);GO:1902213(positive regulation of prolactin signaling pathway);GO:1900170(negative regulation of glucocorticoid mediated signaling pathway);GO:0042711(maternal behavior);GO:0003700(transcription factor activity, sequence-specific DNA binding);GO:0006355(regulation of transcription, DNA-templated);GO:0006366(transcription from RNA polymerase II promoter…	NA	CREB3 regulatory factor [Source:HGNC Symbol;Acc:HGNC:24050]	5.03691	4.31384	6.38184	2.12614	1.88996	2.27491	1.00022	0.00248331	up
MSTRG.5281	NRSN1	ENSGALT00000067111	NA	NA	neurensin 1 [Source:HGNC Symbol;Acc:HGNC:17881]	5.02805	7.59422	11.2562	2.77514	2.92698	1.36187	1.39354	0.0210708	up
MSTRG.1356	GAS6	ENSGALT00000060714;ENSGALT00000027154	GO:0043027(cysteine-type endopeptidase inhibitor activity involved in apoptotic process);GO:0033138(positive regulation of peptidyl-serine phosphorylation);GO:0005245(voltage-gated calcium channel activity);GO:2000352(negative regulation of endothelial cell apoptotic process);GO:0051897(positive regulation of protein kinase B signaling);GO:0045892(negative regulation of transcription, DNA-templat…	NA	growth arrest specific 6 [Source:HGNC Symbol;Acc:HGNC:4168]	5.01543	5.36048	6.37809	1.45003	1.33396	1.57638	1.42004	0.000126994	up
MSTRG.1573	STOML3	ENSGALT00000027529	GO:0045121(membrane raft);GO:0005929(cilium);GO:0007165(signal transduction);GO:0016021(integral component of membrane);GO:0016020(membrane)	NA	stomatin like 3 [Source:HGNC Symbol;Acc:HGNC:19420]	4.99686	2.75102	2.87465	0.242523	0.172369	0.064232	1.93768	0.00104746	up
MSTRG.9397	ARHGAP10	ENSGALT00000016293	GO:0005829(cytosol);GO:0043066(negative regulation of apoptotic process);GO:0007010(cytoskeleton organization);GO:0005096(GTPase activator activity);GO:0043547(positive regulation of GTPase activity);GO:0007165(signal transduction)	NA	Rho GTPase activating protein 10 [Source:HGNC Symbol;Acc:HGNC:26099]	4.94592	4.93887	6.67351	1.95742	2.2758	1.47897	1.16535	0.00237214	up
MSTRG.6585	ENSGALG00000000734	ENSGALT00000001050;ENSGALT00000088973	GO:0006310(DNA recombination);GO:0006281(DNA repair);GO:0006260(DNA replication);GO:0005634(nucleus);GO:0003677(DNA binding);GO:0003677(DNA binding)	03030(DNA replication);03420(Nucleotide excision repair);03430(Mismatch repair);03440(Homologous recombination);03460(Fanconi anemia pathway);03460(Fanconi anemia pathway)		4.94545	5.41038	5.76716	13.7527	12.919	13.0441	-1.16101	4.23535e-05	down
MSTRG.1989	MYO5A	ENSGALT00000046846;ENSGALT00000055281	NA	NA	unconventional myosin-Va [Source:RefSeq peptide;Acc:NP_990631]	4.92753	3.19028	4.51918	9.10577	9.16749	9.92259	-1.0111	0.00297308	down
MSTRG.11480	RAPGEF4	ENSGALT00000066838;ENSGALT00000054639;ENSGALT00000069697	GO:0030552(cAMP binding);GO:0030073(insulin secretion);GO:0005829(cytosol);GO:0005085(guanyl-nucleotide exchange factor activity);GO:0017157(regulation of exocytosis);GO:0005088(Ras guanyl-nucleotide exchange factor activity);GO:0017016(Ras GTPase binding);GO:0017156(calcium ion regulated exocytosis);GO:0019933(cAMP-mediated signaling);GO:0019933(cAMP-mediated signaling)	NA	Rap guanine nucleotide exchange factor 4 [Source:HGNC Symbol;Acc:HGNC:16626]	4.90777	3.24821	8.63828	1.16545	1.62789	1.69715	1.32608	0.0206835	up
MSTRG.16728	ENSGALG00000046192	ENSGALT00000088864	NA	NA		4.90092	4.6385	2.3148	0.64775	0.611672	0.589552	1.56917	0.0042169	up
MSTRG.1900	PSTPIP1	ENSGALT00000004399	GO:0016020(membrane);GO:0042802(identical protein binding)	04621(NOD-like receptor signaling pathway)	proline-serine-threonine phosphatase interacting protein 1 [Source:HGNC Symbol;Acc:HGNC:9580]	4.89729	4.89555	3.13803	1.37504	1.73452	0.787894	1.21037	0.00815674	up
MSTRG.12402	POLR2H	ENSGALT00000053243;ENSGALT00000067063;ENSGALT00000013907;ENSGALT00000085111	GO:0005736(DNA-directed RNA polymerase I complex);GO:0005665(DNA-directed RNA polymerase II, core complex);GO:0006360(transcription from RNA polymerase I promoter);GO:0001055(RNA polymerase II activity);GO:0001054(RNA polymerase I activity);GO:0005634(nucleus);GO:0006366(transcription from RNA polymerase II promoter);GO:0005666(DNA-directed RNA polymerase III complex);GO:0006383(transcription fro…	00230(Purine metabolism);00240(Pyrimidine metabolism);03020(RNA polymerase);04623(Cytosolic DNA-sensing pathway);04623(Cytosolic DNA-sensing pathway)	RNA polymerase II subunit H [Source:HGNC Symbol;Acc:HGNC:9195]	4.89339	3.26745	4.83918	13.3647	15.5365	13.2229	-1.50798	0.000860422	down
MSTRG.8467	PTPRK	ENSGALT00000074459	GO:0019901(protein kinase binding);GO:0016477(cell migration);GO:0034394(protein localization to cell surface);GO:0009986(cell surface);GO:0045892(negative regulation of transcription, DNA-templated);GO:0045786(negative regulation of cell cycle);GO:0005911(cell-cell junction);GO:0008285(negative regulation of cell proliferation);GO:0004725(protein tyrosine phosphatase activity);GO:0010839(negativ…	NA	protein tyrosine phosphatase, receptor type K [Source:HGNC Symbol;Acc:HGNC:9674]	4.85614	3.61638	5.99428	9.61726	13.3705	14.2182	-1.20607	0.00702432	down
MSTRG.3671	SMARCB1	ENSGALT00000009622	GO:0071565(nBAF complex);GO:0071564(npBAF complex);GO:0043231(intracellular membrane-bounded organelle);GO:0016514(SWI/SNF complex);GO:0005654(nucleoplasm);GO:0005634(nucleus);GO:0001650(fibrillar center);GO:0043044(ATP-dependent chromatin remodeling);GO:0030154(cell differentiation);GO:0008285(negative regulation of cell proliferation);GO:0006337(nucleosome disassembly);GO:0007399(nervous system…	NA	SWI/SNF related, matrix associated, actin dependent regulator of chromatin, subfamily b, member 1 [Source:HGNC Symbol;Acc:HGNC:11103]	4.84273	4.27693	5.37991	11.1996	13.732	11.6397	-1.17655	0.000515001	down
MSTRG.9940	THNSL2	ENSGALT00000025688;ENSGALT00000088295;ENSGALT00000085029;ENSGALT00000053217	GO:0046360(2-oxobutyrate biosynthetic process);GO:0016311(dephosphorylation);GO:0009071(serine family amino acid catabolic process);GO:0070905(serine binding);GO:0030170(pyridoxal phosphate binding);GO:0030170(pyridoxal phosphate binding)	NA	threonine synthase like 2 [Source:HGNC Symbol;Acc:HGNC:25602]	4.82967	7.33191	9.83122	14.4304	18.8411	19.951	-1.20263	0.0147109	down
MSTRG.3700	ENSGALG00000006921	ENSGALT00000089060;ENSGALT00000038379;ENSGALT00000084026	GO:0005525(GTP binding);GO:0005525(GTP binding)	NA		4.82823	6.876	7.10362	14.4609	12.7821	13.7918	-1.02764	0.00299295	down
MSTRG.10550	ENSGALG00000010225	ENSGALT00000016623	GO:0019427(acetyl-CoA biosynthetic process from acetate);GO:0003987(acetate-CoA ligase activity);GO:0016208(AMP binding);GO:0016874(ligase activity);GO:0008152(metabolic process);GO:0003824(catalytic activity);GO:0005524(ATP binding);GO:0000166(nucleotide binding)	01200(Carbon metabolism);00010(Glycolysis / Gluconeogenesis);00620(Pyruvate metabolism);00640(Propanoate metabolism)		4.82579	5.5236	9.46555	63.9299	64.3271	57.983	-3.09898	0.000297696	down
MSTRG.11892	HCCS	ENSGALT00000008936	GO:0005739(mitochondrion);GO:0004408(holocytochrome-c synthase activity);GO:0016829(lyase activity);GO:0046872(metal ion binding);GO:0005743(mitochondrial inner membrane);GO:0016020(membrane)	00860(Porphyrin and chlorophyll metabolism)	holocytochrome c synthase [Source:HGNC Symbol;Acc:HGNC:4837]	4.81433	3.04066	3.67871	11.804	9.75318	10.4921	-1.28249	0.00162633	down
MSTRG.3782	AP1B1	ENSGALT00000065498;ENSGALT00000067873;ENSGALT00000074692	GO:0005829(cytosol);GO:0005794(Golgi apparatus);GO:0043231(intracellular membrane-bounded organelle);GO:0007507(heart development);GO:0007368(determination of left/right symmetry);GO:0019901(protein kinase binding);GO:0019901(protein kinase binding)	04142(Lysosome);04142(Lysosome)	adaptor related protein complex 1 beta 1 subunit [Source:HGNC Symbol;Acc:HGNC:554]	4.80254	6.00235	7.0567	16.1045	20.9166	13.7947	-1.36085	0.00318723	down
MSTRG.5939	PYCR3	ENSGALT00000075872	GO:0042802(identical protein binding)	01230(Biosynthesis of amino acids);00330(Arginine and proline metabolism)	pyrroline-5-carboxylate reductase 3 [Source:HGNC Symbol;Acc:HGNC:25846]	4.78491	5.95804	6.29306	20.27	17.4259	8.4181	-1.21745	0.0318177	down
MSTRG.5011	SCIN	ENSGALT00000017516	GO:0070062(extracellular exosome);GO:0002102(podosome);GO:0005903(brush border);GO:0051693(actin filament capping);GO:0051127(positive regulation of actin nucleation);GO:0051014(actin filament severing);GO:0045654(positive regulation of megakaryocyte differentiation);GO:0043065(positive regulation of apoptotic process);GO:0042989(sequestering of actin monomers);GO:0032330(regulation of chondrocyt…	04810(Regulation of actin cytoskeleton)	Adseverin [Source:UniProtKB/Swiss-Prot;Acc:Q5ZIV9]	4.78426	6.18033	3.75426	0.365617	0.520189	0.662565	1.94606	0.000516082	up
MSTRG.3675	ENSGALG00000030121	ENSGALT00000056617	NA	NA		4.78318	3.68936	2.61739	8.28807	7.99143	11.9893	-1.15566	0.0111497	down
MSTRG.11616	ENSGALG00000026422	ENSGALT00000081056;ENSGALT00000043260	GO:0003723(RNA binding);GO:0003950(NAD+ ADP-ribosyltransferase activity);GO:0016757(transferase activity, transferring glycosyl groups);GO:0016740(transferase activity);GO:0016740(transferase activity)	NA		4.76285	7.04209	5.89556	1.98032	1.77989	1.57197	1.30222	0.00101663	up
MSTRG.2019	GATM	ENSGALT00000038740	GO:0070062(extracellular exosome);GO:0005758(mitochondrial intermembrane space);GO:0005739(mitochondrion);GO:0006601(creatine biosynthetic process);GO:0015068(glycine amidinotransferase activity);GO:0015067(amidinotransferase activity);GO:0006600(creatine metabolic process);GO:0007275(multicellular organism development);GO:0007611(learning or memory);GO:0014889(muscle atrophy)	00260(Glycine, serine and threonine metabolism);00330(Arginine and proline metabolism)	glycine amidinotransferase, mitochondrial [Source:RefSeq peptide;Acc:NP_990076]	4.75742	8.09195	12.3072	184.639	257.038	388.066	-4.90251	0.000462776	down
MSTRG.10443	ERH	ENSGALT00000028069;ENSGALT00000089426;ENSGALT00000051669	GO:0034709(methylosome);GO:0030496(midbody);GO:0045747(positive regulation of Notch signaling pathway);GO:0006221(pyrimidine nucleotide biosynthetic process);GO:0008327(methyl-CpG binding);GO:0003723(RNA binding);GO:0007049(cell cycle);GO:0007049(cell cycle)	NA	ERH, mRNA splicing and mitosis factor [Source:HGNC Symbol;Acc:HGNC:3447]	4.75741	6.83939	6.85874	8.57564	17.8151	17.319	-1.07267	0.0380377	down
MSTRG.3172	CARD11	ENSGALT00000007013;ENSGALT00000083551	GO:0070062(extracellular exosome);GO:0045121(membrane raft);GO:0042101(T cell receptor complex);GO:0005886(plasma membrane);GO:0005737(cytoplasm);GO:0001772(immunological synapse);GO:0070970(interleukin-2 secretion);GO:0051092(positive regulation of NF-kappaB transcription factor activity);GO:0050870(positive regulation of T cell activation);GO:0050776(regulation of immune response);GO:0048872(ho…	NA	caspase recruitment domain family member 11 [Source:HGNC Symbol;Acc:HGNC:16393]	4.75219	3.68147	3.68317	1.19162	1.321	0.961469	1.21996	0.000561255	up
MSTRG.8111	EML4	ENSGALT00000016124;ENSGALT00000052372;ENSGALT00000053920	GO:0015630(microtubule cytoskeleton);GO:0008017(microtubule binding);GO:0016020(membrane);GO:0016020(membrane)	NA	echinoderm microtubule associated protein like 4 [Source:HGNC Symbol;Acc:HGNC:1316]	4.74312	4.1415	5.7094	13.9072	12.1992	11.3035	-1.2037	0.000942439	down
MSTRG.3779	NF2	ENSGALT00000033579;ENSGALT00000062243;ENSGALT00000089832	GO:0048471(perinuclear region of cytoplasm);GO:0045177(apical part of cell);GO:0044297(cell body);GO:0043005(neuron projection);GO:0032154(cleavage furrow);GO:0030864(cortical actin cytoskeleton);GO:0030175(filopodium);GO:0030027(lamellipodium);GO:0016020(membrane);GO:0005912(adherens junction);GO:0005886(plasma membrane);GO:0005856(cytoskeleton);GO:0005829(cytosol);GO:0005769(early endosome);GO:…	04530(Tight junction);04530(Tight junction)	neurofibromin 2 [Source:HGNC Symbol;Acc:HGNC:7773]	4.74297	4.93497	6.16918	14.2688	16.0372	15.4657	-1.37723	0.000235022	down
MSTRG.17042	CEP78	ENSGALT00000024494	GO:0005813(centrosome);GO:0044782(cilium organization);GO:0036064(ciliary basal body)	NA	centrosomal protein 78 [Source:HGNC Symbol;Acc:HGNC:25740]	4.73819	4.18971	5.99272	0.64645	0.878131	1.33054	1.61759	0.00111271	up
MSTRG.8658	TINAG	ENSGALT00000026295	GO:0043231(intracellular membrane-bounded organelle);GO:0005604(basement membrane);GO:0007155(cell adhesion);GO:0030247(polysaccharide binding);GO:0008234(cysteine-type peptidase activity);GO:0006955(immune response);GO:0006508(proteolysis);GO:0005615(extracellular space);GO:0006898(receptor-mediated endocytosis);GO:0005044(scavenger receptor activity)	NA	tubulointerstitial nephritis antigen [Source:HGNC Symbol;Acc:HGNC:14599]	4.73363	6.57413	6.35523	45.4747	31.2901	51.1887	-2.64592	0.000413583	down
MSTRG.2873	KCNMB1	ENSGALT00000003307	GO:0005513(detection of calcium ion);GO:0015269(calcium-activated potassium channel activity);GO:0015459(potassium channel regulator activity);GO:0008076(voltage-gated potassium channel complex);GO:0071805(potassium ion transmembrane transport);GO:0006813(potassium ion transport);GO:0007268(chemical synaptic transmission);GO:0016021(integral component of membrane);GO:0016020(membrane);GO:0065009(…	04270(Vascular smooth muscle contraction)	potassium calcium-activated channel subfamily M regulatory beta subunit 1 [Source:HGNC Symbol;Acc:HGNC:6285]	4.69744	3.32353	2.40997	1.353	0.621372	0.686366	1.23555	0.0106863	up
MSTRG.5774	MTERF3	ENSGALT00000083635;ENSGALT00000088465;ENSGALT00000082823;ENSGALT00000047017	NA	NA	mitochondrial transcription termination factor 3 [Source:HGNC Symbol;Acc:HGNC:24258]	4.6857	4.59765	5.10251	9.28065	9.86117	12.9582	-1.00148	0.00208112	down
MSTRG.1275	ASMTL	ENSGALT00000088987;ENSGALT00000050365;ENSGALT00000026928	GO:0005829(cytosol);GO:0047429(nucleoside-triphosphate diphosphatase activity);GO:0032259(methylation);GO:0008171(O-methyltransferase activity);GO:0008168(methyltransferase activity);GO:0008168(methyltransferase activity)	NA	acetylserotonin O-methyltransferase like [Source:HGNC Symbol;Acc:HGNC:751]	4.68552	6.48315	7.26678	16.5106	12.9212	21.996	-1.33147	0.00729789	down
MSTRG.2147	ENSGALG00000034100	ENSGALT00000063059;ENSGALT00000063821	NA	NA		4.66755	6.16108	7.00993	2.43566	2.56573	1.84224	1.07429	0.00384258	up
MSTRG.10823	FKBP3	ENSGALT00000020373;ENSGALT00000088005;ENSGALT00000087405;ENSGALT00000070716;ENSGALT00000059400;ENSGALT00000089886	GO:0000413(protein peptidyl-prolyl isomerization);GO:0005528(FK506 binding);GO:0003755(peptidyl-prolyl cis-trans isomerase activity);GO:0061077(chaperone-mediated protein folding);GO:0016853(isomerase activity);GO:0005737(cytoplasm);GO:0005634(nucleus);GO:0003723(RNA binding);GO:0003723(RNA binding)	NA	FK506 binding protein 3 [Source:HGNC Symbol;Acc:HGNC:3719]	4.66114	8.13273	9.62773	15.5687	17.9259	18.4015	-1.15629	0.0149897	down
MSTRG.88	CDC123;CAMK1D	ENSGALT00000022732;ENSGALT00000088159;ENSGALT00000068193;ENSGALT00000072279	GO:0007050(cell cycle arrest);GO:0005737(cytoplasm);GO:0006417(regulation of translation);GO:0007049(cell cycle);GO:0051301(cell division);GO:0005634(nucleus);GO:0010976(positive regulation of neuron projection development);GO:0043066(negative regulation of apoptotic process);GO:0050766(positive regulation of phagocytosis);GO:0043065(positive regulation of apoptotic process);GO:0032793(positive r…	NA	cell division cycle 123 [Source:HGNC Symbol;Acc:HGNC:16827];calcium/calmodulin dependent protein kinase ID [Source:HGNC Symbol;Acc:HGNC:19341]	4.63111	1.28088	2.20135	0.424807	0.537267	0.290902	1.28739	0.0292473	up
MSTRG.9417	SH2D4A	ENSGALT00000016464	GO:0005829(cytosol);GO:0005737(cytoplasm);GO:0010923(negative regulation of phosphatase activity);GO:0019902(phosphatase binding)	NA	SH2 domain containing 4A [Source:HGNC Symbol;Acc:HGNC:26102]	4.62626	2.50883	3.82747	0.509685	0.726853	0.566903	1.51471	0.00191737	up
MSTRG.12285	FARSB	ENSGALT00000008412	GO:0016020(membrane);GO:0009328(phenylalanine-tRNA ligase complex);GO:0051290(protein heterotetramerization);GO:0006432(phenylalanyl-tRNA aminoacylation);GO:0004826(phenylalanine-tRNA ligase activity);GO:0000287(magnesium ion binding);GO:0003723(RNA binding);GO:0000166(nucleotide binding);GO:0005737(cytoplasm);GO:0005524(ATP binding)	00970(Aminoacyl-tRNA biosynthesis)	phenylalanyl-tRNA synthetase beta subunit [Source:HGNC Symbol;Acc:HGNC:17800]	4.61813	4.94238	6.37598	14.9929	13.4202	15.8908	-1.32786	0.000636856	down
MSTRG.10616	ENSGALG00000010766;NDUFB1	ENSGALT00000017509;ENSGALT00000090181;ENSGALT00000089624;ENSGALT00000037601	GO:0071218(cellular response to misfolded protein);GO:0043161(proteasome-mediated ubiquitin-dependent protein catabolic process);GO:0006515(protein quality control for misfolded or incompletely synthesized proteins);GO:0004843(thiol-dependent ubiquitin-specific protease activity);GO:0016579(protein deubiquitination);GO:0006508(proteolysis);GO:0036459(thiol-dependent ubiquitinyl hydrolase activity…	04141(Protein processing in endoplasmic reticulum);00190(Oxidative phosphorylation);00190(Oxidative phosphorylation)	Ataxin-3 [Source:UniProtKB/Swiss-Prot;Acc:Q9W689];NADH:ubiquinone oxidoreductase subunit B1 [Source:HGNC Symbol;Acc:HGNC:7695]	4.61229	8.39737	7.58466	13.7864	17.3681	15.1402	-1.09177	0.0114486	down
MSTRG.3818	TAP1	ENSGALT00000071455	GO:0005524(ATP binding);GO:0016021(integral component of membrane);GO:0016020(membrane);GO:0030176(integral component of endoplasmic reticulum membrane);GO:0005739(mitochondrion);GO:0005815(microtubule organizing center);GO:0005783(endoplasmic reticulum);GO:0043531(ADP binding);GO:0006952(defense response);GO:0015197(peptide transporter activity);GO:0023029(MHC class Ib protein binding);GO:004228…	02010(ABC transporters);04145(Phagosome);05168(Herpes simplex infection)	antigen peptide transporter 1 [Source:RefSeq peptide;Acc:NP_001129440]	4.6071	8.30623	5.14519	0.887245	1.0044	0.497644	1.94092	0.00169188	up
MSTRG.6849	ZBTB16	ENSGALT00000048122	NA	NA	zinc finger and BTB domain containing 16 [Source:HGNC Symbol;Acc:HGNC:12930]	4.5952	7.51387	9.74896	1.78874	3.19953	1.39245	1.39727	0.0189765	up
MSTRG.11736	RGS18	ENSGALT00000004005	GO:0005737(cytoplasm);GO:0008277(regulation of G-protein coupled receptor protein signaling pathway);GO:0007186(G-protein coupled receptor signaling pathway);GO:0005096(GTPase activator activity);GO:0043547(positive regulation of GTPase activity);GO:0005886(plasma membrane)	NA	regulator of G protein signaling 18 [Source:HGNC Symbol;Acc:HGNC:14261]	4.58572	3.3291	5.76496	1.9095	1.24809	1.24022	1.16026	0.00665751	up
MSTRG.1719	ENSGALG00000017241;ENSGALG00000032233;ENSGALG00000041546	ENSGALT00000027871;ENSGALT00000054718;ENSGALT00000048805	GO:0005777(peroxisome)	NA		4.5727	3.12424	8.73725	13.3908	12.8695	18.0401	-1.36195	0.0252184	down
MSTRG.10281	SSRP1	ENSGALT00000012159	GO:0006260(DNA replication);GO:0005694(chromosome);GO:0003723(RNA binding);GO:0003682(chromatin binding);GO:0006974(cellular response to DNA damage stimulus);GO:0006281(DNA repair);GO:0006355(regulation of transcription, DNA-templated);GO:0006351(transcription, DNA-templated);GO:0005634(nucleus);GO:0003677(DNA binding)	NA	structure specific recognition protein 1 [Source:HGNC Symbol;Acc:HGNC:11327]	4.54489	5.73687	7.08279	12.8426	16.5489	10.3143	-1.06211	0.0116442	down
MSTRG.8094	LPGAT1	ENSGALT00000016009;ENSGALT00000075215	GO:0016020(membrane);GO:0005737(cytoplasm);GO:0016746(transferase activity, transferring acyl groups);GO:0008152(metabolic process);GO:0016740(transferase activity);GO:0016021(integral component of membrane);GO:0045723(positive regulation of fatty acid biosynthetic process);GO:0045723(positive regulation of fatty acid biosynthetic process)	00564(Glycerophospholipid metabolism);00564(Glycerophospholipid metabolism)	lysophosphatidylglycerol acyltransferase 1 [Source:HGNC Symbol;Acc:HGNC:28985]	4.54321	3.28761	3.94929	8.02271	8.45826	12.2598	-1.08867	0.00606029	down
MSTRG.8875	TRAM2	ENSGALT00000026905	GO:0045048(protein insertion into ER membrane);GO:0032964(collagen biosynthetic process);GO:0016021(integral component of membrane);GO:0016020(membrane)	NA	translocation associated membrane protein 2 [Source:HGNC Symbol;Acc:HGNC:16855]	4.53432	5.03747	6.14226	15.4371	14.9913	11.5949	-1.26471	0.00148387	down
MSTRG.16691	ENSGALG00000026884	ENSGALT00000046118	GO:0004859(phospholipase inhibitor activity);GO:0043086(negative regulation of catalytic activity);GO:0005576(extracellular region)	NA		4.52924	4.76975	5.6715	1.05714	0.510207	0.445717	1.85548	0.000498948	up
MSTRG.9600	JCHAIN	ENSGALT00000018840	GO:0072562(blood microparticle);GO:0071756(pentameric IgM immunoglobulin complex);GO:0071752(secretory dimeric IgA immunoglobulin complex);GO:0071751(secretory IgA immunoglobulin complex);GO:0071750(dimeric IgA immunoglobulin complex);GO:0071748(monomeric IgA immunoglobulin complex);GO:0070062(extracellular exosome);GO:0005615(extracellular space);GO:0060267(positive regulation of respiratory bur…	NA	joining chain of multimeric IgA and IgM [Source:HGNC Symbol;Acc:HGNC:5713]	4.52678	7.71062	5.17458	0.051355	0.049611	0	2.69115	0.000173079	up
MSTRG.2154	AP3S2	ENSGALT00000033574;ENSGALT00000065665;ENSGALT00000084676	GO:0008089(anterograde axonal transport);GO:0048490(anterograde synaptic vesicle transport);GO:0043231(intracellular membrane-bounded organelle);GO:0030123(AP-3 adaptor complex);GO:0016192(vesicle-mediated transport);GO:0015031(protein transport);GO:0006810(transport);GO:0008565(protein transporter activity);GO:0008565(protein transporter activity)	04142(Lysosome);04142(Lysosome)	adaptor-related protein complex 3, sigma 2 subunit isoform 2 [Source:RefSeq peptide;Acc:NP_001278663]	4.51024	10.0256	14.0805	25.0273	27.4979	19.0035	-1.33914	0.0424363	down
MSTRG.6043	HNF4A	ENSGALT00000006810	GO:0005737(cytoplasm);GO:0005654(nucleoplasm);GO:0005634(nucleus);GO:2000189(positive regulation of cholesterol homeostasis);GO:0070328(triglyceride homeostasis);GO:0060395(SMAD protein signal transduction);GO:0055091(phospholipid homeostasis);GO:0055088(lipid homeostasis);GO:0050796(regulation of insulin secretion);GO:0045944(positive regulation of transcription from RNA polymerase II promoter);…	NA	hepatocyte nuclear factor 4 alpha [Source:HGNC Symbol;Acc:HGNC:5024]	4.49761	2.76838	2.83599	20.361	27.7538	22.965	-2.51103	0.000318589	down
MSTRG.218	IFRD1	ENSGALT00000015379	GO:0005737(cytoplasm);GO:0005634(nucleus);GO:0048671(negative regulation of collateral sprouting);GO:0043403(skeletal muscle tissue regeneration);GO:0042692(muscle cell differentiation);GO:0030517(negative regulation of axon extension);GO:0014706(striated muscle tissue development)	NA	interferon related developmental regulator 1 [Source:HGNC Symbol;Acc:HGNC:5456]	4.49589	4.49417	5.35438	18.0877	15.3006	19.8216	-1.69248	0.00017094	down
MSTRG.3221	FLII	ENSGALT00000040662;ENSGALT00000064591	GO:0005903(brush border);GO:0005829(cytosol);GO:0005815(microtubule organizing center);GO:0005654(nucleoplasm);GO:0051014(actin filament severing);GO:0007275(multicellular organism development);GO:0003779(actin binding);GO:0030036(actin cytoskeleton organization);GO:0051015(actin filament binding);GO:0051015(actin filament binding)	NA	FLII, actin remodeling protein [Source:HGNC Symbol;Acc:HGNC:3750]	4.49442	5.98055	7.91953	12.5536	17.7424	10.9534	-1.04997	0.0198185	down
MSTRG.4893	CREM	ENSGALT00000045398;ENSGALT00000011472;ENSGALT00000076104;ENSGALT00000064767	GO:0005667(transcription factor complex);GO:0005634(nucleus);GO:0045944(positive regulation of transcription from RNA polymerase II promoter);GO:0007283(spermatogenesis);GO:0006687(glycosphingolipid metabolic process);GO:0006355(regulation of transcription, DNA-templated);GO:0000122(negative regulation of transcription from RNA polymerase II promoter);GO:0003677(DNA binding);GO:0000977(RNA polyme…	04261(Adrenergic signaling in cardiomyocytes);04261(Adrenergic signaling in cardiomyocytes)	cAMP responsive element modulator [Source:HGNC Symbol;Acc:HGNC:2352]	4.47226	2.19398	8.72248	0.477282	0.527264	0.575219	1.85979	0.0160735	up
MSTRG.4590	SDF2	ENSGALT00000056407	NA	NA	stromal cell derived factor 2 [Source:HGNC Symbol;Acc:HGNC:10675]	4.46249	2.74776	3.74171	8.41485	9.6193	7.20319	-1.02625	0.005859	down
MSTRG.6459	RASSF2	ENSGALT00000082703;ENSGALT00000086386	NA	NA	Ras association domain family member 2 [Source:HGNC Symbol;Acc:HGNC:9883]	4.45515	7.61956	6.56013	1.50885	3.10653	1.33452	1.29519	0.0159298	up
MSTRG.2854	ENSGALG00000042423	ENSGALT00000051133	NA	NA		4.44676	3.16899	6.24603	9.65808	10.2653	10.7675	-1.03405	0.0115094	down
MSTRG.2239	ENSGALG00000001824	ENSGALT00000002818	NA	NA		4.44217	10.0693	12.5612	22.2132	31.1047	35.4844	-1.68557	0.0191653	down
MSTRG.11163	XPNPEP1	ENSGALT00000013886;ENSGALT00000088412	GO:0070062(extracellular exosome);GO:0005829(cytosol);GO:0010815(bradykinin catabolic process);GO:0006508(proteolysis);GO:0070006(metalloaminopeptidase activity);GO:0042803(protein homodimerization activity);GO:0030145(manganese ion binding);GO:0004177(aminopeptidase activity);GO:0016787(hydrolase activity);GO:0046872(metal ion binding);GO:0046872(metal ion binding)	NA	X-prolyl aminopeptidase 1 [Source:HGNC Symbol;Acc:HGNC:12822]	4.44094	4.92335	6.64475	18.8031	15.3018	17.7789	-1.5403	0.000814138	down
MSTRG.4626	ZSWIM7;NCOR1	ENSGALT00000039555;ENSGALT00000086763;ENSGALT00000055720;ENSGALT00000007130;ENSGALT00000050790	GO:0097196(Shu complex);GO:0050821(protein stabilization);GO:0000724(double-strand break repair via homologous recombination);GO:0008270(zinc ion binding);GO:0017053(transcriptional repressor complex);GO:0016580(Sin3 complex);GO:0016020(membrane);GO:0005876(spindle microtubule);GO:0005829(cytosol);GO:0005654(nucleoplasm);GO:0005634(nucleus);GO:0000790(nuclear chromatin);GO:0000118(histone deacety…	NA	zinc finger SWIM-type containing 7 [Source:HGNC Symbol;Acc:HGNC:26993];nuclear receptor corepressor 1 [Source:HGNC Symbol;Acc:HGNC:7672]	4.43363	3.62037	5.71009	9.61676	11.3826	11.0111	-1.07618	0.00318565	down
MSTRG.7769	PGPEP1	ENSGALT00000081138	NA	NA	pyroglutamyl-peptidase I [Source:HGNC Symbol;Acc:HGNC:13568]	4.40411	3.77377	4.36196	13.0384	16.5135	13.2365	-1.55376	0.000193897	down
MSTRG.8005	PEX6	ENSGALT00000085629	GO:0008022(protein C-terminus binding);GO:0016887(ATPase activity);GO:0050821(protein stabilization);GO:0005777(peroxisome);GO:0032403(protein complex binding);GO:0005829(cytosol);GO:0005737(cytoplasm);GO:0005524(ATP binding);GO:0042623(ATPase activity, coupled);GO:0006625(protein targeting to peroxisome);GO:0007031(peroxisome organization);GO:0016561(protein import into peroxisome matrix, transl…	NA	peroxisomal biogenesis factor 6 [Source:HGNC Symbol;Acc:HGNC:8859]	4.39935	4.63137	7.54496	13.5319	20.7089	23.1147	-1.62395	0.0061292	down
MSTRG.16776	IL7R	ENSGALT00000021816	GO:0009897(external side of plasma membrane);GO:0048872(homeostasis of number of cells);GO:0048535(lymph node development);GO:0042100(B cell proliferation);GO:0033089(positive regulation of T cell differentiation in thymus);GO:0019221(cytokine-mediated signaling pathway);GO:0030217(T cell differentiation);GO:0016049(cell growth);GO:0008361(regulation of cell size);GO:0010628(positive regulation o…	04068(FoxO signaling pathway);04060(Cytokine-cytokine receptor interaction)	interleukin 7 receptor [Source:HGNC Symbol;Acc:HGNC:6024]	4.39435	4.73793	7.80673	0.896912	0.537769	0.849221	1.88639	0.00146034	up
MSTRG.3957	ENSGALG00000042421	ENSGALT00000071841	NA	NA		4.39037	5.27795	5.48934	2.3603	1.76735	0.849561	1.22482	0.0100929	up
MSTRG.17106	ENSGALG00000000218	ENSGALT00000000294	GO:0005786(signal recognition particle, endoplasmic reticulum targeting);GO:0006617(SRP-dependent cotranslational protein targeting to membrane, signal sequence recognition);GO:0006616(SRP-dependent cotranslational protein targeting to membrane, translocation);GO:0008312(7S RNA binding);GO:0048500(signal recognition particle);GO:0006614(SRP-dependent cotranslational protein targeting to membrane)	03060(Protein export)		4.38837	6.17144	5.08412	15.757	10.1945	15.9594	-1.25276	0.00554962	down
MSTRG.2559	GLT8D1	ENSGALT00000002508;ENSGALT00000088116	GO:0016020(membrane);GO:0000271(polysaccharide biosynthetic process);GO:0016757(transferase activity, transferring glycosyl groups);GO:0005794(Golgi apparatus);GO:0016740(transferase activity);GO:0016740(transferase activity)	NA	glycosyltransferase 8 domain containing 1 [Source:HGNC Symbol;Acc:HGNC:24870]	4.38118	3.63418	6.8643	13.2993	7.92199	12.3559	-1.0397	0.0287249	down
MSTRG.524	CYTH4	ENSGALT00000020357;ENSGALT00000082209	GO:0005886(plasma membrane);GO:0005086(ARF guanyl-nucleotide exchange factor activity);GO:0032012(regulation of ARF protein signal transduction);GO:0065009(regulation of molecular function);GO:0065009(regulation of molecular function)	04144(Endocytosis);04144(Endocytosis)	cytohesin 4 [Source:HGNC Symbol;Acc:HGNC:9505]	4.37726	4.03568	3.81488	1.40472	1.48759	1.05788	1.13493	0.000294406	up
MSTRG.2733	ENSGALG00000046457	ENSGALT00000088024;ENSGALT00000089625	NA	NA		4.37357	5.32217	8.37619	12.2962	12.4815	14.3187	-1.03592	0.013788	down
MSTRG.7255	ENSGALG00000003519	ENSGALT00000005566	GO:0006030(chitin metabolic process);GO:0008061(chitin binding);GO:0004553(hydrolase activity, hydrolyzing O-glycosyl compounds);GO:0005975(carbohydrate metabolic process);GO:0005576(extracellular region)	00520(Amino sugar and nucleotide sugar metabolism)		4.37224	4.21828	5.44653	0.053502	0.121716	0.208718	2.32775	3.09073e-05	up
MSTRG.9942	RPIA	ENSGALT00000079062;ENSGALT00000025719	GO:0042802(identical protein binding);GO:0004751(ribose-5-phosphate isomerase activity);GO:0009052(pentose-phosphate shunt, non-oxidative branch);GO:0006014(D-ribose metabolic process);GO:0043231(intracellular membrane-bounded organelle);GO:0043231(intracellular membrane-bounded organelle)	01200(Carbon metabolism);01230(Biosynthesis of amino acids);00030(Pentose phosphate pathway);00030(Pentose phosphate pathway)	ribose 5-phosphate isomerase A [Source:HGNC Symbol;Acc:HGNC:10297]	4.36975	4.78535	5.21821	11.1045	11.8262	11.7527	-1.11916	7.36286e-05	down
MSTRG.364	SNRPF	ENSGALT00000018617;ENSGALT00000085192	GO:0071013(catalytic step 2 spliceosome);GO:0034719(SMN-Sm protein complex);GO:0034715(pICln-Sm protein complex);GO:0034709(methylosome);GO:0030532(small nuclear ribonucleoprotein complex);GO:0005829(cytosol);GO:0005689(U12-type spliceosomal complex);GO:0005687(U4 snRNP);GO:0005685(U1 snRNP);GO:0005683(U7 snRNP);GO:0005681(spliceosomal complex);GO:0008380(RNA splicing);GO:0000387(spliceosomal snR…	03040(Spliceosome);03040(Spliceosome)	small nuclear ribonucleoprotein polypeptide F [Source:HGNC Symbol;Acc:HGNC:11162]	4.36726	9.8162	7.02299	23.5782	16.6295	22.8209	-1.48998	0.0107389	down
MSTRG.1016	ENSGALG00000015474	ENSGALT00000024957	GO:0016021(integral component of membrane);GO:0016020(membrane)	04514(Cell adhesion molecules (CAMs));04620(Toll-like receptor signaling pathway);04672(Intestinal immune network for IgA production)		4.36721	5.97386	5.74425	1.66986	1.82685	1.89712	1.1764	0.000683026	up
MSTRG.4449	ENSGALG00000033320	ENSGALT00000073675;ENSGALT00000052706;ENSGALT00000083724;ENSGALT00000087896;ENSGALT00000087493;ENSGALT00000083394	NA	NA		4.3579	5.62232	7.26919	16.0184	26.6507	15.3625	-1.57128	0.00659429	down
MSTRG.2679	CHDH	ENSGALT00000008609	GO:0005743(mitochondrial inner membrane);GO:0005739(mitochondrion);GO:0019285(glycine betaine biosynthetic process from choline);GO:0016614(oxidoreductase activity, acting on CH-OH group of donors);GO:0008812(choline dehydrogenase activity);GO:0050660(flavin adenine dinucleotide binding);GO:0055114(oxidation-reduction process)	00260(Glycine, serine and threonine metabolism)	choline dehydrogenase [Source:HGNC Symbol;Acc:HGNC:24288]	4.34326	4.61904	7.33946	17.4301	16.8699	16.1891	-1.49962	0.00186236	down
MSTRG.154	SLC2A13;ENSGALG00000037754	ENSGALT00000073744;ENSGALT00000061735;ENSGALT00000048247;ENSGALT00000064847	NA	NA	solute carrier family 2 member 13 [Source:HGNC Symbol;Acc:HGNC:15956]	4.34159	4.20985	3.80097	11.0236	10.7267	8.66938	-1.11704	0.000523352	down
MSTRG.3370	SDOS	ENSGALT00000087110;ENSGALT00000063122;ENSGALT00000079452	GO:0005925(focal adhesion);GO:0030054(cell junction);GO:0005856(cytoskeleton);GO:0003723(RNA binding);GO:0016787(hydrolase activity);GO:0005737(cytoplasm);GO:0005886(plasma membrane);GO:0005634(nucleus);GO:0016020(membrane);GO:0030515(snoRNA binding);GO:2001033(negative regulation of double-strand break repair via nonhomologous end joining);GO:2001033(negative regulation of double-strand break re…	NA	Protein syndesmos [Source:UniProtKB/Swiss-Prot;Acc:Q9IAY5]	4.34016	6.21851	7.32068	57.8806	53.0309	51.6578	-3.00957	0.000102476	down
MSTRG.11651	CXCR4	ENSGALT00000086982;ENSGALT00000020184	GO:0019955(cytokine binding);GO:0070098(chemokine-mediated signaling pathway);GO:0004950(chemokine receptor activity);GO:0006935(chemotaxis);GO:0007186(G-protein coupled receptor signaling pathway);GO:0007165(signal transduction);GO:0004930(G-protein coupled receptor activity);GO:0004871(signal transducer activity);GO:0016021(integral component of membrane);GO:0016020(membrane);GO:0007154(cell co…	04060(Cytokine-cytokine receptor interaction);04144(Endocytosis);04672(Intestinal immune network for IgA production);04672(Intestinal immune network for IgA production)	C-X-C motif chemokine receptor 4 [Source:HGNC Symbol;Acc:HGNC:2561]	4.32353	5.84967	4.80502	0.491724	0.29429	0.460072	2.07685	7.51149e-05	up
ENSGALG00000020788	ENSGALG00000020788	ENSGALT00000014694	GO:0005813(centrosome);GO:0005737(cytoplasm);GO:0051642(centrosome localization);GO:0021799(cerebral cortex radially oriented cell migration);GO:0016021(integral component of membrane);GO:0016020(membrane)	NA		4.31601	1.785	4.09407	0.319357	0.201685	0.434099	1.68394	0.00557485	up
MSTRG.6295	MMP23B	ENSGALT00000002119	GO:0006508(proteolysis);GO:0000003(reproduction);GO:0004222(metalloendopeptidase activity);GO:0031012(extracellular matrix);GO:0008237(metallopeptidase activity);GO:0016787(hydrolase activity);GO:0008233(peptidase activity);GO:0046872(metal ion binding);GO:0008270(zinc ion binding);GO:0016021(integral component of membrane);GO:0016020(membrane)	NA	matrix metallopeptidase 23B [Source:HGNC Symbol;Acc:HGNC:7171]	4.31084	2.72174	6.74812	1.2719	1.66128	1.4164	1.12996	0.0224539	up
MSTRG.6420	EPHB2	ENSGALT00000007553	GO:0043025(neuronal cell body);GO:0030425(dendrite);GO:0030424(axon);GO:0005887(integral component of plasma membrane);GO:0005886(plasma membrane);GO:0005634(nucleus);GO:0099557(trans-synaptic signaling by trans-synaptic complex, modulating synaptic transmission);GO:0071679(commissural neuron axon guidance);GO:0060997(dendritic spine morphogenesis);GO:0060996(dendritic spine development);GO:00600…	NA	EPH receptor B2 [Source:HGNC Symbol;Acc:HGNC:3393]	4.30586	2.21848	4.72392	10.0529	10.4112	7.42228	-1.14732	0.017767	down
MSTRG.5004	GLCCI1	ENSGALT00000061337;ENSGALT00000073201	NA	NA	glucocorticoid induced 1 [Source:HGNC Symbol;Acc:HGNC:18713]	4.29848	14.8385	5.37873	1.38954	1.46438	1.05923	1.82138	0.0211634	up
MSTRG.1770	NUMA1	ENSGALT00000042924;ENSGALT00000059016;ENSGALT00000074008	GO:0000139(Golgi membrane);GO:0001578(microtubule bundle formation);GO:0005813(centrosome);GO:0000922(spindle pole);GO:0016363(nuclear matrix);GO:0005938(cell cortex);GO:0008017(microtubule binding);GO:0035091(phosphatidylinositol binding);GO:0045618(positive regulation of keratinocyte differentiation);GO:0032403(protein complex binding);GO:0005634(nucleus);GO:0051010(microtubule plus-end binding…	NA	nuclear mitotic apparatus protein 1 [Source:HGNC Symbol;Acc:HGNC:8059]	4.26507	4.08283	6.51187	9.42125	17.5376	9.05902	-1.091	0.0319836	down
MSTRG.7617	C19orf70	ENSGALT00000045698	GO:0061617(MICOS complex);GO:0005743(mitochondrial inner membrane);GO:0005739(mitochondrion)	NA	chromosome 19 open reading frame 70 [Source:HGNC Symbol;Acc:HGNC:33702]	4.26229	13.93	16.4546	39.4366	35.3846	41.4993	-1.83695	0.0283464	down
MSTRG.5137	SNRPD1	ENSGALT00000048468;ENSGALT00000074489	GO:0034719(SMN-Sm protein complex);GO:0034715(pICln-Sm protein complex);GO:0034709(methylosome);GO:0005687(U4 snRNP);GO:0000387(spliceosomal snRNP assembly);GO:0005634(nucleus);GO:0005685(U1 snRNP);GO:0003723(RNA binding);GO:0005829(cytosol);GO:0005737(cytoplasm);GO:0071013(catalytic step 2 spliceosome);GO:0005689(U12-type spliceosomal complex);GO:0005689(U12-type spliceosomal complex)	03040(Spliceosome);03040(Spliceosome)	small nuclear ribonucleoprotein D1 polypeptide [Source:HGNC Symbol;Acc:HGNC:11158]	4.24379	6.91289	4.78378	12.3717	14.4514	12.0363	-1.16281	0.003943	down
MSTRG.11979	PTPRF;ENSGALG00000041647;ENSGALG00000010074	ENSGALT00000057707;ENSGALT00000068137;ENSGALT00000069062;ENSGALT00000066531;ENSGALT00000077706;ENSGALT00000016337;ENSGALT00000076133;ENSGALT00000016376	GO:0016477(cell migration);GO:0035335(peptidyl-tyrosine dephosphorylation);GO:0004725(protein tyrosine phosphatase activity);GO:0070062(extracellular exosome);GO:0032403(protein complex binding);GO:0010975(regulation of neuron projection development);GO:0004721(phosphoprotein phosphatase activity);GO:0035373(chondroitin sulfate proteoglycan binding);GO:0031102(neuron projection regeneration);GO:0…	04514(Cell adhesion molecules (CAMs));04520(Adherens junction);04910(Insulin signaling pathway);04910(Insulin signaling pathway)	protein tyrosine phosphatase, receptor type F [Source:HGNC Symbol;Acc:HGNC:9670]	4.23558	2.83918	4.29859	9.25476	11.4937	9.51031	-1.22011	0.00230156	down
MSTRG.7721	ENSGALG00000036439;KCNN1	ENSGALT00000058478;ENSGALT00000072134	NA	NA	potassium calcium-activated channel subfamily N member 1 [Source:HGNC Symbol;Acc:HGNC:6290]	4.21544	5.55167	9.56926	13.2334	24.2732	17.3706	-1.39787	0.0219847	down
MSTRG.3244	HAGH	ENSGALT00000049557;ENSGALT00000008671	GO:0006750(glutathione biosynthetic process);GO:0070062(extracellular exosome);GO:0004416(hydroxyacylglutathione hydrolase activity);GO:0019243(methylglyoxal catabolic process to D-lactate via S-lactoyl-glutathione);GO:0019243(methylglyoxal catabolic process to D-lactate via S-lactoyl-glutathione)	00620(Pyruvate metabolism);00620(Pyruvate metabolism)	hydroxyacylglutathione hydrolase [Source:HGNC Symbol;Acc:HGNC:4805]	4.2012	8.74294	11.7468	23.0824	24.2887	29.3011	-1.61212	0.0152361	down
MSTRG.6662	PAFAH2;ENSGALG00000001475	ENSGALT00000035116;ENSGALT00000055602;ENSGALT00000068880;ENSGALT00000068150;ENSGALT00000002237;ENSGALT00000083476;ENSGALT00000084445;ENSGALT00000087509	GO:0003847(1-alkyl-2-acetylglycerophosphocholine esterase activity);GO:0016042(lipid catabolic process);GO:0031110(regulation of microtubule polymerization or depolymerization);GO:0015631(tubulin binding);GO:0051493(regulation of cytoskeleton organization);GO:0007019(microtubule depolymerization);GO:0005515(protein binding);GO:0031175(neuron projection development);GO:0005856(cytoskeleton);GO:004…	00565(Ether lipid metabolism);04010(MAPK signaling pathway);04010(MAPK signaling pathway)	platelet activating factor acetylhydrolase 2 [Source:HGNC Symbol;Acc:HGNC:8579];Stathmin [Source:UniProtKB/Swiss-Prot;Acc:P31395]	4.17085	3.84608	6.15299	10.9365	11.6224	11.2859	-1.1228	0.00305277	down
MSTRG.11475	ENSGALG00000009325	ENSGALT00000051322;ENSGALT00000081538;ENSGALT00000015187;ENSGALT00000073398;ENSGALT00000066943	GO:0005730(nucleolus);GO:0016887(ATPase activity);GO:0005525(GTP binding);GO:0005737(cytoplasm);GO:0016787(hydrolase activity);GO:0046872(metal ion binding);GO:0005634(nucleus);GO:0005524(ATP binding);GO:0000166(nucleotide binding);GO:0000166(nucleotide binding)	NA	Obg-like ATPase 1 [Source:UniProtKB/Swiss-Prot;Acc:Q5ZM25]	4.17016	4.71909	4.96476	13.7044	11.3047	14.1866	-1.32053	0.000301361	down
MSTRG.8959	RAB5B	ENSGALT00000058623;ENSGALT00000072694;ENSGALT00000061358	GO:0019003(GDP binding);GO:0005768(endosome);GO:0003924(GTPase activity);GO:0070062(extracellular exosome);GO:0043231(intracellular membrane-bounded organelle);GO:0005622(intracellular);GO:0048227(plasma membrane to endosome transport);GO:0030100(regulation of endocytosis);GO:0030139(endocytic vesicle);GO:0007032(endosome organization);GO:0030742(GTP-dependent protein binding);GO:0019882(antigen …	04144(Endocytosis);04145(Phagosome);04145(Phagosome)	ras-related protein Rab-5B [Source:RefSeq peptide;Acc:NP_001186777]	4.16946	5.17373	4.88498	11.8086	16.747	12.1072	-1.32921	0.00143764	down
MSTRG.2267	FA2H	ENSGALT00000004382	GO:0020037(heme binding);GO:0008610(lipid biosynthetic process);GO:0005783(endoplasmic reticulum);GO:0042634(regulation of hair cycle);GO:0042127(regulation of cell proliferation);GO:0032287(peripheral nervous system myelin maintenance);GO:0032286(central nervous system myelin maintenance);GO:0030258(lipid modification);GO:0006631(fatty acid metabolic process);GO:0001949(sebaceous gland cell diff…	NA	fatty acid 2-hydroxylase [Source:HGNC Symbol;Acc:HGNC:21197]	4.15633	4.84866	6.89165	14.3162	17.8966	15.654	-1.44669	0.00202235	down
MSTRG.11727	KCNT2	ENSGALT00000048677	NA	NA	potassium sodium-activated channel subfamily T member 2 [Source:HGNC Symbol;Acc:HGNC:18866]	4.14938	1.44413	3.94265	0.273435	0.164009	0.346751	1.6539	0.00952873	up
MSTRG.5645	MRPL15	ENSGALT00000081491;ENSGALT00000087201	GO:0005762(mitochondrial large ribosomal subunit);GO:0003723(RNA binding);GO:0005739(mitochondrion);GO:1990830(cellular response to leukemia inhibitory factor);GO:1990830(cellular response to leukemia inhibitory factor)	03010(Ribosome);03010(Ribosome)	mitochondrial ribosomal protein L15 [Source:HGNC Symbol;Acc:HGNC:14054]	4.1434	5.49912	6.98951	15.6079	11.9308	9.16753	-1.01045	0.0212306	down
MSTRG.12426	MFN1;PIK3CA	ENSGALT00000079158;ENSGALT00000055822;ENSGALT00000014520	GO:0005739(mitochondrion);GO:0008053(mitochondrial fusion);GO:0030027(lamellipodium);GO:0005943(phosphatidylinositol 3-kinase complex, class IA);GO:0005942(phosphatidylinositol 3-kinase complex);GO:2000811(negative regulation of anoikis);GO:2000653(regulation of genetic imprinting);GO:2000270(negative regulation of fibroblast apoptotic process);GO:0097485(neuron projection guidance);GO:0097009(en…	04137(Mitophagy - animal);04621(NOD-like receptor signaling pathway);00562(Inositol phosphate metabolism);04012(ErbB signaling pathway);04370(VEGF signaling pathway);04068(FoxO signaling pathway);04070(Phosphatidylinositol signaling system);04150(mTOR signaling pathway);04140(Autophagy - animal);04210(Apoptosis);04218(Cellular senescence);04510(Focal adhesion);04810(Regulation of actin cytoskelet…	mitofusin 1 [Source:HGNC Symbol;Acc:HGNC:18262];phosphatidylinositol-4,5-bisphosphate 3-kinase catalytic subunit alpha [Source:HGNC Symbol;Acc:HGNC:8975]	4.13311	4.97868	6.68623	12.9066	12.227	11.6384	-1.10031	0.00322832	down
MSTRG.11447	ITGA4	ENSGALT00000063969	GO:0005925(focal adhesion);GO:0005886(plasma membrane);GO:0016020(membrane);GO:0034446(substrate adhesion-dependent cell spreading);GO:0070062(extracellular exosome);GO:0007160(cell-matrix adhesion);GO:0009986(cell surface);GO:0035987(endodermal cell differentiation);GO:0034113(heterotypic cell-cell adhesion);GO:0007159(leukocyte cell-cell adhesion);GO:0019960(C-X3-C chemokine binding);GO:0050839…	04512(ECM-receptor interaction);04514(Cell adhesion molecules (CAMs));04510(Focal adhesion);04810(Regulation of actin cytoskeleton);04672(Intestinal immune network for IgA production)	integrin subunit alpha 4 [Source:HGNC Symbol;Acc:HGNC:6140]	4.11933	3.72227	2.50931	0.773488	1.16104	0.808645	1.20447	0.00309928	up
MSTRG.12075	NDC1;YIPF1	ENSGALT00000090137;ENSGALT00000087000;ENSGALT00000053165;ENSGALT00000079159;ENSGALT00000049596;ENSGALT00000058611;ENSGALT00000065686;ENSGALT00000084721;ENSGALT00000086843;ENSGALT00000017477	GO:0005643(nuclear pore);GO:0016020(membrane);GO:0005737(cytoplasm);GO:0005886(plasma membrane);GO:0015629(actin cytoskeleton);GO:0007283(spermatogenesis);GO:0031965(nuclear membrane);GO:0007129(synapsis);GO:0017056(structural constituent of nuclear pore);GO:0031081(nuclear pore distribution);GO:0051292(nuclear pore complex assembly);GO:0005802(trans-Golgi network);GO:0030133(transport vesicle);G…	03013(RNA transport);03013(RNA transport)	NDC1 transmembrane nucleoporin [Source:HGNC Symbol;Acc:HGNC:25525];Yip1 domain family member 1 [Source:HGNC Symbol;Acc:HGNC:25231]	4.11214	5.08505	6.00072	14.4743	12.2352	13.9288	-1.27058	0.00100797	down
MSTRG.381	UTP20	ENSGALT00000019028	GO:0030686(90S preribosome);GO:0005886(plasma membrane);GO:0006364(rRNA processing);GO:0005730(nucleolus);GO:0000462(maturation of SSU-rRNA from tricistronic rRNA transcript (SSU-rRNA, 5.8S rRNA, LSU-rRNA));GO:0003723(RNA binding);GO:0032040(small-subunit processome)	NA	UTP20, small subunit processome component [Source:HGNC Symbol;Acc:HGNC:17897]	4.10921	2.8138	3.57428	8.43639	8.01297	7.84723	-1.02586	0.00124014	down
MSTRG.9790	ENSGALG00000027093	ENSGALT00000045694	GO:0050707(regulation of cytokine secretion);GO:0004888(transmembrane signaling receptor activity);GO:0045087(innate immune response);GO:0002755(MyD88-dependent toll-like receptor signaling pathway);GO:0002376(immune system process);GO:0006954(inflammatory response);GO:0007165(signal transduction);GO:0016021(integral component of membrane);GO:0016020(membrane);GO:0034150(toll-like receptor 6 sign…	04620(Toll-like receptor signaling pathway)		4.10724	4.72604	3.27408	1.71858	1.29359	0.861078	1.14303	0.00465062	up
MSTRG.5169	STARD3NL	ENSGALT00000081032;ENSGALT00000087935;ENSGALT00000058744;ENSGALT00000084890	NA	NA	STARD3 N-terminal like [Source:HGNC Symbol;Acc:HGNC:19169]	4.10085	4.42455	4.75874	1.61606	1.17698	1.39063	1.18296	0.000208215	up
MSTRG.9956	DDRGK1	ENSGALT00000025785	GO:0005789(endoplasmic reticulum membrane);GO:0005783(endoplasmic reticulum);GO:0005730(nucleolus);GO:1990592(protein K69-linked ufmylation);GO:1905636(positive regulation of RNA polymerase II regulatory region sequence-specific DNA binding);GO:1905552(positive regulation of protein localization to endoplasmic reticulum);GO:1905050(positive regulation of metallopeptidase activity);GO:1903721(posi…	NA	DDRGK domain containing 1 [Source:HGNC Symbol;Acc:HGNC:16110]	4.09825	3.87013	5.63272	9.05479	11.1559	11.3809	-1.06663	0.00320842	down
MSTRG.10440	SRSF5	ENSGALT00000015342	GO:0005829(cytosol);GO:0005730(nucleolus);GO:0005634(nucleus);GO:0003723(RNA binding);GO:0003676(nucleic acid binding)	03040(Spliceosome);05168(Herpes simplex infection)	serine and arginine rich splicing factor 5 [Source:HGNC Symbol;Acc:HGNC:10787]	4.07605	2.59228	3.07643	6.77444	12.4653	7.60753	-1.19987	0.013373	down
MSTRG.11001	ENSGALG00000023925	ENSGALT00000063525;ENSGALT00000008787;ENSGALT00000054524	GO:0016712(oxidoreductase activity, acting on paired donors, with incorporation or reduction of molecular oxygen, reduced flavin or flavoprotein as one donor, and incorporation of one atom of oxygen);GO:0020037(heme binding);GO:0016705(oxidoreductase activity, acting on paired donors, with incorporation or reduction of molecular oxygen);GO:0004497(monooxygenase activity);GO:0005506(iron ion bindi…	00140(Steroid hormone biosynthesis);00590(Arachidonic acid metabolism);00591(Linoleic acid metabolism);00830(Retinol metabolism);00830(Retinol metabolism)		4.07274	3.56126	0.87255	22.7545	20.7845	25.2712	-2.76452	0.00393638	down
MSTRG.9915	POLR1A	ENSGALT00000067463	GO:0005634(nucleus);GO:0003682(chromatin binding);GO:0001054(RNA polymerase I activity);GO:1904750(negative regulation of protein localization to nucleolus);GO:0005736(DNA-directed RNA polymerase I complex)	00230(Purine metabolism);00240(Pyrimidine metabolism);03020(RNA polymerase)	RNA polymerase I subunit A [Source:HGNC Symbol;Acc:HGNC:17264]	4.04632	3.69067	4.40566	11.2149	9.92374	11.3303	-1.2282	0.000112987	down
MSTRG.16981	CD274	ENSGALT00000024242	GO:0070062(extracellular exosome);GO:0009897(external side of plasma membrane);GO:2001181(positive regulation of interleukin-10 secretion);GO:1905404(positive regulation of activated CD8-positive, alpha-beta T cell apoptotic process);GO:1903556(negative regulation of tumor necrosis factor superfamily cytokine production);GO:1901998(toxin transport);GO:0046007(negative regulation of activated T ce…	NA	CD274 molecule [Source:HGNC Symbol;Acc:HGNC:17635]	4.03041	2.05992	2.46807	0.76932	0.569523	0.575744	1.20292	0.00568646	up
MSTRG.2693	IP6K2	ENSGALT00000088594;ENSGALT00000069812;ENSGALT00000070652;ENSGALT00000009145	GO:0045111(intermediate filament cytoskeleton);GO:0005634(nucleus);GO:0046854(phosphatidylinositol phosphorylation);GO:0043065(positive regulation of apoptotic process);GO:0030308(negative regulation of cell growth);GO:0016301(kinase activity);GO:0016740(transferase activity);GO:0016310(phosphorylation);GO:0000828(inositol hexakisphosphate kinase activity);GO:0032958(inositol phosphate biosynthet…	04070(Phosphatidylinositol signaling system);04070(Phosphatidylinositol signaling system)	inositol hexakisphosphate kinase 2 [Source:HGNC Symbol;Acc:HGNC:17313]	4.0243	3.67721	4.68986	15.5485	15.0311	9.84344	-1.47574	0.00226977	down
MSTRG.10532	FOXA1	ENSGALT00000078617	GO:0005634(nucleus);GO:0044212(transcription regulatory region DNA binding);GO:0006357(regulation of transcription from RNA polymerase II promoter);GO:0045944(positive regulation of transcription from RNA polymerase II promoter);GO:0043065(positive regulation of apoptotic process);GO:0003677(DNA binding);GO:0005654(nucleoplasm);GO:0045666(positive regulation of neuron differentiation);GO:0030324(…	NA	forkhead box A1 [Source:HGNC Symbol;Acc:HGNC:5021]	4.01565	2.7529	2.78285	7.02385	11.0124	7.39353	-1.1687	0.00706431	down
MSTRG.11041	WDFY4	ENSGALT00000009953	NA	NA	WDFY family member 4 [Source:HGNC Symbol;Acc:HGNC:29323]	3.98192	4.59508	4.84826	0.515851	0.551251	0.482266	1.84917	1.32964e-05	up
MSTRG.612	MTPN	ENSGALT00000059596	GO:0048471(perinuclear region of cytoplasm);GO:0005575(cellular_component);GO:0030424(axon);GO:0005737(cytoplasm);GO:0005829(cytosol);GO:0005634(nucleus);GO:0010557(positive regulation of macromolecule biosynthetic process);GO:0010613(positive regulation of cardiac muscle hypertrophy);GO:0030307(positive regulation of cell growth);GO:0051092(positive regulation of NF-kappaB transcription factor a…	NA	Myotrophin [Source:UniProtKB/Swiss-Prot;Acc:Q91955]	3.98126	2.66486	2.97549	6.48689	33.5934	38.8394	-2.38384	0.0383042	down
MSTRG.5778	LAPTM4B	ENSGALT00000062557	GO:0007032(endosome organization);GO:0031902(late endosome membrane);GO:0005768(endosome);GO:0005769(early endosome);GO:0005764(lysosome);GO:0005765(lysosomal membrane);GO:0042995(cell projection);GO:0005886(plasma membrane);GO:0019900(kinase binding);GO:0031625(ubiquitin protein ligase binding);GO:0097001(ceramide binding);GO:0032585(multivesicular body membrane);GO:1902936(phosphatidylinositol …	NA	lysosomal protein transmembrane 4 beta [Source:HGNC Symbol;Acc:HGNC:13646]	3.97946	7.74078	4.90256	0.630856	0.911361	0.348076	1.97799	0.00214775	up
MSTRG.7087	RNPEP	ENSGALT00000000507	GO:0070062(extracellular exosome);GO:0004177(aminopeptidase activity);GO:0045776(negative regulation of blood pressure);GO:0043171(peptide catabolic process);GO:0070006(metalloaminopeptidase activity);GO:0008270(zinc ion binding);GO:0006508(proteolysis);GO:0008237(metallopeptidase activity);GO:0030141(secretory granule);GO:0005615(extracellular space);GO:0042277(peptide binding);GO:0005576(extrac…	NA	arginyl aminopeptidase [Source:HGNC Symbol;Acc:HGNC:10078]	3.96993	3.43651	5.99868	13.5336	14.4034	11.494	-1.39331	0.00303416	down
MSTRG.1412	FARP1	ENSGALT00000043098;ENSGALT00000027285	GO:0005856(cytoskeleton);GO:0008092(cytoskeletal protein binding);GO:0035023(regulation of Rho protein signal transduction);GO:0005089(Rho guanyl-nucleotide exchange factor activity);GO:0065009(regulation of molecular function);GO:0065009(regulation of molecular function)	NA	FERM, ARH/RhoGEF and pleckstrin domain protein 1 [Source:HGNC Symbol;Acc:HGNC:3591]	3.96232	3.26922	3.45353	8.90786	9.9851	7.52776	-1.10195	0.000898137	down
MSTRG.306	ENSGALG00000010224	ENSGALT00000016620	GO:0005576(extracellular region);GO:0016021(integral component of membrane);GO:0016020(membrane)	NA		3.96103	6.41405	4.12439	1.73174	1.29482	0.726979	1.37394	0.00683916	up
MSTRG.7511	SMARCE1	ENSGALT00000006174;ENSGALT00000085020;ENSGALT00000045149;ENSGALT00000085730;ENSGALT00000087879	GO:0071565(nBAF complex);GO:0071564(npBAF complex);GO:0043234(protein complex);GO:0017053(transcriptional repressor complex);GO:0016514(SWI/SNF complex);GO:0005654(nucleoplasm);GO:0005634(nucleus);GO:0000790(nuclear chromatin);GO:0045892(negative regulation of transcription, DNA-templated);GO:0043044(ATP-dependent chromatin remodeling);GO:0022008(neurogenesis);GO:0006338(chromatin remodeling);GO:…	NA	SWI/SNF related, matrix associated, actin dependent regulator of chromatin, subfamily e, member 1 [Source:HGNC Symbol;Acc:HGNC:11109]	3.94784	4.72998	4.46255	10.5451	12.3795	12.6807	-1.25678	0.000221298	down
MSTRG.632	ERC1	ENSGALT00000073002;ENSGALT00000021213	GO:0048786(presynaptic active zone);GO:0008385(IkappaB kinase complex);GO:0007252(I-kappaB phosphorylation);GO:0045296(cadherin binding);GO:0045296(cadherin binding)	NA	ELKS/RAB6-interacting/CAST family member 1 [Source:HGNC Symbol;Acc:HGNC:17072]	3.93835	2.58487	3.73551	7.17425	8.6416	9.04973	-1.07999	0.00322895	down
MSTRG.8178	MRPL14	ENSGALT00000016736	GO:0005762(mitochondrial large ribosomal subunit);GO:0005739(mitochondrion);GO:0003723(RNA binding);GO:0005840(ribosome);GO:0003735(structural constituent of ribosome);GO:0006412(translation)	NA	mitochondrial ribosomal protein L14 [Source:HGNC Symbol;Acc:HGNC:14279]	3.92684	1.98261	1.80875	5.90067	10.8068	4.74676	-1.16795	0.0445263	down
MSTRG.9717	FAT1	ENSGALT00000022100	GO:0070062(extracellular exosome);GO:0048471(perinuclear region of cytoplasm);GO:0030175(filopodium);GO:0030054(cell junction);GO:0030027(lamellipodium);GO:0005925(focal adhesion);GO:0005911(cell-cell junction);GO:0005886(plasma membrane);GO:0005634(nucleus);GO:0007163(establishment or maintenance of cell polarity);GO:0007015(actin filament organization);GO:0007156(homophilic cell adhesion via pl…	NA	FAT atypical cadherin 1 [Source:HGNC Symbol;Acc:HGNC:3595]	3.91597	3.24902	4.82682	17.7352	15.5426	19.0101	-1.89038	0.00025493	down
MSTRG.7108	PPIL1	ENSGALT00000053961;ENSGALT00000085050	GO:0097718(disordered domain specific binding);GO:0070062(extracellular exosome);GO:0071013(catalytic step 2 spliceosome);GO:0071013(catalytic step 2 spliceosome)	03040(Spliceosome);03040(Spliceosome)	peptidylprolyl isomerase like 1 [Source:HGNC Symbol;Acc:HGNC:9260]	3.89853	8.46996	6.70754	15.4439	16.6725	12.7272	-1.15997	0.0182628	down
MSTRG.3371	MGRN1	ENSGALT00000047629;ENSGALT00000059760	NA	04120(Ubiquitin mediated proteolysis);04120(Ubiquitin mediated proteolysis)	mahogunin ring finger 1 [Source:HGNC Symbol;Acc:HGNC:20254]	3.89799	3.8672	4.74584	10.3176	12.2444	7.2669	-1.05912	0.0078537	down
MSTRG.12103	HOOK1	ENSGALT00000017699	GO:0070695(FHF complex);GO:0030897(HOPS complex);GO:0015630(microtubule cytoskeleton);GO:0045022(early endosome to late endosome transport);GO:0008333(endosome to lysosome transport);GO:0007286(spermatid development);GO:0007040(lysosome organization);GO:0007032(endosome organization);GO:0042802(identical protein binding);GO:0003779(actin binding);GO:0008017(microtubule binding);GO:0005829(cytosol)	NA	hook microtubule tethering protein 1 [Source:HGNC Symbol;Acc:HGNC:19884]	3.89161	2.53655	4.49878	15.3039	9.89221	13.1678	-1.57505	0.00352328	down
MSTRG.10212	LSP1	ENSGALT00000010632;ENSGALT00000039184	GO:0070062(extracellular exosome);GO:0016020(membrane);GO:0005886(plasma membrane);GO:0006952(defense response);GO:0006935(chemotaxis);GO:0004871(signal transducer activity);GO:0007165(signal transduction);GO:0007165(signal transduction)	NA	lymphocyte-specific protein 1 [Source:HGNC Symbol;Acc:HGNC:6707]	3.89081	7.83517	5.82606	2.07306	2.77728	1.80697	1.05945	0.0188318	up
MSTRG.10619	RIN3	ENSGALT00000037596	GO:0031410(cytoplasmic vesicle);GO:0005769(early endosome);GO:0017137(Rab GTPase binding);GO:0017112(Rab guanyl-nucleotide exchange factor activity);GO:0007165(signal transduction);GO:0065009(regulation of molecular function)	NA	Ras and Rab interactor 3 [Source:HGNC Symbol;Acc:HGNC:18751]	3.86108	4.26394	5.59837	1.41954	1.95142	1.35387	1.10945	0.0026852	up
MSTRG.4144	NEK6	ENSGALT00000001687;ENSGALT00000052915;ENSGALT00000073751	GO:0043231(intracellular membrane-bounded organelle);GO:0005829(cytosol);GO:0005815(microtubule organizing center);GO:0005737(cytoplasm);GO:0005654(nucleoplasm);GO:0005634(nucleus);GO:0046777(protein autophosphorylation);GO:0043123(positive regulation of I-kappaB kinase/NF-kappaB signaling);GO:0030071(regulation of mitotic metaphase/anaphase transition);GO:0018105(peptidyl-serine phosphorylation)…	NA	NIMA related kinase 6 [Source:HGNC Symbol;Acc:HGNC:7749]	3.85824	2.38408	2.92727	10.2109	8.14565	9.2385	-1.34104	0.00151163	down
MSTRG.7444	MRPL45	ENSGALT00000051451	GO:0005739(mitochondrion)	NA	mitochondrial ribosomal protein L45 [Source:HGNC Symbol;Acc:HGNC:16651]	3.8558	11.6966	11.946	26.2534	26.3859	27.2267	-1.57407	0.0280726	down
MSTRG.11851	PLA2G4A	ENSGALT00000059534;ENSGALT00000080297;ENSGALT00000008121;ENSGALT00000048470;ENSGALT00000079041	GO:0005829(cytosol);GO:0005811(lipid droplet);GO:0005794(Golgi apparatus);GO:0005783(endoplasmic reticulum);GO:0071236(cellular response to antibiotic);GO:0050482(arachidonic acid secretion);GO:0046456(icosanoid biosynthetic process);GO:0042127(regulation of cell proliferation);GO:0005544(calcium-dependent phospholipid binding);GO:0005509(calcium ion binding);GO:0004623(phospholipase A2 activity)…	00564(Glycerophospholipid metabolism);00565(Ether lipid metabolism);00590(Arachidonic acid metabolism);00591(Linoleic acid metabolism);00592(alpha-Linolenic acid metabolism);04010(MAPK signaling pathway);04370(VEGF signaling pathway);04217(Necroptosis);04912(GnRH signaling pathway);04270(Vascular smooth muscle contraction);04270(Vascular smooth muscle contraction)	phospholipase A2 group IVA [Source:HGNC Symbol;Acc:HGNC:9035]	3.85229	3.12959	3.48405	1.64235	1.04676	1.04262	1.00796	0.00199494	up
MSTRG.10919	ENSGALG00000004144	ENSGALT00000006591	GO:0004386(helicase activity);GO:0010501(RNA secondary structure unwinding);GO:0004004(ATP-dependent RNA helicase activity);GO:0005730(nucleolus);GO:0003723(RNA binding);GO:0005737(cytoplasm);GO:0003676(nucleic acid binding);GO:0005634(nucleus);GO:0005524(ATP binding)	NA		3.83851	3.68153	4.15585	14.2342	12.9871	12.1325	-1.52753	3.3063e-05	down
MSTRG.6679	ENSGALG00000001242	ENSGALT00000001886	GO:0004553(hydrolase activity, hydrolyzing O-glycosyl compounds);GO:0005975(carbohydrate metabolic process);GO:0016787(hydrolase activity)	NA		3.82149	2.83626	3.72482	7.05868	10.6011	7.76978	-1.07661	0.00484043	down
MSTRG.16839	PLK2	ENSGALT00000023748	GO:0005814(centriole);GO:0005813(centrosome);GO:0000785(chromatin);GO:0005737(cytoplasm);GO:0048167(regulation of synaptic plasticity);GO:0046599(regulation of centriole replication);GO:0045732(positive regulation of protein catabolic process);GO:0043123(positive regulation of I-kappaB kinase/NF-kappaB signaling);GO:0043066(negative regulation of apoptotic process);GO:0018105(peptidyl-serine phos…	04068(FoxO signaling pathway)	polo like kinase 2 [Source:HGNC Symbol;Acc:HGNC:19699]	3.79696	2.59025	3.29563	20.8063	16.6154	16.4429	-2.16697	0.000175746	down
MSTRG.11629	DDX18	ENSGALT00000083755;ENSGALT00000019841	GO:0016020(membrane);GO:0005694(chromosome);GO:0005730(nucleolus);GO:0003723(RNA binding);GO:0004386(helicase activity);GO:0010501(RNA secondary structure unwinding);GO:0004004(ATP-dependent RNA helicase activity);GO:0005737(cytoplasm);GO:0016787(hydrolase activity);GO:0003676(nucleic acid binding);GO:0005524(ATP binding);GO:0000166(nucleotide binding);GO:0000166(nucleotide binding)	NA	DEAD-box helicase 18 [Source:HGNC Symbol;Acc:HGNC:2741]	3.78464	3.38069	3.8097	10.6247	8.52282	8.21505	-1.113	0.000605646	down
MSTRG.16682	PSTPIP2	ENSGALT00000063583	NA	NA	proline-serine-threonine phosphatase interacting protein 2 [Source:HGNC Symbol;Acc:HGNC:9581]	3.77855	6.50941	4.42082	1.48229	1.44633	0.915634	1.35456	0.00409198	up
MSTRG.10692	EXOC3L4	ENSGALT00000018659	GO:0000149(SNARE binding);GO:0000145(exocyst);GO:0051601(exocyst localization);GO:0006887(exocytosis)	NA	exocyst complex component 3 like 4 [Source:HGNC Symbol;Acc:HGNC:20120]	3.77826	2.12463	3.72541	9.69853	8.98234	11.4216	-1.41096	0.00314504	down
MSTRG.9176	ENSGALG00000007131	ENSGALT00000011553	GO:0031492(nucleosomal DNA binding);GO:0000785(chromatin);GO:0005634(nucleus);GO:0003677(DNA binding)	NA	Non-histone chromosomal protein HMG-14A [Source:UniProtKB/Swiss-Prot;Acc:P12902]	3.76169	5.60037	3.94827	14.1681	11.2512	10.1574	-1.2456	0.00327449	down
MSTRG.6704	NFYC	ENSGALT00000070954;ENSGALT00000081077;ENSGALT00000089211;ENSGALT00000048346;ENSGALT00000035036;ENSGALT00000053040;ENSGALT00000084690;ENSGALT00000070581;ENSGALT00000088824	GO:0005634(nucleus);GO:0006355(regulation of transcription, DNA-templated);GO:0003677(DNA binding);GO:0016602(CCAAT-binding factor complex);GO:0005654(nucleoplasm);GO:0000978(RNA polymerase II core promoter proximal region sequence-specific DNA binding);GO:0001077(transcriptional activator activity, RNA polymerase II core promoter proximal region sequence-specific binding);GO:0045944(positive reg…	NA	nuclear transcription factor Y subunit gamma [Source:HGNC Symbol;Acc:HGNC:7806]	3.74152	6.85512	8.43054	26.6428	26.3283	25.5701	-1.94552	0.00281266	down
MSTRG.5966	ENSGALG00000001536	ENSGALT00000059804;ENSGALT00000002335	GO:0005856(cytoskeleton);GO:0007165(signal transduction);GO:0007165(signal transduction)	NA		3.7389	2.35186	4.59676	8.40792	10.4341	9.59448	-1.22676	0.00620694	down
MSTRG.6140	MAPRE1	ENSGALT00000010768;ENSGALT00000088985	GO:0005819(spindle);GO:0005815(microtubule organizing center);GO:0051010(microtubule plus-end binding);GO:0070507(regulation of microtubule cytoskeleton organization);GO:0007049(cell cycle);GO:0051301(cell division);GO:0005856(cytoskeleton);GO:0005874(microtubule);GO:0008017(microtubule binding);GO:0005737(cytoplasm);GO:0003723(RNA binding);GO:0042802(identical protein binding);GO:0045296(cadheri…	NA	Microtubule-associated protein RP/EB family member 1 [Source:UniProtKB/Swiss-Prot;Acc:Q5ZLC7]	3.73616	3.68376	5.73928	11.9323	10.4784	17.5512	-1.40107	0.00659	down
MSTRG.8449	STX7	ENSGALT00000082024;ENSGALT00000090018;ENSGALT00000090144;ENSGALT00000085203	GO:0005484(SNAP receptor activity);GO:0006906(vesicle fusion);GO:0048278(vesicle docking);GO:0000149(SNARE binding);GO:0016192(vesicle-mediated transport);GO:0012505(endomembrane system);GO:0031201(SNARE complex);GO:0006886(intracellular protein transport);GO:0016021(integral component of membrane);GO:0016020(membrane);GO:0019869(chloride channel inhibitor activity);GO:0019905(syntaxin binding);G…	04130(SNARE interactions in vesicular transport);04145(Phagosome);04145(Phagosome)	syntaxin 7 [Source:HGNC Symbol;Acc:HGNC:11442]	3.73611	2.6879	5.00187	11.5957	9.35766	11.8497	-1.33308	0.00412054	down
MSTRG.8961	ERBB3	ENSGALT00000055115;ENSGALT00000080916	GO:0046982(protein heterodimerization activity);GO:0042802(identical protein binding);GO:0007165(signal transduction);GO:0010628(positive regulation of gene expression);GO:0038132(neuregulin binding);GO:0043235(receptor complex);GO:0016324(apical plasma membrane);GO:0016323(basolateral plasma membrane);GO:0016328(lateral plasma membrane);GO:0005615(extracellular space);GO:0019838(growth factor bi…	04012(ErbB signaling pathway);04020(Calcium signaling pathway);04020(Calcium signaling pathway)	erb-b2 receptor tyrosine kinase 3 [Source:HGNC Symbol;Acc:HGNC:3431]	3.73519	2.24213	3.3008	10.6395	13.7387	8.32722	-1.53299	0.00366042	down
MSTRG.9745	ENSGALG00000039168	ENSGALT00000080635	NA	NA		3.72938	2.22617	2.3966	7.37366	5.90719	6.47319	-1.02004	0.00589792	down
MSTRG.58	ENSGALG00000042471	ENSGALT00000078996;ENSGALT00000059000	GO:0038110(interleukin-2-mediated signaling pathway);GO:0004911(interleukin-2 receptor activity);GO:0019976(interleukin-2 binding);GO:0019976(interleukin-2 binding)	04060(Cytokine-cytokine receptor interaction);04144(Endocytosis);04144(Endocytosis)		3.72851	3.20614	2.3072	0.177055	0.385537	0.237566	1.67545	0.000554957	up
MSTRG.9551	ENSGALG00000011190	ENSGALT00000018245	GO:0016021(integral component of membrane);GO:0016020(membrane)	NA		3.72265	23.5001	4.92974	0.98679	0.66205	0.584372	2.34499	0.0352511	up
MSTRG.4084	VAV2	ENSGALT00000004255;ENSGALT00000061155	GO:0005886(plasma membrane);GO:0005737(cytoplasm);GO:0043552(positive regulation of phosphatidylinositol 3-kinase activity);GO:0043087(regulation of GTPase activity);GO:0030193(regulation of blood coagulation);GO:0030032(lamellipodium assembly);GO:0030031(cell projection assembly);GO:0016477(cell migration);GO:0010468(regulation of gene expression);GO:0008361(regulation of cell size);GO:0007264(s…	04510(Focal adhesion);04810(Regulation of actin cytoskeleton);04810(Regulation of actin cytoskeleton)	vav guanine nucleotide exchange factor 2 [Source:HGNC Symbol;Acc:HGNC:12658]	3.70852	3.76482	7.12533	14.8726	18.1198	15.6914	-1.59879	0.00416793	down
MSTRG.11421	FASTKD2	ENSGALT00000089647;ENSGALT00000013901	GO:0045171(intercellular bridge);GO:0042645(mitochondrial nucleoid);GO:0035770(ribonucleoprotein granule);GO:0005739(mitochondrion);GO:0005634(nucleus);GO:1902775(mitochondrial large ribosomal subunit assembly);GO:0019843(rRNA binding);GO:0003723(RNA binding);GO:0006468(protein phosphorylation);GO:0004672(protein kinase activity);GO:0004672(protein kinase activity)	NA	FAST kinase domains 2 [Source:HGNC Symbol;Acc:HGNC:29160]	3.70513	4.35544	4.09532	11.0281	9.59533	10.6691	-1.17797	0.000109104	down
MSTRG.10902	ENSGALG00000003549;PAOX	ENSGALT00000049137;ENSGALT00000005615;ENSGALT00000085394;ENSGALT00000089012;ENSGALT00000005629;ENSGALT00000084073	GO:0042254(ribosome biogenesis);GO:0005739(mitochondrion);GO:0005525(GTP binding);GO:0003924(GTPase activity);GO:0005743(mitochondrial inner membrane);GO:0000166(nucleotide binding);GO:1901307(positive regulation of spermidine biosynthetic process);GO:0046208(spermine catabolic process);GO:0046203(spermidine catabolic process);GO:0009447(putrescine catabolic process);GO:0009446(putrescine biosynt…	04146(Peroxisome);04146(Peroxisome)	polyamine oxidase [Source:HGNC Symbol;Acc:HGNC:20837]	3.7028	5.91205	7.64338	13.6006	15.4404	13.5714	-1.21265	0.00992561	down
MSTRG.4082	SLC2A6	ENSGALT00000004719	GO:0046323(glucose import);GO:0035428(hexose transmembrane transport);GO:0005355(glucose transmembrane transporter activity);GO:0005351(sugar:proton symporter activity);GO:1904659(glucose transmembrane transport);GO:0015992(proton transport);GO:0022857(transmembrane transporter activity);GO:0006810(transport);GO:0005215(transporter activity);GO:0055085(transmembrane transport);GO:0016021(integral…	NA	solute carrier family 2 member 6 [Source:HGNC Symbol;Acc:HGNC:11011]	3.68671	5.94889	5.25804	1.69663	1.72794	0.716113	1.33765	0.00858645	up
MSTRG.9000	ENSGALG00000037929	ENSGALT00000064298	NA	NA		3.68238	7.1212	5.95275	1.54334	1.68651	1.43789	1.32948	0.0051875	up
MSTRG.10224	TSPAN4	ENSGALT00000011062;ENSGALT00000054634	GO:0007166(cell surface receptor signaling pathway);GO:0005887(integral component of plasma membrane);GO:0016021(integral component of membrane);GO:0016020(membrane);GO:0005178(integrin binding);GO:0005925(focal adhesion);GO:0005886(plasma membrane);GO:0031982(vesicle);GO:0006461(protein complex assembly);GO:0003823(antigen binding);GO:0003823(antigen binding)	NA	tetraspanin 4 [Source:HGNC Symbol;Acc:HGNC:11859]	3.66953	5.24137	11.8042	1.76223	0.867042	0.974106	1.73197	0.0207012	up
MSTRG.2134	CLN6	ENSGALT00000012959	GO:0016020(membrane);GO:0005788(endoplasmic reticulum lumen);GO:0005783(endoplasmic reticulum);GO:0045862(positive regulation of proteolysis);GO:0044265(cellular macromolecule catabolic process);GO:0031987(locomotion involved in locomotory behavior);GO:0030203(glycosaminoglycan metabolic process);GO:0008203(cholesterol metabolic process);GO:0007601(visual perception);GO:0007042(lysosomal lumen ac…	NA	CLN6, transmembrane ER protein [Source:HGNC Symbol;Acc:HGNC:2077]	3.66942	4.25738	4.45608	10.8147	10.1509	8.76251	-1.0878	0.000507734	down
MSTRG.2443	ENSGALG00000039008	ENSGALT00000081572	NA	NA		3.66656	3.65462	4.39342	1.54908	1.20009	1.34428	1.05185	0.000353689	up
MSTRG.11138	ENSGALG00000008114	ENSGALT00000013171;ENSGALT00000086235;ENSGALT00000065547;ENSGALT00000069504;ENSGALT00000084092	GO:0031966(mitochondrial membrane);GO:0015075(ion transmembrane transporter activity);GO:0034220(ion transmembrane transport);GO:0006811(ion transport);GO:0055085(transmembrane transport);GO:0005739(mitochondrion);GO:0016021(integral component of membrane);GO:0016020(membrane);GO:0016020(membrane)	NA		3.63779	3.38894	5.89998	10.3516	11.0957	16.6371	-1.36929	0.00869636	down
MSTRG.3719	POP5	ENSGALT00000011539;ENSGALT00000087082	GO:0005655(nucleolar ribonuclease P complex);GO:0016070(RNA metabolic process);GO:0008033(tRNA processing);GO:0004526(ribonuclease P activity);GO:0090501(RNA phosphodiester bond hydrolysis);GO:0004540(ribonuclease activity);GO:0009249(protein lipoylation);GO:0090502(RNA phosphodiester bond hydrolysis, endonucleolytic);GO:0005730(nucleolus);GO:0016787(hydrolase activity);GO:0005634(nucleus);GO:000…	03013(RNA transport);03008(Ribosome biogenesis in eukaryotes);03008(Ribosome biogenesis in eukaryotes)	POP5 homolog, ribonuclease P/MRP subunit [Source:HGNC Symbol;Acc:HGNC:17689]	3.63186	3.89026	4.50119	14.928	11.1286	12.5485	-1.46422	0.000417562	down
MSTRG.7451	CDK5RAP3	ENSGALT00000059110;ENSGALT00000075525	NA	NA	CDK5 regulatory subunit associated protein 3 [Source:HGNC Symbol;Acc:HGNC:18673]	3.62885	3.34544	4.37455	9.57238	14.578	8.91788	-1.3058	0.00423735	down
MSTRG.400	HIST2H4B;ENSGALG00000032198	ENSGALT00000049482;ENSGALT00000066061	GO:0000228(nuclear chromosome);GO:0042393(histone binding);GO:0000786(nucleosome);GO:0006334(nucleosome assembly);GO:0003723(RNA binding);GO:0005634(nucleus);GO:0016020(membrane);GO:0070062(extracellular exosome);GO:0031012(extracellular matrix);GO:0019904(protein domain specific binding);GO:0043234(protein complex);GO:0000784(nuclear chromosome, telomeric region);GO:0051290(protein heterotetrame…	NA	histone cluster 2 H4 family member b [Source:HGNC Symbol;Acc:HGNC:29607]	3.61327	0.906277	5.9613	26.1938	31.6644	22.6754	-2.85347	0.00830225	down
MSTRG.4708	AKAP1	ENSGALT00000008944	GO:0016020(membrane);GO:0005739(mitochondrion);GO:0010738(regulation of protein kinase A signaling);GO:0034237(protein kinase A regulatory subunit binding);GO:0003723(RNA binding);GO:0003676(nucleic acid binding);GO:0016021(integral component of membrane)	NA	A-kinase anchoring protein 1 [Source:HGNC Symbol;Acc:HGNC:367]	3.59779	2.80231	4.51085	13.6164	12.5079	11.0698	-1.54283	0.000895714	down
MSTRG.5614	DSG2	ENSGALT00000024433	GO:0070062(extracellular exosome);GO:0030057(desmosome);GO:0014704(intercalated disc);GO:0009986(cell surface);GO:0005886(plasma membrane);GO:0098911(regulation of ventricular cardiac muscle cell action potential);GO:0086091(regulation of heart rate by cardiac conduction);GO:0086073(bundle of His cell-Purkinje myocyte adhesion involved in cell communication);GO:0007156(homophilic cell adhesion vi…	NA	desmoglein 2 [Source:HGNC Symbol;Acc:HGNC:3049]	3.59118	3.20593	4.33153	14.6222	13.5661	12.0859	-1.61806	0.000202228	down
MSTRG.10940	TYSND1;SAR1A	ENSGALT00000060033;ENSGALT00000007055	GO:0070062(extracellular exosome);GO:0016192(vesicle-mediated transport);GO:0000139(Golgi membrane);GO:0015031(protein transport);GO:0005525(GTP binding);GO:0006810(transport);GO:0006886(intracellular protein transport);GO:0005783(endoplasmic reticulum);GO:0005794(Golgi apparatus);GO:0005622(intracellular);GO:0000166(nucleotide binding);GO:0090110(cargo loading into COPII-coated vesicle);GO:00301…	04141(Protein processing in endoplasmic reticulum)	trypsin domain containing 1 [Source:HGNC Symbol;Acc:HGNC:28531];secretion associated Ras related GTPase 1A [Source:HGNC Symbol;Acc:HGNC:10534]	3.58462	4.20639	8.18575	13.2275	18.0455	10.328	-1.26911	0.0281128	down
MSTRG.8383	ENSGALG00000013625	ENSGALT00000022168	NA	NA		3.57296	3.05315	3.02126	0.682138	0.37277	0.414977	1.50388	0.000161582	up
MSTRG.6617	ENSGALG00000029833	ENSGALT00000069930	NA	NA		3.57231	6.16493	3.88566	1.71588	1.80272	0.679131	1.21549	0.0177966	up
MSTRG.16	SBF1	ENSGALT00000080345;ENSGALT00000049401;ENSGALT00000064156;ENSGALT00000066854	GO:0005737(cytoplasm);GO:0007283(spermatogenesis);GO:0017112(Rab guanyl-nucleotide exchange factor activity);GO:0017112(Rab guanyl-nucleotide exchange factor activity)	NA	SET binding factor 1 [Source:HGNC Symbol;Acc:HGNC:10542]	3.56442	4.22837	5.12946	9.95084	14.0139	8.17267	-1.122	0.00969203	down
MSTRG.9185	CLDN2	ENSGALT00000011832	GO:0070062(extracellular exosome);GO:0005923(bicellular tight junction);GO:0016338(calcium-independent cell-cell adhesion via plasma membrane cell-adhesion molecules);GO:0042802(identical protein binding);GO:0030054(cell junction);GO:0005198(structural molecule activity);GO:0005886(plasma membrane);GO:0016021(integral component of membrane);GO:0016020(membrane)	04514(Cell adhesion molecules (CAMs));04530(Tight junction)	claudin 2 [Source:HGNC Symbol;Acc:HGNC:2041]	3.56364	0.66901	1.24105	22.1982	22.3043	20.3165	-3.13301	0.00193172	down
MSTRG.4909	MAP3K8	ENSGALT00000062035;ENSGALT00000011897;ENSGALT00000078860	GO:0007346(regulation of mitotic cell cycle);GO:0042981(regulation of apoptotic process);GO:0004674(protein serine/threonine kinase activity);GO:0005737(cytoplasm);GO:0006468(protein phosphorylation);GO:0005524(ATP binding);GO:0004672(protein kinase activity);GO:0031098(stress-activated protein kinase signaling cascade);GO:0023014(signal transduction by protein phosphorylation);GO:0032147(activat…	04010(MAPK signaling pathway);04620(Toll-like receptor signaling pathway);04620(Toll-like receptor signaling pathway)	mitogen-activated protein kinase kinase kinase 8 [Source:HGNC Symbol;Acc:HGNC:6860]	3.56324	1.77975	1.71743	0.716283	0.58054	0.403822	1.0594	0.0147982	up
MSTRG.10003	ENSGALG00000038143	ENSGALT00000055988	GO:0042060(wound healing);GO:0008285(negative regulation of cell proliferation);GO:0048146(positive regulation of fibroblast proliferation);GO:0008284(positive regulation of cell proliferation);GO:0004311(farnesyltranstransferase activity)	00900(Terpenoid backbone biosynthesis)		3.54387	6.33927	6.25114	14.1708	16.1802	13.7682	-1.33085	0.00497578	down
MSTRG.3021	ADAMTS2	ENSGALT00000067480	GO:0030324(lung development);GO:0005578(proteinaceous extracellular matrix);GO:0007283(spermatogenesis);GO:0005615(extracellular space);GO:0030199(collagen fibril organization);GO:0016485(protein processing);GO:0043588(skin development);GO:0008233(peptidase activity)	NA	ADAM metallopeptidase with thrombospondin type 1 motif 2 [Source:HGNC Symbol;Acc:HGNC:218]	3.5322	2.81156	4.17825	8.67471	10.0385	9.38505	-1.21069	0.000964412	down
MSTRG.10543	COQ6	ENSGALT00000016576;ENSGALT00000084144	GO:0005739(mitochondrion);GO:0006744(ubiquinone biosynthetic process);GO:0016712(oxidoreductase activity, acting on paired donors, with incorporation or reduction of molecular oxygen, reduced flavin or flavoprotein as one donor, and incorporation of one atom of oxygen);GO:0031314(extrinsic component of mitochondrial inner membrane);GO:0071949(FAD binding);GO:0016709(oxidoreductase activity, actin…	00130(Ubiquinone and other terpenoid-quinone biosynthesis);00130(Ubiquinone and other terpenoid-quinone biosynthesis)	coenzyme Q6, monooxygenase [Source:HGNC Symbol;Acc:HGNC:20233]	3.5225	4.75302	5.6241	10.1404	10.5559	11.0449	-1.05649	0.00298771	down
MSTRG.5756	OTUD6B	ENSGALT00000061824	GO:0006508(proteolysis);GO:0036459(thiol-dependent ubiquitinyl hydrolase activity);GO:0016787(hydrolase activity);GO:0008234(cysteine-type peptidase activity);GO:0008233(peptidase activity)	NA	OTU domain-containing protein 6B [Source:UniProtKB/Swiss-Prot;Acc:Q5ZIP6]	3.50974	4.1901	3.84135	9.67534	8.16517	10.5809	-1.10728	0.000649181	down
MSTRG.5725	MRPS28	ENSGALT00000063044	GO:0003723(RNA binding);GO:0005739(mitochondrion)	NA	mitochondrial ribosomal protein S28 [Source:HGNC Symbol;Acc:HGNC:14513]	3.50831	2.54693	3.96202	11.6422	7.66041	13.7779	-1.44996	0.00583939	down
MSTRG.3146	ADAP1	ENSGALT00000034244	GO:0005829(cytosol);GO:0005886(plasma membrane);GO:0005737(cytoplasm);GO:0005634(nucleus);GO:0043087(regulation of GTPase activity);GO:0005096(GTPase activator activity);GO:0043547(positive regulation of GTPase activity)	NA	ArfGAP with dual PH domains 1 [Source:HGNC Symbol;Acc:HGNC:16486]	3.50519	5.46238	3.66032	14.9727	18.7401	16.6289	-1.78546	0.000685537	down
MSTRG.12258	PPP1R7	ENSGALT00000069707;ENSGALT00000073389;ENSGALT00000084104;ENSGALT00000084847;ENSGALT00000086551;ENSGALT00000086674;ENSGALT00000088707;ENSGALT00000063313;ENSGALT00000051845;ENSGALT00000084015	GO:0005634(nucleus);GO:0070062(extracellular exosome);GO:0007059(chromosome segregation);GO:0035307(positive regulation of protein dephosphorylation);GO:0005694(chromosome);GO:0005694(chromosome)	NA	protein phosphatase 1 regulatory subunit 7 [Source:HGNC Symbol;Acc:HGNC:9295]	3.499	4.28838	4.55384	12.6492	12.6021	8.71879	-1.25712	0.00253165	down
MSTRG.981	ENSGALG00000045596	ENSGALT00000089356	NA	NA		3.4983	3.15423	3.15549	1.09278	0.691904	0.519106	1.2839	0.000808075	up
MSTRG.6484	MAK16	ENSGALT00000002549;ENSGALT00000084779;ENSGALT00000069959;ENSGALT00000084324	GO:0043231(intracellular membrane-bounded organelle);GO:0005730(nucleolus);GO:0000460(maturation of 5.8S rRNA);GO:0000470(maturation of LSU-rRNA);GO:0003723(RNA binding);GO:0030687(preribosome, large subunit precursor);GO:0005634(nucleus);GO:0005634(nucleus)	NA	MAK16 homolog [Source:HGNC Symbol;Acc:HGNC:13703]	3.46839	4.25488	5.03754	11.9338	9.81232	9.54975	-1.12648	0.00194877	down
MSTRG.423	ENSGALG00000031874;ENSGALG00000011759	ENSGALT00000051001;ENSGALT00000038058	GO:0000786(nucleosome);GO:0006334(nucleosome assembly);GO:0005694(chromosome);GO:0005634(nucleus);GO:0003677(DNA binding)	NA	Histone H1.01 [Source:UniProtKB/Swiss-Prot;Acc:P08284]	3.46229	6.25614	6.69126	15.6192	19.2487	12.3174	-1.38986	0.0102589	down
MSTRG.7604	cNFI-C	ENSGALT00000052074;ENSGALT00000083181;ENSGALT00000081408;ENSGALT00000049976;ENSGALT00000049728	GO:0006260(DNA replication);GO:0003700(transcription factor activity, sequence-specific DNA binding);GO:0006355(regulation of transcription, DNA-templated);GO:0006351(transcription, DNA-templated);GO:0005622(intracellular);GO:0005634(nucleus);GO:0003677(DNA binding);GO:0000122(negative regulation of transcription from RNA polymerase II promoter);GO:0000981(RNA polymerase II transcription factor a…	NA	Nuclear factor 1 C-type [Source:UniProtKB/Swiss-Prot;Acc:P17926]	3.46051	3.09492	4.93347	10.0519	19.496	8.79738	-1.45199	0.016782	down
MSTRG.11355	MYO1B	ENSGALT00000055635;ENSGALT00000075653;ENSGALT00000012496	GO:0071944(cell periphery);GO:0070062(extracellular exosome);GO:0048471(perinuclear region of cytoplasm);GO:0030175(filopodium);GO:0032588(trans-Golgi network membrane);GO:0005903(brush border);GO:0010008(endosome membrane);GO:0005886(plasma membrane);GO:0005884(actin filament);GO:0005769(early endosome);GO:0030048(actin filament-based movement);GO:0051017(actin filament bundle assembly);GO:00070…	NA	myosin IB [Source:HGNC Symbol;Acc:HGNC:7596]	3.45848	2.69231	5.01466	10.5199	11.4889	13.2694	-1.45798	0.00286875	down
MSTRG.7008	CGN;gga-mir-6620	ENSGALT00000001354;ENSGALT00000045227	GO:0030054(cell junction);GO:0005923(bicellular tight junction);GO:0005886(plasma membrane);GO:0045296(cadherin binding);GO:0016459(myosin complex);GO:0003774(motor activity)	NA	cingulin [Source:HGNC Symbol;Acc:HGNC:17429];gga-mir-6620 [Source:miRBase;Acc:MI0022439]	3.45477	1.88317	6.08274	7.31208	11.5302	8.82526	-1.16391	0.0475701	down
MSTRG.5296	CD83	ENSGALT00000090207	NA	NA	CD83 molecule [Source:HGNC Symbol;Acc:HGNC:1703]	3.42695	6.46634	8.95587	0.492936	0.527789	0.334755	2.25203	0.00292133	up
MSTRG.8271	SIPA1L2	ENSGALT00000075800;ENSGALT00000076101	NA	NA	signal induced proliferation associated 1 like 2 [Source:HGNC Symbol;Acc:HGNC:23800]	3.417	4.13825	5.04047	1.5705	1.32003	1.29002	1.10915	0.00139786	up
MSTRG.2966	THG1L	ENSGALT00000005910;ENSGALT00000086790	GO:0005739(mitochondrion);GO:0051289(protein homotetramerization);GO:0008033(tRNA processing);GO:0006400(tRNA modification);GO:0042802(identical protein binding);GO:0008193(tRNA guanylyltransferase activity);GO:0005525(GTP binding);GO:0005524(ATP binding);GO:0000287(magnesium ion binding);GO:0016779(nucleotidyltransferase activity);GO:0046872(metal ion binding);GO:0016740(transferase activity);GO…	NA	probable tRNA(His) guanylyltransferase [Source:RefSeq peptide;Acc:NP_001025787]	3.4098	2.57827	3.35454	8.49011	7.11473	6.98035	-1.05364	0.0011165	down
MSTRG.10284	TPCN2	ENSGALT00000012208	GO:0010008(endosome membrane);GO:0005765(lysosomal membrane);GO:0005764(lysosome);GO:0051209(release of sequestered calcium ion into cytosol);GO:0019722(calcium-mediated signaling);GO:0010506(regulation of autophagy);GO:0007040(lysosome organization);GO:0006939(smooth muscle contraction);GO:0006874(cellular calcium ion homeostasis);GO:0072345(NAADP-sensitive calcium-release channel activity);GO:0…	NA	two pore segment channel 2 [Source:HGNC Symbol;Acc:HGNC:20820]	3.40684	2.6009	2.68634	6.49453	8.19949	10.4901	-1.25314	0.00333412	down
MSTRG.4034	PHYHD1	ENSGALT00000051246	NA	NA	phytanoyl-CoA dioxygenase domain containing 1 [Source:HGNC Symbol;Acc:HGNC:23396]	3.40031	4.93598	11.4959	20.9768	22.7546	31.4801	-1.89968	0.0166692	down
MSTRG.9058	ZDHHC9	ENSGALT00000074919	GO:0005783(endoplasmic reticulum);GO:0018230(peptidyl-L-cysteine S-palmitoylation);GO:0002178(palmitoyltransferase complex);GO:0031228(intrinsic component of Golgi membrane);GO:0005829(cytosol);GO:0005794(Golgi apparatus);GO:0016409(palmitoyltransferase activity);GO:0018345(protein palmitoylation);GO:0043849(Ras palmitoyltransferase activity)	NA	zinc finger DHHC-type containing 9 [Source:HGNC Symbol;Acc:HGNC:18475]	3.39414	7.51438	6.0545	15.2305	11.3464	15.6198	-1.21915	0.0180804	down
[truncated: 779 more rows]
