# Supplementary material for: Identification and characterization of long noncoding RNAs and mRNAs expression profiles related to postnatal liver maturation of breeder roosters using Ribo-zero RNA sequencing
Source: BMC Genomics. 2018 Jun 27;19:498. doi: 10.1186/s12864-018-4891-7 (PMC6020324; doi:10.1186/s12864-018-4891-7)
Supplement: Supplementary file 5 — Table S5. Summary of differentially expressed lncRNAs between mature livers and immature livers in chickens. (XLSX 32 kb) [file 12864_2018_4891_MOESM5_ESM.xlsx]

## Sheet: Sheet1
t_name	class_code	FPKM.M1	FPKM.M2	FPKM.M3	FPKM.IM1	FPKM.IM2	FPKM.IM3	log2(fc)	pval	regulation
MSTRG.272.2	j	0.005074	0.00923	0.00824	0.99305	1.65691	2.35388	-1.37272	0.00320421	down
MSTRG.636.1	u	7.09427	7.1025	9.40684	27.8596	23.6355	31.6029	-1.69528	0.000543298	down
MSTRG.760.1	x	0.644164	0.937949	2.0373	0	0	0.018802	1.0826	0.014991	up
MSTRG.840.1	x	1.09305	2.80922	1.51068	0	0	0	1.44106	0.00487852	up
MSTRG.1007.1	j	1.07144	0.790231	2.97027	0.134035	0.059846	0.277737	1.08703	0.0397998	up
MSTRG.1011.1	x	1.45255	2.1992	0.94074	0.053681	0.276496	0.218861	1.07181	0.00879582	up
MSTRG.1033.3	u	0	0.04537	0.164779	1.29822	1.14882	2.89452	-1.32715	0.00892788	down
MSTRG.1039.1	u	0.277948	0.042989	0.380869	2.00165	2.02944	1.90782	-1.28154	0.00046492	down
MSTRG.1041.1	u	0.261602	0.016946	0.112082	1.18738	1.32531	1.25451	-1.00223	0.000433599	down
MSTRG.1064.1	i	0	0.976102	0.969934	2.52088	5.47535	2.25004	-1.41685	0.0353165	down
MSTRG.1167.1	u	4.14951	0.987341	3.8164	0.451081	0.672003	0.348511	1.30439	0.0447305	up
MSTRG.1226.1	u	0.082498	0	0.092558	1.19246	1.30547	1.22413	-1.08293	1.91504e-05	down
MSTRG.1392.1	u	0.228136	0.036234	0.331792	3.0888	2.70562	3.69779	-1.7974	0.000248243	down
MSTRG.1392.2	u	0.336713	0.092354	0.521886	1.78308	1.51107	3.56981	-1.28171	0.0130457	down
MSTRG.1438.2	i	0	0.192486	0.06775	2.09592	2.86259	2.61116	-1.69462	0.000146284	down
MSTRG.2310.1	i	0.073388	0	0	0.849822	1.27206	1.39621	-1.07666	0.000822278	down
MSTRG.2401.1	x	5.50458	1.89255	4.3406	0.348801	1.37048	0.672079	1.41077	0.0292611	up
MSTRG.2437.1	u	0.26868	0.472949	0.452468	3.13377	2.16244	1.28723	-1.15385	0.0107964	down
MSTRG.3562.1	u	3.78389	3.38677	1.20077	10.4357	17.0501	8.50763	-1.80305	0.0158613	down
MSTRG.3857.1	x	2.10126	2.11034	1.00172	0.473984	0	0.141617	1.17346	0.0118269	up
MSTRG.4207.1	x	0.253545	0.360114	0.738084	2.36984	2.86128	1.90943	-1.22509	0.00266033	down
MSTRG.5551.1	u	3.95586	7.59695	9.85246	3.18058	1.94701	2.05783	1.20582	0.0314987	up
MSTRG.5597.1	o	0.925802	0.316244	0.791971	2.17607	3.0517	2.46374	-1.09822	0.00510103	down
MSTRG.5636.1	j	18.1647	6.43702	8.34937	57.2813	26.7119	22.8961	-1.61871	0.0474353	down
MSTRG.5845.1	u	1.24318	2.11359	0	3.15983	6.58549	4.88383	-1.57747	0.0450463	down
MSTRG.5888.2	u	0	0.225157	0	1.89872	1.16239	0.695573	-1.03895	0.0130825	down
MSTRG.5900.3	u	0	0.079933	0.097847	0.481221	4.06548	2.85514	-1.53622	0.0464917	down
MSTRG.5948.1	u	0.607815	0.743703	0.498809	2.42299	5.81442	2.57066	-1.43632	0.0118306	down
MSTRG.7038.1	i	1.91376	2.46702	2.13087	7.48028	7.0821	6.19862	-1.32114	0.000197776	down
MSTRG.8045.2	u	0.489657	0.327212	1.07479	3.54597	3.90302	3.16173	-1.4997	0.00185406	down
MSTRG.8796.1	o	8.44593	2.89907	1.17707	0	0	2e-06	2.1084	0.0266469	up
MSTRG.9025.1	u	2.47627	4.07938	1.89751	0.440199	0.722113	1.1103	1.09637	0.0187326	up
MSTRG.10533.1	o	0.594249	0.540598	0.765854	2.01964	2.84457	3.25396	-1.16976	0.00178148	down
MSTRG.10672.1	u	19.7506	18.7703	49.6341	0.472651	0.30983	0.692295	4.21187	0.000749807	up
MSTRG.10794.1	o	3.24794	1.39173	1.12554	7.0645	13.6996	14.4545	-2.13553	0.00775825	down
MSTRG.11864.1	u	0.078203	0.096839	0.190846	1.13691	1.27751	1.45443	-1.02814	0.000145578	down
MSTRG.11872.1	u	0	1.29848	0	1.92814	1.96768	2.27965	-1.21073	0.0399307	down
MSTRG.12096.2	u	1.80294	1.18446	1.21488	0.088163	0.190964	0	1.12914	0.00120003	up
MSTRG.12096.1	u	38.0726	17.0791	32.5337	7.61817	3.67059	4.25197	2.26935	0.00641891	up
MSTRG.12193.1	j	0.430949	0.654057	0.461623	3.48552	4.41551	3.5697	-1.66797	0.000103688	down
MSTRG.12637.1	u	1.63044	1.54449	4.6016	0.191537	0.077086	0.247274	1.51659	0.0158248	up
MSTRG.12709.1	u	6.60447	8.20811	11.9661	28.3621	36.3309	25.6577	-1.66941	0.00336001	down
MSTRG.12710.1	u	51.838	29.8775	9.95363	125.444	208.437	111.51	-2.46044	0.0269405	down
MSTRG.12719.1	u	0.374399	1.92262	2.38879	4.2199	8.34903	8.95632	-1.71921	0.0264102	down
MSTRG.12721.1	u	266.613	217.051	115.943	515.758	922.884	583.722	-1.78478	0.0154461	down
MSTRG.12760.1	u	129.075	235.408	97.6247	81.873	45.4477	47.7073	1.33859	0.0432565	up
MSTRG.12766.1	u	4.03131	0.69451	4.40885	0.282222	0.308943	0.177567	1.51476	0.0494879	up
MSTRG.12784.1	u	0.137823	0.53265	1.03881	1.45124	3.39635	1.88572	-1.04291	0.040528	down
MSTRG.12843.1	u	0.217755	1.2395	1.23456	2.26463	3.2965	2.91665	-1.05744	0.0283194	down
MSTRG.12856.1	u	147.194	152.849	105.325	381.515	935.862	558.496	-2.12334	0.00666942	down
MSTRG.12870.1	u	112.687	75.7082	130.769	275.303	468.896	314.577	-1.71869	0.00630455	down
MSTRG.12936.1	u	2.00248	3.20179	2.70267	0.751336	0.998952	0.473616	1.05955	0.00509616	up
MSTRG.12943.1	u	62.409	36.5524	40.8398	132.807	204.854	69.2318	-1.42643	0.0479442	down
MSTRG.12962.1	u	12.5139	4.36667	6.12122	20.8861	34.7298	13.8969	-1.49847	0.0493732	down
MSTRG.13006.1	u	1.82821	1.72488	1.25679	9.01882	14.0782	6.68107	-2.01999	0.00254782	down
MSTRG.13046.1	u	0.049786	0	0.163662	3.32964	2.89645	2.95298	-1.92353	1.78729e-05	down
MSTRG.13057.1	u	0	0	0	1.64595	1.77198	0.732737	-1.22259	0.00477355	down
MSTRG.13088.1	u	0	0	0	238.92	354.24	116.172	-7.75051	7.81656e-05	down
MSTRG.13091.1	u	48.0649	29.8922	31.1397	105.33	166.556	58.6456	-1.48239	0.0369092	down
MSTRG.13138.1	u	0	1.10553	2.87593	4.87911	4.43774	9.12152	-1.76974	0.0487023	down
MSTRG.13153.1	u	43.95	150.662	86.4314	221.689	800.032	547.09	-2.45261	0.0303397	down
MSTRG.13157.1	u	0.384175	1.76547	1.40133	3.39057	13.4239	5.6569	-1.83975	0.0351939	down
MSTRG.13161.1	u	0.444901	1.66378	2.14414	4.5492	6.86321	9.06078	-1.72699	0.0149836	down
MSTRG.13177.1	u	0	1.29227	0	3.0263	3.61226	1.75428	-1.49328	0.0308219	down
MSTRG.13191.1	u	0.050984	0.512558	0.946564	1.52954	8.363	4.06842	-1.75924	0.0434322	down
MSTRG.13222.1	u	0	0	0	0.950474	1.70262	1.27009	-1.19364	0.000927683	down
MSTRG.13254.1	u	15.8603	10.9772	14.6423	4.87335	3.54586	4.22337	1.50048	0.0012287	up
MSTRG.13267.1	u	10.3726	0	0	48.7582	75.4812	39.4599	-4.57494	0.0189032	down
MSTRG.13286.1	u	0	0	0	1.85156	1.23033	1.6178	-1.35246	0.000200987	down
MSTRG.13298.1	u	12.2032	7.99481	3.13085	24.9026	39.6598	18.2879	-1.79061	0.0374337	down
MSTRG.13309.1	u	0.066062	0.8239	0.833468	1.72197	2.46472	2.98203	-1.13233	0.0206178	down
MSTRG.13319.1	u	5.85661	4.12599	5.06891	9.77235	14.1288	10.8303	-1.05871	0.00509553	down
MSTRG.13327.1	u	55.2268	170.033	76.3276	237.588	902.059	635.23	-2.50874	0.028345	down
MSTRG.13346.1	u	0.659931	1.7515	3.21206	0	0	0	1.42196	0.0215385	up
MSTRG.13352.1	u	0.173497	1.04193	1.75258	2.65182	5.07002	5.45231	-1.47954	0.0291472	down
MSTRG.13353.1	u	0.998016	1.20146	0.688566	2.78239	4.74489	3.046	-1.18842	0.00548213	down
MSTRG.13379.1	u	0.302101	1.45504	2.76757	4.36928	7.05157	11.2132	-1.81805	0.0317555	down
MSTRG.13411.1	u	0	0	0	0.659937	1.91763	0.921309	-1.07267	0.0116917	down
MSTRG.13426.1	u	0.305832	0.037278	0.597342	1.19054	2.69506	1.30615	-1.03631	0.025947	down
MSTRG.13432.1	u	1.09264	3.43727	2.82433	0.610207	0.285757	0.254554	1.25772	0.0230535	up
MSTRG.13438.1	u	0	0	0	1.69614	1.48969	1.63021	-1.38068	2.18717e-06	down
MSTRG.13453.1	u	0.322958	1.40443	1.38077	2.32298	4.31806	4.67922	-1.24273	0.0295002	down
MSTRG.13471.1	u	0	0	0	2.83984	8.45957	5.56158	-2.63229	0.00222871	down
MSTRG.13472.1	u	0	0	0	1.35217	1.07451	1.13173	-1.12626	3.36944e-05	down
MSTRG.13515.1	u	4.24513	2.59572	1.79585	8.01646	13.2574	7.8643	-1.47789	0.0129892	down
MSTRG.13518.1	u	1.53832	1.92393	1.49543	3.87891	6.02032	3.78009	-1.04802	0.00569908	down
MSTRG.13520.1	u	0.198201	1.16967	1.79667	3.74577	2.63527	5.41453	-1.30933	0.0389553	down
MSTRG.13557.1	u	0	0	0	3.06408	2.55641	1.19234	-1.66194	0.00355898	down
MSTRG.13558.1	u	0	0	0	3.81657	3.91878	1.79922	-2.01711	0.00162615	down
MSTRG.13567.1	u	1.32891	1.23995	1.07888	3.32177	6.40759	4.57484	-1.34688	0.0042173	down
MSTRG.13579.1	u	0.048529	0.760322	0.349548	1.15901	4.25011	3.13509	-1.41132	0.0325873	down
MSTRG.13581.1	u	0.270903	1.31475	1.02547	3.7088	4.41043	2.82666	-1.34407	0.0109508	down
MSTRG.13597.1	u	0.398737	0	0.253568	0.735037	2.82979	1.34788	-1.05114	0.0439668	down
MSTRG.13603.1	u	0.145867	0.318745	0	1.53624	2.45326	1.64808	-1.31333	0.00190429	down
MSTRG.13613.1	u	0	0	0	0.671121	1.57572	1.91625	-1.21664	0.00750549	down
MSTRG.13627.1	u	83.6789	49.3253	54.6355	191.256	275.677	96.5783	-1.48412	0.0404835	down
MSTRG.13628.1	u	0.12189	1.69935	1.97264	3.49082	5.42256	6.96347	-1.55775	0.0374309	down
MSTRG.13630.1	u	1.94394	4.39493	3.60166	7.07919	11.4106	8.29409	-1.22417	0.0184695	down
MSTRG.13640.1	u	0.476988	1.79309	2.54496	4.30116	7.24669	7.05563	-1.52994	0.0236559	down
MSTRG.13647.1	u	0.12279	1.06621	1.59516	2.0086	4.07615	4.75284	-1.28907	0.0489017	down
MSTRG.13662.1	u	0	0	2.51149	5.24747	8.78398	4.83144	-2.22182	0.0265392	down
MSTRG.13692.1	u	24.3118	12.6384	7.48896	36.8428	63.9941	33.0751	-1.61263	0.0404703	down
MSTRG.13748.1	u	64.0843	104.753	58.842	213.734	613.209	384.164	-2.31548	0.0103441	down
MSTRG.13769.1	u	0.258169	1.4096	1.35156	2.50603	2.89668	3.9575	-1.08265	0.0335715	down
MSTRG.13770.1	u	1.59144	2.28602	3.22875	0.243391	0.1968	0.163877	1.45931	0.00208997	up
MSTRG.13773.1	u	0.224496	0.878183	0.328834	1.1874	2.58612	2.53737	-1.06088	0.0244243	down
MSTRG.13776.1	u	0.042749	0.505649	0.728757	1.32739	1.73242	2.81882	-1.05383	0.0253306	down
MSTRG.13797.1	u	1.48074	0.935646	1.93847	5.30473	5.03124	4.02825	-1.25343	0.00339286	down
MSTRG.13804.1	u	0.101883	0.977906	1.30805	2.32742	2.63367	6.62264	-1.3985	0.0487835	down
MSTRG.13824.1	u	1.85949	0	2.51826	4.97055	7.2352	5.67258	-1.67576	0.0441548	down
MSTRG.13849.1	u	0.156028	1.30571	1.55557	3.00685	3.39312	3.78995	-1.2099	0.0300072	down
MSTRG.13853.1	u	21.8425	4.79491	3.67637	31.1442	57.2604	32.6093	-2.22263	0.0443883	down
MSTRG.13863.1	u	183.243	109.799	166.405	409.185	700.014	456.714	-1.75576	0.00574623	down
MSTRG.13865.1	u	34.0847	23.7339	20.934	10.3994	6.1912	9.31101	1.49768	0.00638821	up
MSTRG.13877.1	u	1.61949	2.65705	3.31553	6.68389	10.4472	8.66434	-1.45398	0.00571126	down
MSTRG.13888.1	u	0.207047	1.1202	1.2479	2.21365	2.68097	3.81225	-1.10225	0.0297345	down
MSTRG.13894.1	u	0	1.42881	0.05822	2.25552	2.30033	2.57636	-1.3007	0.0352905	down
MSTRG.13942.1	u	1.18507	1.42535	1.00388	3.31527	4.30832	3.76157	-1.12016	0.000674067	down
MSTRG.13960.1	u	0	0	1.30735	5.19178	7.33237	4.0614	-2.27413	0.00739017	down
MSTRG.14012.1	u	0.278576	0.011181	0.114328	2.06624	0.699366	2.06143	-1.15631	0.0182299	down
MSTRG.14013.1	u	0.206427	0.052837	0.068973	1.74365	0.779425	2.19467	-1.17398	0.0107566	down
MSTRG.14018.1	u	23.6734	12.4635	6.50475	31.4429	59.4157	34.1316	-1.5959	0.0488727	down
MSTRG.14023.1	u	0.246254	1.81942	2.35515	4.66942	4.94123	8.72627	-1.59883	0.034188	down
MSTRG.14126.1	u	0.915633	1.41811	1.23615	3.75424	5.88583	2.90631	-1.20864	0.00958106	down
MSTRG.14176.1	u	0.110477	0.703108	1.08594	1.87688	3.92634	3.4371	-1.33153	0.0205183	down
MSTRG.14192.1	u	0.956569	0.057151	0.257445	2.46416	2.25042	2.99299	-1.37053	0.00793033	down
MSTRG.14349.1	u	1.25607	0.195277	0.920301	2.54388	3.09564	3.83095	-1.25308	0.0145658	down
MSTRG.14360.1	u	0	0	0	1.24806	1.29809	1.42625	-1.21595	3.12377e-06	down
MSTRG.14385.1	u	4.99408	11.5235	2.92629	1.70808	1.17619	0.677445	1.63264	0.0365292	up
MSTRG.14408.1	u	3.78647	4.27002	3.69145	8.27343	16.0949	8.54868	-1.2257	0.0137196	down
MSTRG.14429.1	u	0.789522	2.21573	3.39529	4.14952	7.87931	9.60493	-1.42029	0.0448772	down
MSTRG.14434.1	u	1.49324	5.18888	3.25403	0.264437	0.787638	0.937478	1.30193	0.0374999	up
MSTRG.14452.1	u	1.78088	0.945094	1.11119	0.143986	0.134057	0.06501	1.01567	0.00310614	up
MSTRG.14481.1	u	1.09413	1.25025	1.98425	3.99082	6.29361	2.73528	-1.09111	0.0270573	down
MSTRG.14486.1	u	0.440123	1.38447	3.29948	3.99031	6.27057	6.80899	-1.42077	0.0462758	down
MSTRG.14503.1	u	0.946585	1.3121	1.2327	2.34746	5.53303	4.71569	-1.21227	0.0163511	down
MSTRG.14510.1	u	0.685665	1.01883	0.804672	2.55451	5.76611	6.56187	-1.62938	0.00941751	down
MSTRG.14655.1	u	0	0	0	4.33058	4.01585	0.862658	-1.87938	0.0187382	down
MSTRG.14666.1	u	18.8931	8.94003	9.1509	27.5452	46.5942	21.4154	-1.30778	0.0464052	down
MSTRG.14675.1	u	0.218564	0	0.358363	1.15493	1.27085	1.81895	-1.01966	0.00436568	down
MSTRG.14681.1	u	3.93104	0.690025	1.59946	6.46469	7.4977	7.64154	-1.55376	0.0266724	down
MSTRG.14684.1	u	1.82831	0.21225	0.929199	3.40865	5.5683	4.01372	-1.48537	0.0192705	down
MSTRG.14723.1	u	0.223248	0.05179	0.129004	2.99847	3.46023	3.03554	-1.8769	2.0236e-05	down
MSTRG.14727.1	u	1.10272	2.05261	2.25508	4.45057	7.18765	3.87054	-1.12631	0.0200265	down
MSTRG.14733.1	u	0.17185	0.071328	0.012473	1.0553	1.75844	1.57606	-1.1741	0.00117376	down
MSTRG.14734.1	u	0.252055	0.242081	0.080875	1.16554	2.65365	1.71243	-1.2248	0.00590356	down
MSTRG.14803.1	u	1.61105	1.22772	2.18319	0.211015	0.179011	0.257272	1.1222	0.00176557	up
MSTRG.14805.1	u	57.4582	34.3278	15.1255	93.1226	156.934	84.4755	-1.75125	0.0446845	down
MSTRG.14829.1	u	0.630625	0.459564	0.684719	2.43204	3.34345	1.80807	-1.12801	0.0042197	down
MSTRG.14838.1	u	0.754003	0.525885	0.294614	1.65008	3.05609	2.00314	-1.07326	0.00841889	down
MSTRG.14869.1	u	0.526081	0.26419	0.424019	1.72393	2.19833	1.53039	-1.00145	0.00141779	down
MSTRG.14895.1	u	0.286263	0.41715	0.325421	2.22195	4.39487	1.46126	-1.3821	0.0145033	down
MSTRG.14905.1	u	0.736384	0.149634	0.256866	2.12977	1.90441	1.22135	-1.00288	0.0129687	down
MSTRG.14918.1	u	0.208126	0.53842	1.08995	1.35593	2.35158	3.06837	-1.01597	0.0352886	down
MSTRG.15010.1	u	0.09642	1.21292	1.21437	2.8098	4.15872	4.88622	-1.47614	0.0186459	down
MSTRG.15104.1	u	0.213767	1.67092	1.95354	4.05763	5.9086	6.49395	-1.5911	0.0225882	down
MSTRG.15137.1	u	0.328486	2.36824	3.66557	6.23524	8.2104	10.1674	-1.71857	0.039847	down
MSTRG.15287.1	u	2.48637	1.77826	3.45756	0.24155	0	0	1.70667	0.00155953	up
MSTRG.15377.1	u	0	0.072897	0	0.982201	3.97939	2.84562	-1.71493	0.0124699	down
MSTRG.15390.1	u	0.220564	1.48872	3.29364	5.91812	7.34707	7.30713	-1.73362	0.0312812	down
MSTRG.15391.1	u	0.292211	2.04787	3.64565	5.22128	8.55427	13.2377	-1.84383	0.0456615	down
MSTRG.15435.1	u	0	0	0	1.49394	2.81153	3.27027	-1.78104	0.00165421	down
MSTRG.15458.1	u	0.123113	0.250026	0.609044	1.19877	1.8202	2.78031	-1.12511	0.0146507	down
MSTRG.15469.1	u	2.72345	1.42697	1.20726	0.417247	0.271802	0.308149	1.02685	0.0122712	up
MSTRG.15490.1	u	0.782788	0.408867	0.43683	2.4149	1.97071	2.04834	-1.03304	0.00117283	down
MSTRG.15511.1	u	1.08612	1.188	1.67029	6.99847	10.071	7.65439	-1.99148	0.000367057	down
MSTRG.15512.1	u	2.40207	1.6939	1.94553	8.80736	8.70769	8.62883	-1.69524	6.65794e-05	down
MSTRG.15517.1	u	31.4067	16.651	23.191	59.4607	97.5684	71.8995	-1.6575	0.00705609	down
MSTRG.15518.1	u	17.2582	25.2634	27.9777	68.5813	126.475	82.8403	-1.91398	0.00431249	down
MSTRG.15522.1	u	0.240732	1.85978	2.27459	4.19845	7.31779	8.52924	-1.71608	0.0284666	down
MSTRG.15523.1	u	0.137373	0.757279	0.409104	1.0898	3.00704	2.2801	-1.09527	0.0298527	down
MSTRG.15585.1	u	0.524488	0.127777	0.242302	2.64449	2.71694	3.07072	-1.56343	0.000339081	down
MSTRG.15663.1	u	0.209409	0.762986	1.09282	1.78641	2.99754	5.22338	-1.31915	0.03203	down
MSTRG.15675.1	u	0.3082	0.698235	0.533876	2.79589	2.46069	1.99632	-1.17663	0.00135033	down
MSTRG.15717.1	u	2.32243	2.5676	3.23948	10.2234	8.94297	10.1411	-1.54295	0.000202361	down
MSTRG.15736.1	u	0.36535	0.310895	0.527543	2.18079	2.69813	1.01136	-1.03777	0.0189253	down
MSTRG.15750.1	u	0.125737	0.784192	1.28194	1.97715	2.25321	3.79785	-1.11393	0.0382685	down
MSTRG.15756.1	u	38.3887	20.8036	11.9534	57.0801	111.307	64.7658	-1.75636	0.0326911	down
MSTRG.15774.1	u	10.9622	11.9788	11.6	38.2475	26.5476	39.5516	-1.49541	0.00119296	down
MSTRG.15787.1	u	7.71278	6.64475	11.9603	3.64678	3.10894	3.41667	1.11856	0.00886623	up
MSTRG.15789.1	u	4.17692	4.528	8.39393	27.6057	30.8037	35.5378	-2.3167	0.00134356	down
MSTRG.15797.1	u	0.470511	0.61722	0.910797	5.6178	9.77743	3.64133	-2.06227	0.00503885	down
MSTRG.15823.1	u	1.37534	2.16704	4.97609	0.211058	0	0	1.73807	0.0126087	up
MSTRG.15824.1	u	2.36091	4.36593	4.90697	0.076893	0.120244	0.082325	2.11676	0.00109815	up
MSTRG.15833.1	u	0.84887	1.56251	2.63819	4.43862	7.18148	6.69937	-1.43764	0.0129177	down
MSTRG.15834.1	u	0.018745	0	0	2.1598	1.45683	1.17313	-1.34987	0.00106064	down
MSTRG.15848.1	u	7.46537	5.32486	5.33776	0.65055	0.646599	1.00686	1.9864	0.00029766	up
MSTRG.15872.1	u	2.14073	3.03509	3.77756	0.658858	1.53623	0.399371	1.12077	0.0224047	up
MSTRG.15912.1	u	1.34598	0.593446	1.36547	3.26808	2.67463	4.96594	-1.13449	0.0153463	down
MSTRG.15946.1	u	0.054505	0.873382	0.532258	1.38218	1.80239	3.00975	-1.04819	0.0333477	down
MSTRG.15958.1	u	4.77519	1.71159	1.85759	0.726133	0.530101	0.361047	1.21264	0.029392	up
MSTRG.16025.1	u	1.11009	2.43957	2.99415	7.60944	7.1586	4.32955	-1.23028	0.0254115	down
MSTRG.16055.1	u	0.030961	0	0.069938	1.11083	1.16225	1.51582	-1.12662	0.000179772	down
MSTRG.16119.1	u	1.66784	2.43446	3.56158	12.8259	13.1205	11.3677	-1.95075	0.0010817	down
MSTRG.16154.4	u	2.77648	0.477314	1.92692	3.60673	8.46233	6.00193	-1.4081	0.0491394	down
MSTRG.16265.1	u	0.009315	0	0.01438	1.82896	1.39154	0.799441	-1.19059	0.00334752	down
MSTRG.16273.2	u	0	0	0	7.4014	11.5414	11.2951	-3.44642	5.21732e-05	down
MSTRG.16347.1	u	0.326528	0.100551	0.432026	1.51753	2.29036	2.6777	-1.28837	0.00285842	down
MSTRG.16379.1	u	0.590974	0.121488	0.355327	1.50083	3.30399	1.22602	-1.10286	0.0280755	down
MSTRG.16409.1	u	2.25118	3.30347	4.70197	16.353	16.704	11.8575	-1.87658	0.00249478	down
MSTRG.16447.2	u	0.116425	0.044763	0.172059	2.19964	2.03253	1.67617	-1.41583	9.63428e-05	down
MSTRG.16461.3	u	0.138795	0.930652	0	4.07961	6.24267	5.99761	-2.2905	0.00233622	down
MSTRG.16495.1	x	0.39712	0.092416	0.204134	1.1089	1.97637	1.38309	-1.0083	0.00482577	down
MSTRG.16668.1	x	0.004748	0	0	0.811764	3.53343	2.14458	-1.56134	0.0153506	down
MSTRG.16959.1	x	0	0	0	1.33705	0.23695	1.76942	-1.00035	0.0475121	down
MSTRG.16961.1	i	0	0	0	1.77702	12.4631	2.16443	-2.29547	0.0346637	down
MSTRG.16958.27	o	0	0	0.025924	1.88026	3.05762	1.21392	-1.55217	0.0035952	down
MSTRG.16958.42	o	0	0	0.004865	4.85644	1.11726	1.85013	-1.71208	0.0171184	down
MSTRG.16975.1	i	0	0.035194	0	28.7206	3.76856	8.83919	-3.46519	0.0107107	down
MSTRG.16978.1	o	0.032357	0	0.002088	1.7934	1.10718	0.93667	-1.15399	0.00198062	down
MSTRG.16941.1	u	0.024575	0	0.05187	2.57059	4.88576	3.01358	-2.09677	0.00066223	down
MSTRG.16944.1	u	0.015414	0	0	1.8983	1.07492	0.38997	-1.01375	0.0297372	down
MSTRG.16938.1	u	0	0	0	3.41195	3.00785	2.18098	-1.93791	0.000158129	down
MSTRG.16938.3	u	0.00422	0	0	2.93529	3.74158	1.13294	-1.76953	0.00706606	down
