# Supplementary material for: Identification and characterization of long noncoding RNAs and mRNAs expression profiles related to postnatal liver maturation of breeder roosters using Ribo-zero RNA sequencing
Source: BMC Genomics. 2018 Jun 27;19:498. doi: 10.1186/s12864-018-4891-7 (PMC6020324; doi:10.1186/s12864-018-4891-7)
Supplement: Supplementary file 6 — Table S6. GO enrichment analysis (P < 0.05) of the differentially expressed mRNAs. S gene number: the number of significant differentially expressed mRNAs which match to a GO term; TS gene number: the number of significant differentially expressed mRNAs which have GO annotations; B gene number: the number of detected mRNAs which match to a GO term; TB gene number: the number of all detected mRNAs which have GO annotations. (XLSX 39 kb) [file 12864_2018_4891_MOESM6_ESM.xlsx]

## Sheet: Sheet1
GO_ID	GO_Term	GO_function	S gene number	TS gene number	B gene number	TB gene number	pvalue
GO:0097718	disordered domain specific binding	biological_process	7	1305	17	10718	0.00250508
GO:1903825	organic acid transmembrane transport	biological_process	2	1305	2	10718	0.014815
GO:1904659	glucose transmembrane transport	biological_process	5	1305	14	10718	0.0206601
GO:1990830	cellular response to leukemia inhibitory factor	biological_process	14	1305	69	10718	0.0363866
GO:1990763	arrestin family protein binding	biological_process	2	1305	3	10718	0.0408421
GO:1905342	positive regulation of protein localization to kinetochore	biological_process	2	1305	3	10718	0.0408421
GO:1990782	protein tyrosine kinase binding	biological_process	3	1305	7	10718	0.0431948
GO:0055114	oxidation-reduction process	biological_process	83	1305	365	10718	7.0688e-09
GO:0006260	DNA replication	biological_process	25	1305	61	10718	1.21927e-08
GO:0008152	metabolic process	biological_process	55	1305	232	10718	6.29739e-07
GO:0006633	fatty acid biosynthetic process	biological_process	14	1305	27	10718	6.31675e-07
GO:0006120	mitochondrial electron transport, NADH to ubiquinone	biological_process	7	1305	8	10718	2.79729e-06
GO:1900264	positive regulation of DNA-directed DNA polymerase activity	biological_process	6	1305	7	10718	2.02313e-05
GO:0007059	chromosome segregation	biological_process	14	1305	35	10718	2.83629e-05
GO:0051290	protein heterotetramerization	biological_process	8	1305	14	10718	7.20612e-05
GO:0006631	fatty acid metabolic process	biological_process	15	1305	43	10718	9.64001e-05
GO:0007076	mitotic chromosome condensation	biological_process	6	1305	9	10718	0.000195089
GO:0051383	kinetochore organization	biological_process	4	1305	4	10718	0.000218893
GO:0006270	DNA replication initiation	biological_process	8	1305	16	10718	0.000246505
GO:0034372	very-low-density lipoprotein particle remodeling	biological_process	5	1305	7	10718	0.000451159
GO:0032981	mitochondrial respiratory chain complex I assembly	biological_process	10	1305	26	10718	0.000581232
GO:0007093	mitotic cell cycle checkpoint	biological_process	7	1305	14	10718	0.000615367
GO:0006629	lipid metabolic process	biological_process	30	1305	137	10718	0.000903438
GO:0006268	DNA unwinding involved in DNA replication	biological_process	4	1305	5	10718	0.000988144
GO:0007005	mitochondrion organization	biological_process	15	1305	52	10718	0.00098835
GO:0005977	glycogen metabolic process	biological_process	8	1305	19	10718	0.00103387
GO:0043113	receptor clustering	biological_process	5	1305	8	10718	0.0010822
GO:0000070	mitotic sister chromatid segregation	biological_process	7	1305	16	10718	0.00164492
GO:0006099	tricarboxylic acid cycle	biological_process	7	1305	16	10718	0.00164492
GO:0006281	DNA repair	biological_process	29	1305	136	10718	0.00168559
GO:0010032	meiotic chromosome condensation	biological_process	3	1305	3	10718	0.00180141
GO:0046602	regulation of mitotic centrosome separation	biological_process	3	1305	3	10718	0.00180141
GO:0006636	unsaturated fatty acid biosynthetic process	biological_process	5	1305	9	10718	0.0021911
GO:0071353	cellular response to interleukin-4	biological_process	6	1305	13	10718	0.00258239
GO:0045646	regulation of erythrocyte differentiation	biological_process	4	1305	6	10718	0.00267772
GO:0006641	triglyceride metabolic process	biological_process	7	1305	18	10718	0.00367318
GO:0018108	peptidyl-tyrosine phosphorylation	biological_process	17	1305	71	10718	0.00428489
GO:0008202	steroid metabolic process	biological_process	7	1305	19	10718	0.00521277
GO:0000910	cytokinesis	biological_process	7	1305	19	10718	0.00521277
GO:0042127	regulation of cell proliferation	biological_process	27	1305	134	10718	0.00544136
GO:0042632	cholesterol homeostasis	biological_process	11	1305	39	10718	0.00549246
GO:0007019	microtubule depolymerization	biological_process	4	1305	7	10718	0.00564648
GO:0097435	supramolecular fiber organization	biological_process	4	1305	7	10718	0.00564648
GO:0015866	ADP transport	biological_process	4	1305	7	10718	0.00564648
GO:0006635	fatty acid beta-oxidation	biological_process	8	1305	24	10718	0.00576496
GO:0032508	DNA duplex unwinding	biological_process	8	1305	24	10718	0.00576496
GO:0033600	negative regulation of mammary gland epithelial cell proliferation	biological_process	3	1305	4	10718	0.00654897
GO:0019885	antigen processing and presentation of endogenous peptide antigen via MHC class I	biological_process	3	1305	4	10718	0.00654897
GO:0006346	methylation-dependent chromatin silencing	biological_process	3	1305	4	10718	0.00654897
GO:0007100	mitotic centrosome separation	biological_process	3	1305	4	10718	0.00654897
GO:0051006	positive regulation of lipoprotein lipase activity	biological_process	3	1305	4	10718	0.00654897
GO:0051988	regulation of attachment of spindle microtubules to kinetochore	biological_process	3	1305	4	10718	0.00654897
GO:0070934	CRD-mediated mRNA stabilization	biological_process	3	1305	4	10718	0.00654897
GO:0000466	maturation of 5.8S rRNA from tricistronic rRNA transcript (SSU-rRNA, 5.8S rRNA, LSU-rRNA	biological_process	3	1305	4	10718	0.00654897
GO:0070837	dehydroascorbic acid transport	biological_process	3	1305	4	10718	0.00654897
GO:0032286	central nervous system myelin maintenance	biological_process	3	1305	4	10718	0.00654897
GO:0045132	meiotic chromosome segregation	biological_process	3	1305	4	10718	0.00654897
GO:0006955	immune response	biological_process	24	1305	117	10718	0.00674025
GO:0050766	positive regulation of phagocytosis	biological_process	6	1305	16	10718	0.0087315
GO:0051276	chromosome organization	biological_process	6	1305	16	10718	0.0087315
GO:0051289	protein homotetramerization	biological_process	10	1305	36	10718	0.00893393
GO:0032689	negative regulation of interferon-gamma production	biological_process	5	1305	12	10718	0.0100583
GO:0006259	DNA metabolic process	biological_process	5	1305	12	10718	0.0100583
GO:0022904	respiratory electron transport chain	biological_process	5	1305	12	10718	0.0100583
GO:0007094	mitotic spindle assembly checkpoint	biological_process	5	1305	12	10718	0.0100583
GO:0042594	response to starvation	biological_process	4	1305	8	10718	0.0102108
GO:0045723	positive regulation of fatty acid biosynthetic process	biological_process	4	1305	8	10718	0.0102108
GO:0007588	excretion	biological_process	4	1305	8	10718	0.0102108
GO:0045060	negative thymic T cell selection	biological_process	4	1305	8	10718	0.0102108
GO:1900025	negative regulation of substrate adhesion-dependent cell spreading	biological_process	4	1305	8	10718	0.0102108
GO:0009117	nucleotide metabolic process	biological_process	4	1305	8	10718	0.0102108
GO:0036297	interstrand cross-link repair	biological_process	4	1305	8	10718	0.0102108
GO:0006637	acyl-CoA metabolic process	biological_process	4	1305	8	10718	0.0102108
GO:0001916	positive regulation of T cell mediated cytotoxicity	biological_process	4	1305	8	10718	0.0102108
GO:0006611	protein export from nucleus	biological_process	6	1305	17	10718	0.0121277
GO:0019882	antigen processing and presentation	biological_process	6	1305	17	10718	0.0121277
GO:0050772	positive regulation of axonogenesis	biological_process	6	1305	17	10718	0.0121277
GO:0051301	cell division	biological_process	12	1305	49	10718	0.0126495
GO:0007018	microtubule-based movement	biological_process	12	1305	49	10718	0.0126495
GO:0071456	cellular response to hypoxia	biological_process	10	1305	38	10718	0.0132674
GO:0051259	protein oligomerization	biological_process	9	1305	33	10718	0.0145448
GO:0031572	G2 DNA damage checkpoint	biological_process	5	1305	13	10718	0.0147307
GO:2001243	negative regulation of intrinsic apoptotic signaling pathway	biological_process	5	1305	13	10718	0.0147307
GO:0000727	double-strand break repair via break-induced replication	biological_process	2	1305	2	10718	0.014815
GO:0034165	positive regulation of toll-like receptor 9 signaling pathway	biological_process	2	1305	2	10718	0.014815
GO:0034395	regulation of transcription from RNA polymerase II promoter in response to iron	biological_process	2	1305	2	10718	0.014815
GO:1990426	mitotic recombination-dependent replication fork processing	biological_process	2	1305	2	10718	0.014815
GO:1900037	regulation of cellular response to hypoxia	biological_process	2	1305	2	10718	0.014815
GO:0070166	enamel mineralization	biological_process	2	1305	2	10718	0.014815
GO:0006428	isoleucyl-tRNA aminoacylation	biological_process	2	1305	2	10718	0.014815
GO:0021847	ventricular zone neuroblast division	biological_process	2	1305	2	10718	0.014815
GO:0009157	deoxyribonucleoside monophosphate biosynthetic process	biological_process	2	1305	2	10718	0.014815
GO:0097286	iron ion import	biological_process	2	1305	2	10718	0.014815
GO:0006991	response to sterol depletion	biological_process	2	1305	2	10718	0.014815
GO:0070234	positive regulation of T cell apoptotic process	biological_process	2	1305	2	10718	0.014815
GO:0032071	regulation of endodeoxyribonuclease activity	biological_process	2	1305	2	10718	0.014815
GO:0070125	mitochondrial translational elongation	biological_process	2	1305	2	10718	0.014815
GO:0016561	protein import into peroxisome matrix, translocation	biological_process	2	1305	2	10718	0.014815
GO:0021873	forebrain neuroblast division	biological_process	2	1305	2	10718	0.014815
GO:0051791	medium-chain fatty acid metabolic process	biological_process	2	1305	2	10718	0.014815
GO:0007007	inner mitochondrial membrane organization	biological_process	2	1305	2	10718	0.014815
GO:0032782	bile acid secretion	biological_process	2	1305	2	10718	0.014815
GO:0006598	polyamine catabolic process	biological_process	2	1305	2	10718	0.014815
GO:0046166	glyceraldehyde-3-phosphate biosynthetic process	biological_process	2	1305	2	10718	0.014815
GO:0050777	negative regulation of immune response	biological_process	2	1305	2	10718	0.014815
GO:0042773	ATP synthesis coupled electron transport	biological_process	2	1305	2	10718	0.014815
GO:0034638	phosphatidylcholine catabolic process	biological_process	2	1305	2	10718	0.014815
GO:0070857	regulation of bile acid biosynthetic process	biological_process	2	1305	2	10718	0.014815
GO:0006407	rRNA export from nucleus	biological_process	2	1305	2	10718	0.014815
GO:0046649	lymphocyte activation	biological_process	2	1305	2	10718	0.014815
GO:1903225	negative regulation of endodermal cell differentiation	biological_process	2	1305	2	10718	0.014815
GO:0060689	cell differentiation involved in salivary gland development	biological_process	2	1305	2	10718	0.014815
GO:0010934	macrophage cytokine production	biological_process	2	1305	2	10718	0.014815
GO:0031536	positive regulation of exit from mitosis	biological_process	2	1305	2	10718	0.014815
GO:0046338	phosphatidylethanolamine catabolic process	biological_process	2	1305	2	10718	0.014815
GO:0034157	positive regulation of toll-like receptor 7 signaling pathway	biological_process	2	1305	2	10718	0.014815
GO:0014013	regulation of gliogenesis	biological_process	2	1305	2	10718	0.014815
GO:0042304	regulation of fatty acid biosynthetic process	biological_process	2	1305	2	10718	0.014815
GO:0033624	negative regulation of integrin activation	biological_process	2	1305	2	10718	0.014815
GO:0031328	positive regulation of cellular biosynthetic process	biological_process	2	1305	2	10718	0.014815
GO:0002481	antigen processing and presentation of exogenous protein antigen via MHC class Ib, TAP-dependent	biological_process	2	1305	2	10718	0.014815
GO:0016321	female meiosis chromosome segregation	biological_process	2	1305	2	10718	0.014815
GO:0051154	negative regulation of striated muscle cell differentiation	biological_process	2	1305	2	10718	0.014815
GO:0035710	CD4-positive, alpha-beta T cell activation	biological_process	2	1305	2	10718	0.014815
GO:0060336	negative regulation of interferon-gamma-mediated signaling pathway	biological_process	2	1305	2	10718	0.014815
GO:0048592	eye morphogenesis	biological_process	2	1305	2	10718	0.014815
GO:0045796	negative regulation of intestinal cholesterol absorption	biological_process	2	1305	2	10718	0.014815
GO:0015837	amine transport	biological_process	2	1305	2	10718	0.014815
GO:2000984	negative regulation of ATP citrate synthase activity	biological_process	2	1305	2	10718	0.014815
GO:0003290	atrial septum secundum morphogenesis	biological_process	2	1305	2	10718	0.014815
GO:2001034	positive regulation of double-strand break repair via nonhomologous end joining	biological_process	2	1305	2	10718	0.014815
GO:0009083	branched-chain amino acid catabolic process	biological_process	2	1305	2	10718	0.014815
GO:0010949	negative regulation of intestinal phytosterol absorption	biological_process	2	1305	2	10718	0.014815
GO:0002415	immunoglobulin transcytosis in epithelial cells mediated by polymeric immunoglobulin receptor	biological_process	2	1305	2	10718	0.014815
GO:0010810	regulation of cell-substrate adhesion	biological_process	2	1305	2	10718	0.014815
GO:0045143	homologous chromosome segregation	biological_process	2	1305	2	10718	0.014815
GO:0046813	receptor-mediated virion attachment to host cell	biological_process	2	1305	2	10718	0.014815
GO:0006546	glycine catabolic process	biological_process	2	1305	2	10718	0.014815
GO:0006570	tyrosine metabolic process	biological_process	2	1305	2	10718	0.014815
GO:0043009	chordate embryonic development	biological_process	2	1305	2	10718	0.014815
GO:0045917	positive regulation of complement activation	biological_process	2	1305	2	10718	0.014815
GO:0006601	creatine biosynthetic process	biological_process	2	1305	2	10718	0.014815
GO:0051250	negative regulation of lymphocyte activation	biological_process	2	1305	2	10718	0.014815
GO:0019217	regulation of fatty acid metabolic process	biological_process	3	1305	5	10718	0.0148902
GO:0006122	mitochondrial electron transport, ubiquinol to cytochrome c	biological_process	3	1305	5	10718	0.0148902
GO:0003081	regulation of systemic arterial blood pressure by renin-angiotensin	biological_process	3	1305	5	10718	0.0148902
GO:0006627	protein processing involved in protein targeting to mitochondrion	biological_process	3	1305	5	10718	0.0148902
GO:0010898	positive regulation of triglyceride catabolic process	biological_process	3	1305	5	10718	0.0148902
GO:2000510	positive regulation of dendritic cell chemotaxis	biological_process	3	1305	5	10718	0.0148902
GO:0035338	long-chain fatty-acyl-CoA biosynthetic process	biological_process	3	1305	5	10718	0.0148902
GO:0006953	acute-phase response	biological_process	3	1305	5	10718	0.0148902
GO:0021695	cerebellar cortex development	biological_process	3	1305	5	10718	0.0148902
GO:0086073	bundle of His cell-Purkinje myocyte adhesion involved in cell communication	biological_process	3	1305	5	10718	0.0148902
GO:0090197	positive regulation of chemokine secretion	biological_process	3	1305	5	10718	0.0148902
GO:0031102	neuron projection regeneration	biological_process	3	1305	5	10718	0.0148902
GO:0010873	positive regulation of cholesterol esterification	biological_process	3	1305	5	10718	0.0148902
GO:0006123	mitochondrial electron transport, cytochrome c to oxygen	biological_process	3	1305	5	10718	0.0148902
GO:0097421	liver regeneration	biological_process	3	1305	5	10718	0.0148902
GO:0016310	phosphorylation	biological_process	43	1305	255	10718	0.016092
GO:0006096	glycolytic process	biological_process	6	1305	18	10718	0.016355
GO:0098911	regulation of ventricular cardiac muscle cell action potential	biological_process	4	1305	9	10718	0.0166265
GO:0002377	immunoglobulin production	biological_process	4	1305	9	10718	0.0166265
GO:0016126	sterol biosynthetic process	biological_process	4	1305	9	10718	0.0166265
GO:0010804	negative regulation of tumor necrosis factor-mediated signaling pathway	biological_process	4	1305	9	10718	0.0166265
GO:0006656	phosphatidylcholine biosynthetic process	biological_process	4	1305	9	10718	0.0166265
GO:0032469	endoplasmic reticulum calcium ion homeostasis	biological_process	4	1305	9	10718	0.0166265
GO:0042407	cristae formation	biological_process	4	1305	9	10718	0.0166265
GO:0000724	double-strand break repair via homologous recombination	biological_process	12	1305	51	10718	0.0173337
GO:0008610	lipid biosynthetic process	biological_process	5	1305	14	10718	0.0206601
GO:0006730	one-carbon metabolic process	biological_process	5	1305	14	10718	0.0206601
GO:0001578	microtubule bundle formation	biological_process	5	1305	14	10718	0.0206601
GO:0050715	positive regulation of cytokine secretion	biological_process	5	1305	14	10718	0.0206601
GO:0007051	spindle organization	biological_process	5	1305	14	10718	0.0206601
GO:0070328	triglyceride homeostasis	biological_process	5	1305	14	10718	0.0206601
GO:0090307	mitotic spindle assembly	biological_process	7	1305	24	10718	0.0207978
GO:0007528	neuromuscular junction development	biological_process	7	1305	24	10718	0.0207978
GO:0035987	endodermal cell differentiation	biological_process	6	1305	19	10718	0.0214976
GO:0051603	proteolysis involved in cellular protein catabolic process	biological_process	8	1305	30	10718	0.0237013
GO:0008203	cholesterol metabolic process	biological_process	8	1305	30	10718	0.0237013
GO:0006400	tRNA modification	biological_process	4	1305	10	10718	0.0250809
GO:0072593	reactive oxygen species metabolic process	biological_process	7	1305	25	10718	0.0259343
GO:0010718	positive regulation of epithelial to mesenchymal transition	biological_process	7	1305	25	10718	0.0259343
GO:0042102	positive regulation of T cell proliferation	biological_process	7	1305	25	10718	0.0259343
GO:0090305	nucleic acid phosphodiester bond hydrolysis	biological_process	10	1305	42	10718	0.0263932
GO:0030953	astral microtubule organization	biological_process	3	1305	6	10718	0.0271027
GO:0006264	mitochondrial DNA replication	biological_process	3	1305	6	10718	0.0271027
GO:0046628	positive regulation of insulin receptor signaling pathway	biological_process	3	1305	6	10718	0.0271027
GO:0050773	regulation of dendrite development	biological_process	3	1305	6	10718	0.0271027
GO:0055089	fatty acid homeostasis	biological_process	3	1305	6	10718	0.0271027
GO:0035414	negative regulation of catenin import into nucleus	biological_process	3	1305	6	10718	0.0271027
GO:0032933	SREBP signaling pathway	biological_process	3	1305	6	10718	0.0271027
GO:0050861	positive regulation of B cell receptor signaling pathway	biological_process	3	1305	6	10718	0.0271027
GO:0006754	ATP biosynthetic process	biological_process	3	1305	6	10718	0.0271027
GO:0046470	phosphatidylcholine metabolic process	biological_process	3	1305	6	10718	0.0271027
GO:0031915	positive regulation of synaptic plasticity	biological_process	3	1305	6	10718	0.0271027
GO:0042775	mitochondrial ATP synthesis coupled electron transport	biological_process	3	1305	6	10718	0.0271027
GO:0032270	positive regulation of cellular protein metabolic process	biological_process	3	1305	6	10718	0.0271027
GO:0009749	response to glucose	biological_process	6	1305	20	10718	0.0276294
GO:0009060	aerobic respiration	biological_process	5	1305	15	10718	0.0279532
GO:0007032	endosome organization	biological_process	7	1305	26	10718	0.0318724
GO:0043066	negative regulation of apoptotic process	biological_process	40	1305	246	10718	0.033516
GO:0051592	response to calcium ion	biological_process	6	1305	21	10718	0.0348124
GO:0006508	proteolysis	biological_process	46	1305	290	10718	0.0352132
GO:0007159	leukocyte cell-cell adhesion	biological_process	4	1305	11	10718	0.0356913
GO:0006306	DNA methylation	biological_process	4	1305	11	10718	0.0356913
GO:0042104	positive regulation of activated T cell proliferation	biological_process	4	1305	11	10718	0.0356913
GO:0001516	prostaglandin biosynthetic process	biological_process	4	1305	11	10718	0.0356913
GO:0090200	positive regulation of release of cytochrome c from mitochondria	biological_process	4	1305	11	10718	0.0356913
GO:0010942	positive regulation of cell death	biological_process	5	1305	16	10718	0.0366903
GO:0031297	replication fork processing	biological_process	5	1305	16	10718	0.0366903
GO:0050852	T cell receptor signaling pathway	biological_process	7	1305	27	10718	0.0386549
GO:0000278	mitotic cell cycle	biological_process	11	1305	51	10718	0.0402548
GO:0030300	regulation of intestinal cholesterol absorption	biological_process	2	1305	3	10718	0.0408421
GO:0006231	dTMP biosynthetic process	biological_process	2	1305	3	10718	0.0408421
GO:0090435	protein localization to nuclear envelope	biological_process	2	1305	3	10718	0.0408421
GO:0015936	coenzyme A metabolic process	biological_process	2	1305	3	10718	0.0408421
GO:0000183	chromatin silencing at rDNA	biological_process	2	1305	3	10718	0.0408421
GO:0070970	interleukin-2 secretion	biological_process	2	1305	3	10718	0.0408421
GO:1903598	positive regulation of gap junction assembly	biological_process	2	1305	3	10718	0.0408421
GO:0040001	establishment of mitotic spindle localization	biological_process	2	1305	3	10718	0.0408421
GO:0033044	regulation of chromosome organization	biological_process	2	1305	3	10718	0.0408421
GO:0006101	citrate metabolic process	biological_process	2	1305	3	10718	0.0408421
GO:0043420	anthranilate metabolic process	biological_process	2	1305	3	10718	0.0408421
GO:0006432	phenylalanyl-tRNA aminoacylation	biological_process	2	1305	3	10718	0.0408421
GO:0001771	immunological synapse formation	biological_process	2	1305	3	10718	0.0408421
GO:0060263	regulation of respiratory burst	biological_process	2	1305	3	10718	0.0408421
GO:0048729	tissue morphogenesis	biological_process	2	1305	3	10718	0.0408421
GO:0000076	DNA replication checkpoint	biological_process	2	1305	3	10718	0.0408421
GO:0016202	regulation of striated muscle tissue development	biological_process	2	1305	3	10718	0.0408421
GO:0006048	UDP-N-acetylglucosamine biosynthetic process	biological_process	2	1305	3	10718	0.0408421
GO:0006892	post-Golgi vesicle-mediated transport	biological_process	2	1305	3	10718	0.0408421
GO:0000915	actomyosin contractile ring assembly	biological_process	2	1305	3	10718	0.0408421
GO:0009052	pentose-phosphate shunt, non-oxidative branch	biological_process	2	1305	3	10718	0.0408421
GO:0048245	eosinophil chemotaxis	biological_process	2	1305	3	10718	0.0408421
GO:0034508	centromere complex assembly	biological_process	2	1305	3	10718	0.0408421
GO:0007091	metaphase/anaphase transition of mitotic cell cycle	biological_process	2	1305	3	10718	0.0408421
GO:0070168	negative regulation of biomineral tissue development	biological_process	2	1305	3	10718	0.0408421
GO:0006272	leading strand elongation	biological_process	2	1305	3	10718	0.0408421
GO:0060033	anatomical structure regression	biological_process	2	1305	3	10718	0.0408421
GO:0030174	regulation of DNA-dependent DNA replication initiation	biological_process	2	1305	3	10718	0.0408421
GO:0061042	vascular wound healing	biological_process	2	1305	3	10718	0.0408421
GO:0006144	purine nucleobase metabolic process	biological_process	2	1305	3	10718	0.0408421
GO:0060267	positive regulation of respiratory burst	biological_process	2	1305	3	10718	0.0408421
GO:0015833	peptide transport	biological_process	2	1305	3	10718	0.0408421
GO:1903214	regulation of protein targeting to mitochondrion	biological_process	2	1305	3	10718	0.0408421
GO:0006545	glycine biosynthetic process	biological_process	2	1305	3	10718	0.0408421
GO:1902430	negative regulation of amyloid-beta formation	biological_process	2	1305	3	10718	0.0408421
GO:0072429	response to intra-S DNA damage checkpoint signaling	biological_process	2	1305	3	10718	0.0408421
GO:2000255	negative regulation of male germ cell proliferation	biological_process	2	1305	3	10718	0.0408421
GO:0061614	pri-miRNA transcription from RNA polymerase II promoter	biological_process	2	1305	3	10718	0.0408421
GO:0042088	T-helper 1 type immune response	biological_process	2	1305	3	10718	0.0408421
GO:0071681	cellular response to indole-3-methanol	biological_process	2	1305	3	10718	0.0408421
GO:0048496	maintenance of animal organ identity	biological_process	2	1305	3	10718	0.0408421
GO:0046651	lymphocyte proliferation	biological_process	2	1305	3	10718	0.0408421
GO:0009263	deoxyribonucleotide biosynthetic process	biological_process	2	1305	3	10718	0.0408421
GO:0098532	histone H3-K27 trimethylation	biological_process	2	1305	3	10718	0.0408421
GO:0045124	regulation of bone resorption	biological_process	2	1305	3	10718	0.0408421
GO:0046208	spermine catabolic process	biological_process	2	1305	3	10718	0.0408421
GO:1902961	positive regulation of aspartic-type endopeptidase activity involved in amyloid precursor protein catabolic process	biological_process	2	1305	3	10718	0.0408421
GO:0006030	chitin metabolic process	biological_process	2	1305	3	10718	0.0408421
GO:0019805	quinolinate biosynthetic process	biological_process	2	1305	3	10718	0.0408421
GO:0001961	positive regulation of cytokine-mediated signaling pathway	biological_process	2	1305	3	10718	0.0408421
GO:0060414	aorta smooth muscle tissue morphogenesis	biological_process	2	1305	3	10718	0.0408421
GO:0000086	G2/M transition of mitotic cell cycle	biological_process	6	1305	22	10718	0.0430953
GO:0045717	negative regulation of fatty acid biosynthetic process	biological_process	3	1305	7	10718	0.0431948
GO:0006414	translational elongation	biological_process	3	1305	7	10718	0.0431948
GO:0051131	chaperone-mediated protein complex assembly	biological_process	3	1305	7	10718	0.0431948
GO:0050707	regulation of cytokine secretion	biological_process	3	1305	7	10718	0.0431948
GO:0007064	mitotic sister chromatid cohesion	biological_process	3	1305	7	10718	0.0431948
GO:0006390	transcription from mitochondrial promoter	biological_process	3	1305	7	10718	0.0431948
GO:0030031	cell projection assembly	biological_process	3	1305	7	10718	0.0431948
GO:0010389	regulation of G2/M transition of mitotic cell cycle	biological_process	3	1305	7	10718	0.0431948
GO:0019367	fatty acid elongation, saturated fatty acid	biological_process	3	1305	7	10718	0.0431948
GO:0034501	protein localization to kinetochore	biological_process	3	1305	7	10718	0.0431948
GO:0034625	fatty acid elongation, monounsaturated fatty acid	biological_process	3	1305	7	10718	0.0431948
GO:0034626	fatty acid elongation, polyunsaturated fatty acid	biological_process	3	1305	7	10718	0.0431948
GO:0033539	fatty acid beta-oxidation using acyl-CoA dehydrogenase	biological_process	3	1305	7	10718	0.0431948
GO:2000146	negative regulation of cell motility	biological_process	3	1305	7	10718	0.0431948
GO:0006958	complement activation, classical pathway	biological_process	3	1305	7	10718	0.0431948
GO:0045059	positive thymic T cell selection	biological_process	3	1305	7	10718	0.0431948
GO:0015867	ATP transport	biological_process	3	1305	7	10718	0.0431948
GO:0006826	iron ion transport	biological_process	3	1305	7	10718	0.0431948
GO:0035435	phosphate ion transmembrane transport	biological_process	3	1305	7	10718	0.0431948
GO:0007049	cell cycle	biological_process	14	1305	71	10718	0.0451141
GO:0050821	protein stabilization	biological_process	17	1305	91	10718	0.0464187
GO:0007052	mitotic spindle organization	biological_process	5	1305	17	10718	0.0469247
GO:0008219	cell death	biological_process	5	1305	17	10718	0.0469247
GO:0006520	cellular amino acid metabolic process	biological_process	5	1305	17	10718	0.0469247
GO:0000387	spliceosomal snRNP assembly	biological_process	5	1305	17	10718	0.0469247
GO:0019433	triglyceride catabolic process	biological_process	4	1305	12	10718	0.0485078
GO:0031663	lipopolysaccharide-mediated signaling pathway	biological_process	4	1305	12	10718	0.0485078
GO:0043277	apoptotic cell clearance	biological_process	4	1305	12	10718	0.0485078
GO:0071345	cellular response to cytokine stimulus	biological_process	4	1305	12	10718	0.0485078
GO:0015718	monocarboxylic acid transport	biological_process	4	1305	12	10718	0.0485078
GO:0010971	positive regulation of G2/M transition of mitotic cell cycle	biological_process	4	1305	12	10718	0.0485078
GO:0071897	DNA biosynthetic process	biological_process	4	1305	12	10718	0.0485078
GO:1990712	HFE-transferrin receptor complex	cellular_component	2	1305	2	10718	0.014815
GO:0005743	mitochondrial inner membrane	cellular_component	68	1305	195	10718	0
GO:0005739	mitochondrion	cellular_component	215	1305	923	10718	0
GO:0070062	extracellular exosome	cellular_component	259	1305	1522	10718	1.32616e-09
GO:0005747	mitochondrial respiratory chain complex I	cellular_component	18	1305	31	10718	1.33844e-09
GO:0000775	chromosome, centromeric region	cellular_component	16	1305	33	10718	3.26847e-07
GO:0043209	myelin sheath	cellular_component	31	1305	112	10718	6.7082e-06
GO:0005762	mitochondrial large ribosomal subunit	cellular_component	15	1305	37	10718	1.21167e-05
GO:0031390	Ctf18 RFC-like complex	cellular_component	6	1305	7	10718	2.02313e-05
GO:0000776	kinetochore	cellular_component	20	1305	65	10718	5.58071e-05
GO:0034709	methylosome	cellular_component	6	1305	8	10718	7.25333e-05
GO:0000796	condensin complex	cellular_component	5	1305	6	10718	0.000143354
GO:0070469	respiratory chain	cellular_component	6	1305	9	10718	0.000195089
GO:0005694	chromosome	cellular_component	22	1305	82	10718	0.00023177
GO:0005876	spindle microtubule	cellular_component	9	1305	20	10718	0.000273394
GO:0042645	mitochondrial nucleoid	cellular_component	11	1305	29	10718	0.000357023
GO:0005720	nuclear heterochromatin	cellular_component	6	1305	10	10718	0.000437391
GO:0042555	MCM complex	cellular_component	5	1305	7	10718	0.000451159
GO:0072562	blood microparticle	cellular_component	15	1305	51	10718	0.000790809
GO:0000778	condensed nuclear chromosome kinetochore	cellular_component	4	1305	5	10718	0.000988144
GO:0000793	condensed chromosome	cellular_component	8	1305	19	10718	0.00103387
GO:0005759	mitochondrial matrix	cellular_component	16	1305	60	10718	0.00170746
GO:0000779	condensed chromosome, centromeric region	cellular_component	3	1305	3	10718	0.00180141
GO:0000942	condensed nuclear chromosome outer kinetochore	cellular_component	3	1305	3	10718	0.00180141
GO:0031262	Ndc80 complex	cellular_component	3	1305	3	10718	0.00180141
GO:0031616	spindle pole centrosome	cellular_component	5	1305	9	10718	0.0021911
GO:0005753	mitochondrial proton-transporting ATP synthase complex	cellular_component	5	1305	9	10718	0.0021911
GO:0005605	basal lamina	cellular_component	5	1305	9	10718	0.0021911
GO:0042613	MHC class II protein complex	cellular_component	4	1305	6	10718	0.00267772
GO:0005687	U4 snRNP	cellular_component	4	1305	6	10718	0.00267772
GO:0072686	mitotic spindle	cellular_component	11	1305	36	10718	0.00277326
GO:0031966	mitochondrial membrane	cellular_component	12	1305	42	10718	0.00337956
GO:0000784	nuclear chromosome, telomeric region	cellular_component	16	1305	64	10718	0.0034878
GO:0005615	extracellular space	cellular_component	101	1305	643	10718	0.00366162
GO:0034364	high-density lipoprotein particle	cellular_component	4	1305	7	10718	0.00564648
GO:0005577	fibrinogen complex	cellular_component	4	1305	7	10718	0.00564648
GO:0005871	kinesin complex	cellular_component	10	1305	34	10718	0.00577603
GO:0030496	midbody	cellular_component	17	1305	73	10718	0.00578357
GO:0030175	filopodium	cellular_component	9	1305	29	10718	0.00590224
GO:0000777	condensed chromosome kinetochore	cellular_component	6	1305	15	10718	0.00607403
GO:0000785	chromatin	cellular_component	15	1305	62	10718	0.00638247
GO:0045252	oxoglutarate dehydrogenase complex	cellular_component	3	1305	4	10718	0.00654897
GO:0042105	alpha-beta T cell receptor complex	cellular_component	3	1305	4	10718	0.00654897
GO:0071204	histone pre-mRNA 3'end processing complex	cellular_component	3	1305	4	10718	0.00654897
GO:0031012	extracellular matrix	cellular_component	34	1305	183	10718	0.00748309
GO:0005777	peroxisome	cellular_component	16	1305	69	10718	0.0076159
GO:0001772	immunological synapse	cellular_component	6	1305	16	10718	0.0087315
GO:0061617	MICOS complex	cellular_component	4	1305	8	10718	0.0102108
GO:0005581	collagen trimer	cellular_component	8	1305	27	10718	0.012494
GO:0000792	heterochromatin	cellular_component	5	1305	13	10718	0.0147307
GO:0045263	proton-transporting ATP synthase complex, coupling factor F(o	cellular_component	2	1305	2	10718	0.014815
GO:0043190	ATP-binding cassette (ABC) transporter complex	cellular_component	2	1305	2	10718	0.014815
GO:0005588	collagen type V trimer	cellular_component	2	1305	2	10718	0.014815
GO:0005971	ribonucleoside-diphosphate reductase complex	cellular_component	2	1305	2	10718	0.014815
GO:0005760	gamma DNA polymerase complex	cellular_component	2	1305	2	10718	0.014815
GO:0031436	BRCA1-BARD1 complex	cellular_component	2	1305	2	10718	0.014815
GO:0097149	centralspindlin complex	cellular_component	2	1305	2	10718	0.014815
GO:0042825	TAP complex	cellular_component	2	1305	2	10718	0.014815
GO:0001401	mitochondrial sorting and assembly machinery complex	cellular_component	2	1305	2	10718	0.014815
GO:0034366	spherical high-density lipoprotein particle	cellular_component	2	1305	2	10718	0.014815
GO:0042565	RNA nuclear export complex	cellular_component	2	1305	2	10718	0.014815
GO:0097124	cyclin A2-CDK2 complex	cellular_component	2	1305	2	10718	0.014815
GO:0005741	mitochondrial outer membrane	cellular_component	12	1305	50	10718	0.0148521
GO:0034715	pICln-Sm protein complex	cellular_component	3	1305	5	10718	0.0148902
GO:0005663	DNA replication factor C complex	cellular_component	3	1305	5	10718	0.0148902
GO:0070937	CRD-mediated mRNA stability complex	cellular_component	3	1305	5	10718	0.0148902
GO:1990023	mitotic spindle midzone	cellular_component	3	1305	5	10718	0.0148902
GO:0005758	mitochondrial intermembrane space	cellular_component	8	1305	28	10718	0.0156702
GO:0005819	spindle	cellular_component	11	1305	45	10718	0.0168393
GO:0005911	cell-cell junction	cellular_component	20	1305	101	10718	0.0183717
GO:0051233	spindle midzone	cellular_component	5	1305	14	10718	0.0206601
GO:0000228	nuclear chromosome	cellular_component	5	1305	14	10718	0.0206601
GO:0016363	nuclear matrix	cellular_component	10	1305	41	10718	0.0224837
GO:0042101	T cell receptor complex	cellular_component	4	1305	10	10718	0.0250809
GO:0042627	chylomicron	cellular_component	3	1305	6	10718	0.0271027
GO:0000940	condensed chromosome outer kinetochore	cellular_component	3	1305	6	10718	0.0271027
GO:0005750	mitochondrial respiratory chain complex III	cellular_component	3	1305	6	10718	0.0271027
GO:0005751	mitochondrial respiratory chain complex IV	cellular_component	3	1305	6	10718	0.0271027
GO:0030133	transport vesicle	cellular_component	6	1305	20	10718	0.0276294
GO:0031091	platelet alpha granule	cellular_component	4	1305	11	10718	0.0356913
GO:0005874	microtubule	cellular_component	18	1305	96	10718	0.0399954
GO:0000922	spindle pole	cellular_component	11	1305	51	10718	0.0402548
GO:0032937	SREBP-SCAP-Insig complex	cellular_component	2	1305	3	10718	0.0408421
GO:0009328	phenylalanine-tRNA ligase complex	cellular_component	2	1305	3	10718	0.0408421
GO:0097452	GAIT complex	cellular_component	2	1305	3	10718	0.0408421
GO:1990423	RZZ complex	cellular_component	2	1305	3	10718	0.0408421
GO:0005638	lamin filament	cellular_component	2	1305	3	10718	0.0408421
GO:0097470	ribbon synapse	cellular_component	2	1305	3	10718	0.0408421
GO:0000276	mitochondrial proton-transporting ATP synthase complex, coupling factor F(o	cellular_component	3	1305	7	10718	0.0431948
GO:0045120	pronucleus	cellular_component	3	1305	7	10718	0.0431948
GO:0044853	plasma membrane raft	cellular_component	3	1305	7	10718	0.0431948
GO:0031090	organelle membrane	cellular_component	3	1305	7	10718	0.0431948
GO:0030687	preribosome, large subunit precursor	cellular_component	4	1305	12	10718	0.0485078
GO:0005635	nuclear envelope	cellular_component	14	1305	72	10718	0.049987
GO:0102336	3-oxo-arachidoyl-CoA synthase activity	molecular_function	3	1305	7	10718	0.0431948
GO:0102337	3-oxo-cerotoyl-CoA synthase activity	molecular_function	3	1305	7	10718	0.0431948
GO:0102338	3-oxo-lignoceronyl-CoA synthase activity	molecular_function	3	1305	7	10718	0.0431948
GO:0102756	very-long-chain 3-ketoacyl-CoA synthase activity	molecular_function	3	1305	7	10718	0.0431948
GO:0003824	catalytic activity	molecular_function	69	1305	278	10718	3.15077e-09
GO:0016491	oxidoreductase activity	molecular_function	59	1305	245	10718	1.38458e-07
GO:0008137	NADH dehydrogenase (ubiquinone) activity	molecular_function	10	1305	14	10718	4.36709e-07
GO:0005524	ATP binding	molecular_function	148	1305	832	10718	6.02118e-07
GO:0043142	single-stranded DNA-dependent ATPase activity	molecular_function	8	1305	11	10718	5.56024e-06
GO:0000166	nucleotide binding	molecular_function	120	1305	687	10718	1.84033e-05
GO:0003678	DNA helicase activity	molecular_function	8	1305	13	10718	3.45779e-05
GO:0003689	DNA clamp loader activity	molecular_function	6	1305	9	10718	0.000195089
GO:0003954	NADH dehydrogenase activity	molecular_function	6	1305	9	10718	0.000195089
GO:0051536	iron-sulfur cluster binding	molecular_function	12	1305	32	10718	0.000219411
GO:0004713	protein tyrosine kinase activity	molecular_function	21	1305	77	10718	0.000249332
GO:0051539	4 iron, 4 sulfur cluster binding	molecular_function	10	1305	24	10718	0.00026986
GO:0042802	identical protein binding	molecular_function	98	1305	575	10718	0.000276904
GO:0003697	single-stranded DNA binding	molecular_function	15	1305	47	10718	0.000298338
GO:0043236	laminin binding	molecular_function	6	1305	10	10718	0.000437391
GO:0050839	cell adhesion molecule binding	molecular_function	11	1305	30	10718	0.000502305
GO:0070182	DNA polymerase binding	molecular_function	7	1305	14	10718	0.000615367
GO:0004177	aminopeptidase activity	molecular_function	8	1305	18	10718	0.000669498
GO:0005007	fibroblast growth factor-activated receptor activity	molecular_function	4	1305	5	10718	0.000988144
GO:0050660	flavin adenine dinucleotide binding	molecular_function	13	1305	43	10718	0.00131505
GO:0003774	motor activity	molecular_function	15	1305	54	10718	0.00150984
GO:0008017	microtubule binding	molecular_function	28	1305	130	10718	0.00171557
GO:0003723	RNA binding	molecular_function	132	1305	855	10718	0.00183416
GO:0016651	oxidoreductase activity, acting on NAD(P)H	molecular_function	5	1305	9	10718	0.0021911
GO:0008190	eukaryotic initiation factor 4E binding	molecular_function	4	1305	6	10718	0.00267772
GO:0030170	pyridoxal phosphate binding	molecular_function	11	1305	36	10718	0.00277326
GO:0009055	electron carrier activity	molecular_function	8	1305	22	10718	0.00312973
GO:0016740	transferase activity	molecular_function	86	1305	532	10718	0.00321312
GO:0022857	transmembrane transporter activity	molecular_function	13	1305	48	10718	0.00388623
GO:0016747	transferase activity, transferring acyl groups other than amino-acyl groups	molecular_function	5	1305	10	10718	0.0039448
GO:0010181	FMN binding	molecular_function	5	1305	10	10718	0.0039448
GO:0048037	cofactor binding	molecular_function	5	1305	10	10718	0.0039448
GO:0005355	glucose transmembrane transporter activity	molecular_function	5	1305	10	10718	0.0039448
GO:0070006	metalloaminopeptidase activity	molecular_function	6	1305	14	10718	0.00405766
GO:0003995	acyl-CoA dehydrogenase activity	molecular_function	4	1305	7	10718	0.00564648
GO:0043394	proteoglycan binding	molecular_function	4	1305	7	10718	0.00564648
GO:0030374	ligand-dependent nuclear receptor transcription coactivator activity	molecular_function	8	1305	24	10718	0.00576496
GO:0004715	non-membrane spanning protein tyrosine kinase activity	molecular_function	10	1305	34	10718	0.00577603
GO:0017134	fibroblast growth factor binding	molecular_function	6	1305	15	10718	0.00607403
GO:0044389	ubiquitin-like protein ligase binding	molecular_function	5	1305	11	10718	0.0065128
GO:0070883	pre-miRNA binding	molecular_function	3	1305	4	10718	0.00654897
GO:0016624	oxidoreductase activity, acting on the aldehyde or oxo group of donors, disulfide as acceptor	molecular_function	3	1305	4	10718	0.00654897
GO:0043138	3'-5' DNA helicase activity	molecular_function	3	1305	4	10718	0.00654897
GO:0033300	dehydroascorbic acid transporter activity	molecular_function	3	1305	4	10718	0.00654897
GO:0030976	thiamine pyrophosphate binding	molecular_function	3	1305	4	10718	0.00654897
GO:0097472	cyclin-dependent protein kinase activity	molecular_function	3	1305	4	10718	0.00654897
GO:0016709	oxidoreductase activity, acting on paired donors, with incorporation or reduction of molecular oxygen, NAD(P)H as one donor, and incorporation of one atom of oxygen	molecular_function	3	1305	4	10718	0.00654897
GO:0042288	MHC class I protein binding	molecular_function	3	1305	4	10718	0.00654897
GO:0003682	chromatin binding	molecular_function	41	1305	231	10718	0.00801118
GO:0004869	cysteine-type endopeptidase inhibitor activity	molecular_function	5	1305	12	10718	0.0100583
GO:0005102	receptor binding	molecular_function	33	1305	180	10718	0.0101534
GO:0008301	DNA binding, bending	molecular_function	4	1305	8	10718	0.0102108
GO:0071949	FAD binding	molecular_function	6	1305	17	10718	0.0121277
GO:0016887	ATPase activity	molecular_function	23	1305	118	10718	0.0144818
GO:0016922	ligand-dependent nuclear receptor binding	molecular_function	5	1305	13	10718	0.0147307
GO:0016830	carbon-carbon lyase activity	molecular_function	2	1305	2	10718	0.014815
GO:0016620	oxidoreductase activity, acting on the aldehyde or oxo group of donors, NAD or NADP as acceptor	molecular_function	2	1305	2	10718	0.014815
GO:0070051	fibrinogen binding	molecular_function	2	1305	2	10718	0.014815
GO:0046592	polyamine oxidase activity	molecular_function	2	1305	2	10718	0.014815
GO:0004822	isoleucine-tRNA ligase activity	molecular_function	2	1305	2	10718	0.014815
GO:0042608	T cell receptor binding	molecular_function	2	1305	2	10718	0.014815
GO:0003985	acetyl-CoA C-acetyltransferase activity	molecular_function	2	1305	2	10718	0.014815
GO:0043139	5'-3' DNA helicase activity	molecular_function	2	1305	2	10718	0.014815
GO:0004421	hydroxymethylglutaryl-CoA synthase activity	molecular_function	2	1305	2	10718	0.014815
GO:0005471	ATP:ADP antiporter activity	molecular_function	2	1305	2	10718	0.014815
GO:0004911	interleukin-2 receptor activity	molecular_function	2	1305	2	10718	0.014815
GO:0003953	NAD+ nucleosidase activity	molecular_function	2	1305	2	10718	0.014815
GO:0004466	long-chain-acyl-CoA dehydrogenase activity	molecular_function	2	1305	2	10718	0.014815
GO:0043008	ATP-dependent protein binding	molecular_function	2	1305	2	10718	0.014815
GO:0070569	uridylyltransferase activity	molecular_function	2	1305	2	10718	0.014815
GO:0003955	NAD(P)H dehydrogenase (quinone) activity	molecular_function	2	1305	2	10718	0.014815
GO:0015114	phosphate ion transmembrane transporter activity	molecular_function	2	1305	2	10718	0.014815
GO:0003823	antigen binding	molecular_function	3	1305	5	10718	0.0148902
GO:0008374	O-acyltransferase activity	molecular_function	3	1305	5	10718	0.0148902
GO:0003857	3-hydroxyacyl-CoA dehydrogenase activity	molecular_function	3	1305	5	10718	0.0148902
GO:0042054	histone methyltransferase activity	molecular_function	3	1305	5	10718	0.0148902
GO:0010997	anaphase-promoting complex binding	molecular_function	3	1305	5	10718	0.0148902
GO:0004896	cytokine receptor activity	molecular_function	7	1305	23	10718	0.0164132
GO:0046933	proton-transporting ATP synthase activity, rotational mechanism	molecular_function	4	1305	9	10718	0.0166265
GO:0031369	translation initiation factor binding	molecular_function	4	1305	9	10718	0.0166265
GO:0003688	DNA replication origin binding	molecular_function	4	1305	9	10718	0.0166265
GO:0005215	transporter activity	molecular_function	16	1305	75	10718	0.0169437
GO:0016746	transferase activity, transferring acyl groups	molecular_function	12	1305	51	10718	0.0173337
GO:0016301	kinase activity	molecular_function	42	1305	250	10718	0.0182632
GO:0004386	helicase activity	molecular_function	10	1305	41	10718	0.0224837
GO:0008233	peptidase activity	molecular_function	31	1305	177	10718	0.0229216
GO:0023026	MHC class II protein complex binding	molecular_function	4	1305	10	10718	0.0250809
GO:0008327	methyl-CpG binding	molecular_function	3	1305	6	10718	0.0271027
GO:0005201	extracellular matrix structural constituent	molecular_function	6	1305	20	10718	0.0276294
GO:0016627	oxidoreductase activity, acting on the CH-CH group of donors	molecular_function	5	1305	15	10718	0.0279532
GO:0016787	hydrolase activity	molecular_function	75	1305	498	10718	0.0283463
GO:0005543	phospholipid binding	molecular_function	8	1305	32	10718	0.0342466
GO:0005080	protein kinase C binding	molecular_function	6	1305	21	10718	0.0348124
GO:0051020	GTPase binding	molecular_function	6	1305	21	10718	0.0348124
GO:0070403	NAD+ binding	molecular_function	4	1305	11	10718	0.0356913
GO:0004712	protein serine/threonine/tyrosine kinase activity	molecular_function	4	1305	11	10718	0.0356913
GO:0015293	symporter activity	molecular_function	7	1305	27	10718	0.0386549
GO:0016857	racemase and epimerase activity, acting on carbohydrates and derivatives	molecular_function	2	1305	3	10718	0.0408421
GO:0016212	kynurenine-oxoglutarate transaminase activity	molecular_function	2	1305	3	10718	0.0408421
GO:0004826	phenylalanine-tRNA ligase activity	molecular_function	2	1305	3	10718	0.0408421
GO:0035173	histone kinase activity	molecular_function	2	1305	3	10718	0.0408421
GO:0017081	chloride channel regulator activity	molecular_function	2	1305	3	10718	0.0408421
GO:0004591	oxoglutarate dehydrogenase (succinyl-transferring) activity	molecular_function	2	1305	3	10718	0.0408421
GO:0016776	phosphotransferase activity, phosphate group as acceptor	molecular_function	2	1305	3	10718	0.0408421
GO:0005315	inorganic phosphate transmembrane transporter activity	molecular_function	2	1305	3	10718	0.0408421
GO:0043532	angiostatin binding	molecular_function	2	1305	3	10718	0.0408421
GO:0004748	ribonucleoside-diphosphate reductase activity, thioredoxin disulfide as acceptor	molecular_function	2	1305	3	10718	0.0408421
GO:0097677	STAT family protein binding	molecular_function	2	1305	3	10718	0.0408421
GO:0008310	single-stranded DNA 3'-5' exodeoxyribonuclease activity	molecular_function	2	1305	3	10718	0.0408421
GO:0016298	lipase activity	molecular_function	2	1305	3	10718	0.0408421
GO:0042609	CD4 receptor binding	molecular_function	2	1305	3	10718	0.0408421
GO:0055056	D-glucose transmembrane transporter activity	molecular_function	2	1305	3	10718	0.0408421
GO:0042030	ATPase inhibitor activity	molecular_function	2	1305	3	10718	0.0408421
GO:0060228	phosphatidylcholine-sterol O-acyltransferase activator activity	molecular_function	2	1305	3	10718	0.0408421
GO:0070905	serine binding	molecular_function	2	1305	3	10718	0.0408421
GO:0004672	protein kinase activity	molecular_function	54	1305	352	10718	0.0420521
GO:0004553	hydrolase activity, hydrolyzing O-glycosyl compounds	molecular_function	6	1305	22	10718	0.0430953
GO:0009922	fatty acid elongase activity	molecular_function	3	1305	7	10718	0.0431948
GO:0019205	nucleobase-containing compound kinase activity	molecular_function	3	1305	7	10718	0.0431948
GO:0051010	microtubule plus-end binding	molecular_function	3	1305	7	10718	0.0431948
GO:0003735	structural constituent of ribosome	molecular_function	19	1305	104	10718	0.0448862
GO:0005328	neurotransmitter:sodium symporter activity	molecular_function	5	1305	17	10718	0.0469247
GO:0008028	monocarboxylic acid transmembrane transporter activity	molecular_function	4	1305	12	10718	0.0485078
GO:0004866	endopeptidase inhibitor activity	molecular_function	4	1305	12	10718	0.0485078
GO:0042393	histone binding	molecular_function	14	1305	72	10718	0.049987
