# Supplementary material for: Identification and characterization of long noncoding RNAs and mRNAs expression profiles related to postnatal liver maturation of breeder roosters using Ribo-zero RNA sequencing
Source: BMC Genomics. 2018 Jun 27;19:498. doi: 10.1186/s12864-018-4891-7 (PMC6020324; doi:10.1186/s12864-018-4891-7)
Supplement: Supplementary file 7 — Table S7. The differentially expressed target protein-coding genes of the differentially expressed lncRNA in the present study. (XLSX 3850 kb) [file 12864_2018_4891_MOESM7_ESM.xlsx]

## Sheet: Sheet1
mRNA						Differentiall expression			lncRNA							Differentiall expression	function
transcript_name	chr	start	end	gene_name	Description	Significant	GO	KEGG	transcript_name	class_code	chr	start	end	gene_id	gene_name	Significant	cis/trans	cis location	trans energy	Pearson Correlation Coefficient
ENSGALT00000028346	chr11	17047246	17065341	COTL1	coactosin like F-actin binding protein 1 [Source:HGNC Symbol;Acc:HGNC:18304]	yes	GO:0070062(extracellular exosome);GO:0050832(defense response to fungus);GO:0030041(actin filament polymerization);GO:0001755(neural crest cell migration);GO:0019899(enzyme binding);GO:0003779(actin binding);GO:0005622(intracellular)	NA	MSTRG.2437.1	u	chr11	17065571	17066659	MSTRG.2437	.	yes	cis	100K	NA	0.953387
ENSGALT00000084181	chr5	37218162	37218640	ENSGALG00000046416	NA	yes	NA	NA	MSTRG.10533.1	o	chr5	37215720	37220526	MSTRG.10533	ENSGALG00000046416	yes	cis	10K	NA	0.971952
ENSGALT00000070818	chr5	49376782	49378262	ENSGALG00000033433	NA	yes	NA	NA	MSTRG.10672.1	u	chr5	49351448	49358373	MSTRG.10672	.	yes	cis	100K	NA	0.965342
ENSGALT00000062404	chr8	11323233	11323900	ENSGALG00000033872	NA	yes	NA	NA	MSTRG.11864.1	u	chr8	11375272	11377461	MSTRG.11864	.	yes	cis	100K	NA	0.99114
ENSGALT00000066854	chr1	576992	635071	SBF1	SET binding factor 1 [Source:HGNC Symbol;Acc:HGNC:10542]	yes	GO:0005737(cytoplasm);GO:0007283(spermatogenesis);GO:0017112(Rab guanyl-nucleotide exchange factor activity)	NA	MSTRG.2310.1	i	chr11	5380619	5380830	MSTRG.2310	ENSGALG00000034649	yes	trans	NA	-29.75	0.986856
ENSGALT00000066854	chr1	576992	635071	SBF1	SET binding factor 1 [Source:HGNC Symbol;Acc:HGNC:10542]	yes	GO:0005737(cytoplasm);GO:0007283(spermatogenesis);GO:0017112(Rab guanyl-nucleotide exchange factor activity)	NA	MSTRG.5597.1	o	chr2	103151465	103195243	MSTRG.5597	ENSGALG00000044384	yes	trans	NA	-29.48	0.984282
ENSGALT00000066854	chr1	576992	635071	SBF1	SET binding factor 1 [Source:HGNC Symbol;Acc:HGNC:10542]	yes	GO:0005737(cytoplasm);GO:0007283(spermatogenesis);GO:0017112(Rab guanyl-nucleotide exchange factor activity)	NA	MSTRG.8045.2	u	chr3	17872402	17875904	MSTRG.8045	.	yes	trans	NA	-54.22	0.954004
ENSGALT00000066854	chr1	576992	635071	SBF1	SET binding factor 1 [Source:HGNC Symbol;Acc:HGNC:10542]	yes	GO:0005737(cytoplasm);GO:0007283(spermatogenesis);GO:0017112(Rab guanyl-nucleotide exchange factor activity)	NA	MSTRG.10533.1	o	chr5	37215720	37220526	MSTRG.10533	ENSGALG00000046416	yes	trans	NA	-37.36	0.981219
ENSGALT00000066854	chr1	576992	635071	SBF1	SET binding factor 1 [Source:HGNC Symbol;Acc:HGNC:10542]	yes	GO:0005737(cytoplasm);GO:0007283(spermatogenesis);GO:0017112(Rab guanyl-nucleotide exchange factor activity)	NA	MSTRG.10794.1	o	chr5	57829051	57830466	MSTRG.10794	Metazoa_SRP	yes	trans	NA	-33.34	0.97017
ENSGALT00000066854	chr1	576992	635071	SBF1	SET binding factor 1 [Source:HGNC Symbol;Acc:HGNC:10542]	yes	GO:0005737(cytoplasm);GO:0007283(spermatogenesis);GO:0017112(Rab guanyl-nucleotide exchange factor activity)	NA	MSTRG.11864.1	u	chr8	11375272	11377461	MSTRG.11864	.	yes	trans	NA	-47.04	0.97289
ENSGALT00000066854	chr1	576992	635071	SBF1	SET binding factor 1 [Source:HGNC Symbol;Acc:HGNC:10542]	yes	GO:0005737(cytoplasm);GO:0007283(spermatogenesis);GO:0017112(Rab guanyl-nucleotide exchange factor activity)	NA	MSTRG.12193.1	j	chr9	1716079	1719693	MSTRG.12193	ENSGALG00000043632	yes	trans	NA	-41.83	0.974902
ENSGALT00000066854	chr1	576992	635071	SBF1	SET binding factor 1 [Source:HGNC Symbol;Acc:HGNC:10542]	yes	GO:0005737(cytoplasm);GO:0007283(spermatogenesis);GO:0017112(Rab guanyl-nucleotide exchange factor activity)	NA	MSTRG.12709.1	u	chrAADN04001085.1	2649	12536	MSTRG.12709	.	yes	trans	NA	-46.76	0.953876
ENSGALT00000066854	chr1	576992	635071	SBF1	SET binding factor 1 [Source:HGNC Symbol;Acc:HGNC:10542]	yes	GO:0005737(cytoplasm);GO:0007283(spermatogenesis);GO:0017112(Rab guanyl-nucleotide exchange factor activity)	NA	MSTRG.12719.1	u	chrAADN04001110.1	492	2191	MSTRG.12719	.	yes	trans	NA	-46.42	0.95141
ENSGALT00000066854	chr1	576992	635071	SBF1	SET binding factor 1 [Source:HGNC Symbol;Acc:HGNC:10542]	yes	GO:0005737(cytoplasm);GO:0007283(spermatogenesis);GO:0017112(Rab guanyl-nucleotide exchange factor activity)	NA	MSTRG.12870.1	u	chrAADN04001756.1	5338	9518	MSTRG.12870	.	yes	trans	NA	-45.73	0.967722
ENSGALT00000066854	chr1	576992	635071	SBF1	SET binding factor 1 [Source:HGNC Symbol;Acc:HGNC:10542]	yes	GO:0005737(cytoplasm);GO:0007283(spermatogenesis);GO:0017112(Rab guanyl-nucleotide exchange factor activity)	NA	MSTRG.13222.1	u	chrAADN04003619.1	15261	15890	MSTRG.13222	.	yes	trans	NA	-46.42	0.991617
ENSGALT00000066854	chr1	576992	635071	SBF1	SET binding factor 1 [Source:HGNC Symbol;Acc:HGNC:10542]	yes	GO:0005737(cytoplasm);GO:0007283(spermatogenesis);GO:0017112(Rab guanyl-nucleotide exchange factor activity)	NA	MSTRG.13319.1	u	chrAADN04004076.1	4342	5154	MSTRG.13319	.	yes	trans	NA	-46.71	0.976063
ENSGALT00000066854	chr1	576992	635071	SBF1	SET binding factor 1 [Source:HGNC Symbol;Acc:HGNC:10542]	yes	GO:0005737(cytoplasm);GO:0007283(spermatogenesis);GO:0017112(Rab guanyl-nucleotide exchange factor activity)	NA	MSTRG.13471.1	u	chrAADN04004791.1	6705	7535	MSTRG.13471	.	yes	trans	NA	-60.90	0.965902
ENSGALT00000066854	chr1	576992	635071	SBF1	SET binding factor 1 [Source:HGNC Symbol;Acc:HGNC:10542]	yes	GO:0005737(cytoplasm);GO:0007283(spermatogenesis);GO:0017112(Rab guanyl-nucleotide exchange factor activity)	NA	MSTRG.13567.1	u	chrAADN04005344.1	329	848	MSTRG.13567	.	yes	trans	NA	-55.20	0.971985
ENSGALT00000066854	chr1	576992	635071	SBF1	SET binding factor 1 [Source:HGNC Symbol;Acc:HGNC:10542]	yes	GO:0005737(cytoplasm);GO:0007283(spermatogenesis);GO:0017112(Rab guanyl-nucleotide exchange factor activity)	NA	MSTRG.13603.1	u	chrAADN04005625.1	5096	5758	MSTRG.13603	.	yes	trans	NA	-14.45	0.964676
ENSGALT00000066854	chr1	576992	635071	SBF1	SET binding factor 1 [Source:HGNC Symbol;Acc:HGNC:10542]	yes	GO:0005737(cytoplasm);GO:0007283(spermatogenesis);GO:0017112(Rab guanyl-nucleotide exchange factor activity)	NA	MSTRG.13613.1	u	chrAADN04005700.1	8332	8690	MSTRG.13613	.	yes	trans	NA	-40.07	0.95771
ENSGALT00000066854	chr1	576992	635071	SBF1	SET binding factor 1 [Source:HGNC Symbol;Acc:HGNC:10542]	yes	GO:0005737(cytoplasm);GO:0007283(spermatogenesis);GO:0017112(Rab guanyl-nucleotide exchange factor activity)	NA	MSTRG.13640.1	u	chrAADN04005825.1	10404	11041	MSTRG.13640	.	yes	trans	NA	-35.93	0.96517
ENSGALT00000066854	chr1	576992	635071	SBF1	SET binding factor 1 [Source:HGNC Symbol;Acc:HGNC:10542]	yes	GO:0005737(cytoplasm);GO:0007283(spermatogenesis);GO:0017112(Rab guanyl-nucleotide exchange factor activity)	NA	MSTRG.13824.1	u	chrAADN04006783.1	509	1509	MSTRG.13824	.	yes	trans	NA	-43.35	0.96472
ENSGALT00000066854	chr1	576992	635071	SBF1	SET binding factor 1 [Source:HGNC Symbol;Acc:HGNC:10542]	yes	GO:0005737(cytoplasm);GO:0007283(spermatogenesis);GO:0017112(Rab guanyl-nucleotide exchange factor activity)	NA	MSTRG.13863.1	u	chrAADN04006937.1	4044	7343	MSTRG.13863	.	yes	trans	NA	-22.68	0.962388
ENSGALT00000066854	chr1	576992	635071	SBF1	SET binding factor 1 [Source:HGNC Symbol;Acc:HGNC:10542]	yes	GO:0005737(cytoplasm);GO:0007283(spermatogenesis);GO:0017112(Rab guanyl-nucleotide exchange factor activity)	NA	MSTRG.13877.1	u	chrAADN04006988.1	10111	11372	MSTRG.13877	.	yes	trans	NA	-27.55	0.984728
ENSGALT00000066854	chr1	576992	635071	SBF1	SET binding factor 1 [Source:HGNC Symbol;Acc:HGNC:10542]	yes	GO:0005737(cytoplasm);GO:0007283(spermatogenesis);GO:0017112(Rab guanyl-nucleotide exchange factor activity)	NA	MSTRG.13942.1	u	chrAADN04007299.1	6124	10653	MSTRG.13942	.	yes	trans	NA	-24.40	0.979929
ENSGALT00000066854	chr1	576992	635071	SBF1	SET binding factor 1 [Source:HGNC Symbol;Acc:HGNC:10542]	yes	GO:0005737(cytoplasm);GO:0007283(spermatogenesis);GO:0017112(Rab guanyl-nucleotide exchange factor activity)	NA	MSTRG.14176.1	u	chrAADN04008645.1	180	962	MSTRG.14176	.	yes	trans	NA	-35.79	0.965139
ENSGALT00000066854	chr1	576992	635071	SBF1	SET binding factor 1 [Source:HGNC Symbol;Acc:HGNC:10542]	yes	GO:0005737(cytoplasm);GO:0007283(spermatogenesis);GO:0017112(Rab guanyl-nucleotide exchange factor activity)	NA	MSTRG.14349.1	u	chrAADN04009723.1	27	1498	MSTRG.14349	.	yes	trans	NA	-44.85	0.950626
ENSGALT00000066854	chr1	576992	635071	SBF1	SET binding factor 1 [Source:HGNC Symbol;Acc:HGNC:10542]	yes	GO:0005737(cytoplasm);GO:0007283(spermatogenesis);GO:0017112(Rab guanyl-nucleotide exchange factor activity)	NA	MSTRG.14360.1	u	chrAADN04009781.1	8507	8812	MSTRG.14360	.	yes	trans	NA	-52.57	0.96252
ENSGALT00000066854	chr1	576992	635071	SBF1	SET binding factor 1 [Source:HGNC Symbol;Acc:HGNC:10542]	yes	GO:0005737(cytoplasm);GO:0007283(spermatogenesis);GO:0017112(Rab guanyl-nucleotide exchange factor activity)	NA	MSTRG.14503.1	u	chrAADN04010545.1	4550	7517	MSTRG.14503	.	yes	trans	NA	-43.33	0.957838
ENSGALT00000066854	chr1	576992	635071	SBF1	SET binding factor 1 [Source:HGNC Symbol;Acc:HGNC:10542]	yes	GO:0005737(cytoplasm);GO:0007283(spermatogenesis);GO:0017112(Rab guanyl-nucleotide exchange factor activity)	NA	MSTRG.14684.1	u	chrAADN04011576.1	6057	7419	MSTRG.14684	.	yes	trans	NA	-29.44	0.961535
ENSGALT00000066854	chr1	576992	635071	SBF1	SET binding factor 1 [Source:HGNC Symbol;Acc:HGNC:10542]	yes	GO:0005737(cytoplasm);GO:0007283(spermatogenesis);GO:0017112(Rab guanyl-nucleotide exchange factor activity)	NA	MSTRG.14723.1	u	chrAADN04011760.1	363	1059	MSTRG.14723	.	yes	trans	NA	-33.58	0.972141
ENSGALT00000066854	chr1	576992	635071	SBF1	SET binding factor 1 [Source:HGNC Symbol;Acc:HGNC:10542]	yes	GO:0005737(cytoplasm);GO:0007283(spermatogenesis);GO:0017112(Rab guanyl-nucleotide exchange factor activity)	NA	MSTRG.14733.1	u	chrAADN04011812.1	3440	5040	MSTRG.14733	.	yes	trans	NA	-31.88	0.993813
ENSGALT00000066854	chr1	576992	635071	SBF1	SET binding factor 1 [Source:HGNC Symbol;Acc:HGNC:10542]	yes	GO:0005737(cytoplasm);GO:0007283(spermatogenesis);GO:0017112(Rab guanyl-nucleotide exchange factor activity)	NA	MSTRG.14734.1	u	chrAADN04011812.1	6941	7458	MSTRG.14734	.	yes	trans	NA	-42.59	0.963467
ENSGALT00000066854	chr1	576992	635071	SBF1	SET binding factor 1 [Source:HGNC Symbol;Acc:HGNC:10542]	yes	GO:0005737(cytoplasm);GO:0007283(spermatogenesis);GO:0017112(Rab guanyl-nucleotide exchange factor activity)	NA	MSTRG.14838.1	u	chrAADN04012248.1	45	372	MSTRG.14838	.	yes	trans	NA	-45.92	0.95337
ENSGALT00000066854	chr1	576992	635071	SBF1	SET binding factor 1 [Source:HGNC Symbol;Acc:HGNC:10542]	yes	GO:0005737(cytoplasm);GO:0007283(spermatogenesis);GO:0017112(Rab guanyl-nucleotide exchange factor activity)	NA	MSTRG.14869.1	u	chrAADN04012418.1	3544	4547	MSTRG.14869	.	yes	trans	NA	-42.12	0.957952
ENSGALT00000066854	chr1	576992	635071	SBF1	SET binding factor 1 [Source:HGNC Symbol;Acc:HGNC:10542]	yes	GO:0005737(cytoplasm);GO:0007283(spermatogenesis);GO:0017112(Rab guanyl-nucleotide exchange factor activity)	NA	MSTRG.15104.1	u	chrAADN04013890.1	3748	4754	MSTRG.15104	.	yes	trans	NA	-40.07	0.956073
ENSGALT00000066854	chr1	576992	635071	SBF1	SET binding factor 1 [Source:HGNC Symbol;Acc:HGNC:10542]	yes	GO:0005737(cytoplasm);GO:0007283(spermatogenesis);GO:0017112(Rab guanyl-nucleotide exchange factor activity)	NA	MSTRG.15435.1	u	chrAADN04016215.1	3131	3354	MSTRG.15435	.	yes	trans	NA	-51.10	0.976057
ENSGALT00000066854	chr1	576992	635071	SBF1	SET binding factor 1 [Source:HGNC Symbol;Acc:HGNC:10542]	yes	GO:0005737(cytoplasm);GO:0007283(spermatogenesis);GO:0017112(Rab guanyl-nucleotide exchange factor activity)	NA	MSTRG.15511.1	u	chrAADN04016877.1	235	1929	MSTRG.15511	.	yes	trans	NA	-45.37	0.986145
ENSGALT00000066854	chr1	576992	635071	SBF1	SET binding factor 1 [Source:HGNC Symbol;Acc:HGNC:10542]	yes	GO:0005737(cytoplasm);GO:0007283(spermatogenesis);GO:0017112(Rab guanyl-nucleotide exchange factor activity)	NA	MSTRG.15512.1	u	chrAADN04016877.1	2262	3097	MSTRG.15512	.	yes	trans	NA	-45.26	0.951259
ENSGALT00000066854	chr1	576992	635071	SBF1	SET binding factor 1 [Source:HGNC Symbol;Acc:HGNC:10542]	yes	GO:0005737(cytoplasm);GO:0007283(spermatogenesis);GO:0017112(Rab guanyl-nucleotide exchange factor activity)	NA	MSTRG.15517.1	u	chrAADN04016905.1	793	1235	MSTRG.15517	.	yes	trans	NA	-28.54	0.976061
ENSGALT00000066854	chr1	576992	635071	SBF1	SET binding factor 1 [Source:HGNC Symbol;Acc:HGNC:10542]	yes	GO:0005737(cytoplasm);GO:0007283(spermatogenesis);GO:0017112(Rab guanyl-nucleotide exchange factor activity)	NA	MSTRG.15518.1	u	chrAADN04016905.1	1765	2265	MSTRG.15518	.	yes	trans	NA	-37.11	0.961564
ENSGALT00000066854	chr1	576992	635071	SBF1	SET binding factor 1 [Source:HGNC Symbol;Acc:HGNC:10542]	yes	GO:0005737(cytoplasm);GO:0007283(spermatogenesis);GO:0017112(Rab guanyl-nucleotide exchange factor activity)	NA	MSTRG.15585.1	u	chrAADN04017388.1	33	621	MSTRG.15585	.	yes	trans	NA	-32.41	0.959734
ENSGALT00000066854	chr1	576992	635071	SBF1	SET binding factor 1 [Source:HGNC Symbol;Acc:HGNC:10542]	yes	GO:0005737(cytoplasm);GO:0007283(spermatogenesis);GO:0017112(Rab guanyl-nucleotide exchange factor activity)	NA	MSTRG.15789.1	u	chrAADN04019435.1	2049	2422	MSTRG.15789	.	yes	trans	NA	-28.48	0.970903
ENSGALT00000066854	chr1	576992	635071	SBF1	SET binding factor 1 [Source:HGNC Symbol;Acc:HGNC:10542]	yes	GO:0005737(cytoplasm);GO:0007283(spermatogenesis);GO:0017112(Rab guanyl-nucleotide exchange factor activity)	NA	MSTRG.15833.1	u	chrAADN04019904.1	438	929	MSTRG.15833	.	yes	trans	NA	-36.48	0.978293
ENSGALT00000066854	chr1	576992	635071	SBF1	SET binding factor 1 [Source:HGNC Symbol;Acc:HGNC:10542]	yes	GO:0005737(cytoplasm);GO:0007283(spermatogenesis);GO:0017112(Rab guanyl-nucleotide exchange factor activity)	NA	MSTRG.16055.1	u	chrAADN04023256.1	873	1471	MSTRG.16055	.	yes	trans	NA	-51.06	0.95695
ENSGALT00000066854	chr1	576992	635071	SBF1	SET binding factor 1 [Source:HGNC Symbol;Acc:HGNC:10542]	yes	GO:0005737(cytoplasm);GO:0007283(spermatogenesis);GO:0017112(Rab guanyl-nucleotide exchange factor activity)	NA	MSTRG.16273.2	u	chrKQ759512.1	7771	11844	MSTRG.16273	.	yes	trans	NA	-31.00	0.994479
ENSGALT00000066854	chr1	576992	635071	SBF1	SET binding factor 1 [Source:HGNC Symbol;Acc:HGNC:10542]	yes	GO:0005737(cytoplasm);GO:0007283(spermatogenesis);GO:0017112(Rab guanyl-nucleotide exchange factor activity)	NA	MSTRG.16347.1	u	chrKQ759568.1	14951	16315	MSTRG.16347	.	yes	trans	NA	-33.31	0.980413
ENSGALT00000066854	chr1	576992	635071	SBF1	SET binding factor 1 [Source:HGNC Symbol;Acc:HGNC:10542]	yes	GO:0005737(cytoplasm);GO:0007283(spermatogenesis);GO:0017112(Rab guanyl-nucleotide exchange factor activity)	NA	MSTRG.16461.3	u	chrKQ759680.1	5574	6660	MSTRG.16461	.	yes	trans	NA	-29.16	0.980997
ENSGALT00000066854	chr1	576992	635071	SBF1	SET binding factor 1 [Source:HGNC Symbol;Acc:HGNC:10542]	yes	GO:0005737(cytoplasm);GO:0007283(spermatogenesis);GO:0017112(Rab guanyl-nucleotide exchange factor activity)	NA	MSTRG.16495.1	x	chrLGE64	792497	793676	MSTRG.16495	ENSGALG00000044788	yes	trans	NA	-41.68	0.97855
ENSGALT00000066854	chr1	576992	635071	SBF1	SET binding factor 1 [Source:HGNC Symbol;Acc:HGNC:10542]	yes	GO:0005737(cytoplasm);GO:0007283(spermatogenesis);GO:0017112(Rab guanyl-nucleotide exchange factor activity)	NA	MSTRG.16941.1	u	chrZ	27326920	27328327	MSTRG.16941	.	yes	trans	NA	-14.58	0.97475
ENSGALT00000080406	chr1	645080	651787	LMF2	lipase maturation factor 2 [Source:HGNC Symbol;Acc:HGNC:25096]	yes	GO:0016020(membrane)	NA	MSTRG.3562.1	u	chr15	5385176	5385524	MSTRG.3562	.	yes	trans	NA	-45.46	0.954866
ENSGALT00000080406	chr1	645080	651787	LMF2	lipase maturation factor 2 [Source:HGNC Symbol;Acc:HGNC:25096]	yes	GO:0016020(membrane)	NA	MSTRG.4207.1	x	chr18	3777057	3796465	MSTRG.4207	ENSGALG00000036473	yes	trans	NA	-38.05	0.989152
ENSGALT00000080406	chr1	645080	651787	LMF2	lipase maturation factor 2 [Source:HGNC Symbol;Acc:HGNC:25096]	yes	GO:0016020(membrane)	NA	MSTRG.5597.1	o	chr2	103151465	103195243	MSTRG.5597	ENSGALG00000044384	yes	trans	NA	-45.81	0.958477
ENSGALT00000080406	chr1	645080	651787	LMF2	lipase maturation factor 2 [Source:HGNC Symbol;Acc:HGNC:25096]	yes	GO:0016020(membrane)	NA	MSTRG.8045.2	u	chr3	17872402	17875904	MSTRG.8045	.	yes	trans	NA	-44.91	0.969443
ENSGALT00000080406	chr1	645080	651787	LMF2	lipase maturation factor 2 [Source:HGNC Symbol;Acc:HGNC:25096]	yes	GO:0016020(membrane)	NA	MSTRG.12193.1	j	chr9	1716079	1719693	MSTRG.12193	ENSGALG00000043632	yes	trans	NA	-44.16	0.95729
ENSGALT00000080406	chr1	645080	651787	LMF2	lipase maturation factor 2 [Source:HGNC Symbol;Acc:HGNC:25096]	yes	GO:0016020(membrane)	NA	MSTRG.12709.1	u	chrAADN04001085.1	2649	12536	MSTRG.12709	.	yes	trans	NA	-55.89	0.989082
ENSGALT00000080406	chr1	645080	651787	LMF2	lipase maturation factor 2 [Source:HGNC Symbol;Acc:HGNC:25096]	yes	GO:0016020(membrane)	NA	MSTRG.12710.1	u	chrAADN04001085.1	10120	10776	MSTRG.12710	.	yes	trans	NA	-62.37	0.954393
ENSGALT00000080406	chr1	645080	651787	LMF2	lipase maturation factor 2 [Source:HGNC Symbol;Acc:HGNC:25096]	yes	GO:0016020(membrane)	NA	MSTRG.12870.1	u	chrAADN04001756.1	5338	9518	MSTRG.12870	.	yes	trans	NA	-41.73	0.969708
ENSGALT00000080406	chr1	645080	651787	LMF2	lipase maturation factor 2 [Source:HGNC Symbol;Acc:HGNC:25096]	yes	GO:0016020(membrane)	NA	MSTRG.13006.1	u	chrAADN04002404.1	6709	7585	MSTRG.13006	.	yes	trans	NA	-47.51	0.982669
ENSGALT00000080406	chr1	645080	651787	LMF2	lipase maturation factor 2 [Source:HGNC Symbol;Acc:HGNC:25096]	yes	GO:0016020(membrane)	NA	MSTRG.13057.1	u	chrAADN04002626.1	5652	6950	MSTRG.13057	.	yes	trans	NA	-38.96	0.968648
ENSGALT00000080406	chr1	645080	651787	LMF2	lipase maturation factor 2 [Source:HGNC Symbol;Acc:HGNC:25096]	yes	GO:0016020(membrane)	NA	MSTRG.13088.1	u	chrAADN04002820.1	6750	9014	MSTRG.13088	.	yes	trans	NA	-65.32	0.981185
ENSGALT00000080406	chr1	645080	651787	LMF2	lipase maturation factor 2 [Source:HGNC Symbol;Acc:HGNC:25096]	yes	GO:0016020(membrane)	NA	MSTRG.13267.1	u	chrAADN04003810.1	956	1949	MSTRG.13267	.	yes	trans	NA	-55.89	0.981742
ENSGALT00000080406	chr1	645080	651787	LMF2	lipase maturation factor 2 [Source:HGNC Symbol;Acc:HGNC:25096]	yes	GO:0016020(membrane)	NA	MSTRG.13319.1	u	chrAADN04004076.1	4342	5154	MSTRG.13319	.	yes	trans	NA	-31.23	0.963344
ENSGALT00000080406	chr1	645080	651787	LMF2	lipase maturation factor 2 [Source:HGNC Symbol;Acc:HGNC:25096]	yes	GO:0016020(membrane)	NA	MSTRG.13426.1	u	chrAADN04004608.1	7037	8146	MSTRG.13426	.	yes	trans	NA	-32.59	0.9539
ENSGALT00000080406	chr1	645080	651787	LMF2	lipase maturation factor 2 [Source:HGNC Symbol;Acc:HGNC:25096]	yes	GO:0016020(membrane)	NA	MSTRG.13515.1	u	chrAADN04005097.1	8495	13339	MSTRG.13515	.	yes	trans	NA	-52.04	0.950354
ENSGALT00000080406	chr1	645080	651787	LMF2	lipase maturation factor 2 [Source:HGNC Symbol;Acc:HGNC:25096]	yes	GO:0016020(membrane)	NA	MSTRG.13518.1	u	chrAADN04005105.1	10760	11130	MSTRG.13518	.	yes	trans	NA	-41.45	0.965464
ENSGALT00000080406	chr1	645080	651787	LMF2	lipase maturation factor 2 [Source:HGNC Symbol;Acc:HGNC:25096]	yes	GO:0016020(membrane)	NA	MSTRG.13558.1	u	chrAADN04005269.1	10786	12981	MSTRG.13558	.	yes	trans	NA	-37.96	0.965805
ENSGALT00000080406	chr1	645080	651787	LMF2	lipase maturation factor 2 [Source:HGNC Symbol;Acc:HGNC:25096]	yes	GO:0016020(membrane)	NA	MSTRG.13581.1	u	chrAADN04005450.1	10318	10841	MSTRG.13581	.	yes	trans	NA	-47.78	0.960668
ENSGALT00000080406	chr1	645080	651787	LMF2	lipase maturation factor 2 [Source:HGNC Symbol;Acc:HGNC:25096]	yes	GO:0016020(membrane)	NA	MSTRG.13603.1	u	chrAADN04005625.1	5096	5758	MSTRG.13603	.	yes	trans	NA	-41.68	0.956725
ENSGALT00000080406	chr1	645080	651787	LMF2	lipase maturation factor 2 [Source:HGNC Symbol;Acc:HGNC:25096]	yes	GO:0016020(membrane)	NA	MSTRG.13662.1	u	chrAADN04005896.1	11789	12293	MSTRG.13662	.	yes	trans	NA	-33.62	0.977749
ENSGALT00000080406	chr1	645080	651787	LMF2	lipase maturation factor 2 [Source:HGNC Symbol;Acc:HGNC:25096]	yes	GO:0016020(membrane)	NA	MSTRG.13797.1	u	chrAADN04006621.1	9140	11891	MSTRG.13797	.	yes	trans	NA	-47.48	0.957764
ENSGALT00000080406	chr1	645080	651787	LMF2	lipase maturation factor 2 [Source:HGNC Symbol;Acc:HGNC:25096]	yes	GO:0016020(membrane)	NA	MSTRG.13824.1	u	chrAADN04006783.1	509	1509	MSTRG.13824	.	yes	trans	NA	-51.23	0.950949
ENSGALT00000080406	chr1	645080	651787	LMF2	lipase maturation factor 2 [Source:HGNC Symbol;Acc:HGNC:25096]	yes	GO:0016020(membrane)	NA	MSTRG.13863.1	u	chrAADN04006937.1	4044	7343	MSTRG.13863	.	yes	trans	NA	-53.05	0.968613
ENSGALT00000080406	chr1	645080	651787	LMF2	lipase maturation factor 2 [Source:HGNC Symbol;Acc:HGNC:25096]	yes	GO:0016020(membrane)	NA	MSTRG.13960.1	u	chrAADN04007387.1	2092	3855	MSTRG.13960	.	yes	trans	NA	-18.81	0.996735
ENSGALT00000080406	chr1	645080	651787	LMF2	lipase maturation factor 2 [Source:HGNC Symbol;Acc:HGNC:25096]	yes	GO:0016020(membrane)	NA	MSTRG.14126.1	u	chrAADN04008278.1	10045	10274	MSTRG.14126	.	yes	trans	NA	-49.45	0.973681
ENSGALT00000080406	chr1	645080	651787	LMF2	lipase maturation factor 2 [Source:HGNC Symbol;Acc:HGNC:25096]	yes	GO:0016020(membrane)	NA	MSTRG.14481.1	u	chrAADN04010412.1	4504	4737	MSTRG.14481	.	yes	trans	NA	-47.33	0.96921
ENSGALT00000080406	chr1	645080	651787	LMF2	lipase maturation factor 2 [Source:HGNC Symbol;Acc:HGNC:25096]	yes	GO:0016020(membrane)	NA	MSTRG.14727.1	u	chrAADN04011802.1	6234	7644	MSTRG.14727	.	yes	trans	NA	-60.92	0.964053
ENSGALT00000080406	chr1	645080	651787	LMF2	lipase maturation factor 2 [Source:HGNC Symbol;Acc:HGNC:25096]	yes	GO:0016020(membrane)	NA	MSTRG.14829.1	u	chrAADN04012217.1	3778	5577	MSTRG.14829	.	yes	trans	NA	-22.35	0.996737
ENSGALT00000080406	chr1	645080	651787	LMF2	lipase maturation factor 2 [Source:HGNC Symbol;Acc:HGNC:25096]	yes	GO:0016020(membrane)	NA	MSTRG.14869.1	u	chrAADN04012418.1	3544	4547	MSTRG.14869	.	yes	trans	NA	-35.49	0.986561
ENSGALT00000080406	chr1	645080	651787	LMF2	lipase maturation factor 2 [Source:HGNC Symbol;Acc:HGNC:25096]	yes	GO:0016020(membrane)	NA	MSTRG.14895.1	u	chrAADN04012523.1	4271	4953	MSTRG.14895	.	yes	trans	NA	-51.65	0.955723
ENSGALT00000080406	chr1	645080	651787	LMF2	lipase maturation factor 2 [Source:HGNC Symbol;Acc:HGNC:25096]	yes	GO:0016020(membrane)	NA	MSTRG.15511.1	u	chrAADN04016877.1	235	1929	MSTRG.15511	.	yes	trans	NA	-52.79	0.970352
ENSGALT00000080406	chr1	645080	651787	LMF2	lipase maturation factor 2 [Source:HGNC Symbol;Acc:HGNC:25096]	yes	GO:0016020(membrane)	NA	MSTRG.15517.1	u	chrAADN04016905.1	793	1235	MSTRG.15517	.	yes	trans	NA	-44.53	0.950755
ENSGALT00000080406	chr1	645080	651787	LMF2	lipase maturation factor 2 [Source:HGNC Symbol;Acc:HGNC:25096]	yes	GO:0016020(membrane)	NA	MSTRG.15518.1	u	chrAADN04016905.1	1765	2265	MSTRG.15518	.	yes	trans	NA	-53.05	0.955096
ENSGALT00000080406	chr1	645080	651787	LMF2	lipase maturation factor 2 [Source:HGNC Symbol;Acc:HGNC:25096]	yes	GO:0016020(membrane)	NA	MSTRG.15736.1	u	chrAADN04018907.1	146	1472	MSTRG.15736	.	yes	trans	NA	-50.85	0.971168
ENSGALT00000080406	chr1	645080	651787	LMF2	lipase maturation factor 2 [Source:HGNC Symbol;Acc:HGNC:25096]	yes	GO:0016020(membrane)	NA	MSTRG.15797.1	u	chrAADN04019500.1	1458	1771	MSTRG.15797	.	yes	trans	NA	-56.74	0.978613
ENSGALT00000080406	chr1	645080	651787	LMF2	lipase maturation factor 2 [Source:HGNC Symbol;Acc:HGNC:25096]	yes	GO:0016020(membrane)	NA	MSTRG.16119.1	u	chrAADN04024599.1	705	1019	MSTRG.16119	.	yes	trans	NA	-29.82	0.951591
ENSGALT00000080406	chr1	645080	651787	LMF2	lipase maturation factor 2 [Source:HGNC Symbol;Acc:HGNC:25096]	yes	GO:0016020(membrane)	NA	MSTRG.16409.1	u	chrKQ759631.1	412	2830	MSTRG.16409	.	yes	trans	NA	-66.82	0.970729
ENSGALT00000080406	chr1	645080	651787	LMF2	lipase maturation factor 2 [Source:HGNC Symbol;Acc:HGNC:25096]	yes	GO:0016020(membrane)	NA	MSTRG.16495.1	x	chrLGE64	792497	793676	MSTRG.16495	ENSGALG00000044788	yes	trans	NA	-52.26	0.953608
ENSGALT00000080406	chr1	645080	651787	LMF2	lipase maturation factor 2 [Source:HGNC Symbol;Acc:HGNC:25096]	yes	GO:0016020(membrane)	NA	MSTRG.16958.27	o	chrZ	27205045	27217008	MSTRG.16958	ENSGALG00000044346	yes	trans	NA	-28.29	0.988294
ENSGALT00000080406	chr1	645080	651787	LMF2	lipase maturation factor 2 [Source:HGNC Symbol;Acc:HGNC:25096]	yes	GO:0016020(membrane)	NA	MSTRG.16941.1	u	chrZ	27326920	27328327	MSTRG.16941	.	yes	trans	NA	-41.14	0.969176
ENSGALT00000080406	chr1	645080	651787	LMF2	lipase maturation factor 2 [Source:HGNC Symbol;Acc:HGNC:25096]	yes	GO:0016020(membrane)	NA	MSTRG.16938.3	u	chrZ	27381345	27384199	MSTRG.16938	.	yes	trans	NA	-32.35	0.971061
ENSGALT00000022417	chr1	659230	661272	ENSGALG00000013811	NA	yes	GO:0030261(chromosome condensation)	NA	MSTRG.14013.1	u	chrAADN04007713.1	3475	8906	MSTRG.14013	.	yes	trans	NA	-40.65	0.96648
ENSGALT00000022417	chr1	659230	661272	ENSGALG00000013811	NA	yes	GO:0030261(chromosome condensation)	NA	MSTRG.14023.1	u	chrAADN04007760.1	5205	6289	MSTRG.14023	.	yes	trans	NA	-47.19	0.955506
ENSGALT00000022417	chr1	659230	661272	ENSGALG00000013811	NA	yes	GO:0030261(chromosome condensation)	NA	MSTRG.14192.1	u	chrAADN04008746.1	8213	8781	MSTRG.14192	.	yes	trans	NA	-31.14	0.950752
ENSGALT00000022417	chr1	659230	661272	ENSGALG00000013811	NA	yes	GO:0030261(chromosome condensation)	NA	MSTRG.14675.1	u	chrAADN04011547.1	96	427	MSTRG.14675	.	yes	trans	NA	-35.76	0.972613
ENSGALT00000022417	chr1	659230	661272	ENSGALG00000013811	NA	yes	GO:0030261(chromosome condensation)	NA	MSTRG.15774.1	u	chrAADN04019258.1	521	3590	MSTRG.15774	.	yes	trans	NA	-50.99	0.953355
ENSGALT00000022417	chr1	659230	661272	ENSGALG00000013811	NA	yes	GO:0030261(chromosome condensation)	NA	MSTRG.15912.1	u	chrAADN04020920.1	94	2729	MSTRG.15912	.	yes	trans	NA	-42.96	0.985448
ENSGALT00000022417	chr1	659230	661272	ENSGALG00000013811	NA	yes	GO:0030261(chromosome condensation)	NA	MSTRG.16055.1	u	chrAADN04023256.1	873	1471	MSTRG.16055	.	yes	trans	NA	-22.14	0.967172
ENSGALT00000068986	chr1	704038	711778	SMO	smoothened, frizzled class receptor [Source:HGNC Symbol;Acc:HGNC:11119]	yes	GO:0005886(plasma membrane);GO:0008144(drug binding);GO:0010628(positive regulation of gene expression);GO:0010629(negative regulation of gene expression);GO:0005737(cytoplasm);GO:0001947(heart looping);GO:0003140(determination of left/right asymmetry in lateral mesoderm);GO:0070062(extracellular exosome);GO:0045944(positive regulation of transcription from RNA polymerase II promoter);GO:0072001(…	04340(Hedgehog signaling pathway)	MSTRG.3562.1	u	chr15	5385176	5385524	MSTRG.3562	.	yes	trans	NA	-50.93	0.966399
ENSGALT00000068986	chr1	704038	711778	SMO	smoothened, frizzled class receptor [Source:HGNC Symbol;Acc:HGNC:11119]	yes	GO:0005886(plasma membrane);GO:0008144(drug binding);GO:0010628(positive regulation of gene expression);GO:0010629(negative regulation of gene expression);GO:0005737(cytoplasm);GO:0001947(heart looping);GO:0003140(determination of left/right asymmetry in lateral mesoderm);GO:0070062(extracellular exosome);GO:0045944(positive regulation of transcription from RNA polymerase II promoter);GO:0072001(…	04340(Hedgehog signaling pathway)	MSTRG.4207.1	x	chr18	3777057	3796465	MSTRG.4207	ENSGALG00000036473	yes	trans	NA	-38.70	0.990578
ENSGALT00000068986	chr1	704038	711778	SMO	smoothened, frizzled class receptor [Source:HGNC Symbol;Acc:HGNC:11119]	yes	GO:0005886(plasma membrane);GO:0008144(drug binding);GO:0010628(positive regulation of gene expression);GO:0010629(negative regulation of gene expression);GO:0005737(cytoplasm);GO:0001947(heart looping);GO:0003140(determination of left/right asymmetry in lateral mesoderm);GO:0070062(extracellular exosome);GO:0045944(positive regulation of transcription from RNA polymerase II promoter);GO:0072001(…	04340(Hedgehog signaling pathway)	MSTRG.5597.1	o	chr2	103151465	103195243	MSTRG.5597	ENSGALG00000044384	yes	trans	NA	-32.76	0.963288
ENSGALT00000068986	chr1	704038	711778	SMO	smoothened, frizzled class receptor [Source:HGNC Symbol;Acc:HGNC:11119]	yes	GO:0005886(plasma membrane);GO:0008144(drug binding);GO:0010628(positive regulation of gene expression);GO:0010629(negative regulation of gene expression);GO:0005737(cytoplasm);GO:0001947(heart looping);GO:0003140(determination of left/right asymmetry in lateral mesoderm);GO:0070062(extracellular exosome);GO:0045944(positive regulation of transcription from RNA polymerase II promoter);GO:0072001(…	04340(Hedgehog signaling pathway)	MSTRG.7038.1	i	chr25	2547081	2547535	MSTRG.7038	PRPF3	yes	trans	NA	-54.09	0.955219
ENSGALT00000068986	chr1	704038	711778	SMO	smoothened, frizzled class receptor [Source:HGNC Symbol;Acc:HGNC:11119]	yes	GO:0005886(plasma membrane);GO:0008144(drug binding);GO:0010628(positive regulation of gene expression);GO:0010629(negative regulation of gene expression);GO:0005737(cytoplasm);GO:0001947(heart looping);GO:0003140(determination of left/right asymmetry in lateral mesoderm);GO:0070062(extracellular exosome);GO:0045944(positive regulation of transcription from RNA polymerase II promoter);GO:0072001(…	04340(Hedgehog signaling pathway)	MSTRG.8045.2	u	chr3	17872402	17875904	MSTRG.8045	.	yes	trans	NA	-43.86	0.973881
ENSGALT00000068986	chr1	704038	711778	SMO	smoothened, frizzled class receptor [Source:HGNC Symbol;Acc:HGNC:11119]	yes	GO:0005886(plasma membrane);GO:0008144(drug binding);GO:0010628(positive regulation of gene expression);GO:0010629(negative regulation of gene expression);GO:0005737(cytoplasm);GO:0001947(heart looping);GO:0003140(determination of left/right asymmetry in lateral mesoderm);GO:0070062(extracellular exosome);GO:0045944(positive regulation of transcription from RNA polymerase II promoter);GO:0072001(…	04340(Hedgehog signaling pathway)	MSTRG.12193.1	j	chr9	1716079	1719693	MSTRG.12193	ENSGALG00000043632	yes	trans	NA	-46.24	0.977382
ENSGALT00000068986	chr1	704038	711778	SMO	smoothened, frizzled class receptor [Source:HGNC Symbol;Acc:HGNC:11119]	yes	GO:0005886(plasma membrane);GO:0008144(drug binding);GO:0010628(positive regulation of gene expression);GO:0010629(negative regulation of gene expression);GO:0005737(cytoplasm);GO:0001947(heart looping);GO:0003140(determination of left/right asymmetry in lateral mesoderm);GO:0070062(extracellular exosome);GO:0045944(positive regulation of transcription from RNA polymerase II promoter);GO:0072001(…	04340(Hedgehog signaling pathway)	MSTRG.12709.1	u	chrAADN04001085.1	2649	12536	MSTRG.12709	.	yes	trans	NA	-53.28	0.991458
ENSGALT00000068986	chr1	704038	711778	SMO	smoothened, frizzled class receptor [Source:HGNC Symbol;Acc:HGNC:11119]	yes	GO:0005886(plasma membrane);GO:0008144(drug binding);GO:0010628(positive regulation of gene expression);GO:0010629(negative regulation of gene expression);GO:0005737(cytoplasm);GO:0001947(heart looping);GO:0003140(determination of left/right asymmetry in lateral mesoderm);GO:0070062(extracellular exosome);GO:0045944(positive regulation of transcription from RNA polymerase II promoter);GO:0072001(…	04340(Hedgehog signaling pathway)	MSTRG.12710.1	u	chrAADN04001085.1	10120	10776	MSTRG.12710	.	yes	trans	NA	-61.56	0.965817
ENSGALT00000068986	chr1	704038	711778	SMO	smoothened, frizzled class receptor [Source:HGNC Symbol;Acc:HGNC:11119]	yes	GO:0005886(plasma membrane);GO:0008144(drug binding);GO:0010628(positive regulation of gene expression);GO:0010629(negative regulation of gene expression);GO:0005737(cytoplasm);GO:0001947(heart looping);GO:0003140(determination of left/right asymmetry in lateral mesoderm);GO:0070062(extracellular exosome);GO:0045944(positive regulation of transcription from RNA polymerase II promoter);GO:0072001(…	04340(Hedgehog signaling pathway)	MSTRG.12870.1	u	chrAADN04001756.1	5338	9518	MSTRG.12870	.	yes	trans	NA	-68.10	0.96874
ENSGALT00000068986	chr1	704038	711778	SMO	smoothened, frizzled class receptor [Source:HGNC Symbol;Acc:HGNC:11119]	yes	GO:0005886(plasma membrane);GO:0008144(drug binding);GO:0010628(positive regulation of gene expression);GO:0010629(negative regulation of gene expression);GO:0005737(cytoplasm);GO:0001947(heart looping);GO:0003140(determination of left/right asymmetry in lateral mesoderm);GO:0070062(extracellular exosome);GO:0045944(positive regulation of transcription from RNA polymerase II promoter);GO:0072001(…	04340(Hedgehog signaling pathway)	MSTRG.13006.1	u	chrAADN04002404.1	6709	7585	MSTRG.13006	.	yes	trans	NA	-44.21	0.987061
ENSGALT00000068986	chr1	704038	711778	SMO	smoothened, frizzled class receptor [Source:HGNC Symbol;Acc:HGNC:11119]	yes	GO:0005886(plasma membrane);GO:0008144(drug binding);GO:0010628(positive regulation of gene expression);GO:0010629(negative regulation of gene expression);GO:0005737(cytoplasm);GO:0001947(heart looping);GO:0003140(determination of left/right asymmetry in lateral mesoderm);GO:0070062(extracellular exosome);GO:0045944(positive regulation of transcription from RNA polymerase II promoter);GO:0072001(…	04340(Hedgehog signaling pathway)	MSTRG.13057.1	u	chrAADN04002626.1	5652	6950	MSTRG.13057	.	yes	trans	NA	-46.40	0.97228
ENSGALT00000068986	chr1	704038	711778	SMO	smoothened, frizzled class receptor [Source:HGNC Symbol;Acc:HGNC:11119]	yes	GO:0005886(plasma membrane);GO:0008144(drug binding);GO:0010628(positive regulation of gene expression);GO:0010629(negative regulation of gene expression);GO:0005737(cytoplasm);GO:0001947(heart looping);GO:0003140(determination of left/right asymmetry in lateral mesoderm);GO:0070062(extracellular exosome);GO:0045944(positive regulation of transcription from RNA polymerase II promoter);GO:0072001(…	04340(Hedgehog signaling pathway)	MSTRG.13088.1	u	chrAADN04002820.1	6750	9014	MSTRG.13088	.	yes	trans	NA	-63.71	0.979997
ENSGALT00000068986	chr1	704038	711778	SMO	smoothened, frizzled class receptor [Source:HGNC Symbol;Acc:HGNC:11119]	yes	GO:0005886(plasma membrane);GO:0008144(drug binding);GO:0010628(positive regulation of gene expression);GO:0010629(negative regulation of gene expression);GO:0005737(cytoplasm);GO:0001947(heart looping);GO:0003140(determination of left/right asymmetry in lateral mesoderm);GO:0070062(extracellular exosome);GO:0045944(positive regulation of transcription from RNA polymerase II promoter);GO:0072001(…	04340(Hedgehog signaling pathway)	MSTRG.13222.1	u	chrAADN04003619.1	15261	15890	MSTRG.13222	.	yes	trans	NA	-37.18	0.965741
ENSGALT00000068986	chr1	704038	711778	SMO	smoothened, frizzled class receptor [Source:HGNC Symbol;Acc:HGNC:11119]	yes	GO:0005886(plasma membrane);GO:0008144(drug binding);GO:0010628(positive regulation of gene expression);GO:0010629(negative regulation of gene expression);GO:0005737(cytoplasm);GO:0001947(heart looping);GO:0003140(determination of left/right asymmetry in lateral mesoderm);GO:0070062(extracellular exosome);GO:0045944(positive regulation of transcription from RNA polymerase II promoter);GO:0072001(…	04340(Hedgehog signaling pathway)	MSTRG.13267.1	u	chrAADN04003810.1	956	1949	MSTRG.13267	.	yes	trans	NA	-52.88	0.988301
ENSGALT00000068986	chr1	704038	711778	SMO	smoothened, frizzled class receptor [Source:HGNC Symbol;Acc:HGNC:11119]	yes	GO:0005886(plasma membrane);GO:0008144(drug binding);GO:0010628(positive regulation of gene expression);GO:0010629(negative regulation of gene expression);GO:0005737(cytoplasm);GO:0001947(heart looping);GO:0003140(determination of left/right asymmetry in lateral mesoderm);GO:0070062(extracellular exosome);GO:0045944(positive regulation of transcription from RNA polymerase II promoter);GO:0072001(…	04340(Hedgehog signaling pathway)	MSTRG.13319.1	u	chrAADN04004076.1	4342	5154	MSTRG.13319	.	yes	trans	NA	-41.90	0.968834
ENSGALT00000068986	chr1	704038	711778	SMO	smoothened, frizzled class receptor [Source:HGNC Symbol;Acc:HGNC:11119]	yes	GO:0005886(plasma membrane);GO:0008144(drug binding);GO:0010628(positive regulation of gene expression);GO:0010629(negative regulation of gene expression);GO:0005737(cytoplasm);GO:0001947(heart looping);GO:0003140(determination of left/right asymmetry in lateral mesoderm);GO:0070062(extracellular exosome);GO:0045944(positive regulation of transcription from RNA polymerase II promoter);GO:0072001(…	04340(Hedgehog signaling pathway)	MSTRG.13353.1	u	chrAADN04004293.1	1679	3280	MSTRG.13353	.	yes	trans	NA	-59.60	0.966274
ENSGALT00000068986	chr1	704038	711778	SMO	smoothened, frizzled class receptor [Source:HGNC Symbol;Acc:HGNC:11119]	yes	GO:0005886(plasma membrane);GO:0008144(drug binding);GO:0010628(positive regulation of gene expression);GO:0010629(negative regulation of gene expression);GO:0005737(cytoplasm);GO:0001947(heart looping);GO:0003140(determination of left/right asymmetry in lateral mesoderm);GO:0070062(extracellular exosome);GO:0045944(positive regulation of transcription from RNA polymerase II promoter);GO:0072001(…	04340(Hedgehog signaling pathway)	MSTRG.13515.1	u	chrAADN04005097.1	8495	13339	MSTRG.13515	.	yes	trans	NA	-65.67	0.960546
ENSGALT00000068986	chr1	704038	711778	SMO	smoothened, frizzled class receptor [Source:HGNC Symbol;Acc:HGNC:11119]	yes	GO:0005886(plasma membrane);GO:0008144(drug binding);GO:0010628(positive regulation of gene expression);GO:0010629(negative regulation of gene expression);GO:0005737(cytoplasm);GO:0001947(heart looping);GO:0003140(determination of left/right asymmetry in lateral mesoderm);GO:0070062(extracellular exosome);GO:0045944(positive regulation of transcription from RNA polymerase II promoter);GO:0072001(…	04340(Hedgehog signaling pathway)	MSTRG.13518.1	u	chrAADN04005105.1	10760	11130	MSTRG.13518	.	yes	trans	NA	-55.71	0.976766
ENSGALT00000068986	chr1	704038	711778	SMO	smoothened, frizzled class receptor [Source:HGNC Symbol;Acc:HGNC:11119]	yes	GO:0005886(plasma membrane);GO:0008144(drug binding);GO:0010628(positive regulation of gene expression);GO:0010629(negative regulation of gene expression);GO:0005737(cytoplasm);GO:0001947(heart looping);GO:0003140(determination of left/right asymmetry in lateral mesoderm);GO:0070062(extracellular exosome);GO:0045944(positive regulation of transcription from RNA polymerase II promoter);GO:0072001(…	04340(Hedgehog signaling pathway)	MSTRG.13558.1	u	chrAADN04005269.1	10786	12981	MSTRG.13558	.	yes	trans	NA	-47.67	0.971342
ENSGALT00000068986	chr1	704038	711778	SMO	smoothened, frizzled class receptor [Source:HGNC Symbol;Acc:HGNC:11119]	yes	GO:0005886(plasma membrane);GO:0008144(drug binding);GO:0010628(positive regulation of gene expression);GO:0010629(negative regulation of gene expression);GO:0005737(cytoplasm);GO:0001947(heart looping);GO:0003140(determination of left/right asymmetry in lateral mesoderm);GO:0070062(extracellular exosome);GO:0045944(positive regulation of transcription from RNA polymerase II promoter);GO:0072001(…	04340(Hedgehog signaling pathway)	MSTRG.13581.1	u	chrAADN04005450.1	10318	10841	MSTRG.13581	.	yes	trans	NA	-67.79	0.973315
ENSGALT00000068986	chr1	704038	711778	SMO	smoothened, frizzled class receptor [Source:HGNC Symbol;Acc:HGNC:11119]	yes	GO:0005886(plasma membrane);GO:0008144(drug binding);GO:0010628(positive regulation of gene expression);GO:0010629(negative regulation of gene expression);GO:0005737(cytoplasm);GO:0001947(heart looping);GO:0003140(determination of left/right asymmetry in lateral mesoderm);GO:0070062(extracellular exosome);GO:0045944(positive regulation of transcription from RNA polymerase II promoter);GO:0072001(…	04340(Hedgehog signaling pathway)	MSTRG.13603.1	u	chrAADN04005625.1	5096	5758	MSTRG.13603	.	yes	trans	NA	-69.08	0.977414
ENSGALT00000068986	chr1	704038	711778	SMO	smoothened, frizzled class receptor [Source:HGNC Symbol;Acc:HGNC:11119]	yes	GO:0005886(plasma membrane);GO:0008144(drug binding);GO:0010628(positive regulation of gene expression);GO:0010629(negative regulation of gene expression);GO:0005737(cytoplasm);GO:0001947(heart looping);GO:0003140(determination of left/right asymmetry in lateral mesoderm);GO:0070062(extracellular exosome);GO:0045944(positive regulation of transcription from RNA polymerase II promoter);GO:0072001(…	04340(Hedgehog signaling pathway)	MSTRG.13662.1	u	chrAADN04005896.1	11789	12293	MSTRG.13662	.	yes	trans	NA	-47.43	0.963485
ENSGALT00000068986	chr1	704038	711778	SMO	smoothened, frizzled class receptor [Source:HGNC Symbol;Acc:HGNC:11119]	yes	GO:0005886(plasma membrane);GO:0008144(drug binding);GO:0010628(positive regulation of gene expression);GO:0010629(negative regulation of gene expression);GO:0005737(cytoplasm);GO:0001947(heart looping);GO:0003140(determination of left/right asymmetry in lateral mesoderm);GO:0070062(extracellular exosome);GO:0045944(positive regulation of transcription from RNA polymerase II promoter);GO:0072001(…	04340(Hedgehog signaling pathway)	MSTRG.13797.1	u	chrAADN04006621.1	9140	11891	MSTRG.13797	.	yes	trans	NA	-59.62	0.958484
ENSGALT00000068986	chr1	704038	711778	SMO	smoothened, frizzled class receptor [Source:HGNC Symbol;Acc:HGNC:11119]	yes	GO:0005886(plasma membrane);GO:0008144(drug binding);GO:0010628(positive regulation of gene expression);GO:0010629(negative regulation of gene expression);GO:0005737(cytoplasm);GO:0001947(heart looping);GO:0003140(determination of left/right asymmetry in lateral mesoderm);GO:0070062(extracellular exosome);GO:0045944(positive regulation of transcription from RNA polymerase II promoter);GO:0072001(…	04340(Hedgehog signaling pathway)	MSTRG.13863.1	u	chrAADN04006937.1	4044	7343	MSTRG.13863	.	yes	trans	NA	-56.40	0.970067
ENSGALT00000068986	chr1	704038	711778	SMO	smoothened, frizzled class receptor [Source:HGNC Symbol;Acc:HGNC:11119]	yes	GO:0005886(plasma membrane);GO:0008144(drug binding);GO:0010628(positive regulation of gene expression);GO:0010629(negative regulation of gene expression);GO:0005737(cytoplasm);GO:0001947(heart looping);GO:0003140(determination of left/right asymmetry in lateral mesoderm);GO:0070062(extracellular exosome);GO:0045944(positive regulation of transcription from RNA polymerase II promoter);GO:0072001(…	04340(Hedgehog signaling pathway)	MSTRG.13942.1	u	chrAADN04007299.1	6124	10653	MSTRG.13942	.	yes	trans	NA	-35.60	0.959423
ENSGALT00000068986	chr1	704038	711778	SMO	smoothened, frizzled class receptor [Source:HGNC Symbol;Acc:HGNC:11119]	yes	GO:0005886(plasma membrane);GO:0008144(drug binding);GO:0010628(positive regulation of gene expression);GO:0010629(negative regulation of gene expression);GO:0005737(cytoplasm);GO:0001947(heart looping);GO:0003140(determination of left/right asymmetry in lateral mesoderm);GO:0070062(extracellular exosome);GO:0045944(positive regulation of transcription from RNA polymerase II promoter);GO:0072001(…	04340(Hedgehog signaling pathway)	MSTRG.13960.1	u	chrAADN04007387.1	2092	3855	MSTRG.13960	.	yes	trans	NA	-64.55	0.992341
ENSGALT00000068986	chr1	704038	711778	SMO	smoothened, frizzled class receptor [Source:HGNC Symbol;Acc:HGNC:11119]	yes	GO:0005886(plasma membrane);GO:0008144(drug binding);GO:0010628(positive regulation of gene expression);GO:0010629(negative regulation of gene expression);GO:0005737(cytoplasm);GO:0001947(heart looping);GO:0003140(determination of left/right asymmetry in lateral mesoderm);GO:0070062(extracellular exosome);GO:0045944(positive regulation of transcription from RNA polymerase II promoter);GO:0072001(…	04340(Hedgehog signaling pathway)	MSTRG.14126.1	u	chrAADN04008278.1	10045	10274	MSTRG.14126	.	yes	trans	NA	-45.69	0.975654
ENSGALT00000068986	chr1	704038	711778	SMO	smoothened, frizzled class receptor [Source:HGNC Symbol;Acc:HGNC:11119]	yes	GO:0005886(plasma membrane);GO:0008144(drug binding);GO:0010628(positive regulation of gene expression);GO:0010629(negative regulation of gene expression);GO:0005737(cytoplasm);GO:0001947(heart looping);GO:0003140(determination of left/right asymmetry in lateral mesoderm);GO:0070062(extracellular exosome);GO:0045944(positive regulation of transcription from RNA polymerase II promoter);GO:0072001(…	04340(Hedgehog signaling pathway)	MSTRG.14481.1	u	chrAADN04010412.1	4504	4737	MSTRG.14481	.	yes	trans	NA	-53.46	0.954065
ENSGALT00000068986	chr1	704038	711778	SMO	smoothened, frizzled class receptor [Source:HGNC Symbol;Acc:HGNC:11119]	yes	GO:0005886(plasma membrane);GO:0008144(drug binding);GO:0010628(positive regulation of gene expression);GO:0010629(negative regulation of gene expression);GO:0005737(cytoplasm);GO:0001947(heart looping);GO:0003140(determination of left/right asymmetry in lateral mesoderm);GO:0070062(extracellular exosome);GO:0045944(positive regulation of transcription from RNA polymerase II promoter);GO:0072001(…	04340(Hedgehog signaling pathway)	MSTRG.14723.1	u	chrAADN04011760.1	363	1059	MSTRG.14723	.	yes	trans	NA	-46.20	0.96597
ENSGALT00000068986	chr1	704038	711778	SMO	smoothened, frizzled class receptor [Source:HGNC Symbol;Acc:HGNC:11119]	yes	GO:0005886(plasma membrane);GO:0008144(drug binding);GO:0010628(positive regulation of gene expression);GO:0010629(negative regulation of gene expression);GO:0005737(cytoplasm);GO:0001947(heart looping);GO:0003140(determination of left/right asymmetry in lateral mesoderm);GO:0070062(extracellular exosome);GO:0045944(positive regulation of transcription from RNA polymerase II promoter);GO:0072001(…	04340(Hedgehog signaling pathway)	MSTRG.14727.1	u	chrAADN04011802.1	6234	7644	MSTRG.14727	.	yes	trans	NA	-55.03	0.961223
ENSGALT00000068986	chr1	704038	711778	SMO	smoothened, frizzled class receptor [Source:HGNC Symbol;Acc:HGNC:11119]	yes	GO:0005886(plasma membrane);GO:0008144(drug binding);GO:0010628(positive regulation of gene expression);GO:0010629(negative regulation of gene expression);GO:0005737(cytoplasm);GO:0001947(heart looping);GO:0003140(determination of left/right asymmetry in lateral mesoderm);GO:0070062(extracellular exosome);GO:0045944(positive regulation of transcription from RNA polymerase II promoter);GO:0072001(…	04340(Hedgehog signaling pathway)	MSTRG.14829.1	u	chrAADN04012217.1	3778	5577	MSTRG.14829	.	yes	trans	NA	-42.11	0.995497
ENSGALT00000068986	chr1	704038	711778	SMO	smoothened, frizzled class receptor [Source:HGNC Symbol;Acc:HGNC:11119]	yes	GO:0005886(plasma membrane);GO:0008144(drug binding);GO:0010628(positive regulation of gene expression);GO:0010629(negative regulation of gene expression);GO:0005737(cytoplasm);GO:0001947(heart looping);GO:0003140(determination of left/right asymmetry in lateral mesoderm);GO:0070062(extracellular exosome);GO:0045944(positive regulation of transcription from RNA polymerase II promoter);GO:0072001(…	04340(Hedgehog signaling pathway)	MSTRG.14838.1	u	chrAADN04012248.1	45	372	MSTRG.14838	.	yes	trans	NA	-43.62	0.952307
ENSGALT00000068986	chr1	704038	711778	SMO	smoothened, frizzled class receptor [Source:HGNC Symbol;Acc:HGNC:11119]	yes	GO:0005886(plasma membrane);GO:0008144(drug binding);GO:0010628(positive regulation of gene expression);GO:0010629(negative regulation of gene expression);GO:0005737(cytoplasm);GO:0001947(heart looping);GO:0003140(determination of left/right asymmetry in lateral mesoderm);GO:0070062(extracellular exosome);GO:0045944(positive regulation of transcription from RNA polymerase II promoter);GO:0072001(…	04340(Hedgehog signaling pathway)	MSTRG.14869.1	u	chrAADN04012418.1	3544	4547	MSTRG.14869	.	yes	trans	NA	-60.02	0.993254
ENSGALT00000068986	chr1	704038	711778	SMO	smoothened, frizzled class receptor [Source:HGNC Symbol;Acc:HGNC:11119]	yes	GO:0005886(plasma membrane);GO:0008144(drug binding);GO:0010628(positive regulation of gene expression);GO:0010629(negative regulation of gene expression);GO:0005737(cytoplasm);GO:0001947(heart looping);GO:0003140(determination of left/right asymmetry in lateral mesoderm);GO:0070062(extracellular exosome);GO:0045944(positive regulation of transcription from RNA polymerase II promoter);GO:0072001(…	04340(Hedgehog signaling pathway)	MSTRG.14895.1	u	chrAADN04012523.1	4271	4953	MSTRG.14895	.	yes	trans	NA	-58.78	0.952161
ENSGALT00000068986	chr1	704038	711778	SMO	smoothened, frizzled class receptor [Source:HGNC Symbol;Acc:HGNC:11119]	yes	GO:0005886(plasma membrane);GO:0008144(drug binding);GO:0010628(positive regulation of gene expression);GO:0010629(negative regulation of gene expression);GO:0005737(cytoplasm);GO:0001947(heart looping);GO:0003140(determination of left/right asymmetry in lateral mesoderm);GO:0070062(extracellular exosome);GO:0045944(positive regulation of transcription from RNA polymerase II promoter);GO:0072001(…	04340(Hedgehog signaling pathway)	MSTRG.15511.1	u	chrAADN04016877.1	235	1929	MSTRG.15511	.	yes	trans	NA	-37.54	0.982216
ENSGALT00000068986	chr1	704038	711778	SMO	smoothened, frizzled class receptor [Source:HGNC Symbol;Acc:HGNC:11119]	yes	GO:0005886(plasma membrane);GO:0008144(drug binding);GO:0010628(positive regulation of gene expression);GO:0010629(negative regulation of gene expression);GO:0005737(cytoplasm);GO:0001947(heart looping);GO:0003140(determination of left/right asymmetry in lateral mesoderm);GO:0070062(extracellular exosome);GO:0045944(positive regulation of transcription from RNA polymerase II promoter);GO:0072001(…	04340(Hedgehog signaling pathway)	MSTRG.15517.1	u	chrAADN04016905.1	793	1235	MSTRG.15517	.	yes	trans	NA	-65.13	0.957628
ENSGALT00000068986	chr1	704038	711778	SMO	smoothened, frizzled class receptor [Source:HGNC Symbol;Acc:HGNC:11119]	yes	GO:0005886(plasma membrane);GO:0008144(drug binding);GO:0010628(positive regulation of gene expression);GO:0010629(negative regulation of gene expression);GO:0005737(cytoplasm);GO:0001947(heart looping);GO:0003140(determination of left/right asymmetry in lateral mesoderm);GO:0070062(extracellular exosome);GO:0045944(positive regulation of transcription from RNA polymerase II promoter);GO:0072001(…	04340(Hedgehog signaling pathway)	MSTRG.15518.1	u	chrAADN04016905.1	1765	2265	MSTRG.15518	.	yes	trans	NA	-55.83	0.961746
ENSGALT00000068986	chr1	704038	711778	SMO	smoothened, frizzled class receptor [Source:HGNC Symbol;Acc:HGNC:11119]	yes	GO:0005886(plasma membrane);GO:0008144(drug binding);GO:0010628(positive regulation of gene expression);GO:0010629(negative regulation of gene expression);GO:0005737(cytoplasm);GO:0001947(heart looping);GO:0003140(determination of left/right asymmetry in lateral mesoderm);GO:0070062(extracellular exosome);GO:0045944(positive regulation of transcription from RNA polymerase II promoter);GO:0072001(…	04340(Hedgehog signaling pathway)	MSTRG.15736.1	u	chrAADN04018907.1	146	1472	MSTRG.15736	.	yes	trans	NA	-49.70	0.962235
ENSGALT00000068986	chr1	704038	711778	SMO	smoothened, frizzled class receptor [Source:HGNC Symbol;Acc:HGNC:11119]	yes	GO:0005886(plasma membrane);GO:0008144(drug binding);GO:0010628(positive regulation of gene expression);GO:0010629(negative regulation of gene expression);GO:0005737(cytoplasm);GO:0001947(heart looping);GO:0003140(determination of left/right asymmetry in lateral mesoderm);GO:0070062(extracellular exosome);GO:0045944(positive regulation of transcription from RNA polymerase II promoter);GO:0072001(…	04340(Hedgehog signaling pathway)	MSTRG.15797.1	u	chrAADN04019500.1	1458	1771	MSTRG.15797	.	yes	trans	NA	-52.64	0.974304
ENSGALT00000068986	chr1	704038	711778	SMO	smoothened, frizzled class receptor [Source:HGNC Symbol;Acc:HGNC:11119]	yes	GO:0005886(plasma membrane);GO:0008144(drug binding);GO:0010628(positive regulation of gene expression);GO:0010629(negative regulation of gene expression);GO:0005737(cytoplasm);GO:0001947(heart looping);GO:0003140(determination of left/right asymmetry in lateral mesoderm);GO:0070062(extracellular exosome);GO:0045944(positive regulation of transcription from RNA polymerase II promoter);GO:0072001(…	04340(Hedgehog signaling pathway)	MSTRG.16119.1	u	chrAADN04024599.1	705	1019	MSTRG.16119	.	yes	trans	NA	-47.15	0.964502
ENSGALT00000068986	chr1	704038	711778	SMO	smoothened, frizzled class receptor [Source:HGNC Symbol;Acc:HGNC:11119]	yes	GO:0005886(plasma membrane);GO:0008144(drug binding);GO:0010628(positive regulation of gene expression);GO:0010629(negative regulation of gene expression);GO:0005737(cytoplasm);GO:0001947(heart looping);GO:0003140(determination of left/right asymmetry in lateral mesoderm);GO:0070062(extracellular exosome);GO:0045944(positive regulation of transcription from RNA polymerase II promoter);GO:0072001(…	04340(Hedgehog signaling pathway)	MSTRG.16409.1	u	chrKQ759631.1	412	2830	MSTRG.16409	.	yes	trans	NA	-61.29	0.976783
ENSGALT00000068986	chr1	704038	711778	SMO	smoothened, frizzled class receptor [Source:HGNC Symbol;Acc:HGNC:11119]	yes	GO:0005886(plasma membrane);GO:0008144(drug binding);GO:0010628(positive regulation of gene expression);GO:0010629(negative regulation of gene expression);GO:0005737(cytoplasm);GO:0001947(heart looping);GO:0003140(determination of left/right asymmetry in lateral mesoderm);GO:0070062(extracellular exosome);GO:0045944(positive regulation of transcription from RNA polymerase II promoter);GO:0072001(…	04340(Hedgehog signaling pathway)	MSTRG.16447.2	u	chrKQ759677.1	1668	3740	MSTRG.16447	.	yes	trans	NA	-26.88	0.959385
ENSGALT00000068986	chr1	704038	711778	SMO	smoothened, frizzled class receptor [Source:HGNC Symbol;Acc:HGNC:11119]	yes	GO:0005886(plasma membrane);GO:0008144(drug binding);GO:0010628(positive regulation of gene expression);GO:0010629(negative regulation of gene expression);GO:0005737(cytoplasm);GO:0001947(heart looping);GO:0003140(determination of left/right asymmetry in lateral mesoderm);GO:0070062(extracellular exosome);GO:0045944(positive regulation of transcription from RNA polymerase II promoter);GO:0072001(…	04340(Hedgehog signaling pathway)	MSTRG.16495.1	x	chrLGE64	792497	793676	MSTRG.16495	ENSGALG00000044788	yes	trans	NA	-52.56	0.962388
ENSGALT00000068986	chr1	704038	711778	SMO	smoothened, frizzled class receptor [Source:HGNC Symbol;Acc:HGNC:11119]	yes	GO:0005886(plasma membrane);GO:0008144(drug binding);GO:0010628(positive regulation of gene expression);GO:0010629(negative regulation of gene expression);GO:0005737(cytoplasm);GO:0001947(heart looping);GO:0003140(determination of left/right asymmetry in lateral mesoderm);GO:0070062(extracellular exosome);GO:0045944(positive regulation of transcription from RNA polymerase II promoter);GO:0072001(…	04340(Hedgehog signaling pathway)	MSTRG.16958.27	o	chrZ	27205045	27217008	MSTRG.16958	ENSGALG00000044346	yes	trans	NA	-15.22	0.989207
ENSGALT00000068986	chr1	704038	711778	SMO	smoothened, frizzled class receptor [Source:HGNC Symbol;Acc:HGNC:11119]	yes	GO:0005886(plasma membrane);GO:0008144(drug binding);GO:0010628(positive regulation of gene expression);GO:0010629(negative regulation of gene expression);GO:0005737(cytoplasm);GO:0001947(heart looping);GO:0003140(determination of left/right asymmetry in lateral mesoderm);GO:0070062(extracellular exosome);GO:0045944(positive regulation of transcription from RNA polymerase II promoter);GO:0072001(…	04340(Hedgehog signaling pathway)	MSTRG.16941.1	u	chrZ	27326920	27328327	MSTRG.16941	.	yes	trans	NA	-47.56	0.979159
ENSGALT00000068986	chr1	704038	711778	SMO	smoothened, frizzled class receptor [Source:HGNC Symbol;Acc:HGNC:11119]	yes	GO:0005886(plasma membrane);GO:0008144(drug binding);GO:0010628(positive regulation of gene expression);GO:0010629(negative regulation of gene expression);GO:0005737(cytoplasm);GO:0001947(heart looping);GO:0003140(determination of left/right asymmetry in lateral mesoderm);GO:0070062(extracellular exosome);GO:0045944(positive regulation of transcription from RNA polymerase II promoter);GO:0072001(…	04340(Hedgehog signaling pathway)	MSTRG.16938.1	u	chrZ	27374932	27384199	MSTRG.16938	.	yes	trans	NA	-39.92	0.956853
ENSGALT00000068986	chr1	704038	711778	SMO	smoothened, frizzled class receptor [Source:HGNC Symbol;Acc:HGNC:11119]	yes	GO:0005886(plasma membrane);GO:0008144(drug binding);GO:0010628(positive regulation of gene expression);GO:0010629(negative regulation of gene expression);GO:0005737(cytoplasm);GO:0001947(heart looping);GO:0003140(determination of left/right asymmetry in lateral mesoderm);GO:0070062(extracellular exosome);GO:0045944(positive regulation of transcription from RNA polymerase II promoter);GO:0072001(…	04340(Hedgehog signaling pathway)	MSTRG.16938.3	u	chrZ	27381345	27384199	MSTRG.16938	.	yes	trans	NA	-37.96	0.969463
ENSGALT00000013264	chr1	1020496	1042028	FBXO18	F-box protein, helicase, 18 [Source:HGNC Symbol;Acc:HGNC:13620]	yes	GO:0019005(SCF ubiquitin ligase complex);GO:0005634(nucleus);GO:0000785(chromatin);GO:2000042(negative regulation of double-strand break repair via homologous recombination);GO:1902231(positive regulation of intrinsic apoptotic signaling pathway in response to DNA damage);GO:0072429(response to intra-S DNA damage checkpoint signaling);GO:0048478(replication fork protection);GO:0035562(negative re…	NA	MSTRG.7038.1	i	chr25	2547081	2547535	MSTRG.7038	PRPF3	yes	trans	NA	-38.21	0.968904
ENSGALT00000013264	chr1	1020496	1042028	FBXO18	F-box protein, helicase, 18 [Source:HGNC Symbol;Acc:HGNC:13620]	yes	GO:0019005(SCF ubiquitin ligase complex);GO:0005634(nucleus);GO:0000785(chromatin);GO:2000042(negative regulation of double-strand break repair via homologous recombination);GO:1902231(positive regulation of intrinsic apoptotic signaling pathway in response to DNA damage);GO:0072429(response to intra-S DNA damage checkpoint signaling);GO:0048478(replication fork protection);GO:0035562(negative re…	NA	MSTRG.13046.1	u	chrAADN04002558.1	18917	19291	MSTRG.13046	.	yes	trans	NA	-44.65	0.959414
ENSGALT00000013264	chr1	1020496	1042028	FBXO18	F-box protein, helicase, 18 [Source:HGNC Symbol;Acc:HGNC:13620]	yes	GO:0019005(SCF ubiquitin ligase complex);GO:0005634(nucleus);GO:0000785(chromatin);GO:2000042(negative regulation of double-strand break repair via homologous recombination);GO:1902231(positive regulation of intrinsic apoptotic signaling pathway in response to DNA damage);GO:0072429(response to intra-S DNA damage checkpoint signaling);GO:0048478(replication fork protection);GO:0035562(negative re…	NA	MSTRG.13057.1	u	chrAADN04002626.1	5652	6950	MSTRG.13057	.	yes	trans	NA	-37.08	0.963892
ENSGALT00000013264	chr1	1020496	1042028	FBXO18	F-box protein, helicase, 18 [Source:HGNC Symbol;Acc:HGNC:13620]	yes	GO:0019005(SCF ubiquitin ligase complex);GO:0005634(nucleus);GO:0000785(chromatin);GO:2000042(negative regulation of double-strand break repair via homologous recombination);GO:1902231(positive regulation of intrinsic apoptotic signaling pathway in response to DNA damage);GO:0072429(response to intra-S DNA damage checkpoint signaling);GO:0048478(replication fork protection);GO:0035562(negative re…	NA	MSTRG.13472.1	u	chrAADN04004792.1	159	734	MSTRG.13472	.	yes	trans	NA	-61.78	0.961612
ENSGALT00000013264	chr1	1020496	1042028	FBXO18	F-box protein, helicase, 18 [Source:HGNC Symbol;Acc:HGNC:13620]	yes	GO:0019005(SCF ubiquitin ligase complex);GO:0005634(nucleus);GO:0000785(chromatin);GO:2000042(negative regulation of double-strand break repair via homologous recombination);GO:1902231(positive regulation of intrinsic apoptotic signaling pathway in response to DNA damage);GO:0072429(response to intra-S DNA damage checkpoint signaling);GO:0048478(replication fork protection);GO:0035562(negative re…	NA	MSTRG.13557.1	u	chrAADN04005269.1	5600	11350	MSTRG.13557	.	yes	trans	NA	-52.01	0.969571
ENSGALT00000013264	chr1	1020496	1042028	FBXO18	F-box protein, helicase, 18 [Source:HGNC Symbol;Acc:HGNC:13620]	yes	GO:0019005(SCF ubiquitin ligase complex);GO:0005634(nucleus);GO:0000785(chromatin);GO:2000042(negative regulation of double-strand break repair via homologous recombination);GO:1902231(positive regulation of intrinsic apoptotic signaling pathway in response to DNA damage);GO:0072429(response to intra-S DNA damage checkpoint signaling);GO:0048478(replication fork protection);GO:0035562(negative re…	NA	MSTRG.13558.1	u	chrAADN04005269.1	10786	12981	MSTRG.13558	.	yes	trans	NA	-30.83	0.971837
ENSGALT00000013264	chr1	1020496	1042028	FBXO18	F-box protein, helicase, 18 [Source:HGNC Symbol;Acc:HGNC:13620]	yes	GO:0019005(SCF ubiquitin ligase complex);GO:0005634(nucleus);GO:0000785(chromatin);GO:2000042(negative regulation of double-strand break repair via homologous recombination);GO:1902231(positive regulation of intrinsic apoptotic signaling pathway in response to DNA damage);GO:0072429(response to intra-S DNA damage checkpoint signaling);GO:0048478(replication fork protection);GO:0035562(negative re…	NA	MSTRG.13797.1	u	chrAADN04006621.1	9140	11891	MSTRG.13797	.	yes	trans	NA	-25.51	0.972813
ENSGALT00000013264	chr1	1020496	1042028	FBXO18	F-box protein, helicase, 18 [Source:HGNC Symbol;Acc:HGNC:13620]	yes	GO:0019005(SCF ubiquitin ligase complex);GO:0005634(nucleus);GO:0000785(chromatin);GO:2000042(negative regulation of double-strand break repair via homologous recombination);GO:1902231(positive regulation of intrinsic apoptotic signaling pathway in response to DNA damage);GO:0072429(response to intra-S DNA damage checkpoint signaling);GO:0048478(replication fork protection);GO:0035562(negative re…	NA	MSTRG.14723.1	u	chrAADN04011760.1	363	1059	MSTRG.14723	.	yes	trans	NA	-22.73	0.954239
ENSGALT00000013264	chr1	1020496	1042028	FBXO18	F-box protein, helicase, 18 [Source:HGNC Symbol;Acc:HGNC:13620]	yes	GO:0019005(SCF ubiquitin ligase complex);GO:0005634(nucleus);GO:0000785(chromatin);GO:2000042(negative regulation of double-strand break repair via homologous recombination);GO:1902231(positive regulation of intrinsic apoptotic signaling pathway in response to DNA damage);GO:0072429(response to intra-S DNA damage checkpoint signaling);GO:0048478(replication fork protection);GO:0035562(negative re…	NA	MSTRG.14869.1	u	chrAADN04012418.1	3544	4547	MSTRG.14869	.	yes	trans	NA	-33.36	0.959584
ENSGALT00000013264	chr1	1020496	1042028	FBXO18	F-box protein, helicase, 18 [Source:HGNC Symbol;Acc:HGNC:13620]	yes	GO:0019005(SCF ubiquitin ligase complex);GO:0005634(nucleus);GO:0000785(chromatin);GO:2000042(negative regulation of double-strand break repair via homologous recombination);GO:1902231(positive regulation of intrinsic apoptotic signaling pathway in response to DNA damage);GO:0072429(response to intra-S DNA damage checkpoint signaling);GO:0048478(replication fork protection);GO:0035562(negative re…	NA	MSTRG.14905.1	u	chrAADN04012583.1	62	1998	MSTRG.14905	.	yes	trans	NA	-11.81	0.991176
ENSGALT00000013264	chr1	1020496	1042028	FBXO18	F-box protein, helicase, 18 [Source:HGNC Symbol;Acc:HGNC:13620]	yes	GO:0019005(SCF ubiquitin ligase complex);GO:0005634(nucleus);GO:0000785(chromatin);GO:2000042(negative regulation of double-strand break repair via homologous recombination);GO:1902231(positive regulation of intrinsic apoptotic signaling pathway in response to DNA damage);GO:0072429(response to intra-S DNA damage checkpoint signaling);GO:0048478(replication fork protection);GO:0035562(negative re…	NA	MSTRG.15490.1	u	chrAADN04016678.1	76	3500	MSTRG.15490	.	yes	trans	NA	-17.91	0.976495
ENSGALT00000013264	chr1	1020496	1042028	FBXO18	F-box protein, helicase, 18 [Source:HGNC Symbol;Acc:HGNC:13620]	yes	GO:0019005(SCF ubiquitin ligase complex);GO:0005634(nucleus);GO:0000785(chromatin);GO:2000042(negative regulation of double-strand break repair via homologous recombination);GO:1902231(positive regulation of intrinsic apoptotic signaling pathway in response to DNA damage);GO:0072429(response to intra-S DNA damage checkpoint signaling);GO:0048478(replication fork protection);GO:0035562(negative re…	NA	MSTRG.15512.1	u	chrAADN04016877.1	2262	3097	MSTRG.15512	.	yes	trans	NA	-21.83	0.961387
ENSGALT00000013264	chr1	1020496	1042028	FBXO18	F-box protein, helicase, 18 [Source:HGNC Symbol;Acc:HGNC:13620]	yes	GO:0019005(SCF ubiquitin ligase complex);GO:0005634(nucleus);GO:0000785(chromatin);GO:2000042(negative regulation of double-strand break repair via homologous recombination);GO:1902231(positive regulation of intrinsic apoptotic signaling pathway in response to DNA damage);GO:0072429(response to intra-S DNA damage checkpoint signaling);GO:0048478(replication fork protection);GO:0035562(negative re…	NA	MSTRG.15675.1	u	chrAADN04018270.1	1471	1764	MSTRG.15675	.	yes	trans	NA	-34.36	0.961397
ENSGALT00000013264	chr1	1020496	1042028	FBXO18	F-box protein, helicase, 18 [Source:HGNC Symbol;Acc:HGNC:13620]	yes	GO:0019005(SCF ubiquitin ligase complex);GO:0005634(nucleus);GO:0000785(chromatin);GO:2000042(negative regulation of double-strand break repair via homologous recombination);GO:1902231(positive regulation of intrinsic apoptotic signaling pathway in response to DNA damage);GO:0072429(response to intra-S DNA damage checkpoint signaling);GO:0048478(replication fork protection);GO:0035562(negative re…	NA	MSTRG.15834.1	u	chrAADN04019921.1	1620	2715	MSTRG.15834	.	yes	trans	NA	-36.24	0.973512
ENSGALT00000013264	chr1	1020496	1042028	FBXO18	F-box protein, helicase, 18 [Source:HGNC Symbol;Acc:HGNC:13620]	yes	GO:0019005(SCF ubiquitin ligase complex);GO:0005634(nucleus);GO:0000785(chromatin);GO:2000042(negative regulation of double-strand break repair via homologous recombination);GO:1902231(positive regulation of intrinsic apoptotic signaling pathway in response to DNA damage);GO:0072429(response to intra-S DNA damage checkpoint signaling);GO:0048478(replication fork protection);GO:0035562(negative re…	NA	MSTRG.16119.1	u	chrAADN04024599.1	705	1019	MSTRG.16119	.	yes	trans	NA	-41.54	0.950064
ENSGALT00000013264	chr1	1020496	1042028	FBXO18	F-box protein, helicase, 18 [Source:HGNC Symbol;Acc:HGNC:13620]	yes	GO:0019005(SCF ubiquitin ligase complex);GO:0005634(nucleus);GO:0000785(chromatin);GO:2000042(negative regulation of double-strand break repair via homologous recombination);GO:1902231(positive regulation of intrinsic apoptotic signaling pathway in response to DNA damage);GO:0072429(response to intra-S DNA damage checkpoint signaling);GO:0048478(replication fork protection);GO:0035562(negative re…	NA	MSTRG.16265.1	u	chrKQ759502.1	5057	8374	MSTRG.16265	.	yes	trans	NA	-34.54	0.974213
ENSGALT00000013264	chr1	1020496	1042028	FBXO18	F-box protein, helicase, 18 [Source:HGNC Symbol;Acc:HGNC:13620]	yes	GO:0019005(SCF ubiquitin ligase complex);GO:0005634(nucleus);GO:0000785(chromatin);GO:2000042(negative regulation of double-strand break repair via homologous recombination);GO:1902231(positive regulation of intrinsic apoptotic signaling pathway in response to DNA damage);GO:0072429(response to intra-S DNA damage checkpoint signaling);GO:0048478(replication fork protection);GO:0035562(negative re…	NA	MSTRG.16409.1	u	chrKQ759631.1	412	2830	MSTRG.16409	.	yes	trans	NA	-17.11	0.959571
ENSGALT00000013264	chr1	1020496	1042028	FBXO18	F-box protein, helicase, 18 [Source:HGNC Symbol;Acc:HGNC:13620]	yes	GO:0019005(SCF ubiquitin ligase complex);GO:0005634(nucleus);GO:0000785(chromatin);GO:2000042(negative regulation of double-strand break repair via homologous recombination);GO:1902231(positive regulation of intrinsic apoptotic signaling pathway in response to DNA damage);GO:0072429(response to intra-S DNA damage checkpoint signaling);GO:0048478(replication fork protection);GO:0035562(negative re…	NA	MSTRG.16447.2	u	chrKQ759677.1	1668	3740	MSTRG.16447	.	yes	trans	NA	-42.74	0.980274
ENSGALT00000013264	chr1	1020496	1042028	FBXO18	F-box protein, helicase, 18 [Source:HGNC Symbol;Acc:HGNC:13620]	yes	GO:0019005(SCF ubiquitin ligase complex);GO:0005634(nucleus);GO:0000785(chromatin);GO:2000042(negative regulation of double-strand break repair via homologous recombination);GO:1902231(positive regulation of intrinsic apoptotic signaling pathway in response to DNA damage);GO:0072429(response to intra-S DNA damage checkpoint signaling);GO:0048478(replication fork protection);GO:0035562(negative re…	NA	MSTRG.16978.1	o	chrZ	27301321	27304430	MSTRG.16978	ENSGALG00000046254	yes	trans	NA	-47.16	0.964954
ENSGALT00000013264	chr1	1020496	1042028	FBXO18	F-box protein, helicase, 18 [Source:HGNC Symbol;Acc:HGNC:13620]	yes	GO:0019005(SCF ubiquitin ligase complex);GO:0005634(nucleus);GO:0000785(chromatin);GO:2000042(negative regulation of double-strand break repair via homologous recombination);GO:1902231(positive regulation of intrinsic apoptotic signaling pathway in response to DNA damage);GO:0072429(response to intra-S DNA damage checkpoint signaling);GO:0048478(replication fork protection);GO:0035562(negative re…	NA	MSTRG.16938.1	u	chrZ	27374932	27384199	MSTRG.16938	.	yes	trans	NA	-33.45	0.985945
ENSGALT00000089031	chr1	2002525	2187486	CHCHD3	coiled-coil-helix-coiled-coil-helix domain containing 3 [Source:HGNC Symbol;Acc:HGNC:21906]	yes	GO:0061617(MICOS complex);GO:0005739(mitochondrion);GO:0005743(mitochondrial inner membrane);GO:0016020(membrane);GO:0032947(protein complex scaffold activity);GO:0000122(negative regulation of transcription from RNA polymerase II promoter);GO:0005737(cytoplasm);GO:0005634(nucleus);GO:0070062(extracellular exosome);GO:0001227(transcriptional repressor activity, RNA polymerase II transcription reg…	NA	MSTRG.13286.1	u	chrAADN04003904.1	13791	14132	MSTRG.13286	.	yes	trans	NA	-40.14	0.95276
ENSGALT00000089031	chr1	2002525	2187486	CHCHD3	coiled-coil-helix-coiled-coil-helix domain containing 3 [Source:HGNC Symbol;Acc:HGNC:21906]	yes	GO:0061617(MICOS complex);GO:0005739(mitochondrion);GO:0005743(mitochondrial inner membrane);GO:0016020(membrane);GO:0032947(protein complex scaffold activity);GO:0000122(negative regulation of transcription from RNA polymerase II promoter);GO:0005737(cytoplasm);GO:0005634(nucleus);GO:0070062(extracellular exosome);GO:0001227(transcriptional repressor activity, RNA polymerase II transcription reg…	NA	MSTRG.14012.1	u	chrAADN04007713.1	33	2950	MSTRG.14012	.	yes	trans	NA	-24.31	0.959376
ENSGALT00000089031	chr1	2002525	2187486	CHCHD3	coiled-coil-helix-coiled-coil-helix domain containing 3 [Source:HGNC Symbol;Acc:HGNC:21906]	yes	GO:0061617(MICOS complex);GO:0005739(mitochondrion);GO:0005743(mitochondrial inner membrane);GO:0016020(membrane);GO:0032947(protein complex scaffold activity);GO:0000122(negative regulation of transcription from RNA polymerase II promoter);GO:0005737(cytoplasm);GO:0005634(nucleus);GO:0070062(extracellular exosome);GO:0001227(transcriptional repressor activity, RNA polymerase II transcription reg…	NA	MSTRG.15774.1	u	chrAADN04019258.1	521	3590	MSTRG.15774	.	yes	trans	NA	-34.30	0.956352
ENSGALT00000089031	chr1	2002525	2187486	CHCHD3	coiled-coil-helix-coiled-coil-helix domain containing 3 [Source:HGNC Symbol;Acc:HGNC:21906]	yes	GO:0061617(MICOS complex);GO:0005739(mitochondrion);GO:0005743(mitochondrial inner membrane);GO:0016020(membrane);GO:0032947(protein complex scaffold activity);GO:0000122(negative regulation of transcription from RNA polymerase II promoter);GO:0005737(cytoplasm);GO:0005634(nucleus);GO:0070062(extracellular exosome);GO:0001227(transcriptional repressor activity, RNA polymerase II transcription reg…	NA	MSTRG.16958.42	o	chrZ	27230990	27235045	MSTRG.16958	ENSGALG00000045802	yes	trans	NA	-46.68	0.950033
ENSGALT00000078996	chr1	3482204	3498520	ENSGALG00000042471	NA	yes	GO:0038110(interleukin-2-mediated signaling pathway);GO:0004911(interleukin-2 receptor activity);GO:0019976(interleukin-2 binding)	04060(Cytokine-cytokine receptor interaction);04144(Endocytosis)	MSTRG.3857.1	x	chr16	507903	508718	MSTRG.3857	ENSGALG00000042684	yes	trans	NA	-42.81	0.957887
ENSGALT00000078996	chr1	3482204	3498520	ENSGALG00000042471	NA	yes	GO:0038110(interleukin-2-mediated signaling pathway);GO:0004911(interleukin-2 receptor activity);GO:0019976(interleukin-2 binding)	04060(Cytokine-cytokine receptor interaction);04144(Endocytosis)	MSTRG.8045.2	u	chr3	17872402	17875904	MSTRG.8045	.	yes	trans	NA	-41.68	-0.967195
ENSGALT00000078996	chr1	3482204	3498520	ENSGALG00000042471	NA	yes	GO:0038110(interleukin-2-mediated signaling pathway);GO:0004911(interleukin-2 receptor activity);GO:0019976(interleukin-2 binding)	04060(Cytokine-cytokine receptor interaction);04144(Endocytosis)	MSTRG.11864.1	u	chr8	11375272	11377461	MSTRG.11864	.	yes	trans	NA	-27.50	-0.962422
ENSGALT00000078996	chr1	3482204	3498520	ENSGALG00000042471	NA	yes	GO:0038110(interleukin-2-mediated signaling pathway);GO:0004911(interleukin-2 receptor activity);GO:0019976(interleukin-2 binding)	04060(Cytokine-cytokine receptor interaction);04144(Endocytosis)	MSTRG.12096.2	u	chr8	25819463	25825796	MSTRG.12096	.	yes	trans	NA	-34.61	0.979046
ENSGALT00000078996	chr1	3482204	3498520	ENSGALG00000042471	NA	yes	GO:0038110(interleukin-2-mediated signaling pathway);GO:0004911(interleukin-2 receptor activity);GO:0019976(interleukin-2 binding)	04060(Cytokine-cytokine receptor interaction);04144(Endocytosis)	MSTRG.13046.1	u	chrAADN04002558.1	18917	19291	MSTRG.13046	.	yes	trans	NA	-23.94	-0.964093
ENSGALT00000078996	chr1	3482204	3498520	ENSGALG00000042471	NA	yes	GO:0038110(interleukin-2-mediated signaling pathway);GO:0004911(interleukin-2 receptor activity);GO:0019976(interleukin-2 binding)	04060(Cytokine-cytokine receptor interaction);04144(Endocytosis)	MSTRG.13438.1	u	chrAADN04004668.1	8381	9058	MSTRG.13438	.	yes	trans	NA	-41.34	-0.959673
ENSGALT00000078996	chr1	3482204	3498520	ENSGALG00000042471	NA	yes	GO:0038110(interleukin-2-mediated signaling pathway);GO:0004911(interleukin-2 receptor activity);GO:0019976(interleukin-2 binding)	04060(Cytokine-cytokine receptor interaction);04144(Endocytosis)	MSTRG.13472.1	u	chrAADN04004792.1	159	734	MSTRG.13472	.	yes	trans	NA	-28.17	-0.953721
ENSGALT00000078996	chr1	3482204	3498520	ENSGALG00000042471	NA	yes	GO:0038110(interleukin-2-mediated signaling pathway);GO:0004911(interleukin-2 receptor activity);GO:0019976(interleukin-2 binding)	04060(Cytokine-cytokine receptor interaction);04144(Endocytosis)	MSTRG.13849.1	u	chrAADN04006880.1	4065	5134	MSTRG.13849	.	yes	trans	NA	-46.61	-0.970322
ENSGALT00000078996	chr1	3482204	3498520	ENSGALG00000042471	NA	yes	GO:0038110(interleukin-2-mediated signaling pathway);GO:0004911(interleukin-2 receptor activity);GO:0019976(interleukin-2 binding)	04060(Cytokine-cytokine receptor interaction);04144(Endocytosis)	MSTRG.13865.1	u	chrAADN04006939.1	1232	1509	MSTRG.13865	.	yes	trans	NA	-29.92	0.962276
ENSGALT00000078996	chr1	3482204	3498520	ENSGALG00000042471	NA	yes	GO:0038110(interleukin-2-mediated signaling pathway);GO:0004911(interleukin-2 receptor activity);GO:0019976(interleukin-2 binding)	04060(Cytokine-cytokine receptor interaction);04144(Endocytosis)	MSTRG.14360.1	u	chrAADN04009781.1	8507	8812	MSTRG.14360	.	yes	trans	NA	-18.54	-0.956977
ENSGALT00000078996	chr1	3482204	3498520	ENSGALG00000042471	NA	yes	GO:0038110(interleukin-2-mediated signaling pathway);GO:0004911(interleukin-2 receptor activity);GO:0019976(interleukin-2 binding)	04060(Cytokine-cytokine receptor interaction);04144(Endocytosis)	MSTRG.14452.1	u	chrAADN04010265.1	2406	6026	MSTRG.14452	.	yes	trans	NA	-24.96	0.951704
ENSGALT00000078996	chr1	3482204	3498520	ENSGALG00000042471	NA	yes	GO:0038110(interleukin-2-mediated signaling pathway);GO:0004911(interleukin-2 receptor activity);GO:0019976(interleukin-2 binding)	04060(Cytokine-cytokine receptor interaction);04144(Endocytosis)	MSTRG.15390.1	u	chrAADN04015856.1	166	380	MSTRG.15390	.	yes	trans	NA	-26.98	-0.979291
ENSGALT00000078996	chr1	3482204	3498520	ENSGALG00000042471	NA	yes	GO:0038110(interleukin-2-mediated signaling pathway);GO:0004911(interleukin-2 receptor activity);GO:0019976(interleukin-2 binding)	04060(Cytokine-cytokine receptor interaction);04144(Endocytosis)	MSTRG.15717.1	u	chrAADN04018692.1	2765	3816	MSTRG.15717	.	yes	trans	NA	-17.16	-0.976535
ENSGALT00000078996	chr1	3482204	3498520	ENSGALG00000042471	NA	yes	GO:0038110(interleukin-2-mediated signaling pathway);GO:0004911(interleukin-2 receptor activity);GO:0019976(interleukin-2 binding)	04060(Cytokine-cytokine receptor interaction);04144(Endocytosis)	MSTRG.15789.1	u	chrAADN04019435.1	2049	2422	MSTRG.15789	.	yes	trans	NA	-27.56	-0.967482
ENSGALT00000078996	chr1	3482204	3498520	ENSGALG00000042471	NA	yes	GO:0038110(interleukin-2-mediated signaling pathway);GO:0004911(interleukin-2 receptor activity);GO:0019976(interleukin-2 binding)	04060(Cytokine-cytokine receptor interaction);04144(Endocytosis)	MSTRG.15848.1	u	chrAADN04020045.1	39	3094	MSTRG.15848	.	yes	trans	NA	-37.89	0.980712
ENSGALT00000078996	chr1	3482204	3498520	ENSGALG00000042471	NA	yes	GO:0038110(interleukin-2-mediated signaling pathway);GO:0004911(interleukin-2 receptor activity);GO:0019976(interleukin-2 binding)	04060(Cytokine-cytokine receptor interaction);04144(Endocytosis)	MSTRG.16119.1	u	chrAADN04024599.1	705	1019	MSTRG.16119	.	yes	trans	NA	-39.98	-0.974848
ENSGALT00000083042	chr1	3561963	3579756	PFKFB3	6-phosphofructo-2-kinase/fructose-2,6-biphosphatase 3 [Source:HGNC Symbol;Acc:HGNC:8874]	yes	GO:0005654(nucleoplasm)	00051(Fructose and mannose metabolism)	MSTRG.2401.1	x	chr11	13954105	14032464	MSTRG.2401	ADAMTS18	yes	trans	NA	-33.01	0.960902
ENSGALT00000083042	chr1	3561963	3579756	PFKFB3	6-phosphofructo-2-kinase/fructose-2,6-biphosphatase 3 [Source:HGNC Symbol;Acc:HGNC:8874]	yes	GO:0005654(nucleoplasm)	00051(Fructose and mannose metabolism)	MSTRG.11872.1	u	chr8	11657893	11660618	MSTRG.11872	.	yes	trans	NA	-44.40	-0.9967
ENSGALT00000083042	chr1	3561963	3579756	PFKFB3	6-phosphofructo-2-kinase/fructose-2,6-biphosphatase 3 [Source:HGNC Symbol;Acc:HGNC:8874]	yes	GO:0005654(nucleoplasm)	00051(Fructose and mannose metabolism)	MSTRG.12096.1	u	chr8	25819463	25825992	MSTRG.12096	.	yes	trans	NA	-38.45	0.986941
ENSGALT00000083042	chr1	3561963	3579756	PFKFB3	6-phosphofructo-2-kinase/fructose-2,6-biphosphatase 3 [Source:HGNC Symbol;Acc:HGNC:8874]	yes	GO:0005654(nucleoplasm)	00051(Fructose and mannose metabolism)	MSTRG.12766.1	u	chrAADN04001257.1	12090	12357	MSTRG.12766	.	yes	trans	NA	-31.71	0.953034
ENSGALT00000083042	chr1	3561963	3579756	PFKFB3	6-phosphofructo-2-kinase/fructose-2,6-biphosphatase 3 [Source:HGNC Symbol;Acc:HGNC:8874]	yes	GO:0005654(nucleoplasm)	00051(Fructose and mannose metabolism)	MSTRG.13254.1	u	chrAADN04003752.1	11	1494	MSTRG.13254	.	yes	trans	NA	-39.74	0.981998
ENSGALT00000083042	chr1	3561963	3579756	PFKFB3	6-phosphofructo-2-kinase/fructose-2,6-biphosphatase 3 [Source:HGNC Symbol;Acc:HGNC:8874]	yes	GO:0005654(nucleoplasm)	00051(Fructose and mannose metabolism)	MSTRG.13894.1	u	chrAADN04007116.1	6973	7303	MSTRG.13894	.	yes	trans	NA	-28.02	-0.998673
ENSGALT00000083042	chr1	3561963	3579756	PFKFB3	6-phosphofructo-2-kinase/fructose-2,6-biphosphatase 3 [Source:HGNC Symbol;Acc:HGNC:8874]	yes	GO:0005654(nucleoplasm)	00051(Fructose and mannose metabolism)	MSTRG.14803.1	u	chrAADN04012069.1	4392	5249	MSTRG.14803	.	yes	trans	NA	-40.47	0.958605
ENSGALT00000083042	chr1	3561963	3579756	PFKFB3	6-phosphofructo-2-kinase/fructose-2,6-biphosphatase 3 [Source:HGNC Symbol;Acc:HGNC:8874]	yes	GO:0005654(nucleoplasm)	00051(Fructose and mannose metabolism)	MSTRG.15287.1	u	chrAADN04015062.1	4041	4696	MSTRG.15287	.	yes	trans	NA	-44.02	0.964681
ENSGALT00000087518	chr1	4250389	4255198	ATP5C1	ATP synthase, H+ transporting, mitochondrial F1 complex, gamma polypeptide 1 [Source:HGNC Symbol;Acc:HGNC:833]	yes	GO:0070062(extracellular exosome);GO:0045261(proton-transporting ATP synthase complex, catalytic core F(1));GO:0043209(myelin sheath);GO:0016020(membrane);GO:0005753(mitochondrial proton-transporting ATP synthase complex);GO:0005743(mitochondrial inner membrane);GO:0005739(mitochondrion);GO:0006754(ATP biosynthetic process);GO:0016887(ATPase activity);GO:0003723(RNA binding);GO:0046933(proton-tra…	00190(Oxidative phosphorylation)	MSTRG.14012.1	u	chrAADN04007713.1	33	2950	MSTRG.14012	.	yes	trans	NA	-43.06	0.956308
ENSGALT00000087518	chr1	4250389	4255198	ATP5C1	ATP synthase, H+ transporting, mitochondrial F1 complex, gamma polypeptide 1 [Source:HGNC Symbol;Acc:HGNC:833]	yes	GO:0070062(extracellular exosome);GO:0045261(proton-transporting ATP synthase complex, catalytic core F(1));GO:0043209(myelin sheath);GO:0016020(membrane);GO:0005753(mitochondrial proton-transporting ATP synthase complex);GO:0005743(mitochondrial inner membrane);GO:0005739(mitochondrion);GO:0006754(ATP biosynthetic process);GO:0016887(ATPase activity);GO:0003723(RNA binding);GO:0046933(proton-tra…	00190(Oxidative phosphorylation)	MSTRG.15872.1	u	chrAADN04020362.1	742	1052	MSTRG.15872	.	yes	trans	NA	-33.58	-0.9709
ENSGALT00000005822	chr1	6275964	6292436	DHTKD1	dehydrogenase E1 and transketolase domain containing 1 [Source:HGNC Symbol;Acc:HGNC:23537]	yes	GO:0005739(mitochondrion);GO:0006091(generation of precursor metabolites and energy);GO:0002244(hematopoietic progenitor cell differentiation);GO:0045252(oxoglutarate dehydrogenase complex);GO:0006099(tricarboxylic acid cycle);GO:0030976(thiamine pyrophosphate binding);GO:0016624(oxidoreductase activity, acting on the aldehyde or oxo group of donors, disulfide as acceptor);GO:0004591(oxoglutarate…	NA	MSTRG.11864.1	u	chr8	11375272	11377461	MSTRG.11864	.	yes	trans	NA	-45.90	0.970985
ENSGALT00000005822	chr1	6275964	6292436	DHTKD1	dehydrogenase E1 and transketolase domain containing 1 [Source:HGNC Symbol;Acc:HGNC:23537]	yes	GO:0005739(mitochondrion);GO:0006091(generation of precursor metabolites and energy);GO:0002244(hematopoietic progenitor cell differentiation);GO:0045252(oxoglutarate dehydrogenase complex);GO:0006099(tricarboxylic acid cycle);GO:0030976(thiamine pyrophosphate binding);GO:0016624(oxidoreductase activity, acting on the aldehyde or oxo group of donors, disulfide as acceptor);GO:0004591(oxoglutarate…	NA	MSTRG.12936.1	u	chrAADN04002022.1	490	1424	MSTRG.12936	.	yes	trans	NA	-12.76	-0.972441
ENSGALT00000005822	chr1	6275964	6292436	DHTKD1	dehydrogenase E1 and transketolase domain containing 1 [Source:HGNC Symbol;Acc:HGNC:23537]	yes	GO:0005739(mitochondrion);GO:0006091(generation of precursor metabolites and energy);GO:0002244(hematopoietic progenitor cell differentiation);GO:0045252(oxoglutarate dehydrogenase complex);GO:0006099(tricarboxylic acid cycle);GO:0030976(thiamine pyrophosphate binding);GO:0016624(oxidoreductase activity, acting on the aldehyde or oxo group of donors, disulfide as acceptor);GO:0004591(oxoglutarate…	NA	MSTRG.13046.1	u	chrAADN04002558.1	18917	19291	MSTRG.13046	.	yes	trans	NA	-29.52	0.953052
ENSGALT00000005822	chr1	6275964	6292436	DHTKD1	dehydrogenase E1 and transketolase domain containing 1 [Source:HGNC Symbol;Acc:HGNC:23537]	yes	GO:0005739(mitochondrion);GO:0006091(generation of precursor metabolites and energy);GO:0002244(hematopoietic progenitor cell differentiation);GO:0045252(oxoglutarate dehydrogenase complex);GO:0006099(tricarboxylic acid cycle);GO:0030976(thiamine pyrophosphate binding);GO:0016624(oxidoreductase activity, acting on the aldehyde or oxo group of donors, disulfide as acceptor);GO:0004591(oxoglutarate…	NA	MSTRG.13286.1	u	chrAADN04003904.1	13791	14132	MSTRG.13286	.	yes	trans	NA	-40.51	0.955419
ENSGALT00000005822	chr1	6275964	6292436	DHTKD1	dehydrogenase E1 and transketolase domain containing 1 [Source:HGNC Symbol;Acc:HGNC:23537]	yes	GO:0005739(mitochondrion);GO:0006091(generation of precursor metabolites and energy);GO:0002244(hematopoietic progenitor cell differentiation);GO:0045252(oxoglutarate dehydrogenase complex);GO:0006099(tricarboxylic acid cycle);GO:0030976(thiamine pyrophosphate binding);GO:0016624(oxidoreductase activity, acting on the aldehyde or oxo group of donors, disulfide as acceptor);GO:0004591(oxoglutarate…	NA	MSTRG.13438.1	u	chrAADN04004668.1	8381	9058	MSTRG.13438	.	yes	trans	NA	-32.67	0.961749
ENSGALT00000005822	chr1	6275964	6292436	DHTKD1	dehydrogenase E1 and transketolase domain containing 1 [Source:HGNC Symbol;Acc:HGNC:23537]	yes	GO:0005739(mitochondrion);GO:0006091(generation of precursor metabolites and energy);GO:0002244(hematopoietic progenitor cell differentiation);GO:0045252(oxoglutarate dehydrogenase complex);GO:0006099(tricarboxylic acid cycle);GO:0030976(thiamine pyrophosphate binding);GO:0016624(oxidoreductase activity, acting on the aldehyde or oxo group of donors, disulfide as acceptor);GO:0004591(oxoglutarate…	NA	MSTRG.14192.1	u	chrAADN04008746.1	8213	8781	MSTRG.14192	.	yes	trans	NA	-23.61	0.985118
ENSGALT00000005822	chr1	6275964	6292436	DHTKD1	dehydrogenase E1 and transketolase domain containing 1 [Source:HGNC Symbol;Acc:HGNC:23537]	yes	GO:0005739(mitochondrion);GO:0006091(generation of precursor metabolites and energy);GO:0002244(hematopoietic progenitor cell differentiation);GO:0045252(oxoglutarate dehydrogenase complex);GO:0006099(tricarboxylic acid cycle);GO:0030976(thiamine pyrophosphate binding);GO:0016624(oxidoreductase activity, acting on the aldehyde or oxo group of donors, disulfide as acceptor);GO:0004591(oxoglutarate…	NA	MSTRG.14349.1	u	chrAADN04009723.1	27	1498	MSTRG.14349	.	yes	trans	NA	-27.71	0.974401
ENSGALT00000005822	chr1	6275964	6292436	DHTKD1	dehydrogenase E1 and transketolase domain containing 1 [Source:HGNC Symbol;Acc:HGNC:23537]	yes	GO:0005739(mitochondrion);GO:0006091(generation of precursor metabolites and energy);GO:0002244(hematopoietic progenitor cell differentiation);GO:0045252(oxoglutarate dehydrogenase complex);GO:0006099(tricarboxylic acid cycle);GO:0030976(thiamine pyrophosphate binding);GO:0016624(oxidoreductase activity, acting on the aldehyde or oxo group of donors, disulfide as acceptor);GO:0004591(oxoglutarate…	NA	MSTRG.14360.1	u	chrAADN04009781.1	8507	8812	MSTRG.14360	.	yes	trans	NA	-34.98	0.967789
ENSGALT00000005822	chr1	6275964	6292436	DHTKD1	dehydrogenase E1 and transketolase domain containing 1 [Source:HGNC Symbol;Acc:HGNC:23537]	yes	GO:0005739(mitochondrion);GO:0006091(generation of precursor metabolites and energy);GO:0002244(hematopoietic progenitor cell differentiation);GO:0045252(oxoglutarate dehydrogenase complex);GO:0006099(tricarboxylic acid cycle);GO:0030976(thiamine pyrophosphate binding);GO:0016624(oxidoreductase activity, acting on the aldehyde or oxo group of donors, disulfide as acceptor);GO:0004591(oxoglutarate…	NA	MSTRG.14675.1	u	chrAADN04011547.1	96	427	MSTRG.14675	.	yes	trans	NA	-30.73	0.984796
ENSGALT00000005822	chr1	6275964	6292436	DHTKD1	dehydrogenase E1 and transketolase domain containing 1 [Source:HGNC Symbol;Acc:HGNC:23537]	yes	GO:0005739(mitochondrion);GO:0006091(generation of precursor metabolites and energy);GO:0002244(hematopoietic progenitor cell differentiation);GO:0045252(oxoglutarate dehydrogenase complex);GO:0006099(tricarboxylic acid cycle);GO:0030976(thiamine pyrophosphate binding);GO:0016624(oxidoreductase activity, acting on the aldehyde or oxo group of donors, disulfide as acceptor);GO:0004591(oxoglutarate…	NA	MSTRG.15512.1	u	chrAADN04016877.1	2262	3097	MSTRG.15512	.	yes	trans	NA	-35.25	0.95973
ENSGALT00000005822	chr1	6275964	6292436	DHTKD1	dehydrogenase E1 and transketolase domain containing 1 [Source:HGNC Symbol;Acc:HGNC:23537]	yes	GO:0005739(mitochondrion);GO:0006091(generation of precursor metabolites and energy);GO:0002244(hematopoietic progenitor cell differentiation);GO:0045252(oxoglutarate dehydrogenase complex);GO:0006099(tricarboxylic acid cycle);GO:0030976(thiamine pyrophosphate binding);GO:0016624(oxidoreductase activity, acting on the aldehyde or oxo group of donors, disulfide as acceptor);GO:0004591(oxoglutarate…	NA	MSTRG.15585.1	u	chrAADN04017388.1	33	621	MSTRG.15585	.	yes	trans	NA	-23.41	0.980196
ENSGALT00000005822	chr1	6275964	6292436	DHTKD1	dehydrogenase E1 and transketolase domain containing 1 [Source:HGNC Symbol;Acc:HGNC:23537]	yes	GO:0005739(mitochondrion);GO:0006091(generation of precursor metabolites and energy);GO:0002244(hematopoietic progenitor cell differentiation);GO:0045252(oxoglutarate dehydrogenase complex);GO:0006099(tricarboxylic acid cycle);GO:0030976(thiamine pyrophosphate binding);GO:0016624(oxidoreductase activity, acting on the aldehyde or oxo group of donors, disulfide as acceptor);GO:0004591(oxoglutarate…	NA	MSTRG.15717.1	u	chrAADN04018692.1	2765	3816	MSTRG.15717	.	yes	trans	NA	-39.31	0.968341
ENSGALT00000005822	chr1	6275964	6292436	DHTKD1	dehydrogenase E1 and transketolase domain containing 1 [Source:HGNC Symbol;Acc:HGNC:23537]	yes	GO:0005739(mitochondrion);GO:0006091(generation of precursor metabolites and energy);GO:0002244(hematopoietic progenitor cell differentiation);GO:0045252(oxoglutarate dehydrogenase complex);GO:0006099(tricarboxylic acid cycle);GO:0030976(thiamine pyrophosphate binding);GO:0016624(oxidoreductase activity, acting on the aldehyde or oxo group of donors, disulfide as acceptor);GO:0004591(oxoglutarate…	NA	MSTRG.15774.1	u	chrAADN04019258.1	521	3590	MSTRG.15774	.	yes	trans	NA	-33.95	0.961659
ENSGALT00000005822	chr1	6275964	6292436	DHTKD1	dehydrogenase E1 and transketolase domain containing 1 [Source:HGNC Symbol;Acc:HGNC:23537]	yes	GO:0005739(mitochondrion);GO:0006091(generation of precursor metabolites and energy);GO:0002244(hematopoietic progenitor cell differentiation);GO:0045252(oxoglutarate dehydrogenase complex);GO:0006099(tricarboxylic acid cycle);GO:0030976(thiamine pyrophosphate binding);GO:0016624(oxidoreductase activity, acting on the aldehyde or oxo group of donors, disulfide as acceptor);GO:0004591(oxoglutarate…	NA	MSTRG.15789.1	u	chrAADN04019435.1	2049	2422	MSTRG.15789	.	yes	trans	NA	-22.16	0.972563
ENSGALT00000005822	chr1	6275964	6292436	DHTKD1	dehydrogenase E1 and transketolase domain containing 1 [Source:HGNC Symbol;Acc:HGNC:23537]	yes	GO:0005739(mitochondrion);GO:0006091(generation of precursor metabolites and energy);GO:0002244(hematopoietic progenitor cell differentiation);GO:0045252(oxoglutarate dehydrogenase complex);GO:0006099(tricarboxylic acid cycle);GO:0030976(thiamine pyrophosphate binding);GO:0016624(oxidoreductase activity, acting on the aldehyde or oxo group of donors, disulfide as acceptor);GO:0004591(oxoglutarate…	NA	MSTRG.15912.1	u	chrAADN04020920.1	94	2729	MSTRG.15912	.	yes	trans	NA	-34.88	0.969253
ENSGALT00000005822	chr1	6275964	6292436	DHTKD1	dehydrogenase E1 and transketolase domain containing 1 [Source:HGNC Symbol;Acc:HGNC:23537]	yes	GO:0005739(mitochondrion);GO:0006091(generation of precursor metabolites and energy);GO:0002244(hematopoietic progenitor cell differentiation);GO:0045252(oxoglutarate dehydrogenase complex);GO:0006099(tricarboxylic acid cycle);GO:0030976(thiamine pyrophosphate binding);GO:0016624(oxidoreductase activity, acting on the aldehyde or oxo group of donors, disulfide as acceptor);GO:0004591(oxoglutarate…	NA	MSTRG.16055.1	u	chrAADN04023256.1	873	1471	MSTRG.16055	.	yes	trans	NA	-37.11	0.982967
ENSGALT00000065648	chr1	6714748	6729461	MCM10	minichromosome maintenance 10 replication initiation factor [Source:HGNC Symbol;Acc:HGNC:18043]	yes	GO:0042802(identical protein binding);GO:0006974(cellular response to DNA damage stimulus);GO:0005634(nucleus);GO:0019899(enzyme binding);GO:0005730(nucleolus);GO:0008283(cell proliferation)	NA	MSTRG.2310.1	i	chr11	5380619	5380830	MSTRG.2310	ENSGALG00000034649	yes	trans	NA	-19.71	0.974394
ENSGALT00000065648	chr1	6714748	6729461	MCM10	minichromosome maintenance 10 replication initiation factor [Source:HGNC Symbol;Acc:HGNC:18043]	yes	GO:0042802(identical protein binding);GO:0006974(cellular response to DNA damage stimulus);GO:0005634(nucleus);GO:0019899(enzyme binding);GO:0005730(nucleolus);GO:0008283(cell proliferation)	NA	MSTRG.5597.1	o	chr2	103151465	103195243	MSTRG.5597	ENSGALG00000044384	yes	trans	NA	-35.07	0.982301
ENSGALT00000065648	chr1	6714748	6729461	MCM10	minichromosome maintenance 10 replication initiation factor [Source:HGNC Symbol;Acc:HGNC:18043]	yes	GO:0042802(identical protein binding);GO:0006974(cellular response to DNA damage stimulus);GO:0005634(nucleus);GO:0019899(enzyme binding);GO:0005730(nucleolus);GO:0008283(cell proliferation)	NA	MSTRG.10533.1	o	chr5	37215720	37220526	MSTRG.10533	ENSGALG00000046416	yes	trans	NA	-38.61	0.959997
ENSGALT00000065648	chr1	6714748	6729461	MCM10	minichromosome maintenance 10 replication initiation factor [Source:HGNC Symbol;Acc:HGNC:18043]	yes	GO:0042802(identical protein binding);GO:0006974(cellular response to DNA damage stimulus);GO:0005634(nucleus);GO:0019899(enzyme binding);GO:0005730(nucleolus);GO:0008283(cell proliferation)	NA	MSTRG.10794.1	o	chr5	57829051	57830466	MSTRG.10794	Metazoa_SRP	yes	trans	NA	-38.20	0.960423
ENSGALT00000065648	chr1	6714748	6729461	MCM10	minichromosome maintenance 10 replication initiation factor [Source:HGNC Symbol;Acc:HGNC:18043]	yes	GO:0042802(identical protein binding);GO:0006974(cellular response to DNA damage stimulus);GO:0005634(nucleus);GO:0019899(enzyme binding);GO:0005730(nucleolus);GO:0008283(cell proliferation)	NA	MSTRG.11864.1	u	chr8	11375272	11377461	MSTRG.11864	.	yes	trans	NA	-35.51	0.955046
ENSGALT00000065648	chr1	6714748	6729461	MCM10	minichromosome maintenance 10 replication initiation factor [Source:HGNC Symbol;Acc:HGNC:18043]	yes	GO:0042802(identical protein binding);GO:0006974(cellular response to DNA damage stimulus);GO:0005634(nucleus);GO:0019899(enzyme binding);GO:0005730(nucleolus);GO:0008283(cell proliferation)	NA	MSTRG.12193.1	j	chr9	1716079	1719693	MSTRG.12193	ENSGALG00000043632	yes	trans	NA	-41.21	0.98274
ENSGALT00000065648	chr1	6714748	6729461	MCM10	minichromosome maintenance 10 replication initiation factor [Source:HGNC Symbol;Acc:HGNC:18043]	yes	GO:0042802(identical protein binding);GO:0006974(cellular response to DNA damage stimulus);GO:0005634(nucleus);GO:0019899(enzyme binding);GO:0005730(nucleolus);GO:0008283(cell proliferation)	NA	MSTRG.12709.1	u	chrAADN04001085.1	2649	12536	MSTRG.12709	.	yes	trans	NA	-11.16	0.963287
ENSGALT00000065648	chr1	6714748	6729461	MCM10	minichromosome maintenance 10 replication initiation factor [Source:HGNC Symbol;Acc:HGNC:18043]	yes	GO:0042802(identical protein binding);GO:0006974(cellular response to DNA damage stimulus);GO:0005634(nucleus);GO:0019899(enzyme binding);GO:0005730(nucleolus);GO:0008283(cell proliferation)	NA	MSTRG.12721.1	u	chrAADN04001110.1	9170	12736	MSTRG.12721	.	yes	trans	NA	-41.07	0.966232
ENSGALT00000065648	chr1	6714748	6729461	MCM10	minichromosome maintenance 10 replication initiation factor [Source:HGNC Symbol;Acc:HGNC:18043]	yes	GO:0042802(identical protein binding);GO:0006974(cellular response to DNA damage stimulus);GO:0005634(nucleus);GO:0019899(enzyme binding);GO:0005730(nucleolus);GO:0008283(cell proliferation)	NA	MSTRG.12856.1	u	chrAADN04001686.1	13062	15615	MSTRG.12856	.	yes	trans	NA	-11.16	0.9611
ENSGALT00000065648	chr1	6714748	6729461	MCM10	minichromosome maintenance 10 replication initiation factor [Source:HGNC Symbol;Acc:HGNC:18043]	yes	GO:0042802(identical protein binding);GO:0006974(cellular response to DNA damage stimulus);GO:0005634(nucleus);GO:0019899(enzyme binding);GO:0005730(nucleolus);GO:0008283(cell proliferation)	NA	MSTRG.12870.1	u	chrAADN04001756.1	5338	9518	MSTRG.12870	.	yes	trans	NA	-41.15	0.979761
ENSGALT00000065648	chr1	6714748	6729461	MCM10	minichromosome maintenance 10 replication initiation factor [Source:HGNC Symbol;Acc:HGNC:18043]	yes	GO:0042802(identical protein binding);GO:0006974(cellular response to DNA damage stimulus);GO:0005634(nucleus);GO:0019899(enzyme binding);GO:0005730(nucleolus);GO:0008283(cell proliferation)	NA	MSTRG.13222.1	u	chrAADN04003619.1	15261	15890	MSTRG.13222	.	yes	trans	NA	-49.85	0.999606
ENSGALT00000065648	chr1	6714748	6729461	MCM10	minichromosome maintenance 10 replication initiation factor [Source:HGNC Symbol;Acc:HGNC:18043]	yes	GO:0042802(identical protein binding);GO:0006974(cellular response to DNA damage stimulus);GO:0005634(nucleus);GO:0019899(enzyme binding);GO:0005730(nucleolus);GO:0008283(cell proliferation)	NA	MSTRG.13267.1	u	chrAADN04003810.1	956	1949	MSTRG.13267	.	yes	trans	NA	-12.81	0.95814
ENSGALT00000065648	chr1	6714748	6729461	MCM10	minichromosome maintenance 10 replication initiation factor [Source:HGNC Symbol;Acc:HGNC:18043]	yes	GO:0042802(identical protein binding);GO:0006974(cellular response to DNA damage stimulus);GO:0005634(nucleus);GO:0019899(enzyme binding);GO:0005730(nucleolus);GO:0008283(cell proliferation)	NA	MSTRG.13319.1	u	chrAADN04004076.1	4342	5154	MSTRG.13319	.	yes	trans	NA	-40.81	0.986611
ENSGALT00000065648	chr1	6714748	6729461	MCM10	minichromosome maintenance 10 replication initiation factor [Source:HGNC Symbol;Acc:HGNC:18043]	yes	GO:0042802(identical protein binding);GO:0006974(cellular response to DNA damage stimulus);GO:0005634(nucleus);GO:0019899(enzyme binding);GO:0005730(nucleolus);GO:0008283(cell proliferation)	NA	MSTRG.13353.1	u	chrAADN04004293.1	1679	3280	MSTRG.13353	.	yes	trans	NA	-23.40	0.976867
ENSGALT00000065648	chr1	6714748	6729461	MCM10	minichromosome maintenance 10 replication initiation factor [Source:HGNC Symbol;Acc:HGNC:18043]	yes	GO:0042802(identical protein binding);GO:0006974(cellular response to DNA damage stimulus);GO:0005634(nucleus);GO:0019899(enzyme binding);GO:0005730(nucleolus);GO:0008283(cell proliferation)	NA	MSTRG.13411.1	u	chrAADN04004525.1	2973	3970	MSTRG.13411	.	yes	trans	NA	-43.56	0.958891
ENSGALT00000065648	chr1	6714748	6729461	MCM10	minichromosome maintenance 10 replication initiation factor [Source:HGNC Symbol;Acc:HGNC:18043]	yes	GO:0042802(identical protein binding);GO:0006974(cellular response to DNA damage stimulus);GO:0005634(nucleus);GO:0019899(enzyme binding);GO:0005730(nucleolus);GO:0008283(cell proliferation)	NA	MSTRG.13471.1	u	chrAADN04004791.1	6705	7535	MSTRG.13471	.	yes	trans	NA	-28.29	0.980031
ENSGALT00000065648	chr1	6714748	6729461	MCM10	minichromosome maintenance 10 replication initiation factor [Source:HGNC Symbol;Acc:HGNC:18043]	yes	GO:0042802(identical protein binding);GO:0006974(cellular response to DNA damage stimulus);GO:0005634(nucleus);GO:0019899(enzyme binding);GO:0005730(nucleolus);GO:0008283(cell proliferation)	NA	MSTRG.13515.1	u	chrAADN04005097.1	8495	13339	MSTRG.13515	.	yes	trans	NA	-47.60	0.954287
ENSGALT00000065648	chr1	6714748	6729461	MCM10	minichromosome maintenance 10 replication initiation factor [Source:HGNC Symbol;Acc:HGNC:18043]	yes	GO:0042802(identical protein binding);GO:0006974(cellular response to DNA damage stimulus);GO:0005634(nucleus);GO:0019899(enzyme binding);GO:0005730(nucleolus);GO:0008283(cell proliferation)	NA	MSTRG.13518.1	u	chrAADN04005105.1	10760	11130	MSTRG.13518	.	yes	trans	NA	-37.82	0.964963
ENSGALT00000065648	chr1	6714748	6729461	MCM10	minichromosome maintenance 10 replication initiation factor [Source:HGNC Symbol;Acc:HGNC:18043]	yes	GO:0042802(identical protein binding);GO:0006974(cellular response to DNA damage stimulus);GO:0005634(nucleus);GO:0019899(enzyme binding);GO:0005730(nucleolus);GO:0008283(cell proliferation)	NA	MSTRG.13567.1	u	chrAADN04005344.1	329	848	MSTRG.13567	.	yes	trans	NA	-23.70	0.988823
ENSGALT00000065648	chr1	6714748	6729461	MCM10	minichromosome maintenance 10 replication initiation factor [Source:HGNC Symbol;Acc:HGNC:18043]	yes	GO:0042802(identical protein binding);GO:0006974(cellular response to DNA damage stimulus);GO:0005634(nucleus);GO:0019899(enzyme binding);GO:0005730(nucleolus);GO:0008283(cell proliferation)	NA	MSTRG.13603.1	u	chrAADN04005625.1	5096	5758	MSTRG.13603	.	yes	trans	NA	-38.46	0.986625
ENSGALT00000065648	chr1	6714748	6729461	MCM10	minichromosome maintenance 10 replication initiation factor [Source:HGNC Symbol;Acc:HGNC:18043]	yes	GO:0042802(identical protein binding);GO:0006974(cellular response to DNA damage stimulus);GO:0005634(nucleus);GO:0019899(enzyme binding);GO:0005730(nucleolus);GO:0008283(cell proliferation)	NA	MSTRG.13630.1	u	chrAADN04005797.1	8915	9231	MSTRG.13630	.	yes	trans	NA	-45.95	0.960564
ENSGALT00000065648	chr1	6714748	6729461	MCM10	minichromosome maintenance 10 replication initiation factor [Source:HGNC Symbol;Acc:HGNC:18043]	yes	GO:0042802(identical protein binding);GO:0006974(cellular response to DNA damage stimulus);GO:0005634(nucleus);GO:0019899(enzyme binding);GO:0005730(nucleolus);GO:0008283(cell proliferation)	NA	MSTRG.13640.1	u	chrAADN04005825.1	10404	11041	MSTRG.13640	.	yes	trans	NA	-26.84	0.951993
ENSGALT00000065648	chr1	6714748	6729461	MCM10	minichromosome maintenance 10 replication initiation factor [Source:HGNC Symbol;Acc:HGNC:18043]	yes	GO:0042802(identical protein binding);GO:0006974(cellular response to DNA damage stimulus);GO:0005634(nucleus);GO:0019899(enzyme binding);GO:0005730(nucleolus);GO:0008283(cell proliferation)	NA	MSTRG.13748.1	u	chrAADN04006371.1	5091	7793	MSTRG.13748	.	yes	trans	NA	-11.16	0.954265
ENSGALT00000065648	chr1	6714748	6729461	MCM10	minichromosome maintenance 10 replication initiation factor [Source:HGNC Symbol;Acc:HGNC:18043]	yes	GO:0042802(identical protein binding);GO:0006974(cellular response to DNA damage stimulus);GO:0005634(nucleus);GO:0019899(enzyme binding);GO:0005730(nucleolus);GO:0008283(cell proliferation)	NA	MSTRG.13824.1	u	chrAADN04006783.1	509	1509	MSTRG.13824	.	yes	trans	NA	-25.63	0.95234
ENSGALT00000065648	chr1	6714748	6729461	MCM10	minichromosome maintenance 10 replication initiation factor [Source:HGNC Symbol;Acc:HGNC:18043]	yes	GO:0042802(identical protein binding);GO:0006974(cellular response to DNA damage stimulus);GO:0005634(nucleus);GO:0019899(enzyme binding);GO:0005730(nucleolus);GO:0008283(cell proliferation)	NA	MSTRG.13863.1	u	chrAADN04006937.1	4044	7343	MSTRG.13863	.	yes	trans	NA	-41.07	0.978801
ENSGALT00000065648	chr1	6714748	6729461	MCM10	minichromosome maintenance 10 replication initiation factor [Source:HGNC Symbol;Acc:HGNC:18043]	yes	GO:0042802(identical protein binding);GO:0006974(cellular response to DNA damage stimulus);GO:0005634(nucleus);GO:0019899(enzyme binding);GO:0005730(nucleolus);GO:0008283(cell proliferation)	NA	MSTRG.13877.1	u	chrAADN04006988.1	10111	11372	MSTRG.13877	.	yes	trans	NA	-34.53	0.985706
ENSGALT00000065648	chr1	6714748	6729461	MCM10	minichromosome maintenance 10 replication initiation factor [Source:HGNC Symbol;Acc:HGNC:18043]	yes	GO:0042802(identical protein binding);GO:0006974(cellular response to DNA damage stimulus);GO:0005634(nucleus);GO:0019899(enzyme binding);GO:0005730(nucleolus);GO:0008283(cell proliferation)	NA	MSTRG.13942.1	u	chrAADN04007299.1	6124	10653	MSTRG.13942	.	yes	trans	NA	-47.80	0.989475
ENSGALT00000065648	chr1	6714748	6729461	MCM10	minichromosome maintenance 10 replication initiation factor [Source:HGNC Symbol;Acc:HGNC:18043]	yes	GO:0042802(identical protein binding);GO:0006974(cellular response to DNA damage stimulus);GO:0005634(nucleus);GO:0019899(enzyme binding);GO:0005730(nucleolus);GO:0008283(cell proliferation)	NA	MSTRG.14176.1	u	chrAADN04008645.1	180	962	MSTRG.14176	.	yes	trans	NA	-41.60	0.959149
ENSGALT00000065648	chr1	6714748	6729461	MCM10	minichromosome maintenance 10 replication initiation factor [Source:HGNC Symbol;Acc:HGNC:18043]	yes	GO:0042802(identical protein binding);GO:0006974(cellular response to DNA damage stimulus);GO:0005634(nucleus);GO:0019899(enzyme binding);GO:0005730(nucleolus);GO:0008283(cell proliferation)	NA	MSTRG.14360.1	u	chrAADN04009781.1	8507	8812	MSTRG.14360	.	yes	trans	NA	-38.09	0.951125
ENSGALT00000065648	chr1	6714748	6729461	MCM10	minichromosome maintenance 10 replication initiation factor [Source:HGNC Symbol;Acc:HGNC:18043]	yes	GO:0042802(identical protein binding);GO:0006974(cellular response to DNA damage stimulus);GO:0005634(nucleus);GO:0019899(enzyme binding);GO:0005730(nucleolus);GO:0008283(cell proliferation)	NA	MSTRG.14503.1	u	chrAADN04010545.1	4550	7517	MSTRG.14503	.	yes	trans	NA	-23.40	0.961489
ENSGALT00000065648	chr1	6714748	6729461	MCM10	minichromosome maintenance 10 replication initiation factor [Source:HGNC Symbol;Acc:HGNC:18043]	yes	GO:0042802(identical protein binding);GO:0006974(cellular response to DNA damage stimulus);GO:0005634(nucleus);GO:0019899(enzyme binding);GO:0005730(nucleolus);GO:0008283(cell proliferation)	NA	MSTRG.14684.1	u	chrAADN04011576.1	6057	7419	MSTRG.14684	.	yes	trans	NA	-36.56	0.968101
ENSGALT00000065648	chr1	6714748	6729461	MCM10	minichromosome maintenance 10 replication initiation factor [Source:HGNC Symbol;Acc:HGNC:18043]	yes	GO:0042802(identical protein binding);GO:0006974(cellular response to DNA damage stimulus);GO:0005634(nucleus);GO:0019899(enzyme binding);GO:0005730(nucleolus);GO:0008283(cell proliferation)	NA	MSTRG.14723.1	u	chrAADN04011760.1	363	1059	MSTRG.14723	.	yes	trans	NA	-36.86	0.971451
ENSGALT00000065648	chr1	6714748	6729461	MCM10	minichromosome maintenance 10 replication initiation factor [Source:HGNC Symbol;Acc:HGNC:18043]	yes	GO:0042802(identical protein binding);GO:0006974(cellular response to DNA damage stimulus);GO:0005634(nucleus);GO:0019899(enzyme binding);GO:0005730(nucleolus);GO:0008283(cell proliferation)	NA	MSTRG.14733.1	u	chrAADN04011812.1	3440	5040	MSTRG.14733	.	yes	trans	NA	-41.16	0.994443
ENSGALT00000065648	chr1	6714748	6729461	MCM10	minichromosome maintenance 10 replication initiation factor [Source:HGNC Symbol;Acc:HGNC:18043]	yes	GO:0042802(identical protein binding);GO:0006974(cellular response to DNA damage stimulus);GO:0005634(nucleus);GO:0019899(enzyme binding);GO:0005730(nucleolus);GO:0008283(cell proliferation)	NA	MSTRG.14734.1	u	chrAADN04011812.1	6941	7458	MSTRG.14734	.	yes	trans	NA	-30.66	0.984418
ENSGALT00000065648	chr1	6714748	6729461	MCM10	minichromosome maintenance 10 replication initiation factor [Source:HGNC Symbol;Acc:HGNC:18043]	yes	GO:0042802(identical protein binding);GO:0006974(cellular response to DNA damage stimulus);GO:0005634(nucleus);GO:0019899(enzyme binding);GO:0005730(nucleolus);GO:0008283(cell proliferation)	NA	MSTRG.14838.1	u	chrAADN04012248.1	45	372	MSTRG.14838	.	yes	trans	NA	-41.97	0.978589
ENSGALT00000065648	chr1	6714748	6729461	MCM10	minichromosome maintenance 10 replication initiation factor [Source:HGNC Symbol;Acc:HGNC:18043]	yes	GO:0042802(identical protein binding);GO:0006974(cellular response to DNA damage stimulus);GO:0005634(nucleus);GO:0019899(enzyme binding);GO:0005730(nucleolus);GO:0008283(cell proliferation)	NA	MSTRG.14869.1	u	chrAADN04012418.1	3544	4547	MSTRG.14869	.	yes	trans	NA	-40.57	0.969631
ENSGALT00000065648	chr1	6714748	6729461	MCM10	minichromosome maintenance 10 replication initiation factor [Source:HGNC Symbol;Acc:HGNC:18043]	yes	GO:0042802(identical protein binding);GO:0006974(cellular response to DNA damage stimulus);GO:0005634(nucleus);GO:0019899(enzyme binding);GO:0005730(nucleolus);GO:0008283(cell proliferation)	NA	MSTRG.15377.1	u	chrAADN04015751.1	1794	5191	MSTRG.15377	.	yes	trans	NA	-41.62	0.960649
ENSGALT00000065648	chr1	6714748	6729461	MCM10	minichromosome maintenance 10 replication initiation factor [Source:HGNC Symbol;Acc:HGNC:18043]	yes	GO:0042802(identical protein binding);GO:0006974(cellular response to DNA damage stimulus);GO:0005634(nucleus);GO:0019899(enzyme binding);GO:0005730(nucleolus);GO:0008283(cell proliferation)	NA	MSTRG.15435.1	u	chrAADN04016215.1	3131	3354	MSTRG.15435	.	yes	trans	NA	-41.94	0.959934
ENSGALT00000065648	chr1	6714748	6729461	MCM10	minichromosome maintenance 10 replication initiation factor [Source:HGNC Symbol;Acc:HGNC:18043]	yes	GO:0042802(identical protein binding);GO:0006974(cellular response to DNA damage stimulus);GO:0005634(nucleus);GO:0019899(enzyme binding);GO:0005730(nucleolus);GO:0008283(cell proliferation)	NA	MSTRG.15511.1	u	chrAADN04016877.1	235	1929	MSTRG.15511	.	yes	trans	NA	-41.31	0.992627
ENSGALT00000065648	chr1	6714748	6729461	MCM10	minichromosome maintenance 10 replication initiation factor [Source:HGNC Symbol;Acc:HGNC:18043]	yes	GO:0042802(identical protein binding);GO:0006974(cellular response to DNA damage stimulus);GO:0005634(nucleus);GO:0019899(enzyme binding);GO:0005730(nucleolus);GO:0008283(cell proliferation)	NA	MSTRG.15517.1	u	chrAADN04016905.1	793	1235	MSTRG.15517	.	yes	trans	NA	-37.38	0.986449
ENSGALT00000065648	chr1	6714748	6729461	MCM10	minichromosome maintenance 10 replication initiation factor [Source:HGNC Symbol;Acc:HGNC:18043]	yes	GO:0042802(identical protein binding);GO:0006974(cellular response to DNA damage stimulus);GO:0005634(nucleus);GO:0019899(enzyme binding);GO:0005730(nucleolus);GO:0008283(cell proliferation)	NA	MSTRG.15518.1	u	chrAADN04016905.1	1765	2265	MSTRG.15518	.	yes	trans	NA	-43.31	0.979967
ENSGALT00000065648	chr1	6714748	6729461	MCM10	minichromosome maintenance 10 replication initiation factor [Source:HGNC Symbol;Acc:HGNC:18043]	yes	GO:0042802(identical protein binding);GO:0006974(cellular response to DNA damage stimulus);GO:0005634(nucleus);GO:0019899(enzyme binding);GO:0005730(nucleolus);GO:0008283(cell proliferation)	NA	MSTRG.15833.1	u	chrAADN04019904.1	438	929	MSTRG.15833	.	yes	trans	NA	-45.72	0.965314
ENSGALT00000065648	chr1	6714748	6729461	MCM10	minichromosome maintenance 10 replication initiation factor [Source:HGNC Symbol;Acc:HGNC:18043]	yes	GO:0042802(identical protein binding);GO:0006974(cellular response to DNA damage stimulus);GO:0005634(nucleus);GO:0019899(enzyme binding);GO:0005730(nucleolus);GO:0008283(cell proliferation)	NA	MSTRG.16273.2	u	chrKQ759512.1	7771	11844	MSTRG.16273	.	yes	trans	NA	-46.52	0.988105
ENSGALT00000065648	chr1	6714748	6729461	MCM10	minichromosome maintenance 10 replication initiation factor [Source:HGNC Symbol;Acc:HGNC:18043]	yes	GO:0042802(identical protein binding);GO:0006974(cellular response to DNA damage stimulus);GO:0005634(nucleus);GO:0019899(enzyme binding);GO:0005730(nucleolus);GO:0008283(cell proliferation)	NA	MSTRG.16347.1	u	chrKQ759568.1	14951	16315	MSTRG.16347	.	yes	trans	NA	-40.19	0.956381
ENSGALT00000065648	chr1	6714748	6729461	MCM10	minichromosome maintenance 10 replication initiation factor [Source:HGNC Symbol;Acc:HGNC:18043]	yes	GO:0042802(identical protein binding);GO:0006974(cellular response to DNA damage stimulus);GO:0005634(nucleus);GO:0019899(enzyme binding);GO:0005730(nucleolus);GO:0008283(cell proliferation)	NA	MSTRG.16461.3	u	chrKQ759680.1	5574	6660	MSTRG.16461	.	yes	trans	NA	-17.56	0.98296
ENSGALT00000065648	chr1	6714748	6729461	MCM10	minichromosome maintenance 10 replication initiation factor [Source:HGNC Symbol;Acc:HGNC:18043]	yes	GO:0042802(identical protein binding);GO:0006974(cellular response to DNA damage stimulus);GO:0005634(nucleus);GO:0019899(enzyme binding);GO:0005730(nucleolus);GO:0008283(cell proliferation)	NA	MSTRG.16495.1	x	chrLGE64	792497	793676	MSTRG.16495	ENSGALG00000044788	yes	trans	NA	-41.80	0.989679
ENSGALT00000065648	chr1	6714748	6729461	MCM10	minichromosome maintenance 10 replication initiation factor [Source:HGNC Symbol;Acc:HGNC:18043]	yes	GO:0042802(identical protein binding);GO:0006974(cellular response to DNA damage stimulus);GO:0005634(nucleus);GO:0019899(enzyme binding);GO:0005730(nucleolus);GO:0008283(cell proliferation)	NA	MSTRG.16668.1	x	chrW	4427619	4431550	MSTRG.16668	ENSGALG00000045761	yes	trans	NA	-42.26	0.953905
ENSGALT00000065648	chr1	6714748	6729461	MCM10	minichromosome maintenance 10 replication initiation factor [Source:HGNC Symbol;Acc:HGNC:18043]	yes	GO:0042802(identical protein binding);GO:0006974(cellular response to DNA damage stimulus);GO:0005634(nucleus);GO:0019899(enzyme binding);GO:0005730(nucleolus);GO:0008283(cell proliferation)	NA	MSTRG.16941.1	u	chrZ	27326920	27328327	MSTRG.16941	.	yes	trans	NA	-49.88	0.991535
ENSGALT00000013473	chr1	12968097	12977041	PMPCB	peptidase, mitochondrial processing beta subunit [Source:HGNC Symbol;Acc:HGNC:9119]	yes	GO:0005743(mitochondrial inner membrane);GO:0005739(mitochondrion);GO:0005750(mitochondrial respiratory chain complex III);GO:0006122(mitochondrial electron transport, ubiquinol to cytochrome c);GO:0004222(metalloendopeptidase activity);GO:0016485(protein processing);GO:0009060(aerobic respiration);GO:0008270(zinc ion binding);GO:0006508(proteolysis);GO:0046872(metal ion binding);GO:0003824(catal…	NA	MSTRG.13138.1	u	chrAADN04003104.1	557	862	MSTRG.13138	.	yes	trans	NA	-45.21	0.973679
ENSGALT00000013473	chr1	12968097	12977041	PMPCB	peptidase, mitochondrial processing beta subunit [Source:HGNC Symbol;Acc:HGNC:9119]	yes	GO:0005743(mitochondrial inner membrane);GO:0005739(mitochondrion);GO:0005750(mitochondrial respiratory chain complex III);GO:0006122(mitochondrial electron transport, ubiquinol to cytochrome c);GO:0004222(metalloendopeptidase activity);GO:0016485(protein processing);GO:0009060(aerobic respiration);GO:0008270(zinc ion binding);GO:0006508(proteolysis);GO:0046872(metal ion binding);GO:0003824(catal…	NA	MSTRG.13520.1	u	chrAADN04005105.1	13378	13799	MSTRG.13520	.	yes	trans	NA	-44.92	0.986512
ENSGALT00000013473	chr1	12968097	12977041	PMPCB	peptidase, mitochondrial processing beta subunit [Source:HGNC Symbol;Acc:HGNC:9119]	yes	GO:0005743(mitochondrial inner membrane);GO:0005739(mitochondrion);GO:0005750(mitochondrial respiratory chain complex III);GO:0006122(mitochondrial electron transport, ubiquinol to cytochrome c);GO:0004222(metalloendopeptidase activity);GO:0016485(protein processing);GO:0009060(aerobic respiration);GO:0008270(zinc ion binding);GO:0006508(proteolysis);GO:0046872(metal ion binding);GO:0003824(catal…	NA	MSTRG.13769.1	u	chrAADN04006451.1	11340	11952	MSTRG.13769	.	yes	trans	NA	-50.66	0.965681
ENSGALT00000013473	chr1	12968097	12977041	PMPCB	peptidase, mitochondrial processing beta subunit [Source:HGNC Symbol;Acc:HGNC:9119]	yes	GO:0005743(mitochondrial inner membrane);GO:0005739(mitochondrion);GO:0005750(mitochondrial respiratory chain complex III);GO:0006122(mitochondrial electron transport, ubiquinol to cytochrome c);GO:0004222(metalloendopeptidase activity);GO:0016485(protein processing);GO:0009060(aerobic respiration);GO:0008270(zinc ion binding);GO:0006508(proteolysis);GO:0046872(metal ion binding);GO:0003824(catal…	NA	MSTRG.13776.1	u	chrAADN04006481.1	5894	7177	MSTRG.13776	.	yes	trans	NA	-49.67	0.963795
ENSGALT00000013473	chr1	12968097	12977041	PMPCB	peptidase, mitochondrial processing beta subunit [Source:HGNC Symbol;Acc:HGNC:9119]	yes	GO:0005743(mitochondrial inner membrane);GO:0005739(mitochondrion);GO:0005750(mitochondrial respiratory chain complex III);GO:0006122(mitochondrial electron transport, ubiquinol to cytochrome c);GO:0004222(metalloendopeptidase activity);GO:0016485(protein processing);GO:0009060(aerobic respiration);GO:0008270(zinc ion binding);GO:0006508(proteolysis);GO:0046872(metal ion binding);GO:0003824(catal…	NA	MSTRG.13888.1	u	chrAADN04007074.1	6747	7743	MSTRG.13888	.	yes	trans	NA	-51.34	0.966764
ENSGALT00000013473	chr1	12968097	12977041	PMPCB	peptidase, mitochondrial processing beta subunit [Source:HGNC Symbol;Acc:HGNC:9119]	yes	GO:0005743(mitochondrial inner membrane);GO:0005739(mitochondrion);GO:0005750(mitochondrial respiratory chain complex III);GO:0006122(mitochondrial electron transport, ubiquinol to cytochrome c);GO:0004222(metalloendopeptidase activity);GO:0016485(protein processing);GO:0009060(aerobic respiration);GO:0008270(zinc ion binding);GO:0006508(proteolysis);GO:0046872(metal ion binding);GO:0003824(catal…	NA	MSTRG.14013.1	u	chrAADN04007713.1	3475	8906	MSTRG.14013	.	yes	trans	NA	-34.81	0.951771
ENSGALT00000013473	chr1	12968097	12977041	PMPCB	peptidase, mitochondrial processing beta subunit [Source:HGNC Symbol;Acc:HGNC:9119]	yes	GO:0005743(mitochondrial inner membrane);GO:0005739(mitochondrion);GO:0005750(mitochondrial respiratory chain complex III);GO:0006122(mitochondrial electron transport, ubiquinol to cytochrome c);GO:0004222(metalloendopeptidase activity);GO:0016485(protein processing);GO:0009060(aerobic respiration);GO:0008270(zinc ion binding);GO:0006508(proteolysis);GO:0046872(metal ion binding);GO:0003824(catal…	NA	MSTRG.14023.1	u	chrAADN04007760.1	5205	6289	MSTRG.14023	.	yes	trans	NA	-40.63	0.9826
ENSGALT00000013473	chr1	12968097	12977041	PMPCB	peptidase, mitochondrial processing beta subunit [Source:HGNC Symbol;Acc:HGNC:9119]	yes	GO:0005743(mitochondrial inner membrane);GO:0005739(mitochondrion);GO:0005750(mitochondrial respiratory chain complex III);GO:0006122(mitochondrial electron transport, ubiquinol to cytochrome c);GO:0004222(metalloendopeptidase activity);GO:0016485(protein processing);GO:0009060(aerobic respiration);GO:0008270(zinc ion binding);GO:0006508(proteolysis);GO:0046872(metal ion binding);GO:0003824(catal…	NA	MSTRG.14675.1	u	chrAADN04011547.1	96	427	MSTRG.14675	.	yes	trans	NA	-35.14	0.955225
ENSGALT00000013473	chr1	12968097	12977041	PMPCB	peptidase, mitochondrial processing beta subunit [Source:HGNC Symbol;Acc:HGNC:9119]	yes	GO:0005743(mitochondrial inner membrane);GO:0005739(mitochondrion);GO:0005750(mitochondrial respiratory chain complex III);GO:0006122(mitochondrial electron transport, ubiquinol to cytochrome c);GO:0004222(metalloendopeptidase activity);GO:0016485(protein processing);GO:0009060(aerobic respiration);GO:0008270(zinc ion binding);GO:0006508(proteolysis);GO:0046872(metal ion binding);GO:0003824(catal…	NA	MSTRG.15750.1	u	chrAADN04018976.1	770	1177	MSTRG.15750	.	yes	trans	NA	-44.76	0.967418
ENSGALT00000013473	chr1	12968097	12977041	PMPCB	peptidase, mitochondrial processing beta subunit [Source:HGNC Symbol;Acc:HGNC:9119]	yes	GO:0005743(mitochondrial inner membrane);GO:0005739(mitochondrion);GO:0005750(mitochondrial respiratory chain complex III);GO:0006122(mitochondrial electron transport, ubiquinol to cytochrome c);GO:0004222(metalloendopeptidase activity);GO:0016485(protein processing);GO:0009060(aerobic respiration);GO:0008270(zinc ion binding);GO:0006508(proteolysis);GO:0046872(metal ion binding);GO:0003824(catal…	NA	MSTRG.15774.1	u	chrAADN04019258.1	521	3590	MSTRG.15774	.	yes	trans	NA	-27.61	0.955485
ENSGALT00000013473	chr1	12968097	12977041	PMPCB	peptidase, mitochondrial processing beta subunit [Source:HGNC Symbol;Acc:HGNC:9119]	yes	GO:0005743(mitochondrial inner membrane);GO:0005739(mitochondrion);GO:0005750(mitochondrial respiratory chain complex III);GO:0006122(mitochondrial electron transport, ubiquinol to cytochrome c);GO:0004222(metalloendopeptidase activity);GO:0016485(protein processing);GO:0009060(aerobic respiration);GO:0008270(zinc ion binding);GO:0006508(proteolysis);GO:0046872(metal ion binding);GO:0003824(catal…	NA	MSTRG.15912.1	u	chrAADN04020920.1	94	2729	MSTRG.15912	.	yes	trans	NA	-45.13	0.958481
ENSGALT00000013473	chr1	12968097	12977041	PMPCB	peptidase, mitochondrial processing beta subunit [Source:HGNC Symbol;Acc:HGNC:9119]	yes	GO:0005743(mitochondrial inner membrane);GO:0005739(mitochondrion);GO:0005750(mitochondrial respiratory chain complex III);GO:0006122(mitochondrial electron transport, ubiquinol to cytochrome c);GO:0004222(metalloendopeptidase activity);GO:0016485(protein processing);GO:0009060(aerobic respiration);GO:0008270(zinc ion binding);GO:0006508(proteolysis);GO:0046872(metal ion binding);GO:0003824(catal…	NA	MSTRG.15946.1	u	chrAADN04021464.1	167	625	MSTRG.15946	.	yes	trans	NA	-41.44	0.95539
ENSGALT00000013473	chr1	12968097	12977041	PMPCB	peptidase, mitochondrial processing beta subunit [Source:HGNC Symbol;Acc:HGNC:9119]	yes	GO:0005743(mitochondrial inner membrane);GO:0005739(mitochondrion);GO:0005750(mitochondrial respiratory chain complex III);GO:0006122(mitochondrial electron transport, ubiquinol to cytochrome c);GO:0004222(metalloendopeptidase activity);GO:0016485(protein processing);GO:0009060(aerobic respiration);GO:0008270(zinc ion binding);GO:0006508(proteolysis);GO:0046872(metal ion binding);GO:0003824(catal…	NA	MSTRG.16055.1	u	chrAADN04023256.1	873	1471	MSTRG.16055	.	yes	trans	NA	-22.06	0.955677
ENSGALT00000013428	chr1	12976973	12994206	DNAJC2	DnaJ heat shock protein family (Hsp40) member C2 [Source:HGNC Symbol;Acc:HGNC:13192]	yes	GO:0031965(nuclear membrane);GO:0005829(cytosol);GO:0005737(cytoplasm);GO:0005634(nucleus);GO:2000279(negative regulation of DNA biosynthetic process);GO:0045893(positive regulation of transcription, DNA-templated);GO:0006260(DNA replication);GO:0042393(histone binding);GO:0030544(Hsp70 protein binding);GO:0003723(RNA binding);GO:0003682(chromatin binding);GO:0003677(DNA binding);GO:0061649(ubiqu…	NA	MSTRG.7038.1	i	chr25	2547081	2547535	MSTRG.7038	PRPF3	yes	trans	NA	-43.14	0.980731
ENSGALT00000013428	chr1	12976973	12994206	DNAJC2	DnaJ heat shock protein family (Hsp40) member C2 [Source:HGNC Symbol;Acc:HGNC:13192]	yes	GO:0031965(nuclear membrane);GO:0005829(cytosol);GO:0005737(cytoplasm);GO:0005634(nucleus);GO:2000279(negative regulation of DNA biosynthetic process);GO:0045893(positive regulation of transcription, DNA-templated);GO:0006260(DNA replication);GO:0042393(histone binding);GO:0030544(Hsp70 protein binding);GO:0003723(RNA binding);GO:0003682(chromatin binding);GO:0003677(DNA binding);GO:0061649(ubiqu…	NA	MSTRG.8045.2	u	chr3	17872402	17875904	MSTRG.8045	.	yes	trans	NA	-39.46	0.956161
ENSGALT00000013428	chr1	12976973	12994206	DNAJC2	DnaJ heat shock protein family (Hsp40) member C2 [Source:HGNC Symbol;Acc:HGNC:13192]	yes	GO:0031965(nuclear membrane);GO:0005829(cytosol);GO:0005737(cytoplasm);GO:0005634(nucleus);GO:2000279(negative regulation of DNA biosynthetic process);GO:0045893(positive regulation of transcription, DNA-templated);GO:0006260(DNA replication);GO:0042393(histone binding);GO:0030544(Hsp70 protein binding);GO:0003723(RNA binding);GO:0003682(chromatin binding);GO:0003677(DNA binding);GO:0061649(ubiqu…	NA	MSTRG.11864.1	u	chr8	11375272	11377461	MSTRG.11864	.	yes	trans	NA	-40.31	0.979545
ENSGALT00000013428	chr1	12976973	12994206	DNAJC2	DnaJ heat shock protein family (Hsp40) member C2 [Source:HGNC Symbol;Acc:HGNC:13192]	yes	GO:0031965(nuclear membrane);GO:0005829(cytosol);GO:0005737(cytoplasm);GO:0005634(nucleus);GO:2000279(negative regulation of DNA biosynthetic process);GO:0045893(positive regulation of transcription, DNA-templated);GO:0006260(DNA replication);GO:0042393(histone binding);GO:0030544(Hsp70 protein binding);GO:0003723(RNA binding);GO:0003682(chromatin binding);GO:0003677(DNA binding);GO:0061649(ubiqu…	NA	MSTRG.12096.2	u	chr8	25819463	25825796	MSTRG.12096	.	yes	trans	NA	-45.96	-0.966355
ENSGALT00000013428	chr1	12976973	12994206	DNAJC2	DnaJ heat shock protein family (Hsp40) member C2 [Source:HGNC Symbol;Acc:HGNC:13192]	yes	GO:0031965(nuclear membrane);GO:0005829(cytosol);GO:0005737(cytoplasm);GO:0005634(nucleus);GO:2000279(negative regulation of DNA biosynthetic process);GO:0045893(positive regulation of transcription, DNA-templated);GO:0006260(DNA replication);GO:0042393(histone binding);GO:0030544(Hsp70 protein binding);GO:0003723(RNA binding);GO:0003682(chromatin binding);GO:0003677(DNA binding);GO:0061649(ubiqu…	NA	MSTRG.12193.1	j	chr9	1716079	1719693	MSTRG.12193	ENSGALG00000043632	yes	trans	NA	-48.02	0.962708
ENSGALT00000013428	chr1	12976973	12994206	DNAJC2	DnaJ heat shock protein family (Hsp40) member C2 [Source:HGNC Symbol;Acc:HGNC:13192]	yes	GO:0031965(nuclear membrane);GO:0005829(cytosol);GO:0005737(cytoplasm);GO:0005634(nucleus);GO:2000279(negative regulation of DNA biosynthetic process);GO:0045893(positive regulation of transcription, DNA-templated);GO:0006260(DNA replication);GO:0042393(histone binding);GO:0030544(Hsp70 protein binding);GO:0003723(RNA binding);GO:0003682(chromatin binding);GO:0003677(DNA binding);GO:0061649(ubiqu…	NA	MSTRG.13046.1	u	chrAADN04002558.1	18917	19291	MSTRG.13046	.	yes	trans	NA	-46.56	0.993622
ENSGALT00000013428	chr1	12976973	12994206	DNAJC2	DnaJ heat shock protein family (Hsp40) member C2 [Source:HGNC Symbol;Acc:HGNC:13192]	yes	GO:0031965(nuclear membrane);GO:0005829(cytosol);GO:0005737(cytoplasm);GO:0005634(nucleus);GO:2000279(negative regulation of DNA biosynthetic process);GO:0045893(positive regulation of transcription, DNA-templated);GO:0006260(DNA replication);GO:0042393(histone binding);GO:0030544(Hsp70 protein binding);GO:0003723(RNA binding);GO:0003682(chromatin binding);GO:0003677(DNA binding);GO:0061649(ubiqu…	NA	MSTRG.13254.1	u	chrAADN04003752.1	11	1494	MSTRG.13254	.	yes	trans	NA	-42.30	-0.958481
ENSGALT00000013428	chr1	12976973	12994206	DNAJC2	DnaJ heat shock protein family (Hsp40) member C2 [Source:HGNC Symbol;Acc:HGNC:13192]	yes	GO:0031965(nuclear membrane);GO:0005829(cytosol);GO:0005737(cytoplasm);GO:0005634(nucleus);GO:2000279(negative regulation of DNA biosynthetic process);GO:0045893(positive regulation of transcription, DNA-templated);GO:0006260(DNA replication);GO:0042393(histone binding);GO:0030544(Hsp70 protein binding);GO:0003723(RNA binding);GO:0003682(chromatin binding);GO:0003677(DNA binding);GO:0061649(ubiqu…	NA	MSTRG.13286.1	u	chrAADN04003904.1	13791	14132	MSTRG.13286	.	yes	trans	NA	-47.49	0.988512
ENSGALT00000013428	chr1	12976973	12994206	DNAJC2	DnaJ heat shock protein family (Hsp40) member C2 [Source:HGNC Symbol;Acc:HGNC:13192]	yes	GO:0031965(nuclear membrane);GO:0005829(cytosol);GO:0005737(cytoplasm);GO:0005634(nucleus);GO:2000279(negative regulation of DNA biosynthetic process);GO:0045893(positive regulation of transcription, DNA-templated);GO:0006260(DNA replication);GO:0042393(histone binding);GO:0030544(Hsp70 protein binding);GO:0003723(RNA binding);GO:0003682(chromatin binding);GO:0003677(DNA binding);GO:0061649(ubiqu…	NA	MSTRG.13438.1	u	chrAADN04004668.1	8381	9058	MSTRG.13438	.	yes	trans	NA	-43.16	0.997754
ENSGALT00000013428	chr1	12976973	12994206	DNAJC2	DnaJ heat shock protein family (Hsp40) member C2 [Source:HGNC Symbol;Acc:HGNC:13192]	yes	GO:0031965(nuclear membrane);GO:0005829(cytosol);GO:0005737(cytoplasm);GO:0005634(nucleus);GO:2000279(negative regulation of DNA biosynthetic process);GO:0045893(positive regulation of transcription, DNA-templated);GO:0006260(DNA replication);GO:0042393(histone binding);GO:0030544(Hsp70 protein binding);GO:0003723(RNA binding);GO:0003682(chromatin binding);GO:0003677(DNA binding);GO:0061649(ubiqu…	NA	MSTRG.13472.1	u	chrAADN04004792.1	159	734	MSTRG.13472	.	yes	trans	NA	-25.98	0.993169
ENSGALT00000013428	chr1	12976973	12994206	DNAJC2	DnaJ heat shock protein family (Hsp40) member C2 [Source:HGNC Symbol;Acc:HGNC:13192]	yes	GO:0031965(nuclear membrane);GO:0005829(cytosol);GO:0005737(cytoplasm);GO:0005634(nucleus);GO:2000279(negative regulation of DNA biosynthetic process);GO:0045893(positive regulation of transcription, DNA-templated);GO:0006260(DNA replication);GO:0042393(histone binding);GO:0030544(Hsp70 protein binding);GO:0003723(RNA binding);GO:0003682(chromatin binding);GO:0003677(DNA binding);GO:0061649(ubiqu…	NA	MSTRG.13942.1	u	chrAADN04007299.1	6124	10653	MSTRG.13942	.	yes	trans	NA	-34.58	0.951122
ENSGALT00000013428	chr1	12976973	12994206	DNAJC2	DnaJ heat shock protein family (Hsp40) member C2 [Source:HGNC Symbol;Acc:HGNC:13192]	yes	GO:0031965(nuclear membrane);GO:0005829(cytosol);GO:0005737(cytoplasm);GO:0005634(nucleus);GO:2000279(negative regulation of DNA biosynthetic process);GO:0045893(positive regulation of transcription, DNA-templated);GO:0006260(DNA replication);GO:0042393(histone binding);GO:0030544(Hsp70 protein binding);GO:0003723(RNA binding);GO:0003682(chromatin binding);GO:0003677(DNA binding);GO:0061649(ubiqu…	NA	MSTRG.14360.1	u	chrAADN04009781.1	8507	8812	MSTRG.14360	.	yes	trans	NA	-27.53	0.991825
ENSGALT00000013428	chr1	12976973	12994206	DNAJC2	DnaJ heat shock protein family (Hsp40) member C2 [Source:HGNC Symbol;Acc:HGNC:13192]	yes	GO:0031965(nuclear membrane);GO:0005829(cytosol);GO:0005737(cytoplasm);GO:0005634(nucleus);GO:2000279(negative regulation of DNA biosynthetic process);GO:0045893(positive regulation of transcription, DNA-templated);GO:0006260(DNA replication);GO:0042393(histone binding);GO:0030544(Hsp70 protein binding);GO:0003723(RNA binding);GO:0003682(chromatin binding);GO:0003677(DNA binding);GO:0061649(ubiqu…	NA	MSTRG.14723.1	u	chrAADN04011760.1	363	1059	MSTRG.14723	.	yes	trans	NA	-51.80	0.977193
ENSGALT00000013428	chr1	12976973	12994206	DNAJC2	DnaJ heat shock protein family (Hsp40) member C2 [Source:HGNC Symbol;Acc:HGNC:13192]	yes	GO:0031965(nuclear membrane);GO:0005829(cytosol);GO:0005737(cytoplasm);GO:0005634(nucleus);GO:2000279(negative regulation of DNA biosynthetic process);GO:0045893(positive regulation of transcription, DNA-templated);GO:0006260(DNA replication);GO:0042393(histone binding);GO:0030544(Hsp70 protein binding);GO:0003723(RNA binding);GO:0003682(chromatin binding);GO:0003677(DNA binding);GO:0061649(ubiqu…	NA	MSTRG.15490.1	u	chrAADN04016678.1	76	3500	MSTRG.15490	.	yes	trans	NA	-33.94	0.97298
ENSGALT00000013428	chr1	12976973	12994206	DNAJC2	DnaJ heat shock protein family (Hsp40) member C2 [Source:HGNC Symbol;Acc:HGNC:13192]	yes	GO:0031965(nuclear membrane);GO:0005829(cytosol);GO:0005737(cytoplasm);GO:0005634(nucleus);GO:2000279(negative regulation of DNA biosynthetic process);GO:0045893(positive regulation of transcription, DNA-templated);GO:0006260(DNA replication);GO:0042393(histone binding);GO:0030544(Hsp70 protein binding);GO:0003723(RNA binding);GO:0003682(chromatin binding);GO:0003677(DNA binding);GO:0061649(ubiqu…	NA	MSTRG.15512.1	u	chrAADN04016877.1	2262	3097	MSTRG.15512	.	yes	trans	NA	-34.45	0.988373
ENSGALT00000013428	chr1	12976973	12994206	DNAJC2	DnaJ heat shock protein family (Hsp40) member C2 [Source:HGNC Symbol;Acc:HGNC:13192]	yes	GO:0031965(nuclear membrane);GO:0005829(cytosol);GO:0005737(cytoplasm);GO:0005634(nucleus);GO:2000279(negative regulation of DNA biosynthetic process);GO:0045893(positive regulation of transcription, DNA-templated);GO:0006260(DNA replication);GO:0042393(histone binding);GO:0030544(Hsp70 protein binding);GO:0003723(RNA binding);GO:0003682(chromatin binding);GO:0003677(DNA binding);GO:0061649(ubiqu…	NA	MSTRG.15585.1	u	chrAADN04017388.1	33	621	MSTRG.15585	.	yes	trans	NA	-30.13	0.981899
ENSGALT00000013428	chr1	12976973	12994206	DNAJC2	DnaJ heat shock protein family (Hsp40) member C2 [Source:HGNC Symbol;Acc:HGNC:13192]	yes	GO:0031965(nuclear membrane);GO:0005829(cytosol);GO:0005737(cytoplasm);GO:0005634(nucleus);GO:2000279(negative regulation of DNA biosynthetic process);GO:0045893(positive regulation of transcription, DNA-templated);GO:0006260(DNA replication);GO:0042393(histone binding);GO:0030544(Hsp70 protein binding);GO:0003723(RNA binding);GO:0003682(chromatin binding);GO:0003677(DNA binding);GO:0061649(ubiqu…	NA	MSTRG.15675.1	u	chrAADN04018270.1	1471	1764	MSTRG.15675	.	yes	trans	NA	-39.64	0.964887
ENSGALT00000013428	chr1	12976973	12994206	DNAJC2	DnaJ heat shock protein family (Hsp40) member C2 [Source:HGNC Symbol;Acc:HGNC:13192]	yes	GO:0031965(nuclear membrane);GO:0005829(cytosol);GO:0005737(cytoplasm);GO:0005634(nucleus);GO:2000279(negative regulation of DNA biosynthetic process);GO:0045893(positive regulation of transcription, DNA-templated);GO:0006260(DNA replication);GO:0042393(histone binding);GO:0030544(Hsp70 protein binding);GO:0003723(RNA binding);GO:0003682(chromatin binding);GO:0003677(DNA binding);GO:0061649(ubiqu…	NA	MSTRG.15717.1	u	chrAADN04018692.1	2765	3816	MSTRG.15717	.	yes	trans	NA	-32.31	0.995105
ENSGALT00000013428	chr1	12976973	12994206	DNAJC2	DnaJ heat shock protein family (Hsp40) member C2 [Source:HGNC Symbol;Acc:HGNC:13192]	yes	GO:0031965(nuclear membrane);GO:0005829(cytosol);GO:0005737(cytoplasm);GO:0005634(nucleus);GO:2000279(negative regulation of DNA biosynthetic process);GO:0045893(positive regulation of transcription, DNA-templated);GO:0006260(DNA replication);GO:0042393(histone binding);GO:0030544(Hsp70 protein binding);GO:0003723(RNA binding);GO:0003682(chromatin binding);GO:0003677(DNA binding);GO:0061649(ubiqu…	NA	MSTRG.15774.1	u	chrAADN04019258.1	521	3590	MSTRG.15774	.	yes	trans	NA	-26.28	0.968931
ENSGALT00000013428	chr1	12976973	12994206	DNAJC2	DnaJ heat shock protein family (Hsp40) member C2 [Source:HGNC Symbol;Acc:HGNC:13192]	yes	GO:0031965(nuclear membrane);GO:0005829(cytosol);GO:0005737(cytoplasm);GO:0005634(nucleus);GO:2000279(negative regulation of DNA biosynthetic process);GO:0045893(positive regulation of transcription, DNA-templated);GO:0006260(DNA replication);GO:0042393(histone binding);GO:0030544(Hsp70 protein binding);GO:0003723(RNA binding);GO:0003682(chromatin binding);GO:0003677(DNA binding);GO:0061649(ubiqu…	NA	MSTRG.15789.1	u	chrAADN04019435.1	2049	2422	MSTRG.15789	.	yes	trans	NA	-15.36	0.972443
ENSGALT00000013428	chr1	12976973	12994206	DNAJC2	DnaJ heat shock protein family (Hsp40) member C2 [Source:HGNC Symbol;Acc:HGNC:13192]	yes	GO:0031965(nuclear membrane);GO:0005829(cytosol);GO:0005737(cytoplasm);GO:0005634(nucleus);GO:2000279(negative regulation of DNA biosynthetic process);GO:0045893(positive regulation of transcription, DNA-templated);GO:0006260(DNA replication);GO:0042393(histone binding);GO:0030544(Hsp70 protein binding);GO:0003723(RNA binding);GO:0003682(chromatin binding);GO:0003677(DNA binding);GO:0061649(ubiqu…	NA	MSTRG.15848.1	u	chrAADN04020045.1	39	3094	MSTRG.15848	.	yes	trans	NA	-33.56	-0.967837
ENSGALT00000013428	chr1	12976973	12994206	DNAJC2	DnaJ heat shock protein family (Hsp40) member C2 [Source:HGNC Symbol;Acc:HGNC:13192]	yes	GO:0031965(nuclear membrane);GO:0005829(cytosol);GO:0005737(cytoplasm);GO:0005634(nucleus);GO:2000279(negative regulation of DNA biosynthetic process);GO:0045893(positive regulation of transcription, DNA-templated);GO:0006260(DNA replication);GO:0042393(histone binding);GO:0030544(Hsp70 protein binding);GO:0003723(RNA binding);GO:0003682(chromatin binding);GO:0003677(DNA binding);GO:0061649(ubiqu…	NA	MSTRG.16055.1	u	chrAADN04023256.1	873	1471	MSTRG.16055	.	yes	trans	NA	-28.51	0.977721
ENSGALT00000013428	chr1	12976973	12994206	DNAJC2	DnaJ heat shock protein family (Hsp40) member C2 [Source:HGNC Symbol;Acc:HGNC:13192]	yes	GO:0031965(nuclear membrane);GO:0005829(cytosol);GO:0005737(cytoplasm);GO:0005634(nucleus);GO:2000279(negative regulation of DNA biosynthetic process);GO:0045893(positive regulation of transcription, DNA-templated);GO:0006260(DNA replication);GO:0042393(histone binding);GO:0030544(Hsp70 protein binding);GO:0003723(RNA binding);GO:0003682(chromatin binding);GO:0003677(DNA binding);GO:0061649(ubiqu…	NA	MSTRG.16119.1	u	chrAADN04024599.1	705	1019	MSTRG.16119	.	yes	trans	NA	-47.49	0.976821
ENSGALT00000013428	chr1	12976973	12994206	DNAJC2	DnaJ heat shock protein family (Hsp40) member C2 [Source:HGNC Symbol;Acc:HGNC:13192]	yes	GO:0031965(nuclear membrane);GO:0005829(cytosol);GO:0005737(cytoplasm);GO:0005634(nucleus);GO:2000279(negative regulation of DNA biosynthetic process);GO:0045893(positive regulation of transcription, DNA-templated);GO:0006260(DNA replication);GO:0042393(histone binding);GO:0030544(Hsp70 protein binding);GO:0003723(RNA binding);GO:0003682(chromatin binding);GO:0003677(DNA binding);GO:0061649(ubiqu…	NA	MSTRG.16447.2	u	chrKQ759677.1	1668	3740	MSTRG.16447	.	yes	trans	NA	-31.28	0.975451
ENSGALT00000013428	chr1	12976973	12994206	DNAJC2	DnaJ heat shock protein family (Hsp40) member C2 [Source:HGNC Symbol;Acc:HGNC:13192]	yes	GO:0031965(nuclear membrane);GO:0005829(cytosol);GO:0005737(cytoplasm);GO:0005634(nucleus);GO:2000279(negative regulation of DNA biosynthetic process);GO:0045893(positive regulation of transcription, DNA-templated);GO:0006260(DNA replication);GO:0042393(histone binding);GO:0030544(Hsp70 protein binding);GO:0003723(RNA binding);GO:0003682(chromatin binding);GO:0003677(DNA binding);GO:0061649(ubiqu…	NA	MSTRG.16938.1	u	chrZ	27374932	27384199	MSTRG.16938	.	yes	trans	NA	-19.61	0.960228
ENSGALT00000068183	chr1	14867128	14880878	DLD	dihydrolipoamide dehydrogenase [Source:HGNC Symbol;Acc:HGNC:2898]	yes	GO:0016668(oxidoreductase activity, acting on a sulfur group of donors, NAD(P) as acceptor);GO:0005739(mitochondrion);GO:0009055(electron carrier activity);GO:0050660(flavin adenine dinucleotide binding);GO:0045454(cell redox homeostasis);GO:0016491(oxidoreductase activity);GO:0055114(oxidation-reduction process);GO:0004148(dihydrolipoyl dehydrogenase activity);GO:0022900(electron transport chain…	01200(Carbon metabolism);00010(Glycolysis / Gluconeogenesis);00020(Citrate cycle (TCA cycle));00620(Pyruvate metabolism);00630(Glyoxylate and dicarboxylate metabolism);00640(Propanoate metabolism);00260(Glycine, serine and threonine metabolism);00280(Valine, leucine and isoleucine degradation)	MSTRG.13046.1	u	chrAADN04002558.1	18917	19291	MSTRG.13046	.	yes	trans	NA	-19.10	0.960683
ENSGALT00000068183	chr1	14867128	14880878	DLD	dihydrolipoamide dehydrogenase [Source:HGNC Symbol;Acc:HGNC:2898]	yes	GO:0016668(oxidoreductase activity, acting on a sulfur group of donors, NAD(P) as acceptor);GO:0005739(mitochondrion);GO:0009055(electron carrier activity);GO:0050660(flavin adenine dinucleotide binding);GO:0045454(cell redox homeostasis);GO:0016491(oxidoreductase activity);GO:0055114(oxidation-reduction process);GO:0004148(dihydrolipoyl dehydrogenase activity);GO:0022900(electron transport chain…	01200(Carbon metabolism);00010(Glycolysis / Gluconeogenesis);00020(Citrate cycle (TCA cycle));00620(Pyruvate metabolism);00630(Glyoxylate and dicarboxylate metabolism);00640(Propanoate metabolism);00260(Glycine, serine and threonine metabolism);00280(Valine, leucine and isoleucine degradation)	MSTRG.13286.1	u	chrAADN04003904.1	13791	14132	MSTRG.13286	.	yes	trans	NA	-49.75	0.98657
ENSGALT00000068183	chr1	14867128	14880878	DLD	dihydrolipoamide dehydrogenase [Source:HGNC Symbol;Acc:HGNC:2898]	yes	GO:0016668(oxidoreductase activity, acting on a sulfur group of donors, NAD(P) as acceptor);GO:0005739(mitochondrion);GO:0009055(electron carrier activity);GO:0050660(flavin adenine dinucleotide binding);GO:0045454(cell redox homeostasis);GO:0016491(oxidoreductase activity);GO:0055114(oxidation-reduction process);GO:0004148(dihydrolipoyl dehydrogenase activity);GO:0022900(electron transport chain…	01200(Carbon metabolism);00010(Glycolysis / Gluconeogenesis);00020(Citrate cycle (TCA cycle));00620(Pyruvate metabolism);00630(Glyoxylate and dicarboxylate metabolism);00640(Propanoate metabolism);00260(Glycine, serine and threonine metabolism);00280(Valine, leucine and isoleucine degradation)	MSTRG.13438.1	u	chrAADN04004668.1	8381	9058	MSTRG.13438	.	yes	trans	NA	-48.14	0.9704
ENSGALT00000068183	chr1	14867128	14880878	DLD	dihydrolipoamide dehydrogenase [Source:HGNC Symbol;Acc:HGNC:2898]	yes	GO:0016668(oxidoreductase activity, acting on a sulfur group of donors, NAD(P) as acceptor);GO:0005739(mitochondrion);GO:0009055(electron carrier activity);GO:0050660(flavin adenine dinucleotide binding);GO:0045454(cell redox homeostasis);GO:0016491(oxidoreductase activity);GO:0055114(oxidation-reduction process);GO:0004148(dihydrolipoyl dehydrogenase activity);GO:0022900(electron transport chain…	01200(Carbon metabolism);00010(Glycolysis / Gluconeogenesis);00020(Citrate cycle (TCA cycle));00620(Pyruvate metabolism);00630(Glyoxylate and dicarboxylate metabolism);00640(Propanoate metabolism);00260(Glycine, serine and threonine metabolism);00280(Valine, leucine and isoleucine degradation)	MSTRG.13472.1	u	chrAADN04004792.1	159	734	MSTRG.13472	.	yes	trans	NA	-35.94	0.966037
ENSGALT00000068183	chr1	14867128	14880878	DLD	dihydrolipoamide dehydrogenase [Source:HGNC Symbol;Acc:HGNC:2898]	yes	GO:0016668(oxidoreductase activity, acting on a sulfur group of donors, NAD(P) as acceptor);GO:0005739(mitochondrion);GO:0009055(electron carrier activity);GO:0050660(flavin adenine dinucleotide binding);GO:0045454(cell redox homeostasis);GO:0016491(oxidoreductase activity);GO:0055114(oxidation-reduction process);GO:0004148(dihydrolipoyl dehydrogenase activity);GO:0022900(electron transport chain…	01200(Carbon metabolism);00010(Glycolysis / Gluconeogenesis);00020(Citrate cycle (TCA cycle));00620(Pyruvate metabolism);00630(Glyoxylate and dicarboxylate metabolism);00640(Propanoate metabolism);00260(Glycine, serine and threonine metabolism);00280(Valine, leucine and isoleucine degradation)	MSTRG.14012.1	u	chrAADN04007713.1	33	2950	MSTRG.14012	.	yes	trans	NA	-29.56	0.959535
ENSGALT00000068183	chr1	14867128	14880878	DLD	dihydrolipoamide dehydrogenase [Source:HGNC Symbol;Acc:HGNC:2898]	yes	GO:0016668(oxidoreductase activity, acting on a sulfur group of donors, NAD(P) as acceptor);GO:0005739(mitochondrion);GO:0009055(electron carrier activity);GO:0050660(flavin adenine dinucleotide binding);GO:0045454(cell redox homeostasis);GO:0016491(oxidoreductase activity);GO:0055114(oxidation-reduction process);GO:0004148(dihydrolipoyl dehydrogenase activity);GO:0022900(electron transport chain…	01200(Carbon metabolism);00010(Glycolysis / Gluconeogenesis);00020(Citrate cycle (TCA cycle));00620(Pyruvate metabolism);00630(Glyoxylate and dicarboxylate metabolism);00640(Propanoate metabolism);00260(Glycine, serine and threonine metabolism);00280(Valine, leucine and isoleucine degradation)	MSTRG.14013.1	u	chrAADN04007713.1	3475	8906	MSTRG.14013	.	yes	trans	NA	-45.00	0.971188
ENSGALT00000068183	chr1	14867128	14880878	DLD	dihydrolipoamide dehydrogenase [Source:HGNC Symbol;Acc:HGNC:2898]	yes	GO:0016668(oxidoreductase activity, acting on a sulfur group of donors, NAD(P) as acceptor);GO:0005739(mitochondrion);GO:0009055(electron carrier activity);GO:0050660(flavin adenine dinucleotide binding);GO:0045454(cell redox homeostasis);GO:0016491(oxidoreductase activity);GO:0055114(oxidation-reduction process);GO:0004148(dihydrolipoyl dehydrogenase activity);GO:0022900(electron transport chain…	01200(Carbon metabolism);00010(Glycolysis / Gluconeogenesis);00020(Citrate cycle (TCA cycle));00620(Pyruvate metabolism);00630(Glyoxylate and dicarboxylate metabolism);00640(Propanoate metabolism);00260(Glycine, serine and threonine metabolism);00280(Valine, leucine and isoleucine degradation)	MSTRG.14360.1	u	chrAADN04009781.1	8507	8812	MSTRG.14360	.	yes	trans	NA	-36.01	0.959304
ENSGALT00000068183	chr1	14867128	14880878	DLD	dihydrolipoamide dehydrogenase [Source:HGNC Symbol;Acc:HGNC:2898]	yes	GO:0016668(oxidoreductase activity, acting on a sulfur group of donors, NAD(P) as acceptor);GO:0005739(mitochondrion);GO:0009055(electron carrier activity);GO:0050660(flavin adenine dinucleotide binding);GO:0045454(cell redox homeostasis);GO:0016491(oxidoreductase activity);GO:0055114(oxidation-reduction process);GO:0004148(dihydrolipoyl dehydrogenase activity);GO:0022900(electron transport chain…	01200(Carbon metabolism);00010(Glycolysis / Gluconeogenesis);00020(Citrate cycle (TCA cycle));00620(Pyruvate metabolism);00630(Glyoxylate and dicarboxylate metabolism);00640(Propanoate metabolism);00260(Glycine, serine and threonine metabolism);00280(Valine, leucine and isoleucine degradation)	MSTRG.15585.1	u	chrAADN04017388.1	33	621	MSTRG.15585	.	yes	trans	NA	-30.11	0.95571
ENSGALT00000068183	chr1	14867128	14880878	DLD	dihydrolipoamide dehydrogenase [Source:HGNC Symbol;Acc:HGNC:2898]	yes	GO:0016668(oxidoreductase activity, acting on a sulfur group of donors, NAD(P) as acceptor);GO:0005739(mitochondrion);GO:0009055(electron carrier activity);GO:0050660(flavin adenine dinucleotide binding);GO:0045454(cell redox homeostasis);GO:0016491(oxidoreductase activity);GO:0055114(oxidation-reduction process);GO:0004148(dihydrolipoyl dehydrogenase activity);GO:0022900(electron transport chain…	01200(Carbon metabolism);00010(Glycolysis / Gluconeogenesis);00020(Citrate cycle (TCA cycle));00620(Pyruvate metabolism);00630(Glyoxylate and dicarboxylate metabolism);00640(Propanoate metabolism);00260(Glycine, serine and threonine metabolism);00280(Valine, leucine and isoleucine degradation)	MSTRG.15717.1	u	chrAADN04018692.1	2765	3816	MSTRG.15717	.	yes	trans	NA	-43.89	0.978064
ENSGALT00000068183	chr1	14867128	14880878	DLD	dihydrolipoamide dehydrogenase [Source:HGNC Symbol;Acc:HGNC:2898]	yes	GO:0016668(oxidoreductase activity, acting on a sulfur group of donors, NAD(P) as acceptor);GO:0005739(mitochondrion);GO:0009055(electron carrier activity);GO:0050660(flavin adenine dinucleotide binding);GO:0045454(cell redox homeostasis);GO:0016491(oxidoreductase activity);GO:0055114(oxidation-reduction process);GO:0004148(dihydrolipoyl dehydrogenase activity);GO:0022900(electron transport chain…	01200(Carbon metabolism);00010(Glycolysis / Gluconeogenesis);00020(Citrate cycle (TCA cycle));00620(Pyruvate metabolism);00630(Glyoxylate and dicarboxylate metabolism);00640(Propanoate metabolism);00260(Glycine, serine and threonine metabolism);00280(Valine, leucine and isoleucine degradation)	MSTRG.15774.1	u	chrAADN04019258.1	521	3590	MSTRG.15774	.	yes	trans	NA	-30.28	0.99898
ENSGALT00000068183	chr1	14867128	14880878	DLD	dihydrolipoamide dehydrogenase [Source:HGNC Symbol;Acc:HGNC:2898]	yes	GO:0016668(oxidoreductase activity, acting on a sulfur group of donors, NAD(P) as acceptor);GO:0005739(mitochondrion);GO:0009055(electron carrier activity);GO:0050660(flavin adenine dinucleotide binding);GO:0045454(cell redox homeostasis);GO:0016491(oxidoreductase activity);GO:0055114(oxidation-reduction process);GO:0004148(dihydrolipoyl dehydrogenase activity);GO:0022900(electron transport chain…	01200(Carbon metabolism);00010(Glycolysis / Gluconeogenesis);00020(Citrate cycle (TCA cycle));00620(Pyruvate metabolism);00630(Glyoxylate and dicarboxylate metabolism);00640(Propanoate metabolism);00260(Glycine, serine and threonine metabolism);00280(Valine, leucine and isoleucine degradation)	MSTRG.16055.1	u	chrAADN04023256.1	873	1471	MSTRG.16055	.	yes	trans	NA	-33.16	0.964416
ENSGALT00000073744	chr1	15117535	15247833	SLC2A13	solute carrier family 2 member 13 [Source:HGNC Symbol;Acc:HGNC:15956]	yes	NA	NA	MSTRG.4207.1	x	chr18	3777057	3796465	MSTRG.4207	ENSGALG00000036473	yes	trans	NA	-48.97	0.962045
ENSGALT00000073744	chr1	15117535	15247833	SLC2A13	solute carrier family 2 member 13 [Source:HGNC Symbol;Acc:HGNC:15956]	yes	NA	NA	MSTRG.7038.1	i	chr25	2547081	2547535	MSTRG.7038	PRPF3	yes	trans	NA	-31.15	0.998054
ENSGALT00000073744	chr1	15117535	15247833	SLC2A13	solute carrier family 2 member 13 [Source:HGNC Symbol;Acc:HGNC:15956]	yes	NA	NA	MSTRG.8045.2	u	chr3	17872402	17875904	MSTRG.8045	.	yes	trans	NA	-33.69	0.96434
ENSGALT00000073744	chr1	15117535	15247833	SLC2A13	solute carrier family 2 member 13 [Source:HGNC Symbol;Acc:HGNC:15956]	yes	NA	NA	MSTRG.12193.1	j	chr9	1716079	1719693	MSTRG.12193	ENSGALG00000043632	yes	trans	NA	-32.16	0.970674
ENSGALT00000073744	chr1	15117535	15247833	SLC2A13	solute carrier family 2 member 13 [Source:HGNC Symbol;Acc:HGNC:15956]	yes	NA	NA	MSTRG.12709.1	u	chrAADN04001085.1	2649	12536	MSTRG.12709	.	yes	trans	NA	-42.96	0.950496
ENSGALT00000073744	chr1	15117535	15247833	SLC2A13	solute carrier family 2 member 13 [Source:HGNC Symbol;Acc:HGNC:15956]	yes	NA	NA	MSTRG.13046.1	u	chrAADN04002558.1	18917	19291	MSTRG.13046	.	yes	trans	NA	-30.76	0.978829
ENSGALT00000073744	chr1	15117535	15247833	SLC2A13	solute carrier family 2 member 13 [Source:HGNC Symbol;Acc:HGNC:15956]	yes	NA	NA	MSTRG.13057.1	u	chrAADN04002626.1	5652	6950	MSTRG.13057	.	yes	trans	NA	-35.21	0.957808
ENSGALT00000073744	chr1	15117535	15247833	SLC2A13	solute carrier family 2 member 13 [Source:HGNC Symbol;Acc:HGNC:15956]	yes	NA	NA	MSTRG.13254.1	u	chrAADN04003752.1	11	1494	MSTRG.13254	.	yes	trans	NA	-41.24	-0.95967
ENSGALT00000073744	chr1	15117535	15247833	SLC2A13	solute carrier family 2 member 13 [Source:HGNC Symbol;Acc:HGNC:15956]	yes	NA	NA	MSTRG.13286.1	u	chrAADN04003904.1	13791	14132	MSTRG.13286	.	yes	trans	NA	-34.87	0.954337
ENSGALT00000073744	chr1	15117535	15247833	SLC2A13	solute carrier family 2 member 13 [Source:HGNC Symbol;Acc:HGNC:15956]	yes	NA	NA	MSTRG.13438.1	u	chrAADN04004668.1	8381	9058	MSTRG.13438	.	yes	trans	NA	-17.97	0.973022
ENSGALT00000073744	chr1	15117535	15247833	SLC2A13	solute carrier family 2 member 13 [Source:HGNC Symbol;Acc:HGNC:15956]	yes	NA	NA	MSTRG.13472.1	u	chrAADN04004792.1	159	734	MSTRG.13472	.	yes	trans	NA	-54.56	0.9799
ENSGALT00000073744	chr1	15117535	15247833	SLC2A13	solute carrier family 2 member 13 [Source:HGNC Symbol;Acc:HGNC:15956]	yes	NA	NA	MSTRG.13557.1	u	chrAADN04005269.1	5600	11350	MSTRG.13557	.	yes	trans	NA	-14.61	0.95877
ENSGALT00000073744	chr1	15117535	15247833	SLC2A13	solute carrier family 2 member 13 [Source:HGNC Symbol;Acc:HGNC:15956]	yes	NA	NA	MSTRG.13558.1	u	chrAADN04005269.1	10786	12981	MSTRG.13558	.	yes	trans	NA	-47.31	0.967201
ENSGALT00000073744	chr1	15117535	15247833	SLC2A13	solute carrier family 2 member 13 [Source:HGNC Symbol;Acc:HGNC:15956]	yes	NA	NA	MSTRG.13581.1	u	chrAADN04005450.1	10318	10841	MSTRG.13581	.	yes	trans	NA	-43.98	0.969667
ENSGALT00000073744	chr1	15117535	15247833	SLC2A13	solute carrier family 2 member 13 [Source:HGNC Symbol;Acc:HGNC:15956]	yes	NA	NA	MSTRG.13797.1	u	chrAADN04006621.1	9140	11891	MSTRG.13797	.	yes	trans	NA	-46.61	0.963717
ENSGALT00000073744	chr1	15117535	15247833	SLC2A13	solute carrier family 2 member 13 [Source:HGNC Symbol;Acc:HGNC:15956]	yes	NA	NA	MSTRG.14360.1	u	chrAADN04009781.1	8507	8812	MSTRG.14360	.	yes	trans	NA	-23.18	0.957119
ENSGALT00000073744	chr1	15117535	15247833	SLC2A13	solute carrier family 2 member 13 [Source:HGNC Symbol;Acc:HGNC:15956]	yes	NA	NA	MSTRG.14723.1	u	chrAADN04011760.1	363	1059	MSTRG.14723	.	yes	trans	NA	-45.88	0.970802
ENSGALT00000073744	chr1	15117535	15247833	SLC2A13	solute carrier family 2 member 13 [Source:HGNC Symbol;Acc:HGNC:15956]	yes	NA	NA	MSTRG.14869.1	u	chrAADN04012418.1	3544	4547	MSTRG.14869	.	yes	trans	NA	-36.76	0.950284
ENSGALT00000073744	chr1	15117535	15247833	SLC2A13	solute carrier family 2 member 13 [Source:HGNC Symbol;Acc:HGNC:15956]	yes	NA	NA	MSTRG.15490.1	u	chrAADN04016678.1	76	3500	MSTRG.15490	.	yes	trans	NA	-27.61	0.957629
ENSGALT00000073744	chr1	15117535	15247833	SLC2A13	solute carrier family 2 member 13 [Source:HGNC Symbol;Acc:HGNC:15956]	yes	NA	NA	MSTRG.15512.1	u	chrAADN04016877.1	2262	3097	MSTRG.15512	.	yes	trans	NA	-22.46	0.97014
ENSGALT00000073744	chr1	15117535	15247833	SLC2A13	solute carrier family 2 member 13 [Source:HGNC Symbol;Acc:HGNC:15956]	yes	NA	NA	MSTRG.15675.1	u	chrAADN04018270.1	1471	1764	MSTRG.15675	.	yes	trans	NA	-42.29	0.996718
ENSGALT00000073744	chr1	15117535	15247833	SLC2A13	solute carrier family 2 member 13 [Source:HGNC Symbol;Acc:HGNC:15956]	yes	NA	NA	MSTRG.15717.1	u	chrAADN04018692.1	2765	3816	MSTRG.15717	.	yes	trans	NA	-32.88	0.959901
ENSGALT00000073744	chr1	15117535	15247833	SLC2A13	solute carrier family 2 member 13 [Source:HGNC Symbol;Acc:HGNC:15956]	yes	NA	NA	MSTRG.15834.1	u	chrAADN04019921.1	1620	2715	MSTRG.15834	.	yes	trans	NA	-34.94	0.971239
ENSGALT00000073744	chr1	15117535	15247833	SLC2A13	solute carrier family 2 member 13 [Source:HGNC Symbol;Acc:HGNC:15956]	yes	NA	NA	MSTRG.15848.1	u	chrAADN04020045.1	39	3094	MSTRG.15848	.	yes	trans	NA	-40.54	-0.967306
ENSGALT00000073744	chr1	15117535	15247833	SLC2A13	solute carrier family 2 member 13 [Source:HGNC Symbol;Acc:HGNC:15956]	yes	NA	NA	MSTRG.16119.1	u	chrAADN04024599.1	705	1019	MSTRG.16119	.	yes	trans	NA	-40.10	0.983146
ENSGALT00000073744	chr1	15117535	15247833	SLC2A13	solute carrier family 2 member 13 [Source:HGNC Symbol;Acc:HGNC:15956]	yes	NA	NA	MSTRG.16265.1	u	chrKQ759502.1	5057	8374	MSTRG.16265	.	yes	trans	NA	-46.41	0.965496
ENSGALT00000073744	chr1	15117535	15247833	SLC2A13	solute carrier family 2 member 13 [Source:HGNC Symbol;Acc:HGNC:15956]	yes	NA	NA	MSTRG.16409.1	u	chrKQ759631.1	412	2830	MSTRG.16409	.	yes	trans	NA	-28.50	0.982844
ENSGALT00000073744	chr1	15117535	15247833	SLC2A13	solute carrier family 2 member 13 [Source:HGNC Symbol;Acc:HGNC:15956]	yes	NA	NA	MSTRG.16447.2	u	chrKQ759677.1	1668	3740	MSTRG.16447	.	yes	trans	NA	-47.04	0.988741
ENSGALT00000073744	chr1	15117535	15247833	SLC2A13	solute carrier family 2 member 13 [Source:HGNC Symbol;Acc:HGNC:15956]	yes	NA	NA	MSTRG.16978.1	o	chrZ	27301321	27304430	MSTRG.16978	ENSGALG00000046254	yes	trans	NA	-34.08	0.959058
ENSGALT00000073744	chr1	15117535	15247833	SLC2A13	solute carrier family 2 member 13 [Source:HGNC Symbol;Acc:HGNC:15956]	yes	NA	NA	MSTRG.16938.1	u	chrZ	27374932	27384199	MSTRG.16938	.	yes	trans	NA	-36.71	0.991879
ENSGALT00000071670	chr1	15923203	15923583	ENSGALG00000038315	NA	yes	NA	NA	MSTRG.2310.1	i	chr11	5380619	5380830	MSTRG.2310	ENSGALG00000034649	yes	trans	NA	-13.56	0.959152
ENSGALT00000071670	chr1	15923203	15923583	ENSGALG00000038315	NA	yes	NA	NA	MSTRG.4207.1	x	chr18	3777057	3796465	MSTRG.4207	ENSGALG00000036473	yes	trans	NA	-27.94	0.971112
ENSGALT00000071670	chr1	15923203	15923583	ENSGALG00000038315	NA	yes	NA	NA	MSTRG.5597.1	o	chr2	103151465	103195243	MSTRG.5597	ENSGALG00000044384	yes	trans	NA	-54.89	0.996324
ENSGALT00000071670	chr1	15923203	15923583	ENSGALG00000038315	NA	yes	NA	NA	MSTRG.8045.2	u	chr3	17872402	17875904	MSTRG.8045	.	yes	trans	NA	-45.46	0.977871
ENSGALT00000071670	chr1	15923203	15923583	ENSGALG00000038315	NA	yes	NA	NA	MSTRG.11864.1	u	chr8	11375272	11377461	MSTRG.11864	.	yes	trans	NA	-37.05	0.955894
ENSGALT00000071670	chr1	15923203	15923583	ENSGALG00000038315	NA	yes	NA	NA	MSTRG.12193.1	j	chr9	1716079	1719693	MSTRG.12193	ENSGALG00000043632	yes	trans	NA	-59.71	0.982371
ENSGALT00000071670	chr1	15923203	15923583	ENSGALG00000038315	NA	yes	NA	NA	MSTRG.12709.1	u	chrAADN04001085.1	2649	12536	MSTRG.12709	.	yes	trans	NA	-31.70	0.979548
ENSGALT00000071670	chr1	15923203	15923583	ENSGALG00000038315	NA	yes	NA	NA	MSTRG.12870.1	u	chrAADN04001756.1	5338	9518	MSTRG.12870	.	yes	trans	NA	-35.35	0.982684
ENSGALT00000071670	chr1	15923203	15923583	ENSGALG00000038315	NA	yes	NA	NA	MSTRG.13222.1	u	chrAADN04003619.1	15261	15890	MSTRG.13222	.	yes	trans	NA	-45.46	0.98892
ENSGALT00000071670	chr1	15923203	15923583	ENSGALG00000038315	NA	yes	NA	NA	MSTRG.13267.1	u	chrAADN04003810.1	956	1949	MSTRG.13267	.	yes	trans	NA	-35.84	0.968986
ENSGALT00000071670	chr1	15923203	15923583	ENSGALG00000038315	NA	yes	NA	NA	MSTRG.13319.1	u	chrAADN04004076.1	4342	5154	MSTRG.13319	.	yes	trans	NA	-34.75	0.989655
ENSGALT00000071670	chr1	15923203	15923583	ENSGALG00000038315	NA	yes	NA	NA	MSTRG.13353.1	u	chrAADN04004293.1	1679	3280	MSTRG.13353	.	yes	trans	NA	-29.92	0.957558
ENSGALT00000071670	chr1	15923203	15923583	ENSGALG00000038315	NA	yes	NA	NA	MSTRG.13471.1	u	chrAADN04004791.1	6705	7535	MSTRG.13471	.	yes	trans	NA	-31.81	0.953932
ENSGALT00000071670	chr1	15923203	15923583	ENSGALG00000038315	NA	yes	NA	NA	MSTRG.13518.1	u	chrAADN04005105.1	10760	11130	MSTRG.13518	.	yes	trans	NA	-46.36	0.95329
ENSGALT00000071670	chr1	15923203	15923583	ENSGALG00000038315	NA	yes	NA	NA	MSTRG.13567.1	u	chrAADN04005344.1	329	848	MSTRG.13567	.	yes	trans	NA	-33.32	0.967516
ENSGALT00000071670	chr1	15923203	15923583	ENSGALG00000038315	NA	yes	NA	NA	MSTRG.13603.1	u	chrAADN04005625.1	5096	5758	MSTRG.13603	.	yes	trans	NA	-51.58	0.97274
ENSGALT00000071670	chr1	15923203	15923583	ENSGALG00000038315	NA	yes	NA	NA	MSTRG.13662.1	u	chrAADN04005896.1	11789	12293	MSTRG.13662	.	yes	trans	NA	-33.97	0.956902
ENSGALT00000071670	chr1	15923203	15923583	ENSGALG00000038315	NA	yes	NA	NA	MSTRG.13824.1	u	chrAADN04006783.1	509	1509	MSTRG.13824	.	yes	trans	NA	-32.09	0.981994
ENSGALT00000071670	chr1	15923203	15923583	ENSGALG00000038315	NA	yes	NA	NA	MSTRG.13877.1	u	chrAADN04006988.1	10111	11372	MSTRG.13877	.	yes	trans	NA	-46.08	0.973753
ENSGALT00000071670	chr1	15923203	15923583	ENSGALG00000038315	NA	yes	NA	NA	MSTRG.13942.1	u	chrAADN04007299.1	6124	10653	MSTRG.13942	.	yes	trans	NA	-14.14	0.974898
ENSGALT00000071670	chr1	15923203	15923583	ENSGALG00000038315	NA	yes	NA	NA	MSTRG.13960.1	u	chrAADN04007387.1	2092	3855	MSTRG.13960	.	yes	trans	NA	-46.52	0.972117
ENSGALT00000071670	chr1	15923203	15923583	ENSGALG00000038315	NA	yes	NA	NA	MSTRG.14360.1	u	chrAADN04009781.1	8507	8812	MSTRG.14360	.	yes	trans	NA	-36.55	0.955391
ENSGALT00000071670	chr1	15923203	15923583	ENSGALG00000038315	NA	yes	NA	NA	MSTRG.14684.1	u	chrAADN04011576.1	6057	7419	MSTRG.14684	.	yes	trans	NA	-38.23	0.977823
ENSGALT00000071670	chr1	15923203	15923583	ENSGALG00000038315	NA	yes	NA	NA	MSTRG.14723.1	u	chrAADN04011760.1	363	1059	MSTRG.14723	.	yes	trans	NA	-36.66	0.981085
ENSGALT00000071670	chr1	15923203	15923583	ENSGALG00000038315	NA	yes	NA	NA	MSTRG.14733.1	u	chrAADN04011812.1	3440	5040	MSTRG.14733	.	yes	trans	NA	-17.96	0.978486
ENSGALT00000071670	chr1	15923203	15923583	ENSGALG00000038315	NA	yes	NA	NA	MSTRG.14734.1	u	chrAADN04011812.1	6941	7458	MSTRG.14734	.	yes	trans	NA	-33.26	0.960721
ENSGALT00000071670	chr1	15923203	15923583	ENSGALG00000038315	NA	yes	NA	NA	MSTRG.14829.1	u	chrAADN04012217.1	3778	5577	MSTRG.14829	.	yes	trans	NA	-31.16	0.961389
ENSGALT00000071670	chr1	15923203	15923583	ENSGALG00000038315	NA	yes	NA	NA	MSTRG.14838.1	u	chrAADN04012248.1	45	372	MSTRG.14838	.	yes	trans	NA	-44.69	0.961182
ENSGALT00000071670	chr1	15923203	15923583	ENSGALG00000038315	NA	yes	NA	NA	MSTRG.14869.1	u	chrAADN04012418.1	3544	4547	MSTRG.14869	.	yes	trans	NA	-15.81	0.988423
ENSGALT00000071670	chr1	15923203	15923583	ENSGALG00000038315	NA	yes	NA	NA	MSTRG.15511.1	u	chrAADN04016877.1	235	1929	MSTRG.15511	.	yes	trans	NA	-22.96	0.993981
ENSGALT00000071670	chr1	15923203	15923583	ENSGALG00000038315	NA	yes	NA	NA	MSTRG.15512.1	u	chrAADN04016877.1	2262	3097	MSTRG.15512	.	yes	trans	NA	-32.23	0.960538
ENSGALT00000071670	chr1	15923203	15923583	ENSGALG00000038315	NA	yes	NA	NA	MSTRG.15517.1	u	chrAADN04016905.1	793	1235	MSTRG.15517	.	yes	trans	NA	-41.35	0.984706
ENSGALT00000071670	chr1	15923203	15923583	ENSGALG00000038315	NA	yes	NA	NA	MSTRG.15518.1	u	chrAADN04016905.1	1765	2265	MSTRG.15518	.	yes	trans	NA	-47.79	0.966742
ENSGALT00000071670	chr1	15923203	15923583	ENSGALG00000038315	NA	yes	NA	NA	MSTRG.15585.1	u	chrAADN04017388.1	33	621	MSTRG.15585	.	yes	trans	NA	-30.13	0.953066
ENSGALT00000071670	chr1	15923203	15923583	ENSGALG00000038315	NA	yes	NA	NA	MSTRG.15789.1	u	chrAADN04019435.1	2049	2422	MSTRG.15789	.	yes	trans	NA	-19.26	0.951518
ENSGALT00000071670	chr1	15923203	15923583	ENSGALG00000038315	NA	yes	NA	NA	MSTRG.15833.1	u	chrAADN04019904.1	438	929	MSTRG.15833	.	yes	trans	NA	-39.18	0.953294
ENSGALT00000071670	chr1	15923203	15923583	ENSGALG00000038315	NA	yes	NA	NA	MSTRG.16119.1	u	chrAADN04024599.1	705	1019	MSTRG.16119	.	yes	trans	NA	-36.19	0.962335
ENSGALT00000071670	chr1	15923203	15923583	ENSGALG00000038315	NA	yes	NA	NA	MSTRG.16273.2	u	chrKQ759512.1	7771	11844	MSTRG.16273	.	yes	trans	NA	-35.40	0.974516
ENSGALT00000071670	chr1	15923203	15923583	ENSGALG00000038315	NA	yes	NA	NA	MSTRG.16461.3	u	chrKQ759680.1	5574	6660	MSTRG.16461	.	yes	trans	NA	-42.81	0.957095
ENSGALT00000071670	chr1	15923203	15923583	ENSGALG00000038315	NA	yes	NA	NA	MSTRG.16495.1	x	chrLGE64	792497	793676	MSTRG.16495	ENSGALG00000044788	yes	trans	NA	-27.43	0.986859
ENSGALT00000071670	chr1	15923203	15923583	ENSGALG00000038315	NA	yes	NA	NA	MSTRG.16941.1	u	chrZ	27326920	27328327	MSTRG.16941	.	yes	trans	NA	-32.49	0.984904
ENSGALT00000013929	chr1	18865360	18876467	CRELD2	cysteine rich with EGF like domains 2 [Source:HGNC Symbol;Acc:HGNC:28150]	yes	GO:0005794(Golgi apparatus);GO:0005783(endoplasmic reticulum);GO:0005615(extracellular space);GO:0005509(calcium ion binding)	NA	MSTRG.12936.1	u	chrAADN04002022.1	490	1424	MSTRG.12936	.	yes	trans	NA	-39.55	-0.95281
ENSGALT00000013929	chr1	18865360	18876467	CRELD2	cysteine rich with EGF like domains 2 [Source:HGNC Symbol;Acc:HGNC:28150]	yes	GO:0005794(Golgi apparatus);GO:0005783(endoplasmic reticulum);GO:0005615(extracellular space);GO:0005509(calcium ion binding)	NA	MSTRG.13770.1	u	chrAADN04006457.1	9118	9842	MSTRG.13770	.	yes	trans	NA	-40.74	-0.961131
ENSGALT00000013929	chr1	18865360	18876467	CRELD2	cysteine rich with EGF like domains 2 [Source:HGNC Symbol;Acc:HGNC:28150]	yes	GO:0005794(Golgi apparatus);GO:0005783(endoplasmic reticulum);GO:0005615(extracellular space);GO:0005509(calcium ion binding)	NA	MSTRG.14192.1	u	chrAADN04008746.1	8213	8781	MSTRG.14192	.	yes	trans	NA	-29.44	0.950035
ENSGALT00000013929	chr1	18865360	18876467	CRELD2	cysteine rich with EGF like domains 2 [Source:HGNC Symbol;Acc:HGNC:28150]	yes	GO:0005794(Golgi apparatus);GO:0005783(endoplasmic reticulum);GO:0005615(extracellular space);GO:0005509(calcium ion binding)	NA	MSTRG.15490.1	u	chrAADN04016678.1	76	3500	MSTRG.15490	.	yes	trans	NA	-25.48	0.959419
ENSGALT00000013929	chr1	18865360	18876467	CRELD2	cysteine rich with EGF like domains 2 [Source:HGNC Symbol;Acc:HGNC:28150]	yes	GO:0005794(Golgi apparatus);GO:0005783(endoplasmic reticulum);GO:0005615(extracellular space);GO:0005509(calcium ion binding)	NA	MSTRG.15824.1	u	chrAADN04019836.1	525	1304	MSTRG.15824	.	yes	trans	NA	-44.99	-0.975956
ENSGALT00000013929	chr1	18865360	18876467	CRELD2	cysteine rich with EGF like domains 2 [Source:HGNC Symbol;Acc:HGNC:28150]	yes	GO:0005794(Golgi apparatus);GO:0005783(endoplasmic reticulum);GO:0005615(extracellular space);GO:0005509(calcium ion binding)	NA	MSTRG.15872.1	u	chrAADN04020362.1	742	1052	MSTRG.15872	.	yes	trans	NA	-53.08	-0.980225
ENSGALT00000014337	chr1	22307601	22312663	NDUFA5	NADH:ubiquinone oxidoreductase subunit A5 [Source:HGNC Symbol;Acc:HGNC:7688]	yes	GO:0045271(respiratory chain complex I);GO:0005747(mitochondrial respiratory chain complex I);GO:0005743(mitochondrial inner membrane);GO:0005739(mitochondrion);GO:0022904(respiratory electron transport chain);GO:0016651(oxidoreductase activity, acting on NAD(P)H);GO:0008137(NADH dehydrogenase (ubiquinone) activity);GO:0032981(mitochondrial respiratory chain complex I assembly)	00190(Oxidative phosphorylation)	MSTRG.13520.1	u	chrAADN04005105.1	13378	13799	MSTRG.13520	.	yes	trans	NA	-53.63	0.954181
ENSGALT00000014337	chr1	22307601	22312663	NDUFA5	NADH:ubiquinone oxidoreductase subunit A5 [Source:HGNC Symbol;Acc:HGNC:7688]	yes	GO:0045271(respiratory chain complex I);GO:0005747(mitochondrial respiratory chain complex I);GO:0005743(mitochondrial inner membrane);GO:0005739(mitochondrion);GO:0022904(respiratory electron transport chain);GO:0016651(oxidoreductase activity, acting on NAD(P)H);GO:0008137(NADH dehydrogenase (ubiquinone) activity);GO:0032981(mitochondrial respiratory chain complex I assembly)	00190(Oxidative phosphorylation)	MSTRG.14013.1	u	chrAADN04007713.1	3475	8906	MSTRG.14013	.	yes	trans	NA	-48.76	0.954351
ENSGALT00000014337	chr1	22307601	22312663	NDUFA5	NADH:ubiquinone oxidoreductase subunit A5 [Source:HGNC Symbol;Acc:HGNC:7688]	yes	GO:0045271(respiratory chain complex I);GO:0005747(mitochondrial respiratory chain complex I);GO:0005743(mitochondrial inner membrane);GO:0005739(mitochondrion);GO:0022904(respiratory electron transport chain);GO:0016651(oxidoreductase activity, acting on NAD(P)H);GO:0008137(NADH dehydrogenase (ubiquinone) activity);GO:0032981(mitochondrial respiratory chain complex I assembly)	00190(Oxidative phosphorylation)	MSTRG.15774.1	u	chrAADN04019258.1	521	3590	MSTRG.15774	.	yes	trans	NA	-19.67	0.968025
ENSGALT00000074254	chr1	23274409	23341146	ENSGALG00000032262	NA	yes	NA	NA	MSTRG.2437.1	u	chr11	17065571	17066659	MSTRG.2437	.	yes	trans	NA	-41.47	0.974844
ENSGALT00000074254	chr1	23274409	23341146	ENSGALG00000032262	NA	yes	NA	NA	MSTRG.5888.2	u	chr2	139488444	139520231	MSTRG.5888	.	yes	trans	NA	-28.92	0.962199
ENSGALT00000074254	chr1	23274409	23341146	ENSGALG00000032262	NA	yes	NA	NA	MSTRG.13057.1	u	chrAADN04002626.1	5652	6950	MSTRG.13057	.	yes	trans	NA	-47.97	0.957817
ENSGALT00000074254	chr1	23274409	23341146	ENSGALG00000032262	NA	yes	NA	NA	MSTRG.13557.1	u	chrAADN04005269.1	5600	11350	MSTRG.13557	.	yes	trans	NA	-36.59	0.983602
ENSGALT00000074254	chr1	23274409	23341146	ENSGALG00000032262	NA	yes	NA	NA	MSTRG.13558.1	u	chrAADN04005269.1	10786	12981	MSTRG.13558	.	yes	trans	NA	-35.54	0.961346
ENSGALT00000074254	chr1	23274409	23341146	ENSGALG00000032262	NA	yes	NA	NA	MSTRG.14905.1	u	chrAADN04012583.1	62	1998	MSTRG.14905	.	yes	trans	NA	-28.84	0.976968
ENSGALT00000074254	chr1	23274409	23341146	ENSGALG00000032262	NA	yes	NA	NA	MSTRG.15834.1	u	chrAADN04019921.1	1620	2715	MSTRG.15834	.	yes	trans	NA	-31.04	0.955155
ENSGALT00000074254	chr1	23274409	23341146	ENSGALG00000032262	NA	yes	NA	NA	MSTRG.16265.1	u	chrKQ759502.1	5057	8374	MSTRG.16265	.	yes	trans	NA	-35.14	0.9801
ENSGALT00000074254	chr1	23274409	23341146	ENSGALG00000032262	NA	yes	NA	NA	MSTRG.16978.1	o	chrZ	27301321	27304430	MSTRG.16978	ENSGALG00000046254	yes	trans	NA	-46.30	0.953711
ENSGALT00000074254	chr1	23274409	23341146	ENSGALG00000032262	NA	yes	NA	NA	MSTRG.16944.1	u	chrZ	27335512	27358861	MSTRG.16944	.	yes	trans	NA	-34.76	0.979108
ENSGALT00000014649	chr1	23342831	23412785	ENSGALG00000009002	NA	yes	NA	NA	MSTRG.2437.1	u	chr11	17065571	17066659	MSTRG.2437	.	yes	trans	NA	-29.73	0.951308
ENSGALT00000014649	chr1	23342831	23412785	ENSGALG00000009002	NA	yes	NA	NA	MSTRG.13057.1	u	chrAADN04002626.1	5652	6950	MSTRG.13057	.	yes	trans	NA	-36.70	0.992867
ENSGALT00000014649	chr1	23342831	23412785	ENSGALG00000009002	NA	yes	NA	NA	MSTRG.13088.1	u	chrAADN04002820.1	6750	9014	MSTRG.13088	.	yes	trans	NA	-36.78	0.970602
ENSGALT00000014649	chr1	23342831	23412785	ENSGALG00000009002	NA	yes	NA	NA	MSTRG.13557.1	u	chrAADN04005269.1	5600	11350	MSTRG.13557	.	yes	trans	NA	-38.28	0.984756
ENSGALT00000014649	chr1	23342831	23412785	ENSGALG00000009002	NA	yes	NA	NA	MSTRG.13558.1	u	chrAADN04005269.1	10786	12981	MSTRG.13558	.	yes	trans	NA	-12.16	0.989403
ENSGALT00000014649	chr1	23342831	23412785	ENSGALG00000009002	NA	yes	NA	NA	MSTRG.13627.1	u	chrAADN04005780.1	5247	10729	MSTRG.13627	.	yes	trans	NA	-30.06	0.950804
ENSGALT00000014649	chr1	23342831	23412785	ENSGALG00000009002	NA	yes	NA	NA	MSTRG.14655.1	u	chrAADN04011411.1	6500	6807	MSTRG.14655	.	yes	trans	NA	-37.39	0.995091
ENSGALT00000014649	chr1	23342831	23412785	ENSGALG00000009002	NA	yes	NA	NA	MSTRG.14829.1	u	chrAADN04012217.1	3778	5577	MSTRG.14829	.	yes	trans	NA	-25.56	0.952394
ENSGALT00000014649	chr1	23342831	23412785	ENSGALG00000009002	NA	yes	NA	NA	MSTRG.14905.1	u	chrAADN04012583.1	62	1998	MSTRG.14905	.	yes	trans	NA	-35.06	0.954243
ENSGALT00000014649	chr1	23342831	23412785	ENSGALG00000009002	NA	yes	NA	NA	MSTRG.15736.1	u	chrAADN04018907.1	146	1472	MSTRG.15736	.	yes	trans	NA	-43.86	0.986112
ENSGALT00000014649	chr1	23342831	23412785	ENSGALG00000009002	NA	yes	NA	NA	MSTRG.16025.1	u	chrAADN04022731.1	795	1724	MSTRG.16025	.	yes	trans	NA	-43.58	0.959198
ENSGALT00000014649	chr1	23342831	23412785	ENSGALG00000009002	NA	yes	NA	NA	MSTRG.16265.1	u	chrKQ759502.1	5057	8374	MSTRG.16265	.	yes	trans	NA	-48.68	0.967495
ENSGALT00000014649	chr1	23342831	23412785	ENSGALG00000009002	NA	yes	NA	NA	MSTRG.16938.3	u	chrZ	27381345	27384199	MSTRG.16938	.	yes	trans	NA	-29.30	0.989724
ENSGALT00000015345	chr1	25908850	26098946	FOXP2	forkhead box P2 [Source:HGNC Symbol;Acc:HGNC:13875]	yes	GO:0060501(positive regulation of epithelial cell proliferation involved in lung morphogenesis);GO:0060013(righting reflex);GO:0050679(positive regulation of epithelial cell proliferation);GO:0048745(smooth muscle tissue development);GO:0048286(lung alveolus development);GO:0045892(negative regulation of transcription, DNA-templated);GO:0042297(vocal learning);GO:0043010(camera-type eye developme…	NA	MSTRG.12943.1	u	chrAADN04002080.1	10131	12665	MSTRG.12943	.	yes	trans	NA	-32.13	0.99147
ENSGALT00000015345	chr1	25908850	26098946	FOXP2	forkhead box P2 [Source:HGNC Symbol;Acc:HGNC:13875]	yes	GO:0060501(positive regulation of epithelial cell proliferation involved in lung morphogenesis);GO:0060013(righting reflex);GO:0050679(positive regulation of epithelial cell proliferation);GO:0048745(smooth muscle tissue development);GO:0048286(lung alveolus development);GO:0045892(negative regulation of transcription, DNA-templated);GO:0042297(vocal learning);GO:0043010(camera-type eye developme…	NA	MSTRG.12962.1	u	chrAADN04002195.1	7351	8414	MSTRG.12962	.	yes	trans	NA	-55.02	0.973141
ENSGALT00000015345	chr1	25908850	26098946	FOXP2	forkhead box P2 [Source:HGNC Symbol;Acc:HGNC:13875]	yes	GO:0060501(positive regulation of epithelial cell proliferation involved in lung morphogenesis);GO:0060013(righting reflex);GO:0050679(positive regulation of epithelial cell proliferation);GO:0048745(smooth muscle tissue development);GO:0048286(lung alveolus development);GO:0045892(negative regulation of transcription, DNA-templated);GO:0042297(vocal learning);GO:0043010(camera-type eye developme…	NA	MSTRG.13006.1	u	chrAADN04002404.1	6709	7585	MSTRG.13006	.	yes	trans	NA	-40.93	0.965943
ENSGALT00000015345	chr1	25908850	26098946	FOXP2	forkhead box P2 [Source:HGNC Symbol;Acc:HGNC:13875]	yes	GO:0060501(positive regulation of epithelial cell proliferation involved in lung morphogenesis);GO:0060013(righting reflex);GO:0050679(positive regulation of epithelial cell proliferation);GO:0048745(smooth muscle tissue development);GO:0048286(lung alveolus development);GO:0045892(negative regulation of transcription, DNA-templated);GO:0042297(vocal learning);GO:0043010(camera-type eye developme…	NA	MSTRG.13088.1	u	chrAADN04002820.1	6750	9014	MSTRG.13088	.	yes	trans	NA	-41.53	0.979622
ENSGALT00000015345	chr1	25908850	26098946	FOXP2	forkhead box P2 [Source:HGNC Symbol;Acc:HGNC:13875]	yes	GO:0060501(positive regulation of epithelial cell proliferation involved in lung morphogenesis);GO:0060013(righting reflex);GO:0050679(positive regulation of epithelial cell proliferation);GO:0048745(smooth muscle tissue development);GO:0048286(lung alveolus development);GO:0045892(negative regulation of transcription, DNA-templated);GO:0042297(vocal learning);GO:0043010(camera-type eye developme…	NA	MSTRG.13091.1	u	chrAADN04002836.1	189	1496	MSTRG.13091	.	yes	trans	NA	-32.13	0.991788
ENSGALT00000015345	chr1	25908850	26098946	FOXP2	forkhead box P2 [Source:HGNC Symbol;Acc:HGNC:13875]	yes	GO:0060501(positive regulation of epithelial cell proliferation involved in lung morphogenesis);GO:0060013(righting reflex);GO:0050679(positive regulation of epithelial cell proliferation);GO:0048745(smooth muscle tissue development);GO:0048286(lung alveolus development);GO:0045892(negative regulation of transcription, DNA-templated);GO:0042297(vocal learning);GO:0043010(camera-type eye developme…	NA	MSTRG.13298.1	u	chrAADN04003965.1	6708	8805	MSTRG.13298	.	yes	trans	NA	-47.69	0.952668
ENSGALT00000015345	chr1	25908850	26098946	FOXP2	forkhead box P2 [Source:HGNC Symbol;Acc:HGNC:13875]	yes	GO:0060501(positive regulation of epithelial cell proliferation involved in lung morphogenesis);GO:0060013(righting reflex);GO:0050679(positive regulation of epithelial cell proliferation);GO:0048745(smooth muscle tissue development);GO:0048286(lung alveolus development);GO:0045892(negative regulation of transcription, DNA-templated);GO:0042297(vocal learning);GO:0043010(camera-type eye developme…	NA	MSTRG.13627.1	u	chrAADN04005780.1	5247	10729	MSTRG.13627	.	yes	trans	NA	-32.13	0.990436
ENSGALT00000015345	chr1	25908850	26098946	FOXP2	forkhead box P2 [Source:HGNC Symbol;Acc:HGNC:13875]	yes	GO:0060501(positive regulation of epithelial cell proliferation involved in lung morphogenesis);GO:0060013(righting reflex);GO:0050679(positive regulation of epithelial cell proliferation);GO:0048745(smooth muscle tissue development);GO:0048286(lung alveolus development);GO:0045892(negative regulation of transcription, DNA-templated);GO:0042297(vocal learning);GO:0043010(camera-type eye developme…	NA	MSTRG.14126.1	u	chrAADN04008278.1	10045	10274	MSTRG.14126	.	yes	trans	NA	-57.85	0.967314
ENSGALT00000015345	chr1	25908850	26098946	FOXP2	forkhead box P2 [Source:HGNC Symbol;Acc:HGNC:13875]	yes	GO:0060501(positive regulation of epithelial cell proliferation involved in lung morphogenesis);GO:0060013(righting reflex);GO:0050679(positive regulation of epithelial cell proliferation);GO:0048745(smooth muscle tissue development);GO:0048286(lung alveolus development);GO:0045892(negative regulation of transcription, DNA-templated);GO:0042297(vocal learning);GO:0043010(camera-type eye developme…	NA	MSTRG.14481.1	u	chrAADN04010412.1	4504	4737	MSTRG.14481	.	yes	trans	NA	-46.08	0.986784
ENSGALT00000015345	chr1	25908850	26098946	FOXP2	forkhead box P2 [Source:HGNC Symbol;Acc:HGNC:13875]	yes	GO:0060501(positive regulation of epithelial cell proliferation involved in lung morphogenesis);GO:0060013(righting reflex);GO:0050679(positive regulation of epithelial cell proliferation);GO:0048745(smooth muscle tissue development);GO:0048286(lung alveolus development);GO:0045892(negative regulation of transcription, DNA-templated);GO:0042297(vocal learning);GO:0043010(camera-type eye developme…	NA	MSTRG.14666.1	u	chrAADN04011440.1	5838	6414	MSTRG.14666	.	yes	trans	NA	-40.73	0.958738
ENSGALT00000015345	chr1	25908850	26098946	FOXP2	forkhead box P2 [Source:HGNC Symbol;Acc:HGNC:13875]	yes	GO:0060501(positive regulation of epithelial cell proliferation involved in lung morphogenesis);GO:0060013(righting reflex);GO:0050679(positive regulation of epithelial cell proliferation);GO:0048745(smooth muscle tissue development);GO:0048286(lung alveolus development);GO:0045892(negative regulation of transcription, DNA-templated);GO:0042297(vocal learning);GO:0043010(camera-type eye developme…	NA	MSTRG.14727.1	u	chrAADN04011802.1	6234	7644	MSTRG.14727	.	yes	trans	NA	-36.16	0.95058
ENSGALT00000015345	chr1	25908850	26098946	FOXP2	forkhead box P2 [Source:HGNC Symbol;Acc:HGNC:13875]	yes	GO:0060501(positive regulation of epithelial cell proliferation involved in lung morphogenesis);GO:0060013(righting reflex);GO:0050679(positive regulation of epithelial cell proliferation);GO:0048745(smooth muscle tissue development);GO:0048286(lung alveolus development);GO:0045892(negative regulation of transcription, DNA-templated);GO:0042297(vocal learning);GO:0043010(camera-type eye developme…	NA	MSTRG.14829.1	u	chrAADN04012217.1	3778	5577	MSTRG.14829	.	yes	trans	NA	-37.20	0.964187
ENSGALT00000015345	chr1	25908850	26098946	FOXP2	forkhead box P2 [Source:HGNC Symbol;Acc:HGNC:13875]	yes	GO:0060501(positive regulation of epithelial cell proliferation involved in lung morphogenesis);GO:0060013(righting reflex);GO:0050679(positive regulation of epithelial cell proliferation);GO:0048745(smooth muscle tissue development);GO:0048286(lung alveolus development);GO:0045892(negative regulation of transcription, DNA-templated);GO:0042297(vocal learning);GO:0043010(camera-type eye developme…	NA	MSTRG.14895.1	u	chrAADN04012523.1	4271	4953	MSTRG.14895	.	yes	trans	NA	-38.90	0.981798
ENSGALT00000015345	chr1	25908850	26098946	FOXP2	forkhead box P2 [Source:HGNC Symbol;Acc:HGNC:13875]	yes	GO:0060501(positive regulation of epithelial cell proliferation involved in lung morphogenesis);GO:0060013(righting reflex);GO:0050679(positive regulation of epithelial cell proliferation);GO:0048745(smooth muscle tissue development);GO:0048286(lung alveolus development);GO:0045892(negative regulation of transcription, DNA-templated);GO:0042297(vocal learning);GO:0043010(camera-type eye developme…	NA	MSTRG.15736.1	u	chrAADN04018907.1	146	1472	MSTRG.15736	.	yes	trans	NA	-45.35	0.977345
ENSGALT00000015345	chr1	25908850	26098946	FOXP2	forkhead box P2 [Source:HGNC Symbol;Acc:HGNC:13875]	yes	GO:0060501(positive regulation of epithelial cell proliferation involved in lung morphogenesis);GO:0060013(righting reflex);GO:0050679(positive regulation of epithelial cell proliferation);GO:0048745(smooth muscle tissue development);GO:0048286(lung alveolus development);GO:0045892(negative regulation of transcription, DNA-templated);GO:0042297(vocal learning);GO:0043010(camera-type eye developme…	NA	MSTRG.15797.1	u	chrAADN04019500.1	1458	1771	MSTRG.15797	.	yes	trans	NA	-47.61	0.983598
ENSGALT00000015345	chr1	25908850	26098946	FOXP2	forkhead box P2 [Source:HGNC Symbol;Acc:HGNC:13875]	yes	GO:0060501(positive regulation of epithelial cell proliferation involved in lung morphogenesis);GO:0060013(righting reflex);GO:0050679(positive regulation of epithelial cell proliferation);GO:0048745(smooth muscle tissue development);GO:0048286(lung alveolus development);GO:0045892(negative regulation of transcription, DNA-templated);GO:0042297(vocal learning);GO:0043010(camera-type eye developme…	NA	MSTRG.16379.1	u	chrKQ759591.1	16889	17674	MSTRG.16379	.	yes	trans	NA	-38.43	0.972432
ENSGALT00000015345	chr1	25908850	26098946	FOXP2	forkhead box P2 [Source:HGNC Symbol;Acc:HGNC:13875]	yes	GO:0060501(positive regulation of epithelial cell proliferation involved in lung morphogenesis);GO:0060013(righting reflex);GO:0050679(positive regulation of epithelial cell proliferation);GO:0048745(smooth muscle tissue development);GO:0048286(lung alveolus development);GO:0045892(negative regulation of transcription, DNA-templated);GO:0042297(vocal learning);GO:0043010(camera-type eye developme…	NA	MSTRG.16958.27	o	chrZ	27205045	27217008	MSTRG.16958	ENSGALG00000044346	yes	trans	NA	-16.91	0.971656
ENSGALT00000015345	chr1	25908850	26098946	FOXP2	forkhead box P2 [Source:HGNC Symbol;Acc:HGNC:13875]	yes	GO:0060501(positive regulation of epithelial cell proliferation involved in lung morphogenesis);GO:0060013(righting reflex);GO:0050679(positive regulation of epithelial cell proliferation);GO:0048745(smooth muscle tissue development);GO:0048286(lung alveolus development);GO:0045892(negative regulation of transcription, DNA-templated);GO:0042297(vocal learning);GO:0043010(camera-type eye developme…	NA	MSTRG.16938.3	u	chrZ	27381345	27384199	MSTRG.16938	.	yes	trans	NA	-20.81	0.969927
ENSGALT00000038899	chr1	26768477	26802391	BMT2	base methyltransferase of 25S rRNA 2 homolog [Source:HGNC Symbol;Acc:HGNC:26475]	yes	GO:0016433(rRNA (adenine) methyltransferase activity);GO:0031167(rRNA methylation);GO:0005730(nucleolus);GO:0032259(methylation);GO:0008168(methyltransferase activity);GO:0016740(transferase activity)	NA	MSTRG.2310.1	i	chr11	5380619	5380830	MSTRG.2310	ENSGALG00000034649	yes	trans	NA	-14.66	-0.955683
ENSGALT00000038899	chr1	26768477	26802391	BMT2	base methyltransferase of 25S rRNA 2 homolog [Source:HGNC Symbol;Acc:HGNC:26475]	yes	GO:0016433(rRNA (adenine) methyltransferase activity);GO:0031167(rRNA methylation);GO:0005730(nucleolus);GO:0032259(methylation);GO:0008168(methyltransferase activity);GO:0016740(transferase activity)	NA	MSTRG.7038.1	i	chr25	2547081	2547535	MSTRG.7038	PRPF3	yes	trans	NA	-28.98	-0.959941
ENSGALT00000038899	chr1	26768477	26802391	BMT2	base methyltransferase of 25S rRNA 2 homolog [Source:HGNC Symbol;Acc:HGNC:26475]	yes	GO:0016433(rRNA (adenine) methyltransferase activity);GO:0031167(rRNA methylation);GO:0005730(nucleolus);GO:0032259(methylation);GO:0008168(methyltransferase activity);GO:0016740(transferase activity)	NA	MSTRG.11864.1	u	chr8	11375272	11377461	MSTRG.11864	.	yes	trans	NA	-49.62	-0.961989
ENSGALT00000038899	chr1	26768477	26802391	BMT2	base methyltransferase of 25S rRNA 2 homolog [Source:HGNC Symbol;Acc:HGNC:26475]	yes	GO:0016433(rRNA (adenine) methyltransferase activity);GO:0031167(rRNA methylation);GO:0005730(nucleolus);GO:0032259(methylation);GO:0008168(methyltransferase activity);GO:0016740(transferase activity)	NA	MSTRG.12193.1	j	chr9	1716079	1719693	MSTRG.12193	ENSGALG00000043632	yes	trans	NA	-52.07	-0.967744
ENSGALT00000038899	chr1	26768477	26802391	BMT2	base methyltransferase of 25S rRNA 2 homolog [Source:HGNC Symbol;Acc:HGNC:26475]	yes	GO:0016433(rRNA (adenine) methyltransferase activity);GO:0031167(rRNA methylation);GO:0005730(nucleolus);GO:0032259(methylation);GO:0008168(methyltransferase activity);GO:0016740(transferase activity)	NA	MSTRG.13046.1	u	chrAADN04002558.1	18917	19291	MSTRG.13046	.	yes	trans	NA	-38.18	-0.962369
ENSGALT00000038899	chr1	26768477	26802391	BMT2	base methyltransferase of 25S rRNA 2 homolog [Source:HGNC Symbol;Acc:HGNC:26475]	yes	GO:0016433(rRNA (adenine) methyltransferase activity);GO:0031167(rRNA methylation);GO:0005730(nucleolus);GO:0032259(methylation);GO:0008168(methyltransferase activity);GO:0016740(transferase activity)	NA	MSTRG.13254.1	u	chrAADN04003752.1	11	1494	MSTRG.13254	.	yes	trans	NA	-41.36	0.965951
ENSGALT00000038899	chr1	26768477	26802391	BMT2	base methyltransferase of 25S rRNA 2 homolog [Source:HGNC Symbol;Acc:HGNC:26475]	yes	GO:0016433(rRNA (adenine) methyltransferase activity);GO:0031167(rRNA methylation);GO:0005730(nucleolus);GO:0032259(methylation);GO:0008168(methyltransferase activity);GO:0016740(transferase activity)	NA	MSTRG.13438.1	u	chrAADN04004668.1	8381	9058	MSTRG.13438	.	yes	trans	NA	-30.45	-0.973371
ENSGALT00000038899	chr1	26768477	26802391	BMT2	base methyltransferase of 25S rRNA 2 homolog [Source:HGNC Symbol;Acc:HGNC:26475]	yes	GO:0016433(rRNA (adenine) methyltransferase activity);GO:0031167(rRNA methylation);GO:0005730(nucleolus);GO:0032259(methylation);GO:0008168(methyltransferase activity);GO:0016740(transferase activity)	NA	MSTRG.13472.1	u	chrAADN04004792.1	159	734	MSTRG.13472	.	yes	trans	NA	-48.47	-0.961657
ENSGALT00000038899	chr1	26768477	26802391	BMT2	base methyltransferase of 25S rRNA 2 homolog [Source:HGNC Symbol;Acc:HGNC:26475]	yes	GO:0016433(rRNA (adenine) methyltransferase activity);GO:0031167(rRNA methylation);GO:0005730(nucleolus);GO:0032259(methylation);GO:0008168(methyltransferase activity);GO:0016740(transferase activity)	NA	MSTRG.13942.1	u	chrAADN04007299.1	6124	10653	MSTRG.13942	.	yes	trans	NA	-48.56	-0.97378
ENSGALT00000038899	chr1	26768477	26802391	BMT2	base methyltransferase of 25S rRNA 2 homolog [Source:HGNC Symbol;Acc:HGNC:26475]	yes	GO:0016433(rRNA (adenine) methyltransferase activity);GO:0031167(rRNA methylation);GO:0005730(nucleolus);GO:0032259(methylation);GO:0008168(methyltransferase activity);GO:0016740(transferase activity)	NA	MSTRG.14360.1	u	chrAADN04009781.1	8507	8812	MSTRG.14360	.	yes	trans	NA	-23.69	-0.978845
ENSGALT00000038899	chr1	26768477	26802391	BMT2	base methyltransferase of 25S rRNA 2 homolog [Source:HGNC Symbol;Acc:HGNC:26475]	yes	GO:0016433(rRNA (adenine) methyltransferase activity);GO:0031167(rRNA methylation);GO:0005730(nucleolus);GO:0032259(methylation);GO:0008168(methyltransferase activity);GO:0016740(transferase activity)	NA	MSTRG.14723.1	u	chrAADN04011760.1	363	1059	MSTRG.14723	.	yes	trans	NA	-26.91	-0.971538
ENSGALT00000038899	chr1	26768477	26802391	BMT2	base methyltransferase of 25S rRNA 2 homolog [Source:HGNC Symbol;Acc:HGNC:26475]	yes	GO:0016433(rRNA (adenine) methyltransferase activity);GO:0031167(rRNA methylation);GO:0005730(nucleolus);GO:0032259(methylation);GO:0008168(methyltransferase activity);GO:0016740(transferase activity)	NA	MSTRG.14733.1	u	chrAADN04011812.1	3440	5040	MSTRG.14733	.	yes	trans	NA	-34.36	-0.95259
ENSGALT00000038899	chr1	26768477	26802391	BMT2	base methyltransferase of 25S rRNA 2 homolog [Source:HGNC Symbol;Acc:HGNC:26475]	yes	GO:0016433(rRNA (adenine) methyltransferase activity);GO:0031167(rRNA methylation);GO:0005730(nucleolus);GO:0032259(methylation);GO:0008168(methyltransferase activity);GO:0016740(transferase activity)	NA	MSTRG.14803.1	u	chrAADN04012069.1	4392	5249	MSTRG.14803	.	yes	trans	NA	-43.23	0.983781
ENSGALT00000038899	chr1	26768477	26802391	BMT2	base methyltransferase of 25S rRNA 2 homolog [Source:HGNC Symbol;Acc:HGNC:26475]	yes	GO:0016433(rRNA (adenine) methyltransferase activity);GO:0031167(rRNA methylation);GO:0005730(nucleolus);GO:0032259(methylation);GO:0008168(methyltransferase activity);GO:0016740(transferase activity)	NA	MSTRG.15287.1	u	chrAADN04015062.1	4041	4696	MSTRG.15287	.	yes	trans	NA	-42.05	0.984722
ENSGALT00000038899	chr1	26768477	26802391	BMT2	base methyltransferase of 25S rRNA 2 homolog [Source:HGNC Symbol;Acc:HGNC:26475]	yes	GO:0016433(rRNA (adenine) methyltransferase activity);GO:0031167(rRNA methylation);GO:0005730(nucleolus);GO:0032259(methylation);GO:0008168(methyltransferase activity);GO:0016740(transferase activity)	NA	MSTRG.15490.1	u	chrAADN04016678.1	76	3500	MSTRG.15490	.	yes	trans	NA	-40.45	-0.950984
ENSGALT00000038899	chr1	26768477	26802391	BMT2	base methyltransferase of 25S rRNA 2 homolog [Source:HGNC Symbol;Acc:HGNC:26475]	yes	GO:0016433(rRNA (adenine) methyltransferase activity);GO:0031167(rRNA methylation);GO:0005730(nucleolus);GO:0032259(methylation);GO:0008168(methyltransferase activity);GO:0016740(transferase activity)	NA	MSTRG.15512.1	u	chrAADN04016877.1	2262	3097	MSTRG.15512	.	yes	trans	NA	-39.77	-0.973327
ENSGALT00000038899	chr1	26768477	26802391	BMT2	base methyltransferase of 25S rRNA 2 homolog [Source:HGNC Symbol;Acc:HGNC:26475]	yes	GO:0016433(rRNA (adenine) methyltransferase activity);GO:0031167(rRNA methylation);GO:0005730(nucleolus);GO:0032259(methylation);GO:0008168(methyltransferase activity);GO:0016740(transferase activity)	NA	MSTRG.15585.1	u	chrAADN04017388.1	33	621	MSTRG.15585	.	yes	trans	NA	-35.59	-0.972742
ENSGALT00000038899	chr1	26768477	26802391	BMT2	base methyltransferase of 25S rRNA 2 homolog [Source:HGNC Symbol;Acc:HGNC:26475]	yes	GO:0016433(rRNA (adenine) methyltransferase activity);GO:0031167(rRNA methylation);GO:0005730(nucleolus);GO:0032259(methylation);GO:0008168(methyltransferase activity);GO:0016740(transferase activity)	NA	MSTRG.15717.1	u	chrAADN04018692.1	2765	3816	MSTRG.15717	.	yes	trans	NA	-51.00	-0.95419
ENSGALT00000038899	chr1	26768477	26802391	BMT2	base methyltransferase of 25S rRNA 2 homolog [Source:HGNC Symbol;Acc:HGNC:26475]	yes	GO:0016433(rRNA (adenine) methyltransferase activity);GO:0031167(rRNA methylation);GO:0005730(nucleolus);GO:0032259(methylation);GO:0008168(methyltransferase activity);GO:0016740(transferase activity)	NA	MSTRG.16055.1	u	chrAADN04023256.1	873	1471	MSTRG.16055	.	yes	trans	NA	-30.05	-0.960798
ENSGALT00000038899	chr1	26768477	26802391	BMT2	base methyltransferase of 25S rRNA 2 homolog [Source:HGNC Symbol;Acc:HGNC:26475]	yes	GO:0016433(rRNA (adenine) methyltransferase activity);GO:0031167(rRNA methylation);GO:0005730(nucleolus);GO:0032259(methylation);GO:0008168(methyltransferase activity);GO:0016740(transferase activity)	NA	MSTRG.16273.2	u	chrKQ759512.1	7771	11844	MSTRG.16273	.	yes	trans	NA	-18.81	-0.957155
ENSGALT00000038899	chr1	26768477	26802391	BMT2	base methyltransferase of 25S rRNA 2 homolog [Source:HGNC Symbol;Acc:HGNC:26475]	yes	GO:0016433(rRNA (adenine) methyltransferase activity);GO:0031167(rRNA methylation);GO:0005730(nucleolus);GO:0032259(methylation);GO:0008168(methyltransferase activity);GO:0016740(transferase activity)	NA	MSTRG.16461.3	u	chrKQ759680.1	5574	6660	MSTRG.16461	.	yes	trans	NA	-33.19	-0.968379
ENSGALT00000015379	chr1	26917109	26927702	IFRD1	interferon related developmental regulator 1 [Source:HGNC Symbol;Acc:HGNC:5456]	yes	GO:0005737(cytoplasm);GO:0005634(nucleus);GO:0048671(negative regulation of collateral sprouting);GO:0043403(skeletal muscle tissue regeneration);GO:0042692(muscle cell differentiation);GO:0030517(negative regulation of axon extension);GO:0014706(striated muscle tissue development)	NA	MSTRG.13138.1	u	chrAADN04003104.1	557	862	MSTRG.13138	.	yes	trans	NA	-35.43	0.968049
ENSGALT00000015379	chr1	26917109	26927702	IFRD1	interferon related developmental regulator 1 [Source:HGNC Symbol;Acc:HGNC:5456]	yes	GO:0005737(cytoplasm);GO:0005634(nucleus);GO:0048671(negative regulation of collateral sprouting);GO:0043403(skeletal muscle tissue regeneration);GO:0042692(muscle cell differentiation);GO:0030517(negative regulation of axon extension);GO:0014706(striated muscle tissue development)	NA	MSTRG.13520.1	u	chrAADN04005105.1	13378	13799	MSTRG.13520	.	yes	trans	NA	-38.66	0.967962
ENSGALT00000015379	chr1	26917109	26927702	IFRD1	interferon related developmental regulator 1 [Source:HGNC Symbol;Acc:HGNC:5456]	yes	GO:0005737(cytoplasm);GO:0005634(nucleus);GO:0048671(negative regulation of collateral sprouting);GO:0043403(skeletal muscle tissue regeneration);GO:0042692(muscle cell differentiation);GO:0030517(negative regulation of axon extension);GO:0014706(striated muscle tissue development)	NA	MSTRG.13776.1	u	chrAADN04006481.1	5894	7177	MSTRG.13776	.	yes	trans	NA	-25.68	0.965402
ENSGALT00000015379	chr1	26917109	26927702	IFRD1	interferon related developmental regulator 1 [Source:HGNC Symbol;Acc:HGNC:5456]	yes	GO:0005737(cytoplasm);GO:0005634(nucleus);GO:0048671(negative regulation of collateral sprouting);GO:0043403(skeletal muscle tissue regeneration);GO:0042692(muscle cell differentiation);GO:0030517(negative regulation of axon extension);GO:0014706(striated muscle tissue development)	NA	MSTRG.13804.1	u	chrAADN04006669.1	8356	8829	MSTRG.13804	.	yes	trans	NA	-37.51	0.952265
ENSGALT00000015379	chr1	26917109	26927702	IFRD1	interferon related developmental regulator 1 [Source:HGNC Symbol;Acc:HGNC:5456]	yes	GO:0005737(cytoplasm);GO:0005634(nucleus);GO:0048671(negative regulation of collateral sprouting);GO:0043403(skeletal muscle tissue regeneration);GO:0042692(muscle cell differentiation);GO:0030517(negative regulation of axon extension);GO:0014706(striated muscle tissue development)	NA	MSTRG.13888.1	u	chrAADN04007074.1	6747	7743	MSTRG.13888	.	yes	trans	NA	-28.33	0.956127
ENSGALT00000015379	chr1	26917109	26927702	IFRD1	interferon related developmental regulator 1 [Source:HGNC Symbol;Acc:HGNC:5456]	yes	GO:0005737(cytoplasm);GO:0005634(nucleus);GO:0048671(negative regulation of collateral sprouting);GO:0043403(skeletal muscle tissue regeneration);GO:0042692(muscle cell differentiation);GO:0030517(negative regulation of axon extension);GO:0014706(striated muscle tissue development)	NA	MSTRG.14013.1	u	chrAADN04007713.1	3475	8906	MSTRG.14013	.	yes	trans	NA	-37.92	0.956028
ENSGALT00000015379	chr1	26917109	26927702	IFRD1	interferon related developmental regulator 1 [Source:HGNC Symbol;Acc:HGNC:5456]	yes	GO:0005737(cytoplasm);GO:0005634(nucleus);GO:0048671(negative regulation of collateral sprouting);GO:0043403(skeletal muscle tissue regeneration);GO:0042692(muscle cell differentiation);GO:0030517(negative regulation of axon extension);GO:0014706(striated muscle tissue development)	NA	MSTRG.14023.1	u	chrAADN04007760.1	5205	6289	MSTRG.14023	.	yes	trans	NA	-31.37	0.978529
ENSGALT00000015379	chr1	26917109	26927702	IFRD1	interferon related developmental regulator 1 [Source:HGNC Symbol;Acc:HGNC:5456]	yes	GO:0005737(cytoplasm);GO:0005634(nucleus);GO:0048671(negative regulation of collateral sprouting);GO:0043403(skeletal muscle tissue regeneration);GO:0042692(muscle cell differentiation);GO:0030517(negative regulation of axon extension);GO:0014706(striated muscle tissue development)	NA	MSTRG.14675.1	u	chrAADN04011547.1	96	427	MSTRG.14675	.	yes	trans	NA	-36.85	0.969161
ENSGALT00000015379	chr1	26917109	26927702	IFRD1	interferon related developmental regulator 1 [Source:HGNC Symbol;Acc:HGNC:5456]	yes	GO:0005737(cytoplasm);GO:0005634(nucleus);GO:0048671(negative regulation of collateral sprouting);GO:0043403(skeletal muscle tissue regeneration);GO:0042692(muscle cell differentiation);GO:0030517(negative regulation of axon extension);GO:0014706(striated muscle tissue development)	NA	MSTRG.15458.1	u	chrAADN04016396.1	1455	1822	MSTRG.15458	.	yes	trans	NA	-44.67	0.959639
ENSGALT00000015379	chr1	26917109	26927702	IFRD1	interferon related developmental regulator 1 [Source:HGNC Symbol;Acc:HGNC:5456]	yes	GO:0005737(cytoplasm);GO:0005634(nucleus);GO:0048671(negative regulation of collateral sprouting);GO:0043403(skeletal muscle tissue regeneration);GO:0042692(muscle cell differentiation);GO:0030517(negative regulation of axon extension);GO:0014706(striated muscle tissue development)	NA	MSTRG.15750.1	u	chrAADN04018976.1	770	1177	MSTRG.15750	.	yes	trans	NA	-43.73	0.961756
ENSGALT00000015379	chr1	26917109	26927702	IFRD1	interferon related developmental regulator 1 [Source:HGNC Symbol;Acc:HGNC:5456]	yes	GO:0005737(cytoplasm);GO:0005634(nucleus);GO:0048671(negative regulation of collateral sprouting);GO:0043403(skeletal muscle tissue regeneration);GO:0042692(muscle cell differentiation);GO:0030517(negative regulation of axon extension);GO:0014706(striated muscle tissue development)	NA	MSTRG.15912.1	u	chrAADN04020920.1	94	2729	MSTRG.15912	.	yes	trans	NA	-29.61	0.979474
ENSGALT00000015379	chr1	26917109	26927702	IFRD1	interferon related developmental regulator 1 [Source:HGNC Symbol;Acc:HGNC:5456]	yes	GO:0005737(cytoplasm);GO:0005634(nucleus);GO:0048671(negative regulation of collateral sprouting);GO:0043403(skeletal muscle tissue regeneration);GO:0042692(muscle cell differentiation);GO:0030517(negative regulation of axon extension);GO:0014706(striated muscle tissue development)	NA	MSTRG.15946.1	u	chrAADN04021464.1	167	625	MSTRG.15946	.	yes	trans	NA	-25.98	0.956286
ENSGALT00000015379	chr1	26917109	26927702	IFRD1	interferon related developmental regulator 1 [Source:HGNC Symbol;Acc:HGNC:5456]	yes	GO:0005737(cytoplasm);GO:0005634(nucleus);GO:0048671(negative regulation of collateral sprouting);GO:0043403(skeletal muscle tissue regeneration);GO:0042692(muscle cell differentiation);GO:0030517(negative regulation of axon extension);GO:0014706(striated muscle tissue development)	NA	MSTRG.16055.1	u	chrAADN04023256.1	873	1471	MSTRG.16055	.	yes	trans	NA	-44.19	0.960119
ENSGALT00000074174	chr1	30082534	30100993	TWF1	twinfilin 1 isoform 2 [Source:RefSeq peptide;Acc:NP_001025910]	yes	GO:0045296(cadherin binding);GO:0005925(focal adhesion);GO:0003779(actin binding);GO:0004713(protein tyrosine kinase activity);GO:0015629(actin cytoskeleton);GO:0005829(cytosol);GO:0032587(ruffle membrane);GO:0003785(actin monomer binding);GO:0005524(ATP binding);GO:0005546(phosphatidylinositol-4,5-bisphosphate binding);GO:0032403(protein complex binding);GO:0010613(positive regulation of cardiac…	NA	MSTRG.2437.1	u	chr11	17065571	17066659	MSTRG.2437	.	yes	trans	NA	-52.52	0.97776
ENSGALT00000074174	chr1	30082534	30100993	TWF1	twinfilin 1 isoform 2 [Source:RefSeq peptide;Acc:NP_001025910]	yes	GO:0045296(cadherin binding);GO:0005925(focal adhesion);GO:0003779(actin binding);GO:0004713(protein tyrosine kinase activity);GO:0015629(actin cytoskeleton);GO:0005829(cytosol);GO:0032587(ruffle membrane);GO:0003785(actin monomer binding);GO:0005524(ATP binding);GO:0005546(phosphatidylinositol-4,5-bisphosphate binding);GO:0032403(protein complex binding);GO:0010613(positive regulation of cardiac…	NA	MSTRG.5888.2	u	chr2	139488444	139520231	MSTRG.5888	.	yes	trans	NA	-40.40	0.965589
ENSGALT00000074174	chr1	30082534	30100993	TWF1	twinfilin 1 isoform 2 [Source:RefSeq peptide;Acc:NP_001025910]	yes	GO:0045296(cadherin binding);GO:0005925(focal adhesion);GO:0003779(actin binding);GO:0004713(protein tyrosine kinase activity);GO:0015629(actin cytoskeleton);GO:0005829(cytosol);GO:0032587(ruffle membrane);GO:0003785(actin monomer binding);GO:0005524(ATP binding);GO:0005546(phosphatidylinositol-4,5-bisphosphate binding);GO:0032403(protein complex binding);GO:0010613(positive regulation of cardiac…	NA	MSTRG.13557.1	u	chrAADN04005269.1	5600	11350	MSTRG.13557	.	yes	trans	NA	-52.50	0.97227
ENSGALT00000074174	chr1	30082534	30100993	TWF1	twinfilin 1 isoform 2 [Source:RefSeq peptide;Acc:NP_001025910]	yes	GO:0045296(cadherin binding);GO:0005925(focal adhesion);GO:0003779(actin binding);GO:0004713(protein tyrosine kinase activity);GO:0015629(actin cytoskeleton);GO:0005829(cytosol);GO:0032587(ruffle membrane);GO:0003785(actin monomer binding);GO:0005524(ATP binding);GO:0005546(phosphatidylinositol-4,5-bisphosphate binding);GO:0032403(protein complex binding);GO:0010613(positive regulation of cardiac…	NA	MSTRG.14655.1	u	chrAADN04011411.1	6500	6807	MSTRG.14655	.	yes	trans	NA	-58.55	0.987379
ENSGALT00000074174	chr1	30082534	30100993	TWF1	twinfilin 1 isoform 2 [Source:RefSeq peptide;Acc:NP_001025910]	yes	GO:0045296(cadherin binding);GO:0005925(focal adhesion);GO:0003779(actin binding);GO:0004713(protein tyrosine kinase activity);GO:0015629(actin cytoskeleton);GO:0005829(cytosol);GO:0032587(ruffle membrane);GO:0003785(actin monomer binding);GO:0005524(ATP binding);GO:0005546(phosphatidylinositol-4,5-bisphosphate binding);GO:0032403(protein complex binding);GO:0010613(positive regulation of cardiac…	NA	MSTRG.16265.1	u	chrKQ759502.1	5057	8374	MSTRG.16265	.	yes	trans	NA	-46.38	0.961688
ENSGALT00000074174	chr1	30082534	30100993	TWF1	twinfilin 1 isoform 2 [Source:RefSeq peptide;Acc:NP_001025910]	yes	GO:0045296(cadherin binding);GO:0005925(focal adhesion);GO:0003779(actin binding);GO:0004713(protein tyrosine kinase activity);GO:0015629(actin cytoskeleton);GO:0005829(cytosol);GO:0032587(ruffle membrane);GO:0003785(actin monomer binding);GO:0005524(ATP binding);GO:0005546(phosphatidylinositol-4,5-bisphosphate binding);GO:0032403(protein complex binding);GO:0010613(positive regulation of cardiac…	NA	MSTRG.16944.1	u	chrZ	27335512	27358861	MSTRG.16944	.	yes	trans	NA	-33.06	0.986317
ENSGALT00000016055	chr1	34203987	34308540	HMGI-C	high mobility group AT-hook 2 [Source:HGNC Symbol;Acc:HGNC:5009]	yes	GO:0044212(transcription regulatory region DNA binding);GO:0010564(regulation of cell cycle process);GO:0010628(positive regulation of gene expression);GO:0000785(chromatin);GO:0006355(regulation of transcription, DNA-templated);GO:0005634(nucleus);GO:0003677(DNA binding)	NA	MSTRG.7038.1	i	chr25	2547081	2547535	MSTRG.7038	PRPF3	yes	trans	NA	-44.60	0.988198
ENSGALT00000016055	chr1	34203987	34308540	HMGI-C	high mobility group AT-hook 2 [Source:HGNC Symbol;Acc:HGNC:5009]	yes	GO:0044212(transcription regulatory region DNA binding);GO:0010564(regulation of cell cycle process);GO:0010628(positive regulation of gene expression);GO:0000785(chromatin);GO:0006355(regulation of transcription, DNA-templated);GO:0005634(nucleus);GO:0003677(DNA binding)	NA	MSTRG.8045.2	u	chr3	17872402	17875904	MSTRG.8045	.	yes	trans	NA	-38.86	0.955172
ENSGALT00000016055	chr1	34203987	34308540	HMGI-C	high mobility group AT-hook 2 [Source:HGNC Symbol;Acc:HGNC:5009]	yes	GO:0044212(transcription regulatory region DNA binding);GO:0010564(regulation of cell cycle process);GO:0010628(positive regulation of gene expression);GO:0000785(chromatin);GO:0006355(regulation of transcription, DNA-templated);GO:0005634(nucleus);GO:0003677(DNA binding)	NA	MSTRG.11864.1	u	chr8	11375272	11377461	MSTRG.11864	.	yes	trans	NA	-38.96	0.958881
ENSGALT00000016055	chr1	34203987	34308540	HMGI-C	high mobility group AT-hook 2 [Source:HGNC Symbol;Acc:HGNC:5009]	yes	GO:0044212(transcription regulatory region DNA binding);GO:0010564(regulation of cell cycle process);GO:0010628(positive regulation of gene expression);GO:0000785(chromatin);GO:0006355(regulation of transcription, DNA-templated);GO:0005634(nucleus);GO:0003677(DNA binding)	NA	MSTRG.12096.2	u	chr8	25819463	25825796	MSTRG.12096	.	yes	trans	NA	-42.16	-0.959098
ENSGALT00000016055	chr1	34203987	34308540	HMGI-C	high mobility group AT-hook 2 [Source:HGNC Symbol;Acc:HGNC:5009]	yes	GO:0044212(transcription regulatory region DNA binding);GO:0010564(regulation of cell cycle process);GO:0010628(positive regulation of gene expression);GO:0000785(chromatin);GO:0006355(regulation of transcription, DNA-templated);GO:0005634(nucleus);GO:0003677(DNA binding)	NA	MSTRG.12193.1	j	chr9	1716079	1719693	MSTRG.12193	ENSGALG00000043632	yes	trans	NA	-62.45	0.952271
ENSGALT00000016055	chr1	34203987	34308540	HMGI-C	high mobility group AT-hook 2 [Source:HGNC Symbol;Acc:HGNC:5009]	yes	GO:0044212(transcription regulatory region DNA binding);GO:0010564(regulation of cell cycle process);GO:0010628(positive regulation of gene expression);GO:0000785(chromatin);GO:0006355(regulation of transcription, DNA-templated);GO:0005634(nucleus);GO:0003677(DNA binding)	NA	MSTRG.13046.1	u	chrAADN04002558.1	18917	19291	MSTRG.13046	.	yes	trans	NA	-20.80	0.994586
ENSGALT00000016055	chr1	34203987	34308540	HMGI-C	high mobility group AT-hook 2 [Source:HGNC Symbol;Acc:HGNC:5009]	yes	GO:0044212(transcription regulatory region DNA binding);GO:0010564(regulation of cell cycle process);GO:0010628(positive regulation of gene expression);GO:0000785(chromatin);GO:0006355(regulation of transcription, DNA-templated);GO:0005634(nucleus);GO:0003677(DNA binding)	NA	MSTRG.13286.1	u	chrAADN04003904.1	13791	14132	MSTRG.13286	.	yes	trans	NA	-53.23	0.9929
ENSGALT00000016055	chr1	34203987	34308540	HMGI-C	high mobility group AT-hook 2 [Source:HGNC Symbol;Acc:HGNC:5009]	yes	GO:0044212(transcription regulatory region DNA binding);GO:0010564(regulation of cell cycle process);GO:0010628(positive regulation of gene expression);GO:0000785(chromatin);GO:0006355(regulation of transcription, DNA-templated);GO:0005634(nucleus);GO:0003677(DNA binding)	NA	MSTRG.13438.1	u	chrAADN04004668.1	8381	9058	MSTRG.13438	.	yes	trans	NA	-57.18	0.994337
ENSGALT00000016055	chr1	34203987	34308540	HMGI-C	high mobility group AT-hook 2 [Source:HGNC Symbol;Acc:HGNC:5009]	yes	GO:0044212(transcription regulatory region DNA binding);GO:0010564(regulation of cell cycle process);GO:0010628(positive regulation of gene expression);GO:0000785(chromatin);GO:0006355(regulation of transcription, DNA-templated);GO:0005634(nucleus);GO:0003677(DNA binding)	NA	MSTRG.13472.1	u	chrAADN04004792.1	159	734	MSTRG.13472	.	yes	trans	NA	-40.85	0.997823
ENSGALT00000016055	chr1	34203987	34308540	HMGI-C	high mobility group AT-hook 2 [Source:HGNC Symbol;Acc:HGNC:5009]	yes	GO:0044212(transcription regulatory region DNA binding);GO:0010564(regulation of cell cycle process);GO:0010628(positive regulation of gene expression);GO:0000785(chromatin);GO:0006355(regulation of transcription, DNA-templated);GO:0005634(nucleus);GO:0003677(DNA binding)	NA	MSTRG.13797.1	u	chrAADN04006621.1	9140	11891	MSTRG.13797	.	yes	trans	NA	-45.61	0.953971
ENSGALT00000016055	chr1	34203987	34308540	HMGI-C	high mobility group AT-hook 2 [Source:HGNC Symbol;Acc:HGNC:5009]	yes	GO:0044212(transcription regulatory region DNA binding);GO:0010564(regulation of cell cycle process);GO:0010628(positive regulation of gene expression);GO:0000785(chromatin);GO:0006355(regulation of transcription, DNA-templated);GO:0005634(nucleus);GO:0003677(DNA binding)	NA	MSTRG.14360.1	u	chrAADN04009781.1	8507	8812	MSTRG.14360	.	yes	trans	NA	-30.48	0.978203
ENSGALT00000016055	chr1	34203987	34308540	HMGI-C	high mobility group AT-hook 2 [Source:HGNC Symbol;Acc:HGNC:5009]	yes	GO:0044212(transcription regulatory region DNA binding);GO:0010564(regulation of cell cycle process);GO:0010628(positive regulation of gene expression);GO:0000785(chromatin);GO:0006355(regulation of transcription, DNA-templated);GO:0005634(nucleus);GO:0003677(DNA binding)	NA	MSTRG.14723.1	u	chrAADN04011760.1	363	1059	MSTRG.14723	.	yes	trans	NA	-37.53	0.968302
ENSGALT00000016055	chr1	34203987	34308540	HMGI-C	high mobility group AT-hook 2 [Source:HGNC Symbol;Acc:HGNC:5009]	yes	GO:0044212(transcription regulatory region DNA binding);GO:0010564(regulation of cell cycle process);GO:0010628(positive regulation of gene expression);GO:0000785(chromatin);GO:0006355(regulation of transcription, DNA-templated);GO:0005634(nucleus);GO:0003677(DNA binding)	NA	MSTRG.15490.1	u	chrAADN04016678.1	76	3500	MSTRG.15490	.	yes	trans	NA	-32.54	0.979268
ENSGALT00000016055	chr1	34203987	34308540	HMGI-C	high mobility group AT-hook 2 [Source:HGNC Symbol;Acc:HGNC:5009]	yes	GO:0044212(transcription regulatory region DNA binding);GO:0010564(regulation of cell cycle process);GO:0010628(positive regulation of gene expression);GO:0000785(chromatin);GO:0006355(regulation of transcription, DNA-templated);GO:0005634(nucleus);GO:0003677(DNA binding)	NA	MSTRG.15512.1	u	chrAADN04016877.1	2262	3097	MSTRG.15512	.	yes	trans	NA	-40.35	0.98285
ENSGALT00000016055	chr1	34203987	34308540	HMGI-C	high mobility group AT-hook 2 [Source:HGNC Symbol;Acc:HGNC:5009]	yes	GO:0044212(transcription regulatory region DNA binding);GO:0010564(regulation of cell cycle process);GO:0010628(positive regulation of gene expression);GO:0000785(chromatin);GO:0006355(regulation of transcription, DNA-templated);GO:0005634(nucleus);GO:0003677(DNA binding)	NA	MSTRG.15585.1	u	chrAADN04017388.1	33	621	MSTRG.15585	.	yes	trans	NA	-31.68	0.96631
ENSGALT00000016055	chr1	34203987	34308540	HMGI-C	high mobility group AT-hook 2 [Source:HGNC Symbol;Acc:HGNC:5009]	yes	GO:0044212(transcription regulatory region DNA binding);GO:0010564(regulation of cell cycle process);GO:0010628(positive regulation of gene expression);GO:0000785(chromatin);GO:0006355(regulation of transcription, DNA-templated);GO:0005634(nucleus);GO:0003677(DNA binding)	NA	MSTRG.15675.1	u	chrAADN04018270.1	1471	1764	MSTRG.15675	.	yes	trans	NA	-40.14	0.980436
ENSGALT00000016055	chr1	34203987	34308540	HMGI-C	high mobility group AT-hook 2 [Source:HGNC Symbol;Acc:HGNC:5009]	yes	GO:0044212(transcription regulatory region DNA binding);GO:0010564(regulation of cell cycle process);GO:0010628(positive regulation of gene expression);GO:0000785(chromatin);GO:0006355(regulation of transcription, DNA-templated);GO:0005634(nucleus);GO:0003677(DNA binding)	NA	MSTRG.15717.1	u	chrAADN04018692.1	2765	3816	MSTRG.15717	.	yes	trans	NA	-18.04	0.991147
ENSGALT00000016055	chr1	34203987	34308540	HMGI-C	high mobility group AT-hook 2 [Source:HGNC Symbol;Acc:HGNC:5009]	yes	GO:0044212(transcription regulatory region DNA binding);GO:0010564(regulation of cell cycle process);GO:0010628(positive regulation of gene expression);GO:0000785(chromatin);GO:0006355(regulation of transcription, DNA-templated);GO:0005634(nucleus);GO:0003677(DNA binding)	NA	MSTRG.15774.1	u	chrAADN04019258.1	521	3590	MSTRG.15774	.	yes	trans	NA	-28.59	0.964794
ENSGALT00000016055	chr1	34203987	34308540	HMGI-C	high mobility group AT-hook 2 [Source:HGNC Symbol;Acc:HGNC:5009]	yes	GO:0044212(transcription regulatory region DNA binding);GO:0010564(regulation of cell cycle process);GO:0010628(positive regulation of gene expression);GO:0000785(chromatin);GO:0006355(regulation of transcription, DNA-templated);GO:0005634(nucleus);GO:0003677(DNA binding)	NA	MSTRG.15789.1	u	chrAADN04019435.1	2049	2422	MSTRG.15789	.	yes	trans	NA	-28.05	0.950237
ENSGALT00000016055	chr1	34203987	34308540	HMGI-C	high mobility group AT-hook 2 [Source:HGNC Symbol;Acc:HGNC:5009]	yes	GO:0044212(transcription regulatory region DNA binding);GO:0010564(regulation of cell cycle process);GO:0010628(positive regulation of gene expression);GO:0000785(chromatin);GO:0006355(regulation of transcription, DNA-templated);GO:0005634(nucleus);GO:0003677(DNA binding)	NA	MSTRG.15834.1	u	chrAADN04019921.1	1620	2715	MSTRG.15834	.	yes	trans	NA	-21.31	0.968042
ENSGALT00000016055	chr1	34203987	34308540	HMGI-C	high mobility group AT-hook 2 [Source:HGNC Symbol;Acc:HGNC:5009]	yes	GO:0044212(transcription regulatory region DNA binding);GO:0010564(regulation of cell cycle process);GO:0010628(positive regulation of gene expression);GO:0000785(chromatin);GO:0006355(regulation of transcription, DNA-templated);GO:0005634(nucleus);GO:0003677(DNA binding)	NA	MSTRG.15848.1	u	chrAADN04020045.1	39	3094	MSTRG.15848	.	yes	trans	NA	-20.76	-0.965933
ENSGALT00000016055	chr1	34203987	34308540	HMGI-C	high mobility group AT-hook 2 [Source:HGNC Symbol;Acc:HGNC:5009]	yes	GO:0044212(transcription regulatory region DNA binding);GO:0010564(regulation of cell cycle process);GO:0010628(positive regulation of gene expression);GO:0000785(chromatin);GO:0006355(regulation of transcription, DNA-templated);GO:0005634(nucleus);GO:0003677(DNA binding)	NA	MSTRG.16055.1	u	chrAADN04023256.1	873	1471	MSTRG.16055	.	yes	trans	NA	-43.97	0.955014
ENSGALT00000016055	chr1	34203987	34308540	HMGI-C	high mobility group AT-hook 2 [Source:HGNC Symbol;Acc:HGNC:5009]	yes	GO:0044212(transcription regulatory region DNA binding);GO:0010564(regulation of cell cycle process);GO:0010628(positive regulation of gene expression);GO:0000785(chromatin);GO:0006355(regulation of transcription, DNA-templated);GO:0005634(nucleus);GO:0003677(DNA binding)	NA	MSTRG.16119.1	u	chrAADN04024599.1	705	1019	MSTRG.16119	.	yes	trans	NA	-44.20	0.977591
ENSGALT00000016055	chr1	34203987	34308540	HMGI-C	high mobility group AT-hook 2 [Source:HGNC Symbol;Acc:HGNC:5009]	yes	GO:0044212(transcription regulatory region DNA binding);GO:0010564(regulation of cell cycle process);GO:0010628(positive regulation of gene expression);GO:0000785(chromatin);GO:0006355(regulation of transcription, DNA-templated);GO:0005634(nucleus);GO:0003677(DNA binding)	NA	MSTRG.16409.1	u	chrKQ759631.1	412	2830	MSTRG.16409	.	yes	trans	NA	-35.60	0.953685
ENSGALT00000016055	chr1	34203987	34308540	HMGI-C	high mobility group AT-hook 2 [Source:HGNC Symbol;Acc:HGNC:5009]	yes	GO:0044212(transcription regulatory region DNA binding);GO:0010564(regulation of cell cycle process);GO:0010628(positive regulation of gene expression);GO:0000785(chromatin);GO:0006355(regulation of transcription, DNA-templated);GO:0005634(nucleus);GO:0003677(DNA binding)	NA	MSTRG.16447.2	u	chrKQ759677.1	1668	3740	MSTRG.16447	.	yes	trans	NA	-35.62	0.983343
ENSGALT00000016055	chr1	34203987	34308540	HMGI-C	high mobility group AT-hook 2 [Source:HGNC Symbol;Acc:HGNC:5009]	yes	GO:0044212(transcription regulatory region DNA binding);GO:0010564(regulation of cell cycle process);GO:0010628(positive regulation of gene expression);GO:0000785(chromatin);GO:0006355(regulation of transcription, DNA-templated);GO:0005634(nucleus);GO:0003677(DNA binding)	NA	MSTRG.16978.1	o	chrZ	27301321	27304430	MSTRG.16978	ENSGALG00000046254	yes	trans	NA	-56.34	0.96091
ENSGALT00000016055	chr1	34203987	34308540	HMGI-C	high mobility group AT-hook 2 [Source:HGNC Symbol;Acc:HGNC:5009]	yes	GO:0044212(transcription regulatory region DNA binding);GO:0010564(regulation of cell cycle process);GO:0010628(positive regulation of gene expression);GO:0000785(chromatin);GO:0006355(regulation of transcription, DNA-templated);GO:0005634(nucleus);GO:0003677(DNA binding)	NA	MSTRG.16938.1	u	chrZ	27374932	27384199	MSTRG.16938	.	yes	trans	NA	-42.79	0.975462
ENSGALT00000016192	chr1	35386197	35411271	CPSF6	cleavage and polyadenylation specific factor 6 [Source:HGNC Symbol;Acc:HGNC:13871]	yes	GO:0042382(paraspeckles);GO:0016607(nuclear speck);GO:0030529(intracellular ribonucleoprotein complex);GO:0016020(membrane);GO:0005849(mRNA cleavage factor complex);GO:0005654(nucleoplasm);GO:0005634(nucleus);GO:0051262(protein tetramerization);GO:0006397(mRNA processing);GO:0006378(mRNA polyadenylation);GO:0003729(mRNA binding);GO:0003723(RNA binding);GO:0003676(nucleic acid binding)	03015(mRNA surveillance pathway)	MSTRG.14803.1	u	chrAADN04012069.1	4392	5249	MSTRG.14803	.	yes	trans	NA	-50.46	-0.955789
ENSGALT00000044371	chr1	35427329	35432184	GAS41	YEATS domain containing 4 [Source:HGNC Symbol;Acc:HGNC:24859]	yes	GO:0006355(regulation of transcription, DNA-templated);GO:0005634(nucleus);GO:0008022(protein C-terminus binding);GO:0043967(histone H4 acetylation);GO:0043968(histone H2A acetylation);GO:0005654(nucleoplasm);GO:0031965(nuclear membrane);GO:0035267(NuA4 histone acetyltransferase complex)	NA	MSTRG.2310.1	i	chr11	5380619	5380830	MSTRG.2310	ENSGALG00000034649	yes	trans	NA	-31.36	0.971275
ENSGALT00000044371	chr1	35427329	35432184	GAS41	YEATS domain containing 4 [Source:HGNC Symbol;Acc:HGNC:24859]	yes	GO:0006355(regulation of transcription, DNA-templated);GO:0005634(nucleus);GO:0008022(protein C-terminus binding);GO:0043967(histone H4 acetylation);GO:0043968(histone H2A acetylation);GO:0005654(nucleoplasm);GO:0031965(nuclear membrane);GO:0035267(NuA4 histone acetyltransferase complex)	NA	MSTRG.4207.1	x	chr18	3777057	3796465	MSTRG.4207	ENSGALG00000036473	yes	trans	NA	-49.74	0.96648
ENSGALT00000044371	chr1	35427329	35432184	GAS41	YEATS domain containing 4 [Source:HGNC Symbol;Acc:HGNC:24859]	yes	GO:0006355(regulation of transcription, DNA-templated);GO:0005634(nucleus);GO:0008022(protein C-terminus binding);GO:0043967(histone H4 acetylation);GO:0043968(histone H2A acetylation);GO:0005654(nucleoplasm);GO:0031965(nuclear membrane);GO:0035267(NuA4 histone acetyltransferase complex)	NA	MSTRG.5597.1	o	chr2	103151465	103195243	MSTRG.5597	ENSGALG00000044384	yes	trans	NA	-46.30	0.970192
ENSGALT00000044371	chr1	35427329	35432184	GAS41	YEATS domain containing 4 [Source:HGNC Symbol;Acc:HGNC:24859]	yes	GO:0006355(regulation of transcription, DNA-templated);GO:0005634(nucleus);GO:0008022(protein C-terminus binding);GO:0043967(histone H4 acetylation);GO:0043968(histone H2A acetylation);GO:0005654(nucleoplasm);GO:0031965(nuclear membrane);GO:0035267(NuA4 histone acetyltransferase complex)	NA	MSTRG.7038.1	i	chr25	2547081	2547535	MSTRG.7038	PRPF3	yes	trans	NA	-33.61	0.97829
ENSGALT00000044371	chr1	35427329	35432184	GAS41	YEATS domain containing 4 [Source:HGNC Symbol;Acc:HGNC:24859]	yes	GO:0006355(regulation of transcription, DNA-templated);GO:0005634(nucleus);GO:0008022(protein C-terminus binding);GO:0043967(histone H4 acetylation);GO:0043968(histone H2A acetylation);GO:0005654(nucleoplasm);GO:0031965(nuclear membrane);GO:0035267(NuA4 histone acetyltransferase complex)	NA	MSTRG.8045.2	u	chr3	17872402	17875904	MSTRG.8045	.	yes	trans	NA	-40.50	0.98243
ENSGALT00000044371	chr1	35427329	35432184	GAS41	YEATS domain containing 4 [Source:HGNC Symbol;Acc:HGNC:24859]	yes	GO:0006355(regulation of transcription, DNA-templated);GO:0005634(nucleus);GO:0008022(protein C-terminus binding);GO:0043967(histone H4 acetylation);GO:0043968(histone H2A acetylation);GO:0005654(nucleoplasm);GO:0031965(nuclear membrane);GO:0035267(NuA4 histone acetyltransferase complex)	NA	MSTRG.10533.1	o	chr5	37215720	37220526	MSTRG.10533	ENSGALG00000046416	yes	trans	NA	-18.88	0.953006
ENSGALT00000044371	chr1	35427329	35432184	GAS41	YEATS domain containing 4 [Source:HGNC Symbol;Acc:HGNC:24859]	yes	GO:0006355(regulation of transcription, DNA-templated);GO:0005634(nucleus);GO:0008022(protein C-terminus binding);GO:0043967(histone H4 acetylation);GO:0043968(histone H2A acetylation);GO:0005654(nucleoplasm);GO:0031965(nuclear membrane);GO:0035267(NuA4 histone acetyltransferase complex)	NA	MSTRG.11864.1	u	chr8	11375272	11377461	MSTRG.11864	.	yes	trans	NA	-37.40	0.98412
ENSGALT00000044371	chr1	35427329	35432184	GAS41	YEATS domain containing 4 [Source:HGNC Symbol;Acc:HGNC:24859]	yes	GO:0006355(regulation of transcription, DNA-templated);GO:0005634(nucleus);GO:0008022(protein C-terminus binding);GO:0043967(histone H4 acetylation);GO:0043968(histone H2A acetylation);GO:0005654(nucleoplasm);GO:0031965(nuclear membrane);GO:0035267(NuA4 histone acetyltransferase complex)	NA	MSTRG.12193.1	j	chr9	1716079	1719693	MSTRG.12193	ENSGALG00000043632	yes	trans	NA	-34.34	0.996303
ENSGALT00000044371	chr1	35427329	35432184	GAS41	YEATS domain containing 4 [Source:HGNC Symbol;Acc:HGNC:24859]	yes	GO:0006355(regulation of transcription, DNA-templated);GO:0005634(nucleus);GO:0008022(protein C-terminus binding);GO:0043967(histone H4 acetylation);GO:0043968(histone H2A acetylation);GO:0005654(nucleoplasm);GO:0031965(nuclear membrane);GO:0035267(NuA4 histone acetyltransferase complex)	NA	MSTRG.12709.1	u	chrAADN04001085.1	2649	12536	MSTRG.12709	.	yes	trans	NA	-22.48	0.968504
ENSGALT00000044371	chr1	35427329	35432184	GAS41	YEATS domain containing 4 [Source:HGNC Symbol;Acc:HGNC:24859]	yes	GO:0006355(regulation of transcription, DNA-templated);GO:0005634(nucleus);GO:0008022(protein C-terminus binding);GO:0043967(histone H4 acetylation);GO:0043968(histone H2A acetylation);GO:0005654(nucleoplasm);GO:0031965(nuclear membrane);GO:0035267(NuA4 histone acetyltransferase complex)	NA	MSTRG.13046.1	u	chrAADN04002558.1	18917	19291	MSTRG.13046	.	yes	trans	NA	-53.56	0.981708
ENSGALT00000044371	chr1	35427329	35432184	GAS41	YEATS domain containing 4 [Source:HGNC Symbol;Acc:HGNC:24859]	yes	GO:0006355(regulation of transcription, DNA-templated);GO:0005634(nucleus);GO:0008022(protein C-terminus binding);GO:0043967(histone H4 acetylation);GO:0043968(histone H2A acetylation);GO:0005654(nucleoplasm);GO:0031965(nuclear membrane);GO:0035267(NuA4 histone acetyltransferase complex)	NA	MSTRG.13222.1	u	chrAADN04003619.1	15261	15890	MSTRG.13222	.	yes	trans	NA	-45.77	0.97689
ENSGALT00000044371	chr1	35427329	35432184	GAS41	YEATS domain containing 4 [Source:HGNC Symbol;Acc:HGNC:24859]	yes	GO:0006355(regulation of transcription, DNA-templated);GO:0005634(nucleus);GO:0008022(protein C-terminus binding);GO:0043967(histone H4 acetylation);GO:0043968(histone H2A acetylation);GO:0005654(nucleoplasm);GO:0031965(nuclear membrane);GO:0035267(NuA4 histone acetyltransferase complex)	NA	MSTRG.13254.1	u	chrAADN04003752.1	11	1494	MSTRG.13254	.	yes	trans	NA	-43.77	-0.956085
ENSGALT00000044371	chr1	35427329	35432184	GAS41	YEATS domain containing 4 [Source:HGNC Symbol;Acc:HGNC:24859]	yes	GO:0006355(regulation of transcription, DNA-templated);GO:0005634(nucleus);GO:0008022(protein C-terminus binding);GO:0043967(histone H4 acetylation);GO:0043968(histone H2A acetylation);GO:0005654(nucleoplasm);GO:0031965(nuclear membrane);GO:0035267(NuA4 histone acetyltransferase complex)	NA	MSTRG.13319.1	u	chrAADN04004076.1	4342	5154	MSTRG.13319	.	yes	trans	NA	-50.07	0.953539
ENSGALT00000044371	chr1	35427329	35432184	GAS41	YEATS domain containing 4 [Source:HGNC Symbol;Acc:HGNC:24859]	yes	GO:0006355(regulation of transcription, DNA-templated);GO:0005634(nucleus);GO:0008022(protein C-terminus binding);GO:0043967(histone H4 acetylation);GO:0043968(histone H2A acetylation);GO:0005654(nucleoplasm);GO:0031965(nuclear membrane);GO:0035267(NuA4 histone acetyltransferase complex)	NA	MSTRG.13438.1	u	chrAADN04004668.1	8381	9058	MSTRG.13438	.	yes	trans	NA	-18.09	0.983172
ENSGALT00000044371	chr1	35427329	35432184	GAS41	YEATS domain containing 4 [Source:HGNC Symbol;Acc:HGNC:24859]	yes	GO:0006355(regulation of transcription, DNA-templated);GO:0005634(nucleus);GO:0008022(protein C-terminus binding);GO:0043967(histone H4 acetylation);GO:0043968(histone H2A acetylation);GO:0005654(nucleoplasm);GO:0031965(nuclear membrane);GO:0035267(NuA4 histone acetyltransferase complex)	NA	MSTRG.13472.1	u	chrAADN04004792.1	159	734	MSTRG.13472	.	yes	trans	NA	-60.61	0.971288
ENSGALT00000044371	chr1	35427329	35432184	GAS41	YEATS domain containing 4 [Source:HGNC Symbol;Acc:HGNC:24859]	yes	GO:0006355(regulation of transcription, DNA-templated);GO:0005634(nucleus);GO:0008022(protein C-terminus binding);GO:0043967(histone H4 acetylation);GO:0043968(histone H2A acetylation);GO:0005654(nucleoplasm);GO:0031965(nuclear membrane);GO:0035267(NuA4 histone acetyltransferase complex)	NA	MSTRG.13603.1	u	chrAADN04005625.1	5096	5758	MSTRG.13603	.	yes	trans	NA	-32.30	0.971403
ENSGALT00000044371	chr1	35427329	35432184	GAS41	YEATS domain containing 4 [Source:HGNC Symbol;Acc:HGNC:24859]	yes	GO:0006355(regulation of transcription, DNA-templated);GO:0005634(nucleus);GO:0008022(protein C-terminus binding);GO:0043967(histone H4 acetylation);GO:0043968(histone H2A acetylation);GO:0005654(nucleoplasm);GO:0031965(nuclear membrane);GO:0035267(NuA4 histone acetyltransferase complex)	NA	MSTRG.13797.1	u	chrAADN04006621.1	9140	11891	MSTRG.13797	.	yes	trans	NA	-69.25	0.95541
ENSGALT00000044371	chr1	35427329	35432184	GAS41	YEATS domain containing 4 [Source:HGNC Symbol;Acc:HGNC:24859]	yes	GO:0006355(regulation of transcription, DNA-templated);GO:0005634(nucleus);GO:0008022(protein C-terminus binding);GO:0043967(histone H4 acetylation);GO:0043968(histone H2A acetylation);GO:0005654(nucleoplasm);GO:0031965(nuclear membrane);GO:0035267(NuA4 histone acetyltransferase complex)	NA	MSTRG.13877.1	u	chrAADN04006988.1	10111	11372	MSTRG.13877	.	yes	trans	NA	-44.65	0.959843
ENSGALT00000044371	chr1	35427329	35432184	GAS41	YEATS domain containing 4 [Source:HGNC Symbol;Acc:HGNC:24859]	yes	GO:0006355(regulation of transcription, DNA-templated);GO:0005634(nucleus);GO:0008022(protein C-terminus binding);GO:0043967(histone H4 acetylation);GO:0043968(histone H2A acetylation);GO:0005654(nucleoplasm);GO:0031965(nuclear membrane);GO:0035267(NuA4 histone acetyltransferase complex)	NA	MSTRG.13942.1	u	chrAADN04007299.1	6124	10653	MSTRG.13942	.	yes	trans	NA	-35.78	0.989406
ENSGALT00000044371	chr1	35427329	35432184	GAS41	YEATS domain containing 4 [Source:HGNC Symbol;Acc:HGNC:24859]	yes	GO:0006355(regulation of transcription, DNA-templated);GO:0005634(nucleus);GO:0008022(protein C-terminus binding);GO:0043967(histone H4 acetylation);GO:0043968(histone H2A acetylation);GO:0005654(nucleoplasm);GO:0031965(nuclear membrane);GO:0035267(NuA4 histone acetyltransferase complex)	NA	MSTRG.14360.1	u	chrAADN04009781.1	8507	8812	MSTRG.14360	.	yes	trans	NA	-36.24	0.991365
ENSGALT00000044371	chr1	35427329	35432184	GAS41	YEATS domain containing 4 [Source:HGNC Symbol;Acc:HGNC:24859]	yes	GO:0006355(regulation of transcription, DNA-templated);GO:0005634(nucleus);GO:0008022(protein C-terminus binding);GO:0043967(histone H4 acetylation);GO:0043968(histone H2A acetylation);GO:0005654(nucleoplasm);GO:0031965(nuclear membrane);GO:0035267(NuA4 histone acetyltransferase complex)	NA	MSTRG.14723.1	u	chrAADN04011760.1	363	1059	MSTRG.14723	.	yes	trans	NA	-45.98	0.999164
ENSGALT00000044371	chr1	35427329	35432184	GAS41	YEATS domain containing 4 [Source:HGNC Symbol;Acc:HGNC:24859]	yes	GO:0006355(regulation of transcription, DNA-templated);GO:0005634(nucleus);GO:0008022(protein C-terminus binding);GO:0043967(histone H4 acetylation);GO:0043968(histone H2A acetylation);GO:0005654(nucleoplasm);GO:0031965(nuclear membrane);GO:0035267(NuA4 histone acetyltransferase complex)	NA	MSTRG.14733.1	u	chrAADN04011812.1	3440	5040	MSTRG.14733	.	yes	trans	NA	-28.85	0.976305
ENSGALT00000044371	chr1	35427329	35432184	GAS41	YEATS domain containing 4 [Source:HGNC Symbol;Acc:HGNC:24859]	yes	GO:0006355(regulation of transcription, DNA-templated);GO:0005634(nucleus);GO:0008022(protein C-terminus binding);GO:0043967(histone H4 acetylation);GO:0043968(histone H2A acetylation);GO:0005654(nucleoplasm);GO:0031965(nuclear membrane);GO:0035267(NuA4 histone acetyltransferase complex)	NA	MSTRG.14869.1	u	chrAADN04012418.1	3544	4547	MSTRG.14869	.	yes	trans	NA	-57.79	0.976319
ENSGALT00000044371	chr1	35427329	35432184	GAS41	YEATS domain containing 4 [Source:HGNC Symbol;Acc:HGNC:24859]	yes	GO:0006355(regulation of transcription, DNA-templated);GO:0005634(nucleus);GO:0008022(protein C-terminus binding);GO:0043967(histone H4 acetylation);GO:0043968(histone H2A acetylation);GO:0005654(nucleoplasm);GO:0031965(nuclear membrane);GO:0035267(NuA4 histone acetyltransferase complex)	NA	MSTRG.15490.1	u	chrAADN04016678.1	76	3500	MSTRG.15490	.	yes	trans	NA	-43.79	0.954463
ENSGALT00000044371	chr1	35427329	35432184	GAS41	YEATS domain containing 4 [Source:HGNC Symbol;Acc:HGNC:24859]	yes	GO:0006355(regulation of transcription, DNA-templated);GO:0005634(nucleus);GO:0008022(protein C-terminus binding);GO:0043967(histone H4 acetylation);GO:0043968(histone H2A acetylation);GO:0005654(nucleoplasm);GO:0031965(nuclear membrane);GO:0035267(NuA4 histone acetyltransferase complex)	NA	MSTRG.15511.1	u	chrAADN04016877.1	235	1929	MSTRG.15511	.	yes	trans	NA	-59.90	0.986591
ENSGALT00000044371	chr1	35427329	35432184	GAS41	YEATS domain containing 4 [Source:HGNC Symbol;Acc:HGNC:24859]	yes	GO:0006355(regulation of transcription, DNA-templated);GO:0005634(nucleus);GO:0008022(protein C-terminus binding);GO:0043967(histone H4 acetylation);GO:0043968(histone H2A acetylation);GO:0005654(nucleoplasm);GO:0031965(nuclear membrane);GO:0035267(NuA4 histone acetyltransferase complex)	NA	MSTRG.15512.1	u	chrAADN04016877.1	2262	3097	MSTRG.15512	.	yes	trans	NA	-46.08	0.991575
ENSGALT00000044371	chr1	35427329	35432184	GAS41	YEATS domain containing 4 [Source:HGNC Symbol;Acc:HGNC:24859]	yes	GO:0006355(regulation of transcription, DNA-templated);GO:0005634(nucleus);GO:0008022(protein C-terminus binding);GO:0043967(histone H4 acetylation);GO:0043968(histone H2A acetylation);GO:0005654(nucleoplasm);GO:0031965(nuclear membrane);GO:0035267(NuA4 histone acetyltransferase complex)	NA	MSTRG.15585.1	u	chrAADN04017388.1	33	621	MSTRG.15585	.	yes	trans	NA	-31.95	0.983661
ENSGALT00000044371	chr1	35427329	35432184	GAS41	YEATS domain containing 4 [Source:HGNC Symbol;Acc:HGNC:24859]	yes	GO:0006355(regulation of transcription, DNA-templated);GO:0005634(nucleus);GO:0008022(protein C-terminus binding);GO:0043967(histone H4 acetylation);GO:0043968(histone H2A acetylation);GO:0005654(nucleoplasm);GO:0031965(nuclear membrane);GO:0035267(NuA4 histone acetyltransferase complex)	NA	MSTRG.15675.1	u	chrAADN04018270.1	1471	1764	MSTRG.15675	.	yes	trans	NA	-44.02	0.954598
ENSGALT00000044371	chr1	35427329	35432184	GAS41	YEATS domain containing 4 [Source:HGNC Symbol;Acc:HGNC:24859]	yes	GO:0006355(regulation of transcription, DNA-templated);GO:0005634(nucleus);GO:0008022(protein C-terminus binding);GO:0043967(histone H4 acetylation);GO:0043968(histone H2A acetylation);GO:0005654(nucleoplasm);GO:0031965(nuclear membrane);GO:0035267(NuA4 histone acetyltransferase complex)	NA	MSTRG.15717.1	u	chrAADN04018692.1	2765	3816	MSTRG.15717	.	yes	trans	NA	-35.41	0.972309
ENSGALT00000044371	chr1	35427329	35432184	GAS41	YEATS domain containing 4 [Source:HGNC Symbol;Acc:HGNC:24859]	yes	GO:0006355(regulation of transcription, DNA-templated);GO:0005634(nucleus);GO:0008022(protein C-terminus binding);GO:0043967(histone H4 acetylation);GO:0043968(histone H2A acetylation);GO:0005654(nucleoplasm);GO:0031965(nuclear membrane);GO:0035267(NuA4 histone acetyltransferase complex)	NA	MSTRG.15789.1	u	chrAADN04019435.1	2049	2422	MSTRG.15789	.	yes	trans	NA	-45.02	0.97663
ENSGALT00000044371	chr1	35427329	35432184	GAS41	YEATS domain containing 4 [Source:HGNC Symbol;Acc:HGNC:24859]	yes	GO:0006355(regulation of transcription, DNA-templated);GO:0005634(nucleus);GO:0008022(protein C-terminus binding);GO:0043967(histone H4 acetylation);GO:0043968(histone H2A acetylation);GO:0005654(nucleoplasm);GO:0031965(nuclear membrane);GO:0035267(NuA4 histone acetyltransferase complex)	NA	MSTRG.15848.1	u	chrAADN04020045.1	39	3094	MSTRG.15848	.	yes	trans	NA	-40.75	-0.96008
ENSGALT00000044371	chr1	35427329	35432184	GAS41	YEATS domain containing 4 [Source:HGNC Symbol;Acc:HGNC:24859]	yes	GO:0006355(regulation of transcription, DNA-templated);GO:0005634(nucleus);GO:0008022(protein C-terminus binding);GO:0043967(histone H4 acetylation);GO:0043968(histone H2A acetylation);GO:0005654(nucleoplasm);GO:0031965(nuclear membrane);GO:0035267(NuA4 histone acetyltransferase complex)	NA	MSTRG.16055.1	u	chrAADN04023256.1	873	1471	MSTRG.16055	.	yes	trans	NA	-44.55	0.970488
ENSGALT00000044371	chr1	35427329	35432184	GAS41	YEATS domain containing 4 [Source:HGNC Symbol;Acc:HGNC:24859]	yes	GO:0006355(regulation of transcription, DNA-templated);GO:0005634(nucleus);GO:0008022(protein C-terminus binding);GO:0043967(histone H4 acetylation);GO:0043968(histone H2A acetylation);GO:0005654(nucleoplasm);GO:0031965(nuclear membrane);GO:0035267(NuA4 histone acetyltransferase complex)	NA	MSTRG.16119.1	u	chrAADN04024599.1	705	1019	MSTRG.16119	.	yes	trans	NA	-42.74	0.986696
ENSGALT00000044371	chr1	35427329	35432184	GAS41	YEATS domain containing 4 [Source:HGNC Symbol;Acc:HGNC:24859]	yes	GO:0006355(regulation of transcription, DNA-templated);GO:0005634(nucleus);GO:0008022(protein C-terminus binding);GO:0043967(histone H4 acetylation);GO:0043968(histone H2A acetylation);GO:0005654(nucleoplasm);GO:0031965(nuclear membrane);GO:0035267(NuA4 histone acetyltransferase complex)	NA	MSTRG.16273.2	u	chrKQ759512.1	7771	11844	MSTRG.16273	.	yes	trans	NA	-32.29	0.981897
ENSGALT00000044371	chr1	35427329	35432184	GAS41	YEATS domain containing 4 [Source:HGNC Symbol;Acc:HGNC:24859]	yes	GO:0006355(regulation of transcription, DNA-templated);GO:0005634(nucleus);GO:0008022(protein C-terminus binding);GO:0043967(histone H4 acetylation);GO:0043968(histone H2A acetylation);GO:0005654(nucleoplasm);GO:0031965(nuclear membrane);GO:0035267(NuA4 histone acetyltransferase complex)	NA	MSTRG.16409.1	u	chrKQ759631.1	412	2830	MSTRG.16409	.	yes	trans	NA	-39.08	0.961271
ENSGALT00000044371	chr1	35427329	35432184	GAS41	YEATS domain containing 4 [Source:HGNC Symbol;Acc:HGNC:24859]	yes	GO:0006355(regulation of transcription, DNA-templated);GO:0005634(nucleus);GO:0008022(protein C-terminus binding);GO:0043967(histone H4 acetylation);GO:0043968(histone H2A acetylation);GO:0005654(nucleoplasm);GO:0031965(nuclear membrane);GO:0035267(NuA4 histone acetyltransferase complex)	NA	MSTRG.16447.2	u	chrKQ759677.1	1668	3740	MSTRG.16447	.	yes	trans	NA	-35.81	0.978473
ENSGALT00000044371	chr1	35427329	35432184	GAS41	YEATS domain containing 4 [Source:HGNC Symbol;Acc:HGNC:24859]	yes	GO:0006355(regulation of transcription, DNA-templated);GO:0005634(nucleus);GO:0008022(protein C-terminus binding);GO:0043967(histone H4 acetylation);GO:0043968(histone H2A acetylation);GO:0005654(nucleoplasm);GO:0031965(nuclear membrane);GO:0035267(NuA4 histone acetyltransferase complex)	NA	MSTRG.16461.3	u	chrKQ759680.1	5574	6660	MSTRG.16461	.	yes	trans	NA	-32.46	0.976387
ENSGALT00000044371	chr1	35427329	35432184	GAS41	YEATS domain containing 4 [Source:HGNC Symbol;Acc:HGNC:24859]	yes	GO:0006355(regulation of transcription, DNA-templated);GO:0005634(nucleus);GO:0008022(protein C-terminus binding);GO:0043967(histone H4 acetylation);GO:0043968(histone H2A acetylation);GO:0005654(nucleoplasm);GO:0031965(nuclear membrane);GO:0035267(NuA4 histone acetyltransferase complex)	NA	MSTRG.16495.1	x	chrLGE64	792497	793676	MSTRG.16495	ENSGALG00000044788	yes	trans	NA	-19.16	0.953327
ENSGALT00000044371	chr1	35427329	35432184	GAS41	YEATS domain containing 4 [Source:HGNC Symbol;Acc:HGNC:24859]	yes	GO:0006355(regulation of transcription, DNA-templated);GO:0005634(nucleus);GO:0008022(protein C-terminus binding);GO:0043967(histone H4 acetylation);GO:0043968(histone H2A acetylation);GO:0005654(nucleoplasm);GO:0031965(nuclear membrane);GO:0035267(NuA4 histone acetyltransferase complex)	NA	MSTRG.16941.1	u	chrZ	27326920	27328327	MSTRG.16941	.	yes	trans	NA	-33.28	0.960579
ENSGALT00000044371	chr1	35427329	35432184	GAS41	YEATS domain containing 4 [Source:HGNC Symbol;Acc:HGNC:24859]	yes	GO:0006355(regulation of transcription, DNA-templated);GO:0005634(nucleus);GO:0008022(protein C-terminus binding);GO:0043967(histone H4 acetylation);GO:0043968(histone H2A acetylation);GO:0005654(nucleoplasm);GO:0031965(nuclear membrane);GO:0035267(NuA4 histone acetyltransferase complex)	NA	MSTRG.16938.1	u	chrZ	27374932	27384199	MSTRG.16938	.	yes	trans	NA	-46.99	0.961351
ENSGALT00000016620	chr1	37799941	37807895	ENSGALG00000010224	NA	yes	GO:0005576(extracellular region);GO:0016021(integral component of membrane);GO:0016020(membrane)	NA	MSTRG.12936.1	u	chrAADN04002022.1	490	1424	MSTRG.12936	.	yes	trans	NA	-33.55	0.968166
ENSGALT00000016620	chr1	37799941	37807895	ENSGALG00000010224	NA	yes	GO:0005576(extracellular region);GO:0016021(integral component of membrane);GO:0016020(membrane)	NA	MSTRG.13824.1	u	chrAADN04006783.1	509	1509	MSTRG.13824	.	yes	trans	NA	-25.26	-0.951087
ENSGALT00000016620	chr1	37799941	37807895	ENSGALG00000010224	NA	yes	GO:0005576(extracellular region);GO:0016021(integral component of membrane);GO:0016020(membrane)	NA	MSTRG.14192.1	u	chrAADN04008746.1	8213	8781	MSTRG.14192	.	yes	trans	NA	-35.83	-0.950344
ENSGALT00000016620	chr1	37799941	37807895	ENSGALG00000010224	NA	yes	GO:0005576(extracellular region);GO:0016021(integral component of membrane);GO:0016020(membrane)	NA	MSTRG.14349.1	u	chrAADN04009723.1	27	1498	MSTRG.14349	.	yes	trans	NA	-41.61	-0.974129
ENSGALT00000016620	chr1	37799941	37807895	ENSGALG00000010224	NA	yes	GO:0005576(extracellular region);GO:0016021(integral component of membrane);GO:0016020(membrane)	NA	MSTRG.14681.1	u	chrAADN04011576.1	44	2028	MSTRG.14681	.	yes	trans	NA	-25.56	-0.962143
ENSGALT00000046957	chr1	38237620	38245641	CSRP2	Cysteine and glycine-rich protein 2 [Source:UniProtKB/Swiss-Prot;Acc:P50460]	yes	GO:0030154(cell differentiation);GO:0007275(multicellular organism development);GO:0046872(metal ion binding);GO:0005634(nucleus)	NA	MSTRG.5551.1	u	chr2	98620331	98621214	MSTRG.5551	.	yes	trans	NA	-35.35	0.988402
ENSGALT00000046957	chr1	38237620	38245641	CSRP2	Cysteine and glycine-rich protein 2 [Source:UniProtKB/Swiss-Prot;Acc:P50460]	yes	GO:0030154(cell differentiation);GO:0007275(multicellular organism development);GO:0046872(metal ion binding);GO:0005634(nucleus)	NA	MSTRG.13346.1	u	chrAADN04004239.1	7707	8248	MSTRG.13346	.	yes	trans	NA	-44.02	0.984876
ENSGALT00000046957	chr1	38237620	38245641	CSRP2	Cysteine and glycine-rich protein 2 [Source:UniProtKB/Swiss-Prot;Acc:P50460]	yes	GO:0030154(cell differentiation);GO:0007275(multicellular organism development);GO:0046872(metal ion binding);GO:0005634(nucleus)	NA	MSTRG.13770.1	u	chrAADN04006457.1	9118	9842	MSTRG.13770	.	yes	trans	NA	-44.50	0.988407
ENSGALT00000046957	chr1	38237620	38245641	CSRP2	Cysteine and glycine-rich protein 2 [Source:UniProtKB/Swiss-Prot;Acc:P50460]	yes	GO:0030154(cell differentiation);GO:0007275(multicellular organism development);GO:0046872(metal ion binding);GO:0005634(nucleus)	NA	MSTRG.15823.1	u	chrAADN04019836.1	95	774	MSTRG.15823	.	yes	trans	NA	-30.41	0.967814
ENSGALT00000046957	chr1	38237620	38245641	CSRP2	Cysteine and glycine-rich protein 2 [Source:UniProtKB/Swiss-Prot;Acc:P50460]	yes	GO:0030154(cell differentiation);GO:0007275(multicellular organism development);GO:0046872(metal ion binding);GO:0005634(nucleus)	NA	MSTRG.15824.1	u	chrAADN04019836.1	525	1304	MSTRG.15824	.	yes	trans	NA	-50.15	0.979591
ENSGALT00000046957	chr1	38237620	38245641	CSRP2	Cysteine and glycine-rich protein 2 [Source:UniProtKB/Swiss-Prot;Acc:P50460]	yes	GO:0030154(cell differentiation);GO:0007275(multicellular organism development);GO:0046872(metal ion binding);GO:0005634(nucleus)	NA	MSTRG.15872.1	u	chrAADN04020362.1	742	1052	MSTRG.15872	.	yes	trans	NA	-59.07	0.962828
ENSGALT00000087269	chr1	38237626	38245448	CSRP2	Cysteine and glycine-rich protein 2 [Source:UniProtKB/Swiss-Prot;Acc:P50460]	yes	GO:0030154(cell differentiation);GO:0007275(multicellular organism development);GO:0046872(metal ion binding);GO:0005634(nucleus)	NA	MSTRG.5551.1	u	chr2	98620331	98621214	MSTRG.5551	.	yes	trans	NA	-32.68	0.988611
ENSGALT00000087269	chr1	38237626	38245448	CSRP2	Cysteine and glycine-rich protein 2 [Source:UniProtKB/Swiss-Prot;Acc:P50460]	yes	GO:0030154(cell differentiation);GO:0007275(multicellular organism development);GO:0046872(metal ion binding);GO:0005634(nucleus)	NA	MSTRG.13346.1	u	chrAADN04004239.1	7707	8248	MSTRG.13346	.	yes	trans	NA	-32.06	0.98263
ENSGALT00000087269	chr1	38237626	38245448	CSRP2	Cysteine and glycine-rich protein 2 [Source:UniProtKB/Swiss-Prot;Acc:P50460]	yes	GO:0030154(cell differentiation);GO:0007275(multicellular organism development);GO:0046872(metal ion binding);GO:0005634(nucleus)	NA	MSTRG.13770.1	u	chrAADN04006457.1	9118	9842	MSTRG.13770	.	yes	trans	NA	-35.53	0.987735
ENSGALT00000087269	chr1	38237626	38245448	CSRP2	Cysteine and glycine-rich protein 2 [Source:UniProtKB/Swiss-Prot;Acc:P50460]	yes	GO:0030154(cell differentiation);GO:0007275(multicellular organism development);GO:0046872(metal ion binding);GO:0005634(nucleus)	NA	MSTRG.15823.1	u	chrAADN04019836.1	95	774	MSTRG.15823	.	yes	trans	NA	-26.65	0.963474
ENSGALT00000087269	chr1	38237626	38245448	CSRP2	Cysteine and glycine-rich protein 2 [Source:UniProtKB/Swiss-Prot;Acc:P50460]	yes	GO:0030154(cell differentiation);GO:0007275(multicellular organism development);GO:0046872(metal ion binding);GO:0005634(nucleus)	NA	MSTRG.15824.1	u	chrAADN04019836.1	525	1304	MSTRG.15824	.	yes	trans	NA	-50.63	0.981615
ENSGALT00000087269	chr1	38237626	38245448	CSRP2	Cysteine and glycine-rich protein 2 [Source:UniProtKB/Swiss-Prot;Acc:P50460]	yes	GO:0030154(cell differentiation);GO:0007275(multicellular organism development);GO:0046872(metal ion binding);GO:0005634(nucleus)	NA	MSTRG.15872.1	u	chrAADN04020362.1	742	1052	MSTRG.15872	.	yes	trans	NA	-59.26	0.96328
ENSGALT00000038401	chr1	40117328	40202440	ACSS3	acyl-CoA synthetase short chain family member 3 [Source:HGNC Symbol;Acc:HGNC:24723]	yes	GO:0008152(metabolic process);GO:0003824(catalytic activity);GO:0005739(mitochondrion)	00640(Propanoate metabolism)	MSTRG.11864.1	u	chr8	11375272	11377461	MSTRG.11864	.	yes	trans	NA	-43.01	0.951289
ENSGALT00000038401	chr1	40117328	40202440	ACSS3	acyl-CoA synthetase short chain family member 3 [Source:HGNC Symbol;Acc:HGNC:24723]	yes	GO:0008152(metabolic process);GO:0003824(catalytic activity);GO:0005739(mitochondrion)	00640(Propanoate metabolism)	MSTRG.13046.1	u	chrAADN04002558.1	18917	19291	MSTRG.13046	.	yes	trans	NA	-38.57	0.9606
ENSGALT00000038401	chr1	40117328	40202440	ACSS3	acyl-CoA synthetase short chain family member 3 [Source:HGNC Symbol;Acc:HGNC:24723]	yes	GO:0008152(metabolic process);GO:0003824(catalytic activity);GO:0005739(mitochondrion)	00640(Propanoate metabolism)	MSTRG.13286.1	u	chrAADN04003904.1	13791	14132	MSTRG.13286	.	yes	trans	NA	-38.18	0.981775
ENSGALT00000038401	chr1	40117328	40202440	ACSS3	acyl-CoA synthetase short chain family member 3 [Source:HGNC Symbol;Acc:HGNC:24723]	yes	GO:0008152(metabolic process);GO:0003824(catalytic activity);GO:0005739(mitochondrion)	00640(Propanoate metabolism)	MSTRG.13438.1	u	chrAADN04004668.1	8381	9058	MSTRG.13438	.	yes	trans	NA	-38.44	0.972237
ENSGALT00000038401	chr1	40117328	40202440	ACSS3	acyl-CoA synthetase short chain family member 3 [Source:HGNC Symbol;Acc:HGNC:24723]	yes	GO:0008152(metabolic process);GO:0003824(catalytic activity);GO:0005739(mitochondrion)	00640(Propanoate metabolism)	MSTRG.13472.1	u	chrAADN04004792.1	159	734	MSTRG.13472	.	yes	trans	NA	-47.40	0.965577
ENSGALT00000038401	chr1	40117328	40202440	ACSS3	acyl-CoA synthetase short chain family member 3 [Source:HGNC Symbol;Acc:HGNC:24723]	yes	GO:0008152(metabolic process);GO:0003824(catalytic activity);GO:0005739(mitochondrion)	00640(Propanoate metabolism)	MSTRG.14012.1	u	chrAADN04007713.1	33	2950	MSTRG.14012	.	yes	trans	NA	-31.74	0.952542
ENSGALT00000038401	chr1	40117328	40202440	ACSS3	acyl-CoA synthetase short chain family member 3 [Source:HGNC Symbol;Acc:HGNC:24723]	yes	GO:0008152(metabolic process);GO:0003824(catalytic activity);GO:0005739(mitochondrion)	00640(Propanoate metabolism)	MSTRG.14013.1	u	chrAADN04007713.1	3475	8906	MSTRG.14013	.	yes	trans	NA	-30.38	0.966647
ENSGALT00000038401	chr1	40117328	40202440	ACSS3	acyl-CoA synthetase short chain family member 3 [Source:HGNC Symbol;Acc:HGNC:24723]	yes	GO:0008152(metabolic process);GO:0003824(catalytic activity);GO:0005739(mitochondrion)	00640(Propanoate metabolism)	MSTRG.14192.1	u	chrAADN04008746.1	8213	8781	MSTRG.14192	.	yes	trans	NA	-36.92	0.975584
ENSGALT00000038401	chr1	40117328	40202440	ACSS3	acyl-CoA synthetase short chain family member 3 [Source:HGNC Symbol;Acc:HGNC:24723]	yes	GO:0008152(metabolic process);GO:0003824(catalytic activity);GO:0005739(mitochondrion)	00640(Propanoate metabolism)	MSTRG.14360.1	u	chrAADN04009781.1	8507	8812	MSTRG.14360	.	yes	trans	NA	-39.34	0.96495
ENSGALT00000038401	chr1	40117328	40202440	ACSS3	acyl-CoA synthetase short chain family member 3 [Source:HGNC Symbol;Acc:HGNC:24723]	yes	GO:0008152(metabolic process);GO:0003824(catalytic activity);GO:0005739(mitochondrion)	00640(Propanoate metabolism)	MSTRG.15490.1	u	chrAADN04016678.1	76	3500	MSTRG.15490	.	yes	trans	NA	-33.26	0.966692
ENSGALT00000038401	chr1	40117328	40202440	ACSS3	acyl-CoA synthetase short chain family member 3 [Source:HGNC Symbol;Acc:HGNC:24723]	yes	GO:0008152(metabolic process);GO:0003824(catalytic activity);GO:0005739(mitochondrion)	00640(Propanoate metabolism)	MSTRG.15512.1	u	chrAADN04016877.1	2262	3097	MSTRG.15512	.	yes	trans	NA	-47.83	0.959808
ENSGALT00000038401	chr1	40117328	40202440	ACSS3	acyl-CoA synthetase short chain family member 3 [Source:HGNC Symbol;Acc:HGNC:24723]	yes	GO:0008152(metabolic process);GO:0003824(catalytic activity);GO:0005739(mitochondrion)	00640(Propanoate metabolism)	MSTRG.15585.1	u	chrAADN04017388.1	33	621	MSTRG.15585	.	yes	trans	NA	-46.69	0.971608
ENSGALT00000038401	chr1	40117328	40202440	ACSS3	acyl-CoA synthetase short chain family member 3 [Source:HGNC Symbol;Acc:HGNC:24723]	yes	GO:0008152(metabolic process);GO:0003824(catalytic activity);GO:0005739(mitochondrion)	00640(Propanoate metabolism)	MSTRG.15717.1	u	chrAADN04018692.1	2765	3816	MSTRG.15717	.	yes	trans	NA	-36.72	0.96996
ENSGALT00000038401	chr1	40117328	40202440	ACSS3	acyl-CoA synthetase short chain family member 3 [Source:HGNC Symbol;Acc:HGNC:24723]	yes	GO:0008152(metabolic process);GO:0003824(catalytic activity);GO:0005739(mitochondrion)	00640(Propanoate metabolism)	MSTRG.15774.1	u	chrAADN04019258.1	521	3590	MSTRG.15774	.	yes	trans	NA	-35.91	0.988402
ENSGALT00000038401	chr1	40117328	40202440	ACSS3	acyl-CoA synthetase short chain family member 3 [Source:HGNC Symbol;Acc:HGNC:24723]	yes	GO:0008152(metabolic process);GO:0003824(catalytic activity);GO:0005739(mitochondrion)	00640(Propanoate metabolism)	MSTRG.15872.1	u	chrAADN04020362.1	742	1052	MSTRG.15872	.	yes	trans	NA	-52.99	-0.956849
ENSGALT00000038401	chr1	40117328	40202440	ACSS3	acyl-CoA synthetase short chain family member 3 [Source:HGNC Symbol;Acc:HGNC:24723]	yes	GO:0008152(metabolic process);GO:0003824(catalytic activity);GO:0005739(mitochondrion)	00640(Propanoate metabolism)	MSTRG.16055.1	u	chrAADN04023256.1	873	1471	MSTRG.16055	.	yes	trans	NA	-37.01	0.968238
ENSGALT00000038327	chr1	44892184	44894286	SOCS2	suppressor of cytokine signaling 2 [Source:HGNC Symbol;Acc:HGNC:19382]	yes	GO:0046426(negative regulation of JAK-STAT cascade);GO:0016567(protein ubiquitination);GO:0001558(regulation of cell growth);GO:0005737(cytoplasm);GO:0035556(intracellular signal transduction);GO:0005159(insulin-like growth factor receptor binding);GO:0008269(JAK pathway signal transduction adaptor activity);GO:0032355(response to estradiol);GO:0032870(cellular response to hormone stimulus);GO:00…	NA	MSTRG.13286.1	u	chrAADN04003904.1	13791	14132	MSTRG.13286	.	yes	trans	NA	-58.35	-0.971128
ENSGALT00000038327	chr1	44892184	44894286	SOCS2	suppressor of cytokine signaling 2 [Source:HGNC Symbol;Acc:HGNC:19382]	yes	GO:0046426(negative regulation of JAK-STAT cascade);GO:0016567(protein ubiquitination);GO:0001558(regulation of cell growth);GO:0005737(cytoplasm);GO:0035556(intracellular signal transduction);GO:0005159(insulin-like growth factor receptor binding);GO:0008269(JAK pathway signal transduction adaptor activity);GO:0032355(response to estradiol);GO:0032870(cellular response to hormone stimulus);GO:00…	NA	MSTRG.13472.1	u	chrAADN04004792.1	159	734	MSTRG.13472	.	yes	trans	NA	-54.94	-0.952958
ENSGALT00000038327	chr1	44892184	44894286	SOCS2	suppressor of cytokine signaling 2 [Source:HGNC Symbol;Acc:HGNC:19382]	yes	GO:0046426(negative regulation of JAK-STAT cascade);GO:0016567(protein ubiquitination);GO:0001558(regulation of cell growth);GO:0005737(cytoplasm);GO:0035556(intracellular signal transduction);GO:0005159(insulin-like growth factor receptor binding);GO:0008269(JAK pathway signal transduction adaptor activity);GO:0032355(response to estradiol);GO:0032870(cellular response to hormone stimulus);GO:00…	NA	MSTRG.15490.1	u	chrAADN04016678.1	76	3500	MSTRG.15490	.	yes	trans	NA	-41.46	-0.966663
ENSGALT00000038327	chr1	44892184	44894286	SOCS2	suppressor of cytokine signaling 2 [Source:HGNC Symbol;Acc:HGNC:19382]	yes	GO:0046426(negative regulation of JAK-STAT cascade);GO:0016567(protein ubiquitination);GO:0001558(regulation of cell growth);GO:0005737(cytoplasm);GO:0035556(intracellular signal transduction);GO:0005159(insulin-like growth factor receptor binding);GO:0008269(JAK pathway signal transduction adaptor activity);GO:0032355(response to estradiol);GO:0032870(cellular response to hormone stimulus);GO:00…	NA	MSTRG.15774.1	u	chrAADN04019258.1	521	3590	MSTRG.15774	.	yes	trans	NA	-41.37	-0.96035
ENSGALT00000038327	chr1	44892184	44894286	SOCS2	suppressor of cytokine signaling 2 [Source:HGNC Symbol;Acc:HGNC:19382]	yes	GO:0046426(negative regulation of JAK-STAT cascade);GO:0016567(protein ubiquitination);GO:0001558(regulation of cell growth);GO:0005737(cytoplasm);GO:0035556(intracellular signal transduction);GO:0005159(insulin-like growth factor receptor binding);GO:0008269(JAK pathway signal transduction adaptor activity);GO:0032355(response to estradiol);GO:0032870(cellular response to hormone stimulus);GO:00…	NA	MSTRG.15872.1	u	chrAADN04020362.1	742	1052	MSTRG.15872	.	yes	trans	NA	-70.93	0.953602
ENSGALT00000018451	chr1	45063944	45130477	PLXNC1	plexin C1 [Source:HGNC Symbol;Acc:HGNC:9106]	yes	GO:0016020(membrane);GO:0071526(semaphorin-plexin signaling pathway);GO:0050772(positive regulation of axonogenesis);GO:0007162(negative regulation of cell adhesion);GO:0017154(semaphorin receptor activity);GO:0043087(regulation of GTPase activity);GO:0008360(regulation of cell shape);GO:0007165(signal transduction);GO:0016021(integral component of membrane)	NA	MSTRG.2310.1	i	chr11	5380619	5380830	MSTRG.2310	ENSGALG00000034649	yes	trans	NA	-25.14	-0.98151
ENSGALT00000018451	chr1	45063944	45130477	PLXNC1	plexin C1 [Source:HGNC Symbol;Acc:HGNC:9106]	yes	GO:0016020(membrane);GO:0071526(semaphorin-plexin signaling pathway);GO:0050772(positive regulation of axonogenesis);GO:0007162(negative regulation of cell adhesion);GO:0017154(semaphorin receptor activity);GO:0043087(regulation of GTPase activity);GO:0008360(regulation of cell shape);GO:0007165(signal transduction);GO:0016021(integral component of membrane)	NA	MSTRG.5597.1	o	chr2	103151465	103195243	MSTRG.5597	ENSGALG00000044384	yes	trans	NA	-36.51	-0.961991
ENSGALT00000018451	chr1	45063944	45130477	PLXNC1	plexin C1 [Source:HGNC Symbol;Acc:HGNC:9106]	yes	GO:0016020(membrane);GO:0071526(semaphorin-plexin signaling pathway);GO:0050772(positive regulation of axonogenesis);GO:0007162(negative regulation of cell adhesion);GO:0017154(semaphorin receptor activity);GO:0043087(regulation of GTPase activity);GO:0008360(regulation of cell shape);GO:0007165(signal transduction);GO:0016021(integral component of membrane)	NA	MSTRG.7038.1	i	chr25	2547081	2547535	MSTRG.7038	PRPF3	yes	trans	NA	-48.91	-0.957712
ENSGALT00000018451	chr1	45063944	45130477	PLXNC1	plexin C1 [Source:HGNC Symbol;Acc:HGNC:9106]	yes	GO:0016020(membrane);GO:0071526(semaphorin-plexin signaling pathway);GO:0050772(positive regulation of axonogenesis);GO:0007162(negative regulation of cell adhesion);GO:0017154(semaphorin receptor activity);GO:0043087(regulation of GTPase activity);GO:0008360(regulation of cell shape);GO:0007165(signal transduction);GO:0016021(integral component of membrane)	NA	MSTRG.8045.2	u	chr3	17872402	17875904	MSTRG.8045	.	yes	trans	NA	-52.23	-0.961091
ENSGALT00000018451	chr1	45063944	45130477	PLXNC1	plexin C1 [Source:HGNC Symbol;Acc:HGNC:9106]	yes	GO:0016020(membrane);GO:0071526(semaphorin-plexin signaling pathway);GO:0050772(positive regulation of axonogenesis);GO:0007162(negative regulation of cell adhesion);GO:0017154(semaphorin receptor activity);GO:0043087(regulation of GTPase activity);GO:0008360(regulation of cell shape);GO:0007165(signal transduction);GO:0016021(integral component of membrane)	NA	MSTRG.10533.1	o	chr5	37215720	37220526	MSTRG.10533	ENSGALG00000046416	yes	trans	NA	-53.05	-0.964819
ENSGALT00000018451	chr1	45063944	45130477	PLXNC1	plexin C1 [Source:HGNC Symbol;Acc:HGNC:9106]	yes	GO:0016020(membrane);GO:0071526(semaphorin-plexin signaling pathway);GO:0050772(positive regulation of axonogenesis);GO:0007162(negative regulation of cell adhesion);GO:0017154(semaphorin receptor activity);GO:0043087(regulation of GTPase activity);GO:0008360(regulation of cell shape);GO:0007165(signal transduction);GO:0016021(integral component of membrane)	NA	MSTRG.11864.1	u	chr8	11375272	11377461	MSTRG.11864	.	yes	trans	NA	-44.82	-0.990092
ENSGALT00000018451	chr1	45063944	45130477	PLXNC1	plexin C1 [Source:HGNC Symbol;Acc:HGNC:9106]	yes	GO:0016020(membrane);GO:0071526(semaphorin-plexin signaling pathway);GO:0050772(positive regulation of axonogenesis);GO:0007162(negative regulation of cell adhesion);GO:0017154(semaphorin receptor activity);GO:0043087(regulation of GTPase activity);GO:0008360(regulation of cell shape);GO:0007165(signal transduction);GO:0016021(integral component of membrane)	NA	MSTRG.12193.1	j	chr9	1716079	1719693	MSTRG.12193	ENSGALG00000043632	yes	trans	NA	-33.99	-0.975465
ENSGALT00000018451	chr1	45063944	45130477	PLXNC1	plexin C1 [Source:HGNC Symbol;Acc:HGNC:9106]	yes	GO:0016020(membrane);GO:0071526(semaphorin-plexin signaling pathway);GO:0050772(positive regulation of axonogenesis);GO:0007162(negative regulation of cell adhesion);GO:0017154(semaphorin receptor activity);GO:0043087(regulation of GTPase activity);GO:0008360(regulation of cell shape);GO:0007165(signal transduction);GO:0016021(integral component of membrane)	NA	MSTRG.12936.1	u	chrAADN04002022.1	490	1424	MSTRG.12936	.	yes	trans	NA	-41.57	0.955058
ENSGALT00000018451	chr1	45063944	45130477	PLXNC1	plexin C1 [Source:HGNC Symbol;Acc:HGNC:9106]	yes	GO:0016020(membrane);GO:0071526(semaphorin-plexin signaling pathway);GO:0050772(positive regulation of axonogenesis);GO:0007162(negative regulation of cell adhesion);GO:0017154(semaphorin receptor activity);GO:0043087(regulation of GTPase activity);GO:0008360(regulation of cell shape);GO:0007165(signal transduction);GO:0016021(integral component of membrane)	NA	MSTRG.13046.1	u	chrAADN04002558.1	18917	19291	MSTRG.13046	.	yes	trans	NA	-40.95	-0.979516
ENSGALT00000018451	chr1	45063944	45130477	PLXNC1	plexin C1 [Source:HGNC Symbol;Acc:HGNC:9106]	yes	GO:0016020(membrane);GO:0071526(semaphorin-plexin signaling pathway);GO:0050772(positive regulation of axonogenesis);GO:0007162(negative regulation of cell adhesion);GO:0017154(semaphorin receptor activity);GO:0043087(regulation of GTPase activity);GO:0008360(regulation of cell shape);GO:0007165(signal transduction);GO:0016021(integral component of membrane)	NA	MSTRG.13222.1	u	chrAADN04003619.1	15261	15890	MSTRG.13222	.	yes	trans	NA	-56.04	-0.955831
ENSGALT00000018451	chr1	45063944	45130477	PLXNC1	plexin C1 [Source:HGNC Symbol;Acc:HGNC:9106]	yes	GO:0016020(membrane);GO:0071526(semaphorin-plexin signaling pathway);GO:0050772(positive regulation of axonogenesis);GO:0007162(negative regulation of cell adhesion);GO:0017154(semaphorin receptor activity);GO:0043087(regulation of GTPase activity);GO:0008360(regulation of cell shape);GO:0007165(signal transduction);GO:0016021(integral component of membrane)	NA	MSTRG.13286.1	u	chrAADN04003904.1	13791	14132	MSTRG.13286	.	yes	trans	NA	-47.30	-0.956546
ENSGALT00000018451	chr1	45063944	45130477	PLXNC1	plexin C1 [Source:HGNC Symbol;Acc:HGNC:9106]	yes	GO:0016020(membrane);GO:0071526(semaphorin-plexin signaling pathway);GO:0050772(positive regulation of axonogenesis);GO:0007162(negative regulation of cell adhesion);GO:0017154(semaphorin receptor activity);GO:0043087(regulation of GTPase activity);GO:0008360(regulation of cell shape);GO:0007165(signal transduction);GO:0016021(integral component of membrane)	NA	MSTRG.13438.1	u	chrAADN04004668.1	8381	9058	MSTRG.13438	.	yes	trans	NA	-22.55	-0.986038
ENSGALT00000018451	chr1	45063944	45130477	PLXNC1	plexin C1 [Source:HGNC Symbol;Acc:HGNC:9106]	yes	GO:0016020(membrane);GO:0071526(semaphorin-plexin signaling pathway);GO:0050772(positive regulation of axonogenesis);GO:0007162(negative regulation of cell adhesion);GO:0017154(semaphorin receptor activity);GO:0043087(regulation of GTPase activity);GO:0008360(regulation of cell shape);GO:0007165(signal transduction);GO:0016021(integral component of membrane)	NA	MSTRG.13472.1	u	chrAADN04004792.1	159	734	MSTRG.13472	.	yes	trans	NA	-47.46	-0.97086
ENSGALT00000018451	chr1	45063944	45130477	PLXNC1	plexin C1 [Source:HGNC Symbol;Acc:HGNC:9106]	yes	GO:0016020(membrane);GO:0071526(semaphorin-plexin signaling pathway);GO:0050772(positive regulation of axonogenesis);GO:0007162(negative regulation of cell adhesion);GO:0017154(semaphorin receptor activity);GO:0043087(regulation of GTPase activity);GO:0008360(regulation of cell shape);GO:0007165(signal transduction);GO:0016021(integral component of membrane)	NA	MSTRG.13942.1	u	chrAADN04007299.1	6124	10653	MSTRG.13942	.	yes	trans	NA	-42.69	-0.973151
ENSGALT00000018451	chr1	45063944	45130477	PLXNC1	plexin C1 [Source:HGNC Symbol;Acc:HGNC:9106]	yes	GO:0016020(membrane);GO:0071526(semaphorin-plexin signaling pathway);GO:0050772(positive regulation of axonogenesis);GO:0007162(negative regulation of cell adhesion);GO:0017154(semaphorin receptor activity);GO:0043087(regulation of GTPase activity);GO:0008360(regulation of cell shape);GO:0007165(signal transduction);GO:0016021(integral component of membrane)	NA	MSTRG.14192.1	u	chrAADN04008746.1	8213	8781	MSTRG.14192	.	yes	trans	NA	-38.59	-0.975052
ENSGALT00000018451	chr1	45063944	45130477	PLXNC1	plexin C1 [Source:HGNC Symbol;Acc:HGNC:9106]	yes	GO:0016020(membrane);GO:0071526(semaphorin-plexin signaling pathway);GO:0050772(positive regulation of axonogenesis);GO:0007162(negative regulation of cell adhesion);GO:0017154(semaphorin receptor activity);GO:0043087(regulation of GTPase activity);GO:0008360(regulation of cell shape);GO:0007165(signal transduction);GO:0016021(integral component of membrane)	NA	MSTRG.14349.1	u	chrAADN04009723.1	27	1498	MSTRG.14349	.	yes	trans	NA	-38.64	-0.962058
ENSGALT00000018451	chr1	45063944	45130477	PLXNC1	plexin C1 [Source:HGNC Symbol;Acc:HGNC:9106]	yes	GO:0016020(membrane);GO:0071526(semaphorin-plexin signaling pathway);GO:0050772(positive regulation of axonogenesis);GO:0007162(negative regulation of cell adhesion);GO:0017154(semaphorin receptor activity);GO:0043087(regulation of GTPase activity);GO:0008360(regulation of cell shape);GO:0007165(signal transduction);GO:0016021(integral component of membrane)	NA	MSTRG.14360.1	u	chrAADN04009781.1	8507	8812	MSTRG.14360	.	yes	trans	NA	-40.87	-0.995788
ENSGALT00000018451	chr1	45063944	45130477	PLXNC1	plexin C1 [Source:HGNC Symbol;Acc:HGNC:9106]	yes	GO:0016020(membrane);GO:0071526(semaphorin-plexin signaling pathway);GO:0050772(positive regulation of axonogenesis);GO:0007162(negative regulation of cell adhesion);GO:0017154(semaphorin receptor activity);GO:0043087(regulation of GTPase activity);GO:0008360(regulation of cell shape);GO:0007165(signal transduction);GO:0016021(integral component of membrane)	NA	MSTRG.14675.1	u	chrAADN04011547.1	96	427	MSTRG.14675	.	yes	trans	NA	-35.01	-0.959087
ENSGALT00000018451	chr1	45063944	45130477	PLXNC1	plexin C1 [Source:HGNC Symbol;Acc:HGNC:9106]	yes	GO:0016020(membrane);GO:0071526(semaphorin-plexin signaling pathway);GO:0050772(positive regulation of axonogenesis);GO:0007162(negative regulation of cell adhesion);GO:0017154(semaphorin receptor activity);GO:0043087(regulation of GTPase activity);GO:0008360(regulation of cell shape);GO:0007165(signal transduction);GO:0016021(integral component of membrane)	NA	MSTRG.14681.1	u	chrAADN04011576.1	44	2028	MSTRG.14681	.	yes	trans	NA	-41.70	-0.961494
ENSGALT00000018451	chr1	45063944	45130477	PLXNC1	plexin C1 [Source:HGNC Symbol;Acc:HGNC:9106]	yes	GO:0016020(membrane);GO:0071526(semaphorin-plexin signaling pathway);GO:0050772(positive regulation of axonogenesis);GO:0007162(negative regulation of cell adhesion);GO:0017154(semaphorin receptor activity);GO:0043087(regulation of GTPase activity);GO:0008360(regulation of cell shape);GO:0007165(signal transduction);GO:0016021(integral component of membrane)	NA	MSTRG.14723.1	u	chrAADN04011760.1	363	1059	MSTRG.14723	.	yes	trans	NA	-36.62	-0.99052
ENSGALT00000018451	chr1	45063944	45130477	PLXNC1	plexin C1 [Source:HGNC Symbol;Acc:HGNC:9106]	yes	GO:0016020(membrane);GO:0071526(semaphorin-plexin signaling pathway);GO:0050772(positive regulation of axonogenesis);GO:0007162(negative regulation of cell adhesion);GO:0017154(semaphorin receptor activity);GO:0043087(regulation of GTPase activity);GO:0008360(regulation of cell shape);GO:0007165(signal transduction);GO:0016021(integral component of membrane)	NA	MSTRG.14733.1	u	chrAADN04011812.1	3440	5040	MSTRG.14733	.	yes	trans	NA	-32.29	-0.972699
ENSGALT00000018451	chr1	45063944	45130477	PLXNC1	plexin C1 [Source:HGNC Symbol;Acc:HGNC:9106]	yes	GO:0016020(membrane);GO:0071526(semaphorin-plexin signaling pathway);GO:0050772(positive regulation of axonogenesis);GO:0007162(negative regulation of cell adhesion);GO:0017154(semaphorin receptor activity);GO:0043087(regulation of GTPase activity);GO:0008360(regulation of cell shape);GO:0007165(signal transduction);GO:0016021(integral component of membrane)	NA	MSTRG.14869.1	u	chrAADN04012418.1	3544	4547	MSTRG.14869	.	yes	trans	NA	-46.34	-0.952075
ENSGALT00000018451	chr1	45063944	45130477	PLXNC1	plexin C1 [Source:HGNC Symbol;Acc:HGNC:9106]	yes	GO:0016020(membrane);GO:0071526(semaphorin-plexin signaling pathway);GO:0050772(positive regulation of axonogenesis);GO:0007162(negative regulation of cell adhesion);GO:0017154(semaphorin receptor activity);GO:0043087(regulation of GTPase activity);GO:0008360(regulation of cell shape);GO:0007165(signal transduction);GO:0016021(integral component of membrane)	NA	MSTRG.15435.1	u	chrAADN04016215.1	3131	3354	MSTRG.15435	.	yes	trans	NA	-46.17	-0.950413
ENSGALT00000018451	chr1	45063944	45130477	PLXNC1	plexin C1 [Source:HGNC Symbol;Acc:HGNC:9106]	yes	GO:0016020(membrane);GO:0071526(semaphorin-plexin signaling pathway);GO:0050772(positive regulation of axonogenesis);GO:0007162(negative regulation of cell adhesion);GO:0017154(semaphorin receptor activity);GO:0043087(regulation of GTPase activity);GO:0008360(regulation of cell shape);GO:0007165(signal transduction);GO:0016021(integral component of membrane)	NA	MSTRG.15490.1	u	chrAADN04016678.1	76	3500	MSTRG.15490	.	yes	trans	NA	-50.05	-0.966317
ENSGALT00000018451	chr1	45063944	45130477	PLXNC1	plexin C1 [Source:HGNC Symbol;Acc:HGNC:9106]	yes	GO:0016020(membrane);GO:0071526(semaphorin-plexin signaling pathway);GO:0050772(positive regulation of axonogenesis);GO:0007162(negative regulation of cell adhesion);GO:0017154(semaphorin receptor activity);GO:0043087(regulation of GTPase activity);GO:0008360(regulation of cell shape);GO:0007165(signal transduction);GO:0016021(integral component of membrane)	NA	MSTRG.15511.1	u	chrAADN04016877.1	235	1929	MSTRG.15511	.	yes	trans	NA	-50.03	-0.961029
ENSGALT00000018451	chr1	45063944	45130477	PLXNC1	plexin C1 [Source:HGNC Symbol;Acc:HGNC:9106]	yes	GO:0016020(membrane);GO:0071526(semaphorin-plexin signaling pathway);GO:0050772(positive regulation of axonogenesis);GO:0007162(negative regulation of cell adhesion);GO:0017154(semaphorin receptor activity);GO:0043087(regulation of GTPase activity);GO:0008360(regulation of cell shape);GO:0007165(signal transduction);GO:0016021(integral component of membrane)	NA	MSTRG.15512.1	u	chrAADN04016877.1	2262	3097	MSTRG.15512	.	yes	trans	NA	-44.09	-0.993362
ENSGALT00000018451	chr1	45063944	45130477	PLXNC1	plexin C1 [Source:HGNC Symbol;Acc:HGNC:9106]	yes	GO:0016020(membrane);GO:0071526(semaphorin-plexin signaling pathway);GO:0050772(positive regulation of axonogenesis);GO:0007162(negative regulation of cell adhesion);GO:0017154(semaphorin receptor activity);GO:0043087(regulation of GTPase activity);GO:0008360(regulation of cell shape);GO:0007165(signal transduction);GO:0016021(integral component of membrane)	NA	MSTRG.15585.1	u	chrAADN04017388.1	33	621	MSTRG.15585	.	yes	trans	NA	-26.01	-0.998889
ENSGALT00000018451	chr1	45063944	45130477	PLXNC1	plexin C1 [Source:HGNC Symbol;Acc:HGNC:9106]	yes	GO:0016020(membrane);GO:0071526(semaphorin-plexin signaling pathway);GO:0050772(positive regulation of axonogenesis);GO:0007162(negative regulation of cell adhesion);GO:0017154(semaphorin receptor activity);GO:0043087(regulation of GTPase activity);GO:0008360(regulation of cell shape);GO:0007165(signal transduction);GO:0016021(integral component of membrane)	NA	MSTRG.15717.1	u	chrAADN04018692.1	2765	3816	MSTRG.15717	.	yes	trans	NA	-36.78	-0.976537
ENSGALT00000018451	chr1	45063944	45130477	PLXNC1	plexin C1 [Source:HGNC Symbol;Acc:HGNC:9106]	yes	GO:0016020(membrane);GO:0071526(semaphorin-plexin signaling pathway);GO:0050772(positive regulation of axonogenesis);GO:0007162(negative regulation of cell adhesion);GO:0017154(semaphorin receptor activity);GO:0043087(regulation of GTPase activity);GO:0008360(regulation of cell shape);GO:0007165(signal transduction);GO:0016021(integral component of membrane)	NA	MSTRG.15789.1	u	chrAADN04019435.1	2049	2422	MSTRG.15789	.	yes	trans	NA	-27.73	-0.983485
ENSGALT00000018451	chr1	45063944	45130477	PLXNC1	plexin C1 [Source:HGNC Symbol;Acc:HGNC:9106]	yes	GO:0016020(membrane);GO:0071526(semaphorin-plexin signaling pathway);GO:0050772(positive regulation of axonogenesis);GO:0007162(negative regulation of cell adhesion);GO:0017154(semaphorin receptor activity);GO:0043087(regulation of GTPase activity);GO:0008360(regulation of cell shape);GO:0007165(signal transduction);GO:0016021(integral component of membrane)	NA	MSTRG.16055.1	u	chrAADN04023256.1	873	1471	MSTRG.16055	.	yes	trans	NA	-35.05	-0.987985
ENSGALT00000018451	chr1	45063944	45130477	PLXNC1	plexin C1 [Source:HGNC Symbol;Acc:HGNC:9106]	yes	GO:0016020(membrane);GO:0071526(semaphorin-plexin signaling pathway);GO:0050772(positive regulation of axonogenesis);GO:0007162(negative regulation of cell adhesion);GO:0017154(semaphorin receptor activity);GO:0043087(regulation of GTPase activity);GO:0008360(regulation of cell shape);GO:0007165(signal transduction);GO:0016021(integral component of membrane)	NA	MSTRG.16119.1	u	chrAADN04024599.1	705	1019	MSTRG.16119	.	yes	trans	NA	-19.01	-0.965529
ENSGALT00000018451	chr1	45063944	45130477	PLXNC1	plexin C1 [Source:HGNC Symbol;Acc:HGNC:9106]	yes	GO:0016020(membrane);GO:0071526(semaphorin-plexin signaling pathway);GO:0050772(positive regulation of axonogenesis);GO:0007162(negative regulation of cell adhesion);GO:0017154(semaphorin receptor activity);GO:0043087(regulation of GTPase activity);GO:0008360(regulation of cell shape);GO:0007165(signal transduction);GO:0016021(integral component of membrane)	NA	MSTRG.16273.2	u	chrKQ759512.1	7771	11844	MSTRG.16273	.	yes	trans	NA	-34.49	-0.980067
ENSGALT00000018451	chr1	45063944	45130477	PLXNC1	plexin C1 [Source:HGNC Symbol;Acc:HGNC:9106]	yes	GO:0016020(membrane);GO:0071526(semaphorin-plexin signaling pathway);GO:0050772(positive regulation of axonogenesis);GO:0007162(negative regulation of cell adhesion);GO:0017154(semaphorin receptor activity);GO:0043087(regulation of GTPase activity);GO:0008360(regulation of cell shape);GO:0007165(signal transduction);GO:0016021(integral component of membrane)	NA	MSTRG.16347.1	u	chrKQ759568.1	14951	16315	MSTRG.16347	.	yes	trans	NA	-27.25	-0.962828
ENSGALT00000018451	chr1	45063944	45130477	PLXNC1	plexin C1 [Source:HGNC Symbol;Acc:HGNC:9106]	yes	GO:0016020(membrane);GO:0071526(semaphorin-plexin signaling pathway);GO:0050772(positive regulation of axonogenesis);GO:0007162(negative regulation of cell adhesion);GO:0017154(semaphorin receptor activity);GO:0043087(regulation of GTPase activity);GO:0008360(regulation of cell shape);GO:0007165(signal transduction);GO:0016021(integral component of membrane)	NA	MSTRG.16447.2	u	chrKQ759677.1	1668	3740	MSTRG.16447	.	yes	trans	NA	-40.75	-0.963148
ENSGALT00000018451	chr1	45063944	45130477	PLXNC1	plexin C1 [Source:HGNC Symbol;Acc:HGNC:9106]	yes	GO:0016020(membrane);GO:0071526(semaphorin-plexin signaling pathway);GO:0050772(positive regulation of axonogenesis);GO:0007162(negative regulation of cell adhesion);GO:0017154(semaphorin receptor activity);GO:0043087(regulation of GTPase activity);GO:0008360(regulation of cell shape);GO:0007165(signal transduction);GO:0016021(integral component of membrane)	NA	MSTRG.16461.3	u	chrKQ759680.1	5574	6660	MSTRG.16461	.	yes	trans	NA	-32.15	-0.968393
ENSGALT00000018617	chr1	45665312	45666829	SNRPF	small nuclear ribonucleoprotein polypeptide F [Source:HGNC Symbol;Acc:HGNC:11162]	yes	GO:0071013(catalytic step 2 spliceosome);GO:0034719(SMN-Sm protein complex);GO:0034715(pICln-Sm protein complex);GO:0034709(methylosome);GO:0030532(small nuclear ribonucleoprotein complex);GO:0005829(cytosol);GO:0005689(U12-type spliceosomal complex);GO:0005687(U4 snRNP);GO:0005685(U1 snRNP);GO:0005683(U7 snRNP);GO:0005681(spliceosomal complex);GO:0008380(RNA splicing);GO:0000387(spliceosomal snR…	03040(Spliceosome)	MSTRG.12096.2	u	chr8	25819463	25825796	MSTRG.12096	.	yes	trans	NA	-40.16	-0.958688
ENSGALT00000018617	chr1	45665312	45666829	SNRPF	small nuclear ribonucleoprotein polypeptide F [Source:HGNC Symbol;Acc:HGNC:11162]	yes	GO:0071013(catalytic step 2 spliceosome);GO:0034719(SMN-Sm protein complex);GO:0034715(pICln-Sm protein complex);GO:0034709(methylosome);GO:0030532(small nuclear ribonucleoprotein complex);GO:0005829(cytosol);GO:0005689(U12-type spliceosomal complex);GO:0005687(U4 snRNP);GO:0005685(U1 snRNP);GO:0005683(U7 snRNP);GO:0005681(spliceosomal complex);GO:0008380(RNA splicing);GO:0000387(spliceosomal snR…	03040(Spliceosome)	MSTRG.13286.1	u	chrAADN04003904.1	13791	14132	MSTRG.13286	.	yes	trans	NA	-56.08	0.971034
ENSGALT00000018617	chr1	45665312	45666829	SNRPF	small nuclear ribonucleoprotein polypeptide F [Source:HGNC Symbol;Acc:HGNC:11162]	yes	GO:0071013(catalytic step 2 spliceosome);GO:0034719(SMN-Sm protein complex);GO:0034715(pICln-Sm protein complex);GO:0034709(methylosome);GO:0030532(small nuclear ribonucleoprotein complex);GO:0005829(cytosol);GO:0005689(U12-type spliceosomal complex);GO:0005687(U4 snRNP);GO:0005685(U1 snRNP);GO:0005683(U7 snRNP);GO:0005681(spliceosomal complex);GO:0008380(RNA splicing);GO:0000387(spliceosomal snR…	03040(Spliceosome)	MSTRG.13472.1	u	chrAADN04004792.1	159	734	MSTRG.13472	.	yes	trans	NA	-39.62	0.950932
ENSGALT00000018617	chr1	45665312	45666829	SNRPF	small nuclear ribonucleoprotein polypeptide F [Source:HGNC Symbol;Acc:HGNC:11162]	yes	GO:0071013(catalytic step 2 spliceosome);GO:0034719(SMN-Sm protein complex);GO:0034715(pICln-Sm protein complex);GO:0034709(methylosome);GO:0030532(small nuclear ribonucleoprotein complex);GO:0005829(cytosol);GO:0005689(U12-type spliceosomal complex);GO:0005687(U4 snRNP);GO:0005685(U1 snRNP);GO:0005683(U7 snRNP);GO:0005681(spliceosomal complex);GO:0008380(RNA splicing);GO:0000387(spliceosomal snR…	03040(Spliceosome)	MSTRG.15717.1	u	chrAADN04018692.1	2765	3816	MSTRG.15717	.	yes	trans	NA	-17.99	0.958724
ENSGALT00000018617	chr1	45665312	45666829	SNRPF	small nuclear ribonucleoprotein polypeptide F [Source:HGNC Symbol;Acc:HGNC:11162]	yes	GO:0071013(catalytic step 2 spliceosome);GO:0034719(SMN-Sm protein complex);GO:0034715(pICln-Sm protein complex);GO:0034709(methylosome);GO:0030532(small nuclear ribonucleoprotein complex);GO:0005829(cytosol);GO:0005689(U12-type spliceosomal complex);GO:0005687(U4 snRNP);GO:0005685(U1 snRNP);GO:0005683(U7 snRNP);GO:0005681(spliceosomal complex);GO:0008380(RNA splicing);GO:0000387(spliceosomal snR…	03040(Spliceosome)	MSTRG.15774.1	u	chrAADN04019258.1	521	3590	MSTRG.15774	.	yes	trans	NA	-29.40	0.980423
ENSGALT00000018623	chr1	45669441	45677408	AMDHD1	amidohydrolase domain containing 1 [Source:HGNC Symbol;Acc:HGNC:28577]	yes	GO:0019556(histidine catabolic process to glutamate and formamide);GO:0016812(hydrolase activity, acting on carbon-nitrogen (but not peptide) bonds, in cyclic amides);GO:0016810(hydrolase activity, acting on carbon-nitrogen (but not peptide) bonds);GO:0016787(hydrolase activity);GO:0005737(cytoplasm)	NA	MSTRG.13161.1	u	chrAADN04003257.1	14447	14889	MSTRG.13161	.	yes	trans	NA	-34.33	0.973018
ENSGALT00000018623	chr1	45669441	45677408	AMDHD1	amidohydrolase domain containing 1 [Source:HGNC Symbol;Acc:HGNC:28577]	yes	GO:0019556(histidine catabolic process to glutamate and formamide);GO:0016812(hydrolase activity, acting on carbon-nitrogen (but not peptide) bonds, in cyclic amides);GO:0016810(hydrolase activity, acting on carbon-nitrogen (but not peptide) bonds);GO:0016787(hydrolase activity);GO:0005737(cytoplasm)	NA	MSTRG.13309.1	u	chrAADN04004033.1	8314	9028	MSTRG.13309	.	yes	trans	NA	-45.39	0.976203
ENSGALT00000018623	chr1	45669441	45677408	AMDHD1	amidohydrolase domain containing 1 [Source:HGNC Symbol;Acc:HGNC:28577]	yes	GO:0019556(histidine catabolic process to glutamate and formamide);GO:0016812(hydrolase activity, acting on carbon-nitrogen (but not peptide) bonds, in cyclic amides);GO:0016810(hydrolase activity, acting on carbon-nitrogen (but not peptide) bonds);GO:0016787(hydrolase activity);GO:0005737(cytoplasm)	NA	MSTRG.13379.1	u	chrAADN04004372.1	13178	13486	MSTRG.13379	.	yes	trans	NA	-40.58	0.951861
ENSGALT00000018623	chr1	45669441	45677408	AMDHD1	amidohydrolase domain containing 1 [Source:HGNC Symbol;Acc:HGNC:28577]	yes	GO:0019556(histidine catabolic process to glutamate and formamide);GO:0016812(hydrolase activity, acting on carbon-nitrogen (but not peptide) bonds, in cyclic amides);GO:0016810(hydrolase activity, acting on carbon-nitrogen (but not peptide) bonds);GO:0016787(hydrolase activity);GO:0005737(cytoplasm)	NA	MSTRG.13628.1	u	chrAADN04005797.1	5290	6449	MSTRG.13628	.	yes	trans	NA	-53.32	0.969457
ENSGALT00000018623	chr1	45669441	45677408	AMDHD1	amidohydrolase domain containing 1 [Source:HGNC Symbol;Acc:HGNC:28577]	yes	GO:0019556(histidine catabolic process to glutamate and formamide);GO:0016812(hydrolase activity, acting on carbon-nitrogen (but not peptide) bonds, in cyclic amides);GO:0016810(hydrolase activity, acting on carbon-nitrogen (but not peptide) bonds);GO:0016787(hydrolase activity);GO:0005737(cytoplasm)	NA	MSTRG.13769.1	u	chrAADN04006451.1	11340	11952	MSTRG.13769	.	yes	trans	NA	-49.31	0.987008
ENSGALT00000018623	chr1	45669441	45677408	AMDHD1	amidohydrolase domain containing 1 [Source:HGNC Symbol;Acc:HGNC:28577]	yes	GO:0019556(histidine catabolic process to glutamate and formamide);GO:0016812(hydrolase activity, acting on carbon-nitrogen (but not peptide) bonds, in cyclic amides);GO:0016810(hydrolase activity, acting on carbon-nitrogen (but not peptide) bonds);GO:0016787(hydrolase activity);GO:0005737(cytoplasm)	NA	MSTRG.13776.1	u	chrAADN04006481.1	5894	7177	MSTRG.13776	.	yes	trans	NA	-31.71	0.972989
ENSGALT00000018623	chr1	45669441	45677408	AMDHD1	amidohydrolase domain containing 1 [Source:HGNC Symbol;Acc:HGNC:28577]	yes	GO:0019556(histidine catabolic process to glutamate and formamide);GO:0016812(hydrolase activity, acting on carbon-nitrogen (but not peptide) bonds, in cyclic amides);GO:0016810(hydrolase activity, acting on carbon-nitrogen (but not peptide) bonds);GO:0016787(hydrolase activity);GO:0005737(cytoplasm)	NA	MSTRG.13849.1	u	chrAADN04006880.1	4065	5134	MSTRG.13849	.	yes	trans	NA	-49.31	0.953865
ENSGALT00000018623	chr1	45669441	45677408	AMDHD1	amidohydrolase domain containing 1 [Source:HGNC Symbol;Acc:HGNC:28577]	yes	GO:0019556(histidine catabolic process to glutamate and formamide);GO:0016812(hydrolase activity, acting on carbon-nitrogen (but not peptide) bonds, in cyclic amides);GO:0016810(hydrolase activity, acting on carbon-nitrogen (but not peptide) bonds);GO:0016787(hydrolase activity);GO:0005737(cytoplasm)	NA	MSTRG.13888.1	u	chrAADN04007074.1	6747	7743	MSTRG.13888	.	yes	trans	NA	-31.71	0.983618
ENSGALT00000018623	chr1	45669441	45677408	AMDHD1	amidohydrolase domain containing 1 [Source:HGNC Symbol;Acc:HGNC:28577]	yes	GO:0019556(histidine catabolic process to glutamate and formamide);GO:0016812(hydrolase activity, acting on carbon-nitrogen (but not peptide) bonds, in cyclic amides);GO:0016810(hydrolase activity, acting on carbon-nitrogen (but not peptide) bonds);GO:0016787(hydrolase activity);GO:0005737(cytoplasm)	NA	MSTRG.14023.1	u	chrAADN04007760.1	5205	6289	MSTRG.14023	.	yes	trans	NA	-32.41	0.977789
ENSGALT00000018623	chr1	45669441	45677408	AMDHD1	amidohydrolase domain containing 1 [Source:HGNC Symbol;Acc:HGNC:28577]	yes	GO:0019556(histidine catabolic process to glutamate and formamide);GO:0016812(hydrolase activity, acting on carbon-nitrogen (but not peptide) bonds, in cyclic amides);GO:0016810(hydrolase activity, acting on carbon-nitrogen (but not peptide) bonds);GO:0016787(hydrolase activity);GO:0005737(cytoplasm)	NA	MSTRG.15010.1	u	chrAADN04013261.1	1668	2346	MSTRG.15010	.	yes	trans	NA	-45.39	0.973669
ENSGALT00000018623	chr1	45669441	45677408	AMDHD1	amidohydrolase domain containing 1 [Source:HGNC Symbol;Acc:HGNC:28577]	yes	GO:0019556(histidine catabolic process to glutamate and formamide);GO:0016812(hydrolase activity, acting on carbon-nitrogen (but not peptide) bonds, in cyclic amides);GO:0016810(hydrolase activity, acting on carbon-nitrogen (but not peptide) bonds);GO:0016787(hydrolase activity);GO:0005737(cytoplasm)	NA	MSTRG.15104.1	u	chrAADN04013890.1	3748	4754	MSTRG.15104	.	yes	trans	NA	-49.31	0.961388
ENSGALT00000018623	chr1	45669441	45677408	AMDHD1	amidohydrolase domain containing 1 [Source:HGNC Symbol;Acc:HGNC:28577]	yes	GO:0019556(histidine catabolic process to glutamate and formamide);GO:0016812(hydrolase activity, acting on carbon-nitrogen (but not peptide) bonds, in cyclic amides);GO:0016810(hydrolase activity, acting on carbon-nitrogen (but not peptide) bonds);GO:0016787(hydrolase activity);GO:0005737(cytoplasm)	NA	MSTRG.15137.1	u	chrAADN04014069.1	5690	6174	MSTRG.15137	.	yes	trans	NA	-25.80	0.963638
ENSGALT00000018623	chr1	45669441	45677408	AMDHD1	amidohydrolase domain containing 1 [Source:HGNC Symbol;Acc:HGNC:28577]	yes	GO:0019556(histidine catabolic process to glutamate and formamide);GO:0016812(hydrolase activity, acting on carbon-nitrogen (but not peptide) bonds, in cyclic amides);GO:0016810(hydrolase activity, acting on carbon-nitrogen (but not peptide) bonds);GO:0016787(hydrolase activity);GO:0005737(cytoplasm)	NA	MSTRG.15458.1	u	chrAADN04016396.1	1455	1822	MSTRG.15458	.	yes	trans	NA	-34.86	0.957572
ENSGALT00000018623	chr1	45669441	45677408	AMDHD1	amidohydrolase domain containing 1 [Source:HGNC Symbol;Acc:HGNC:28577]	yes	GO:0019556(histidine catabolic process to glutamate and formamide);GO:0016812(hydrolase activity, acting on carbon-nitrogen (but not peptide) bonds, in cyclic amides);GO:0016810(hydrolase activity, acting on carbon-nitrogen (but not peptide) bonds);GO:0016787(hydrolase activity);GO:0005737(cytoplasm)	NA	MSTRG.15522.1	u	chrAADN04016925.1	2112	2870	MSTRG.15522	.	yes	trans	NA	-39.07	0.954953
ENSGALT00000018623	chr1	45669441	45677408	AMDHD1	amidohydrolase domain containing 1 [Source:HGNC Symbol;Acc:HGNC:28577]	yes	GO:0019556(histidine catabolic process to glutamate and formamide);GO:0016812(hydrolase activity, acting on carbon-nitrogen (but not peptide) bonds, in cyclic amides);GO:0016810(hydrolase activity, acting on carbon-nitrogen (but not peptide) bonds);GO:0016787(hydrolase activity);GO:0005737(cytoplasm)	NA	MSTRG.15750.1	u	chrAADN04018976.1	770	1177	MSTRG.15750	.	yes	trans	NA	-35.76	0.961911
ENSGALT00000018623	chr1	45669441	45677408	AMDHD1	amidohydrolase domain containing 1 [Source:HGNC Symbol;Acc:HGNC:28577]	yes	GO:0019556(histidine catabolic process to glutamate and formamide);GO:0016812(hydrolase activity, acting on carbon-nitrogen (but not peptide) bonds, in cyclic amides);GO:0016810(hydrolase activity, acting on carbon-nitrogen (but not peptide) bonds);GO:0016787(hydrolase activity);GO:0005737(cytoplasm)	NA	MSTRG.15946.1	u	chrAADN04021464.1	167	625	MSTRG.15946	.	yes	trans	NA	-31.71	0.984745
ENSGALT00000018623	chr1	45669441	45677408	AMDHD1	amidohydrolase domain containing 1 [Source:HGNC Symbol;Acc:HGNC:28577]	yes	GO:0019556(histidine catabolic process to glutamate and formamide);GO:0016812(hydrolase activity, acting on carbon-nitrogen (but not peptide) bonds, in cyclic amides);GO:0016810(hydrolase activity, acting on carbon-nitrogen (but not peptide) bonds);GO:0016787(hydrolase activity);GO:0005737(cytoplasm)	NA	MSTRG.16055.1	u	chrAADN04023256.1	873	1471	MSTRG.16055	.	yes	trans	NA	-41.45	0.956018
ENSGALT00000050264	chr1	45699681	45718500	LTA4H	leukotriene A4 hydrolase [Source:HGNC Symbol;Acc:HGNC:6710]	yes	GO:0004177(aminopeptidase activity);GO:0008270(zinc ion binding);GO:0003723(RNA binding);GO:0005654(nucleoplasm);GO:0005829(cytosol);GO:0070062(extracellular exosome);GO:0005634(nucleus);GO:0004301(epoxide hydrolase activity);GO:0004463(leukotriene-A4 hydrolase activity);GO:0070006(metalloaminopeptidase activity);GO:0019370(leukotriene biosynthetic process);GO:0043171(peptide catabolic process);G…	NA	MSTRG.12943.1	u	chrAADN04002080.1	10131	12665	MSTRG.12943	.	yes	trans	NA	-23.08	0.958391
ENSGALT00000050264	chr1	45699681	45718500	LTA4H	leukotriene A4 hydrolase [Source:HGNC Symbol;Acc:HGNC:6710]	yes	GO:0004177(aminopeptidase activity);GO:0008270(zinc ion binding);GO:0003723(RNA binding);GO:0005654(nucleoplasm);GO:0005829(cytosol);GO:0070062(extracellular exosome);GO:0005634(nucleus);GO:0004301(epoxide hydrolase activity);GO:0004463(leukotriene-A4 hydrolase activity);GO:0070006(metalloaminopeptidase activity);GO:0019370(leukotriene biosynthetic process);GO:0043171(peptide catabolic process);G…	NA	MSTRG.13057.1	u	chrAADN04002626.1	5652	6950	MSTRG.13057	.	yes	trans	NA	-47.80	0.969886
ENSGALT00000050264	chr1	45699681	45718500	LTA4H	leukotriene A4 hydrolase [Source:HGNC Symbol;Acc:HGNC:6710]	yes	GO:0004177(aminopeptidase activity);GO:0008270(zinc ion binding);GO:0003723(RNA binding);GO:0005654(nucleoplasm);GO:0005829(cytosol);GO:0070062(extracellular exosome);GO:0005634(nucleus);GO:0004301(epoxide hydrolase activity);GO:0004463(leukotriene-A4 hydrolase activity);GO:0070006(metalloaminopeptidase activity);GO:0019370(leukotriene biosynthetic process);GO:0043171(peptide catabolic process);G…	NA	MSTRG.13088.1	u	chrAADN04002820.1	6750	9014	MSTRG.13088	.	yes	trans	NA	-23.08	0.978408
ENSGALT00000050264	chr1	45699681	45718500	LTA4H	leukotriene A4 hydrolase [Source:HGNC Symbol;Acc:HGNC:6710]	yes	GO:0004177(aminopeptidase activity);GO:0008270(zinc ion binding);GO:0003723(RNA binding);GO:0005654(nucleoplasm);GO:0005829(cytosol);GO:0070062(extracellular exosome);GO:0005634(nucleus);GO:0004301(epoxide hydrolase activity);GO:0004463(leukotriene-A4 hydrolase activity);GO:0070006(metalloaminopeptidase activity);GO:0019370(leukotriene biosynthetic process);GO:0043171(peptide catabolic process);G…	NA	MSTRG.13091.1	u	chrAADN04002836.1	189	1496	MSTRG.13091	.	yes	trans	NA	-43.51	0.956619
ENSGALT00000050264	chr1	45699681	45718500	LTA4H	leukotriene A4 hydrolase [Source:HGNC Symbol;Acc:HGNC:6710]	yes	GO:0004177(aminopeptidase activity);GO:0008270(zinc ion binding);GO:0003723(RNA binding);GO:0005654(nucleoplasm);GO:0005829(cytosol);GO:0070062(extracellular exosome);GO:0005634(nucleus);GO:0004301(epoxide hydrolase activity);GO:0004463(leukotriene-A4 hydrolase activity);GO:0070006(metalloaminopeptidase activity);GO:0019370(leukotriene biosynthetic process);GO:0043171(peptide catabolic process);G…	NA	MSTRG.13558.1	u	chrAADN04005269.1	10786	12981	MSTRG.13558	.	yes	trans	NA	-36.67	0.959685
ENSGALT00000050264	chr1	45699681	45718500	LTA4H	leukotriene A4 hydrolase [Source:HGNC Symbol;Acc:HGNC:6710]	yes	GO:0004177(aminopeptidase activity);GO:0008270(zinc ion binding);GO:0003723(RNA binding);GO:0005654(nucleoplasm);GO:0005829(cytosol);GO:0070062(extracellular exosome);GO:0005634(nucleus);GO:0004301(epoxide hydrolase activity);GO:0004463(leukotriene-A4 hydrolase activity);GO:0070006(metalloaminopeptidase activity);GO:0019370(leukotriene biosynthetic process);GO:0043171(peptide catabolic process);G…	NA	MSTRG.13627.1	u	chrAADN04005780.1	5247	10729	MSTRG.13627	.	yes	trans	NA	-33.46	0.967969
ENSGALT00000050264	chr1	45699681	45718500	LTA4H	leukotriene A4 hydrolase [Source:HGNC Symbol;Acc:HGNC:6710]	yes	GO:0004177(aminopeptidase activity);GO:0008270(zinc ion binding);GO:0003723(RNA binding);GO:0005654(nucleoplasm);GO:0005829(cytosol);GO:0070062(extracellular exosome);GO:0005634(nucleus);GO:0004301(epoxide hydrolase activity);GO:0004463(leukotriene-A4 hydrolase activity);GO:0070006(metalloaminopeptidase activity);GO:0019370(leukotriene biosynthetic process);GO:0043171(peptide catabolic process);G…	NA	MSTRG.14126.1	u	chrAADN04008278.1	10045	10274	MSTRG.14126	.	yes	trans	NA	-58.08	0.950759
ENSGALT00000050264	chr1	45699681	45718500	LTA4H	leukotriene A4 hydrolase [Source:HGNC Symbol;Acc:HGNC:6710]	yes	GO:0004177(aminopeptidase activity);GO:0008270(zinc ion binding);GO:0003723(RNA binding);GO:0005654(nucleoplasm);GO:0005829(cytosol);GO:0070062(extracellular exosome);GO:0005634(nucleus);GO:0004301(epoxide hydrolase activity);GO:0004463(leukotriene-A4 hydrolase activity);GO:0070006(metalloaminopeptidase activity);GO:0019370(leukotriene biosynthetic process);GO:0043171(peptide catabolic process);G…	NA	MSTRG.14481.1	u	chrAADN04010412.1	4504	4737	MSTRG.14481	.	yes	trans	NA	-54.63	0.966044
ENSGALT00000050264	chr1	45699681	45718500	LTA4H	leukotriene A4 hydrolase [Source:HGNC Symbol;Acc:HGNC:6710]	yes	GO:0004177(aminopeptidase activity);GO:0008270(zinc ion binding);GO:0003723(RNA binding);GO:0005654(nucleoplasm);GO:0005829(cytosol);GO:0070062(extracellular exosome);GO:0005634(nucleus);GO:0004301(epoxide hydrolase activity);GO:0004463(leukotriene-A4 hydrolase activity);GO:0070006(metalloaminopeptidase activity);GO:0019370(leukotriene biosynthetic process);GO:0043171(peptide catabolic process);G…	NA	MSTRG.14655.1	u	chrAADN04011411.1	6500	6807	MSTRG.14655	.	yes	trans	NA	-26.84	0.973871
ENSGALT00000050264	chr1	45699681	45718500	LTA4H	leukotriene A4 hydrolase [Source:HGNC Symbol;Acc:HGNC:6710]	yes	GO:0004177(aminopeptidase activity);GO:0008270(zinc ion binding);GO:0003723(RNA binding);GO:0005654(nucleoplasm);GO:0005829(cytosol);GO:0070062(extracellular exosome);GO:0005634(nucleus);GO:0004301(epoxide hydrolase activity);GO:0004463(leukotriene-A4 hydrolase activity);GO:0070006(metalloaminopeptidase activity);GO:0019370(leukotriene biosynthetic process);GO:0043171(peptide catabolic process);G…	NA	MSTRG.14829.1	u	chrAADN04012217.1	3778	5577	MSTRG.14829	.	yes	trans	NA	-62.93	0.954041
ENSGALT00000050264	chr1	45699681	45718500	LTA4H	leukotriene A4 hydrolase [Source:HGNC Symbol;Acc:HGNC:6710]	yes	GO:0004177(aminopeptidase activity);GO:0008270(zinc ion binding);GO:0003723(RNA binding);GO:0005654(nucleoplasm);GO:0005829(cytosol);GO:0070062(extracellular exosome);GO:0005634(nucleus);GO:0004301(epoxide hydrolase activity);GO:0004463(leukotriene-A4 hydrolase activity);GO:0070006(metalloaminopeptidase activity);GO:0019370(leukotriene biosynthetic process);GO:0043171(peptide catabolic process);G…	NA	MSTRG.15736.1	u	chrAADN04018907.1	146	1472	MSTRG.15736	.	yes	trans	NA	-13.91	0.994402
ENSGALT00000050264	chr1	45699681	45718500	LTA4H	leukotriene A4 hydrolase [Source:HGNC Symbol;Acc:HGNC:6710]	yes	GO:0004177(aminopeptidase activity);GO:0008270(zinc ion binding);GO:0003723(RNA binding);GO:0005654(nucleoplasm);GO:0005829(cytosol);GO:0070062(extracellular exosome);GO:0005634(nucleus);GO:0004301(epoxide hydrolase activity);GO:0004463(leukotriene-A4 hydrolase activity);GO:0070006(metalloaminopeptidase activity);GO:0019370(leukotriene biosynthetic process);GO:0043171(peptide catabolic process);G…	NA	MSTRG.15797.1	u	chrAADN04019500.1	1458	1771	MSTRG.15797	.	yes	trans	NA	-58.63	0.96042
ENSGALT00000050264	chr1	45699681	45718500	LTA4H	leukotriene A4 hydrolase [Source:HGNC Symbol;Acc:HGNC:6710]	yes	GO:0004177(aminopeptidase activity);GO:0008270(zinc ion binding);GO:0003723(RNA binding);GO:0005654(nucleoplasm);GO:0005829(cytosol);GO:0070062(extracellular exosome);GO:0005634(nucleus);GO:0004301(epoxide hydrolase activity);GO:0004463(leukotriene-A4 hydrolase activity);GO:0070006(metalloaminopeptidase activity);GO:0019370(leukotriene biosynthetic process);GO:0043171(peptide catabolic process);G…	NA	MSTRG.16958.27	o	chrZ	27205045	27217008	MSTRG.16958	ENSGALG00000044346	yes	trans	NA	-29.45	0.957466
ENSGALT00000050264	chr1	45699681	45718500	LTA4H	leukotriene A4 hydrolase [Source:HGNC Symbol;Acc:HGNC:6710]	yes	GO:0004177(aminopeptidase activity);GO:0008270(zinc ion binding);GO:0003723(RNA binding);GO:0005654(nucleoplasm);GO:0005829(cytosol);GO:0070062(extracellular exosome);GO:0005634(nucleus);GO:0004301(epoxide hydrolase activity);GO:0004463(leukotriene-A4 hydrolase activity);GO:0070006(metalloaminopeptidase activity);GO:0019370(leukotriene biosynthetic process);GO:0043171(peptide catabolic process);G…	NA	MSTRG.16938.3	u	chrZ	27381345	27384199	MSTRG.16938	.	yes	trans	NA	-11.16	0.98792
ENSGALT00000057696	chr1	46695844	46704277	SLC25A3	solute carrier family 25 member 3 [Source:HGNC Symbol;Acc:HGNC:10989]	yes	GO:0043209(myelin sheath);GO:0016020(membrane);GO:0070062(extracellular exosome);GO:0005739(mitochondrion);GO:0005743(mitochondrial inner membrane);GO:0032403(protein complex binding);GO:0006810(transport);GO:0016021(integral component of membrane)	NA	MSTRG.12096.2	u	chr8	25819463	25825796	MSTRG.12096	.	yes	trans	NA	-46.72	-0.954744
ENSGALT00000057696	chr1	46695844	46704277	SLC25A3	solute carrier family 25 member 3 [Source:HGNC Symbol;Acc:HGNC:10989]	yes	GO:0043209(myelin sheath);GO:0016020(membrane);GO:0070062(extracellular exosome);GO:0005739(mitochondrion);GO:0005743(mitochondrial inner membrane);GO:0032403(protein complex binding);GO:0006810(transport);GO:0016021(integral component of membrane)	NA	MSTRG.13046.1	u	chrAADN04002558.1	18917	19291	MSTRG.13046	.	yes	trans	NA	-47.04	0.962827
ENSGALT00000057696	chr1	46695844	46704277	SLC25A3	solute carrier family 25 member 3 [Source:HGNC Symbol;Acc:HGNC:10989]	yes	GO:0043209(myelin sheath);GO:0016020(membrane);GO:0070062(extracellular exosome);GO:0005739(mitochondrion);GO:0005743(mitochondrial inner membrane);GO:0032403(protein complex binding);GO:0006810(transport);GO:0016021(integral component of membrane)	NA	MSTRG.13286.1	u	chrAADN04003904.1	13791	14132	MSTRG.13286	.	yes	trans	NA	-47.25	0.987189
ENSGALT00000057696	chr1	46695844	46704277	SLC25A3	solute carrier family 25 member 3 [Source:HGNC Symbol;Acc:HGNC:10989]	yes	GO:0043209(myelin sheath);GO:0016020(membrane);GO:0070062(extracellular exosome);GO:0005739(mitochondrion);GO:0005743(mitochondrial inner membrane);GO:0032403(protein complex binding);GO:0006810(transport);GO:0016021(integral component of membrane)	NA	MSTRG.13438.1	u	chrAADN04004668.1	8381	9058	MSTRG.13438	.	yes	trans	NA	-35.63	0.969912
ENSGALT00000057696	chr1	46695844	46704277	SLC25A3	solute carrier family 25 member 3 [Source:HGNC Symbol;Acc:HGNC:10989]	yes	GO:0043209(myelin sheath);GO:0016020(membrane);GO:0070062(extracellular exosome);GO:0005739(mitochondrion);GO:0005743(mitochondrial inner membrane);GO:0032403(protein complex binding);GO:0006810(transport);GO:0016021(integral component of membrane)	NA	MSTRG.13472.1	u	chrAADN04004792.1	159	734	MSTRG.13472	.	yes	trans	NA	-44.49	0.96789
ENSGALT00000057696	chr1	46695844	46704277	SLC25A3	solute carrier family 25 member 3 [Source:HGNC Symbol;Acc:HGNC:10989]	yes	GO:0043209(myelin sheath);GO:0016020(membrane);GO:0070062(extracellular exosome);GO:0005739(mitochondrion);GO:0005743(mitochondrial inner membrane);GO:0032403(protein complex binding);GO:0006810(transport);GO:0016021(integral component of membrane)	NA	MSTRG.14012.1	u	chrAADN04007713.1	33	2950	MSTRG.14012	.	yes	trans	NA	-39.62	0.952129
ENSGALT00000057696	chr1	46695844	46704277	SLC25A3	solute carrier family 25 member 3 [Source:HGNC Symbol;Acc:HGNC:10989]	yes	GO:0043209(myelin sheath);GO:0016020(membrane);GO:0070062(extracellular exosome);GO:0005739(mitochondrion);GO:0005743(mitochondrial inner membrane);GO:0032403(protein complex binding);GO:0006810(transport);GO:0016021(integral component of membrane)	NA	MSTRG.14013.1	u	chrAADN04007713.1	3475	8906	MSTRG.14013	.	yes	trans	NA	-51.74	0.960274
ENSGALT00000057696	chr1	46695844	46704277	SLC25A3	solute carrier family 25 member 3 [Source:HGNC Symbol;Acc:HGNC:10989]	yes	GO:0043209(myelin sheath);GO:0016020(membrane);GO:0070062(extracellular exosome);GO:0005739(mitochondrion);GO:0005743(mitochondrial inner membrane);GO:0032403(protein complex binding);GO:0006810(transport);GO:0016021(integral component of membrane)	NA	MSTRG.14360.1	u	chrAADN04009781.1	8507	8812	MSTRG.14360	.	yes	trans	NA	-32.61	0.956089
ENSGALT00000057696	chr1	46695844	46704277	SLC25A3	solute carrier family 25 member 3 [Source:HGNC Symbol;Acc:HGNC:10989]	yes	GO:0043209(myelin sheath);GO:0016020(membrane);GO:0070062(extracellular exosome);GO:0005739(mitochondrion);GO:0005743(mitochondrial inner membrane);GO:0032403(protein complex binding);GO:0006810(transport);GO:0016021(integral component of membrane)	NA	MSTRG.15717.1	u	chrAADN04018692.1	2765	3816	MSTRG.15717	.	yes	trans	NA	-37.44	0.981214
ENSGALT00000057696	chr1	46695844	46704277	SLC25A3	solute carrier family 25 member 3 [Source:HGNC Symbol;Acc:HGNC:10989]	yes	GO:0043209(myelin sheath);GO:0016020(membrane);GO:0070062(extracellular exosome);GO:0005739(mitochondrion);GO:0005743(mitochondrial inner membrane);GO:0032403(protein complex binding);GO:0006810(transport);GO:0016021(integral component of membrane)	NA	MSTRG.15774.1	u	chrAADN04019258.1	521	3590	MSTRG.15774	.	yes	trans	NA	-30.12	0.996723
ENSGALT00000057696	chr1	46695844	46704277	SLC25A3	solute carrier family 25 member 3 [Source:HGNC Symbol;Acc:HGNC:10989]	yes	GO:0043209(myelin sheath);GO:0016020(membrane);GO:0070062(extracellular exosome);GO:0005739(mitochondrion);GO:0005743(mitochondrial inner membrane);GO:0032403(protein complex binding);GO:0006810(transport);GO:0016021(integral component of membrane)	NA	MSTRG.16055.1	u	chrAADN04023256.1	873	1471	MSTRG.16055	.	yes	trans	NA	-32.76	0.958511
ENSGALT00000089513	chr1	46696103	46703733	SLC25A3	solute carrier family 25 member 3 [Source:HGNC Symbol;Acc:HGNC:10989]	yes	GO:0043209(myelin sheath);GO:0016020(membrane);GO:0070062(extracellular exosome);GO:0005739(mitochondrion);GO:0005743(mitochondrial inner membrane);GO:0032403(protein complex binding);GO:0006810(transport);GO:0016021(integral component of membrane)	NA	MSTRG.13161.1	u	chrAADN04003257.1	14447	14889	MSTRG.13161	.	yes	trans	NA	-20.16	0.974079
ENSGALT00000089513	chr1	46696103	46703733	SLC25A3	solute carrier family 25 member 3 [Source:HGNC Symbol;Acc:HGNC:10989]	yes	GO:0043209(myelin sheath);GO:0016020(membrane);GO:0070062(extracellular exosome);GO:0005739(mitochondrion);GO:0005743(mitochondrial inner membrane);GO:0032403(protein complex binding);GO:0006810(transport);GO:0016021(integral component of membrane)	NA	MSTRG.13309.1	u	chrAADN04004033.1	8314	9028	MSTRG.13309	.	yes	trans	NA	-64.41	0.954277
ENSGALT00000089513	chr1	46696103	46703733	SLC25A3	solute carrier family 25 member 3 [Source:HGNC Symbol;Acc:HGNC:10989]	yes	GO:0043209(myelin sheath);GO:0016020(membrane);GO:0070062(extracellular exosome);GO:0005739(mitochondrion);GO:0005743(mitochondrial inner membrane);GO:0032403(protein complex binding);GO:0006810(transport);GO:0016021(integral component of membrane)	NA	MSTRG.13379.1	u	chrAADN04004372.1	13178	13486	MSTRG.13379	.	yes	trans	NA	-32.61	0.978948
ENSGALT00000089513	chr1	46696103	46703733	SLC25A3	solute carrier family 25 member 3 [Source:HGNC Symbol;Acc:HGNC:10989]	yes	GO:0043209(myelin sheath);GO:0016020(membrane);GO:0070062(extracellular exosome);GO:0005739(mitochondrion);GO:0005743(mitochondrial inner membrane);GO:0032403(protein complex binding);GO:0006810(transport);GO:0016021(integral component of membrane)	NA	MSTRG.13613.1	u	chrAADN04005700.1	8332	8690	MSTRG.13613	.	yes	trans	NA	-29.36	0.955232
ENSGALT00000089513	chr1	46696103	46703733	SLC25A3	solute carrier family 25 member 3 [Source:HGNC Symbol;Acc:HGNC:10989]	yes	GO:0043209(myelin sheath);GO:0016020(membrane);GO:0070062(extracellular exosome);GO:0005739(mitochondrion);GO:0005743(mitochondrial inner membrane);GO:0032403(protein complex binding);GO:0006810(transport);GO:0016021(integral component of membrane)	NA	MSTRG.13628.1	u	chrAADN04005797.1	5290	6449	MSTRG.13628	.	yes	trans	NA	-46.86	0.964221
ENSGALT00000089513	chr1	46696103	46703733	SLC25A3	solute carrier family 25 member 3 [Source:HGNC Symbol;Acc:HGNC:10989]	yes	GO:0043209(myelin sheath);GO:0016020(membrane);GO:0070062(extracellular exosome);GO:0005739(mitochondrion);GO:0005743(mitochondrial inner membrane);GO:0032403(protein complex binding);GO:0006810(transport);GO:0016021(integral component of membrane)	NA	MSTRG.13769.1	u	chrAADN04006451.1	11340	11952	MSTRG.13769	.	yes	trans	NA	-47.60	0.958352
ENSGALT00000089513	chr1	46696103	46703733	SLC25A3	solute carrier family 25 member 3 [Source:HGNC Symbol;Acc:HGNC:10989]	yes	GO:0043209(myelin sheath);GO:0016020(membrane);GO:0070062(extracellular exosome);GO:0005739(mitochondrion);GO:0005743(mitochondrial inner membrane);GO:0032403(protein complex binding);GO:0006810(transport);GO:0016021(integral component of membrane)	NA	MSTRG.13776.1	u	chrAADN04006481.1	5894	7177	MSTRG.13776	.	yes	trans	NA	-51.71	0.981644
ENSGALT00000089513	chr1	46696103	46703733	SLC25A3	solute carrier family 25 member 3 [Source:HGNC Symbol;Acc:HGNC:10989]	yes	GO:0043209(myelin sheath);GO:0016020(membrane);GO:0070062(extracellular exosome);GO:0005739(mitochondrion);GO:0005743(mitochondrial inner membrane);GO:0032403(protein complex binding);GO:0006810(transport);GO:0016021(integral component of membrane)	NA	MSTRG.13804.1	u	chrAADN04006669.1	8356	8829	MSTRG.13804	.	yes	trans	NA	-52.22	0.971128
ENSGALT00000089513	chr1	46696103	46703733	SLC25A3	solute carrier family 25 member 3 [Source:HGNC Symbol;Acc:HGNC:10989]	yes	GO:0043209(myelin sheath);GO:0016020(membrane);GO:0070062(extracellular exosome);GO:0005739(mitochondrion);GO:0005743(mitochondrial inner membrane);GO:0032403(protein complex binding);GO:0006810(transport);GO:0016021(integral component of membrane)	NA	MSTRG.13888.1	u	chrAADN04007074.1	6747	7743	MSTRG.13888	.	yes	trans	NA	-47.47	0.968244
ENSGALT00000089513	chr1	46696103	46703733	SLC25A3	solute carrier family 25 member 3 [Source:HGNC Symbol;Acc:HGNC:10989]	yes	GO:0043209(myelin sheath);GO:0016020(membrane);GO:0070062(extracellular exosome);GO:0005739(mitochondrion);GO:0005743(mitochondrial inner membrane);GO:0032403(protein complex binding);GO:0006810(transport);GO:0016021(integral component of membrane)	NA	MSTRG.14023.1	u	chrAADN04007760.1	5205	6289	MSTRG.14023	.	yes	trans	NA	-49.95	0.976255
ENSGALT00000089513	chr1	46696103	46703733	SLC25A3	solute carrier family 25 member 3 [Source:HGNC Symbol;Acc:HGNC:10989]	yes	GO:0043209(myelin sheath);GO:0016020(membrane);GO:0070062(extracellular exosome);GO:0005739(mitochondrion);GO:0005743(mitochondrial inner membrane);GO:0032403(protein complex binding);GO:0006810(transport);GO:0016021(integral component of membrane)	NA	MSTRG.15010.1	u	chrAADN04013261.1	1668	2346	MSTRG.15010	.	yes	trans	NA	-64.41	0.952298
ENSGALT00000089513	chr1	46696103	46703733	SLC25A3	solute carrier family 25 member 3 [Source:HGNC Symbol;Acc:HGNC:10989]	yes	GO:0043209(myelin sheath);GO:0016020(membrane);GO:0070062(extracellular exosome);GO:0005739(mitochondrion);GO:0005743(mitochondrial inner membrane);GO:0032403(protein complex binding);GO:0006810(transport);GO:0016021(integral component of membrane)	NA	MSTRG.15391.1	u	chrAADN04015856.1	809	1248	MSTRG.15391	.	yes	trans	NA	-20.16	0.974108
ENSGALT00000089513	chr1	46696103	46703733	SLC25A3	solute carrier family 25 member 3 [Source:HGNC Symbol;Acc:HGNC:10989]	yes	GO:0043209(myelin sheath);GO:0016020(membrane);GO:0070062(extracellular exosome);GO:0005739(mitochondrion);GO:0005743(mitochondrial inner membrane);GO:0032403(protein complex binding);GO:0006810(transport);GO:0016021(integral component of membrane)	NA	MSTRG.15458.1	u	chrAADN04016396.1	1455	1822	MSTRG.15458	.	yes	trans	NA	-20.16	0.978501
ENSGALT00000089513	chr1	46696103	46703733	SLC25A3	solute carrier family 25 member 3 [Source:HGNC Symbol;Acc:HGNC:10989]	yes	GO:0043209(myelin sheath);GO:0016020(membrane);GO:0070062(extracellular exosome);GO:0005739(mitochondrion);GO:0005743(mitochondrial inner membrane);GO:0032403(protein complex binding);GO:0006810(transport);GO:0016021(integral component of membrane)	NA	MSTRG.15522.1	u	chrAADN04016925.1	2112	2870	MSTRG.15522	.	yes	trans	NA	-40.19	0.950892
ENSGALT00000089513	chr1	46696103	46703733	SLC25A3	solute carrier family 25 member 3 [Source:HGNC Symbol;Acc:HGNC:10989]	yes	GO:0043209(myelin sheath);GO:0016020(membrane);GO:0070062(extracellular exosome);GO:0005739(mitochondrion);GO:0005743(mitochondrial inner membrane);GO:0032403(protein complex binding);GO:0006810(transport);GO:0016021(integral component of membrane)	NA	MSTRG.15663.1	u	chrAADN04018082.1	76	982	MSTRG.15663	.	yes	trans	NA	-55.14	0.985975
ENSGALT00000089513	chr1	46696103	46703733	SLC25A3	solute carrier family 25 member 3 [Source:HGNC Symbol;Acc:HGNC:10989]	yes	GO:0043209(myelin sheath);GO:0016020(membrane);GO:0070062(extracellular exosome);GO:0005739(mitochondrion);GO:0005743(mitochondrial inner membrane);GO:0032403(protein complex binding);GO:0006810(transport);GO:0016021(integral component of membrane)	NA	MSTRG.15750.1	u	chrAADN04018976.1	770	1177	MSTRG.15750	.	yes	trans	NA	-34.53	0.964231
ENSGALT00000089513	chr1	46696103	46703733	SLC25A3	solute carrier family 25 member 3 [Source:HGNC Symbol;Acc:HGNC:10989]	yes	GO:0043209(myelin sheath);GO:0016020(membrane);GO:0070062(extracellular exosome);GO:0005739(mitochondrion);GO:0005743(mitochondrial inner membrane);GO:0032403(protein complex binding);GO:0006810(transport);GO:0016021(integral component of membrane)	NA	MSTRG.15946.1	u	chrAADN04021464.1	167	625	MSTRG.15946	.	yes	trans	NA	-20.16	0.990964
ENSGALT00000019028	chr1	47672512	47732097	UTP20	UTP20, small subunit processome component [Source:HGNC Symbol;Acc:HGNC:17897]	yes	GO:0030686(90S preribosome);GO:0005886(plasma membrane);GO:0006364(rRNA processing);GO:0005730(nucleolus);GO:0000462(maturation of SSU-rRNA from tricistronic rRNA transcript (SSU-rRNA, 5.8S rRNA, LSU-rRNA));GO:0003723(RNA binding);GO:0032040(small-subunit processome)	NA	MSTRG.5597.1	o	chr2	103151465	103195243	MSTRG.5597	ENSGALG00000044384	yes	trans	NA	-13.51	0.951407
ENSGALT00000019028	chr1	47672512	47732097	UTP20	UTP20, small subunit processome component [Source:HGNC Symbol;Acc:HGNC:17897]	yes	GO:0030686(90S preribosome);GO:0005886(plasma membrane);GO:0006364(rRNA processing);GO:0005730(nucleolus);GO:0000462(maturation of SSU-rRNA from tricistronic rRNA transcript (SSU-rRNA, 5.8S rRNA, LSU-rRNA));GO:0003723(RNA binding);GO:0032040(small-subunit processome)	NA	MSTRG.7038.1	i	chr25	2547081	2547535	MSTRG.7038	PRPF3	yes	trans	NA	-47.89	0.969496
ENSGALT00000019028	chr1	47672512	47732097	UTP20	UTP20, small subunit processome component [Source:HGNC Symbol;Acc:HGNC:17897]	yes	GO:0030686(90S preribosome);GO:0005886(plasma membrane);GO:0006364(rRNA processing);GO:0005730(nucleolus);GO:0000462(maturation of SSU-rRNA from tricistronic rRNA transcript (SSU-rRNA, 5.8S rRNA, LSU-rRNA));GO:0003723(RNA binding);GO:0032040(small-subunit processome)	NA	MSTRG.8045.2	u	chr3	17872402	17875904	MSTRG.8045	.	yes	trans	NA	-32.86	0.972817
ENSGALT00000019028	chr1	47672512	47732097	UTP20	UTP20, small subunit processome component [Source:HGNC Symbol;Acc:HGNC:17897]	yes	GO:0030686(90S preribosome);GO:0005886(plasma membrane);GO:0006364(rRNA processing);GO:0005730(nucleolus);GO:0000462(maturation of SSU-rRNA from tricistronic rRNA transcript (SSU-rRNA, 5.8S rRNA, LSU-rRNA));GO:0003723(RNA binding);GO:0032040(small-subunit processome)	NA	MSTRG.11864.1	u	chr8	11375272	11377461	MSTRG.11864	.	yes	trans	NA	-35.35	0.95888
ENSGALT00000019028	chr1	47672512	47732097	UTP20	UTP20, small subunit processome component [Source:HGNC Symbol;Acc:HGNC:17897]	yes	GO:0030686(90S preribosome);GO:0005886(plasma membrane);GO:0006364(rRNA processing);GO:0005730(nucleolus);GO:0000462(maturation of SSU-rRNA from tricistronic rRNA transcript (SSU-rRNA, 5.8S rRNA, LSU-rRNA));GO:0003723(RNA binding);GO:0032040(small-subunit processome)	NA	MSTRG.12193.1	j	chr9	1716079	1719693	MSTRG.12193	ENSGALG00000043632	yes	trans	NA	-32.53	0.957132
ENSGALT00000019028	chr1	47672512	47732097	UTP20	UTP20, small subunit processome component [Source:HGNC Symbol;Acc:HGNC:17897]	yes	GO:0030686(90S preribosome);GO:0005886(plasma membrane);GO:0006364(rRNA processing);GO:0005730(nucleolus);GO:0000462(maturation of SSU-rRNA from tricistronic rRNA transcript (SSU-rRNA, 5.8S rRNA, LSU-rRNA));GO:0003723(RNA binding);GO:0032040(small-subunit processome)	NA	MSTRG.12936.1	u	chrAADN04002022.1	490	1424	MSTRG.12936	.	yes	trans	NA	-28.91	-0.963899
ENSGALT00000019028	chr1	47672512	47732097	UTP20	UTP20, small subunit processome component [Source:HGNC Symbol;Acc:HGNC:17897]	yes	GO:0030686(90S preribosome);GO:0005886(plasma membrane);GO:0006364(rRNA processing);GO:0005730(nucleolus);GO:0000462(maturation of SSU-rRNA from tricistronic rRNA transcript (SSU-rRNA, 5.8S rRNA, LSU-rRNA));GO:0003723(RNA binding);GO:0032040(small-subunit processome)	NA	MSTRG.13046.1	u	chrAADN04002558.1	18917	19291	MSTRG.13046	.	yes	trans	NA	-41.65	0.987864
ENSGALT00000019028	chr1	47672512	47732097	UTP20	UTP20, small subunit processome component [Source:HGNC Symbol;Acc:HGNC:17897]	yes	GO:0030686(90S preribosome);GO:0005886(plasma membrane);GO:0006364(rRNA processing);GO:0005730(nucleolus);GO:0000462(maturation of SSU-rRNA from tricistronic rRNA transcript (SSU-rRNA, 5.8S rRNA, LSU-rRNA));GO:0003723(RNA binding);GO:0032040(small-subunit processome)	NA	MSTRG.13286.1	u	chrAADN04003904.1	13791	14132	MSTRG.13286	.	yes	trans	NA	-29.25	0.968768
ENSGALT00000019028	chr1	47672512	47732097	UTP20	UTP20, small subunit processome component [Source:HGNC Symbol;Acc:HGNC:17897]	yes	GO:0030686(90S preribosome);GO:0005886(plasma membrane);GO:0006364(rRNA processing);GO:0005730(nucleolus);GO:0000462(maturation of SSU-rRNA from tricistronic rRNA transcript (SSU-rRNA, 5.8S rRNA, LSU-rRNA));GO:0003723(RNA binding);GO:0032040(small-subunit processome)	NA	MSTRG.13438.1	u	chrAADN04004668.1	8381	9058	MSTRG.13438	.	yes	trans	NA	-34.90	0.984348
ENSGALT00000019028	chr1	47672512	47732097	UTP20	UTP20, small subunit processome component [Source:HGNC Symbol;Acc:HGNC:17897]	yes	GO:0030686(90S preribosome);GO:0005886(plasma membrane);GO:0006364(rRNA processing);GO:0005730(nucleolus);GO:0000462(maturation of SSU-rRNA from tricistronic rRNA transcript (SSU-rRNA, 5.8S rRNA, LSU-rRNA));GO:0003723(RNA binding);GO:0032040(small-subunit processome)	NA	MSTRG.13472.1	u	chrAADN04004792.1	159	734	MSTRG.13472	.	yes	trans	NA	-49.86	0.983695
ENSGALT00000019028	chr1	47672512	47732097	UTP20	UTP20, small subunit processome component [Source:HGNC Symbol;Acc:HGNC:17897]	yes	GO:0030686(90S preribosome);GO:0005886(plasma membrane);GO:0006364(rRNA processing);GO:0005730(nucleolus);GO:0000462(maturation of SSU-rRNA from tricistronic rRNA transcript (SSU-rRNA, 5.8S rRNA, LSU-rRNA));GO:0003723(RNA binding);GO:0032040(small-subunit processome)	NA	MSTRG.13797.1	u	chrAADN04006621.1	9140	11891	MSTRG.13797	.	yes	trans	NA	-50.93	0.975999
ENSGALT00000019028	chr1	47672512	47732097	UTP20	UTP20, small subunit processome component [Source:HGNC Symbol;Acc:HGNC:17897]	yes	GO:0030686(90S preribosome);GO:0005886(plasma membrane);GO:0006364(rRNA processing);GO:0005730(nucleolus);GO:0000462(maturation of SSU-rRNA from tricistronic rRNA transcript (SSU-rRNA, 5.8S rRNA, LSU-rRNA));GO:0003723(RNA binding);GO:0032040(small-subunit processome)	NA	MSTRG.14192.1	u	chrAADN04008746.1	8213	8781	MSTRG.14192	.	yes	trans	NA	-21.86	0.963769
ENSGALT00000019028	chr1	47672512	47732097	UTP20	UTP20, small subunit processome component [Source:HGNC Symbol;Acc:HGNC:17897]	yes	GO:0030686(90S preribosome);GO:0005886(plasma membrane);GO:0006364(rRNA processing);GO:0005730(nucleolus);GO:0000462(maturation of SSU-rRNA from tricistronic rRNA transcript (SSU-rRNA, 5.8S rRNA, LSU-rRNA));GO:0003723(RNA binding);GO:0032040(small-subunit processome)	NA	MSTRG.14360.1	u	chrAADN04009781.1	8507	8812	MSTRG.14360	.	yes	trans	NA	-39.07	0.975704
ENSGALT00000019028	chr1	47672512	47732097	UTP20	UTP20, small subunit processome component [Source:HGNC Symbol;Acc:HGNC:17897]	yes	GO:0030686(90S preribosome);GO:0005886(plasma membrane);GO:0006364(rRNA processing);GO:0005730(nucleolus);GO:0000462(maturation of SSU-rRNA from tricistronic rRNA transcript (SSU-rRNA, 5.8S rRNA, LSU-rRNA));GO:0003723(RNA binding);GO:0032040(small-subunit processome)	NA	MSTRG.14681.1	u	chrAADN04011576.1	44	2028	MSTRG.14681	.	yes	trans	NA	-35.31	0.955559
ENSGALT00000019028	chr1	47672512	47732097	UTP20	UTP20, small subunit processome component [Source:HGNC Symbol;Acc:HGNC:17897]	yes	GO:0030686(90S preribosome);GO:0005886(plasma membrane);GO:0006364(rRNA processing);GO:0005730(nucleolus);GO:0000462(maturation of SSU-rRNA from tricistronic rRNA transcript (SSU-rRNA, 5.8S rRNA, LSU-rRNA));GO:0003723(RNA binding);GO:0032040(small-subunit processome)	NA	MSTRG.14723.1	u	chrAADN04011760.1	363	1059	MSTRG.14723	.	yes	trans	NA	-26.79	0.981812
ENSGALT00000019028	chr1	47672512	47732097	UTP20	UTP20, small subunit processome component [Source:HGNC Symbol;Acc:HGNC:17897]	yes	GO:0030686(90S preribosome);GO:0005886(plasma membrane);GO:0006364(rRNA processing);GO:0005730(nucleolus);GO:0000462(maturation of SSU-rRNA from tricistronic rRNA transcript (SSU-rRNA, 5.8S rRNA, LSU-rRNA));GO:0003723(RNA binding);GO:0032040(small-subunit processome)	NA	MSTRG.14869.1	u	chrAADN04012418.1	3544	4547	MSTRG.14869	.	yes	trans	NA	-36.49	0.959766
ENSGALT00000019028	chr1	47672512	47732097	UTP20	UTP20, small subunit processome component [Source:HGNC Symbol;Acc:HGNC:17897]	yes	GO:0030686(90S preribosome);GO:0005886(plasma membrane);GO:0006364(rRNA processing);GO:0005730(nucleolus);GO:0000462(maturation of SSU-rRNA from tricistronic rRNA transcript (SSU-rRNA, 5.8S rRNA, LSU-rRNA));GO:0003723(RNA binding);GO:0032040(small-subunit processome)	NA	MSTRG.15490.1	u	chrAADN04016678.1	76	3500	MSTRG.15490	.	yes	trans	NA	-31.15	0.990902
ENSGALT00000019028	chr1	47672512	47732097	UTP20	UTP20, small subunit processome component [Source:HGNC Symbol;Acc:HGNC:17897]	yes	GO:0030686(90S preribosome);GO:0005886(plasma membrane);GO:0006364(rRNA processing);GO:0005730(nucleolus);GO:0000462(maturation of SSU-rRNA from tricistronic rRNA transcript (SSU-rRNA, 5.8S rRNA, LSU-rRNA));GO:0003723(RNA binding);GO:0032040(small-subunit processome)	NA	MSTRG.15512.1	u	chrAADN04016877.1	2262	3097	MSTRG.15512	.	yes	trans	NA	-42.83	0.992848
ENSGALT00000019028	chr1	47672512	47732097	UTP20	UTP20, small subunit processome component [Source:HGNC Symbol;Acc:HGNC:17897]	yes	GO:0030686(90S preribosome);GO:0005886(plasma membrane);GO:0006364(rRNA processing);GO:0005730(nucleolus);GO:0000462(maturation of SSU-rRNA from tricistronic rRNA transcript (SSU-rRNA, 5.8S rRNA, LSU-rRNA));GO:0003723(RNA binding);GO:0032040(small-subunit processome)	NA	MSTRG.15585.1	u	chrAADN04017388.1	33	621	MSTRG.15585	.	yes	trans	NA	-40.04	0.98224
ENSGALT00000019028	chr1	47672512	47732097	UTP20	UTP20, small subunit processome component [Source:HGNC Symbol;Acc:HGNC:17897]	yes	GO:0030686(90S preribosome);GO:0005886(plasma membrane);GO:0006364(rRNA processing);GO:0005730(nucleolus);GO:0000462(maturation of SSU-rRNA from tricistronic rRNA transcript (SSU-rRNA, 5.8S rRNA, LSU-rRNA));GO:0003723(RNA binding);GO:0032040(small-subunit processome)	NA	MSTRG.15717.1	u	chrAADN04018692.1	2765	3816	MSTRG.15717	.	yes	trans	NA	-27.16	0.97517
ENSGALT00000019028	chr1	47672512	47732097	UTP20	UTP20, small subunit processome component [Source:HGNC Symbol;Acc:HGNC:17897]	yes	GO:0030686(90S preribosome);GO:0005886(plasma membrane);GO:0006364(rRNA processing);GO:0005730(nucleolus);GO:0000462(maturation of SSU-rRNA from tricistronic rRNA transcript (SSU-rRNA, 5.8S rRNA, LSU-rRNA));GO:0003723(RNA binding);GO:0032040(small-subunit processome)	NA	MSTRG.15789.1	u	chrAADN04019435.1	2049	2422	MSTRG.15789	.	yes	trans	NA	-24.61	0.95144
ENSGALT00000019028	chr1	47672512	47732097	UTP20	UTP20, small subunit processome component [Source:HGNC Symbol;Acc:HGNC:17897]	yes	GO:0030686(90S preribosome);GO:0005886(plasma membrane);GO:0006364(rRNA processing);GO:0005730(nucleolus);GO:0000462(maturation of SSU-rRNA from tricistronic rRNA transcript (SSU-rRNA, 5.8S rRNA, LSU-rRNA));GO:0003723(RNA binding);GO:0032040(small-subunit processome)	NA	MSTRG.15824.1	u	chrAADN04019836.1	525	1304	MSTRG.15824	.	yes	trans	NA	-52.48	-0.952213
ENSGALT00000019028	chr1	47672512	47732097	UTP20	UTP20, small subunit processome component [Source:HGNC Symbol;Acc:HGNC:17897]	yes	GO:0030686(90S preribosome);GO:0005886(plasma membrane);GO:0006364(rRNA processing);GO:0005730(nucleolus);GO:0000462(maturation of SSU-rRNA from tricistronic rRNA transcript (SSU-rRNA, 5.8S rRNA, LSU-rRNA));GO:0003723(RNA binding);GO:0032040(small-subunit processome)	NA	MSTRG.15834.1	u	chrAADN04019921.1	1620	2715	MSTRG.15834	.	yes	trans	NA	-32.06	0.950237
ENSGALT00000019028	chr1	47672512	47732097	UTP20	UTP20, small subunit processome component [Source:HGNC Symbol;Acc:HGNC:17897]	yes	GO:0030686(90S preribosome);GO:0005886(plasma membrane);GO:0006364(rRNA processing);GO:0005730(nucleolus);GO:0000462(maturation of SSU-rRNA from tricistronic rRNA transcript (SSU-rRNA, 5.8S rRNA, LSU-rRNA));GO:0003723(RNA binding);GO:0032040(small-subunit processome)	NA	MSTRG.16055.1	u	chrAADN04023256.1	873	1471	MSTRG.16055	.	yes	trans	NA	-32.75	0.953844
ENSGALT00000019028	chr1	47672512	47732097	UTP20	UTP20, small subunit processome component [Source:HGNC Symbol;Acc:HGNC:17897]	yes	GO:0030686(90S preribosome);GO:0005886(plasma membrane);GO:0006364(rRNA processing);GO:0005730(nucleolus);GO:0000462(maturation of SSU-rRNA from tricistronic rRNA transcript (SSU-rRNA, 5.8S rRNA, LSU-rRNA));GO:0003723(RNA binding);GO:0032040(small-subunit processome)	NA	MSTRG.16119.1	u	chrAADN04024599.1	705	1019	MSTRG.16119	.	yes	trans	NA	-50.09	0.97174
ENSGALT00000019028	chr1	47672512	47732097	UTP20	UTP20, small subunit processome component [Source:HGNC Symbol;Acc:HGNC:17897]	yes	GO:0030686(90S preribosome);GO:0005886(plasma membrane);GO:0006364(rRNA processing);GO:0005730(nucleolus);GO:0000462(maturation of SSU-rRNA from tricistronic rRNA transcript (SSU-rRNA, 5.8S rRNA, LSU-rRNA));GO:0003723(RNA binding);GO:0032040(small-subunit processome)	NA	MSTRG.16409.1	u	chrKQ759631.1	412	2830	MSTRG.16409	.	yes	trans	NA	-40.59	0.950136
ENSGALT00000019028	chr1	47672512	47732097	UTP20	UTP20, small subunit processome component [Source:HGNC Symbol;Acc:HGNC:17897]	yes	GO:0030686(90S preribosome);GO:0005886(plasma membrane);GO:0006364(rRNA processing);GO:0005730(nucleolus);GO:0000462(maturation of SSU-rRNA from tricistronic rRNA transcript (SSU-rRNA, 5.8S rRNA, LSU-rRNA));GO:0003723(RNA binding);GO:0032040(small-subunit processome)	NA	MSTRG.16447.2	u	chrKQ759677.1	1668	3740	MSTRG.16447	.	yes	trans	NA	-51.06	0.98516
ENSGALT00000019028	chr1	47672512	47732097	UTP20	UTP20, small subunit processome component [Source:HGNC Symbol;Acc:HGNC:17897]	yes	GO:0030686(90S preribosome);GO:0005886(plasma membrane);GO:0006364(rRNA processing);GO:0005730(nucleolus);GO:0000462(maturation of SSU-rRNA from tricistronic rRNA transcript (SSU-rRNA, 5.8S rRNA, LSU-rRNA));GO:0003723(RNA binding);GO:0032040(small-subunit processome)	NA	MSTRG.16938.1	u	chrZ	27374932	27384199	MSTRG.16938	.	yes	trans	NA	-40.76	0.970743
ENSGALT00000090133	chr1	47946787	47951465	ENSGALG00000044155	NA	yes	NA	NA	MSTRG.10672.1	u	chr5	49351448	49358373	MSTRG.10672	.	yes	trans	NA	-40.84	0.985
ENSGALT00000090133	chr1	47946787	47951465	ENSGALG00000044155	NA	yes	NA	NA	MSTRG.12637.1	u	chrAADN04000861.1	38438	39730	MSTRG.12637	.	yes	trans	NA	-49.84	0.991678
ENSGALT00000090133	chr1	47946787	47951465	ENSGALG00000044155	NA	yes	NA	NA	MSTRG.13346.1	u	chrAADN04004239.1	7707	8248	MSTRG.13346	.	yes	trans	NA	-21.70	0.978578
ENSGALT00000090133	chr1	47946787	47951465	ENSGALG00000044155	NA	yes	NA	NA	MSTRG.15787.1	u	chrAADN04019429.1	2868	3416	MSTRG.15787	.	yes	trans	NA	-45.19	0.958087
ENSGALT00000090133	chr1	47946787	47951465	ENSGALG00000044155	NA	yes	NA	NA	MSTRG.15823.1	u	chrAADN04019836.1	95	774	MSTRG.15823	.	yes	trans	NA	-34.65	0.994848
ENSGALT00000049482	chr1	48099163	48099621	HIST2H4B	histone cluster 2 H4 family member b [Source:HGNC Symbol;Acc:HGNC:29607]	yes	GO:0000228(nuclear chromosome);GO:0042393(histone binding);GO:0000786(nucleosome);GO:0006334(nucleosome assembly);GO:0003723(RNA binding);GO:0005634(nucleus);GO:0016020(membrane);GO:0070062(extracellular exosome);GO:0031012(extracellular matrix);GO:0019904(protein domain specific binding);GO:0043234(protein complex);GO:0000784(nuclear chromosome, telomeric region);GO:0051290(protein heterotetrame…	NA	MSTRG.7038.1	i	chr25	2547081	2547535	MSTRG.7038	PRPF3	yes	trans	NA	-50.09	0.97183
ENSGALT00000049482	chr1	48099163	48099621	HIST2H4B	histone cluster 2 H4 family member b [Source:HGNC Symbol;Acc:HGNC:29607]	yes	GO:0000228(nuclear chromosome);GO:0042393(histone binding);GO:0000786(nucleosome);GO:0006334(nucleosome assembly);GO:0003723(RNA binding);GO:0005634(nucleus);GO:0016020(membrane);GO:0070062(extracellular exosome);GO:0031012(extracellular matrix);GO:0019904(protein domain specific binding);GO:0043234(protein complex);GO:0000784(nuclear chromosome, telomeric region);GO:0051290(protein heterotetrame…	NA	MSTRG.8045.2	u	chr3	17872402	17875904	MSTRG.8045	.	yes	trans	NA	-46.32	0.977075
ENSGALT00000049482	chr1	48099163	48099621	HIST2H4B	histone cluster 2 H4 family member b [Source:HGNC Symbol;Acc:HGNC:29607]	yes	GO:0000228(nuclear chromosome);GO:0042393(histone binding);GO:0000786(nucleosome);GO:0006334(nucleosome assembly);GO:0003723(RNA binding);GO:0005634(nucleus);GO:0016020(membrane);GO:0070062(extracellular exosome);GO:0031012(extracellular matrix);GO:0019904(protein domain specific binding);GO:0043234(protein complex);GO:0000784(nuclear chromosome, telomeric region);GO:0051290(protein heterotetrame…	NA	MSTRG.11864.1	u	chr8	11375272	11377461	MSTRG.11864	.	yes	trans	NA	-38.49	0.975215
ENSGALT00000049482	chr1	48099163	48099621	HIST2H4B	histone cluster 2 H4 family member b [Source:HGNC Symbol;Acc:HGNC:29607]	yes	GO:0000228(nuclear chromosome);GO:0042393(histone binding);GO:0000786(nucleosome);GO:0006334(nucleosome assembly);GO:0003723(RNA binding);GO:0005634(nucleus);GO:0016020(membrane);GO:0070062(extracellular exosome);GO:0031012(extracellular matrix);GO:0019904(protein domain specific binding);GO:0043234(protein complex);GO:0000784(nuclear chromosome, telomeric region);GO:0051290(protein heterotetrame…	NA	MSTRG.12193.1	j	chr9	1716079	1719693	MSTRG.12193	ENSGALG00000043632	yes	trans	NA	-47.64	0.959155
ENSGALT00000049482	chr1	48099163	48099621	HIST2H4B	histone cluster 2 H4 family member b [Source:HGNC Symbol;Acc:HGNC:29607]	yes	GO:0000228(nuclear chromosome);GO:0042393(histone binding);GO:0000786(nucleosome);GO:0006334(nucleosome assembly);GO:0003723(RNA binding);GO:0005634(nucleus);GO:0016020(membrane);GO:0070062(extracellular exosome);GO:0031012(extracellular matrix);GO:0019904(protein domain specific binding);GO:0043234(protein complex);GO:0000784(nuclear chromosome, telomeric region);GO:0051290(protein heterotetrame…	NA	MSTRG.12936.1	u	chrAADN04002022.1	490	1424	MSTRG.12936	.	yes	trans	NA	-38.81	-0.956694
ENSGALT00000049482	chr1	48099163	48099621	HIST2H4B	histone cluster 2 H4 family member b [Source:HGNC Symbol;Acc:HGNC:29607]	yes	GO:0000228(nuclear chromosome);GO:0042393(histone binding);GO:0000786(nucleosome);GO:0006334(nucleosome assembly);GO:0003723(RNA binding);GO:0005634(nucleus);GO:0016020(membrane);GO:0070062(extracellular exosome);GO:0031012(extracellular matrix);GO:0019904(protein domain specific binding);GO:0043234(protein complex);GO:0000784(nuclear chromosome, telomeric region);GO:0051290(protein heterotetrame…	NA	MSTRG.13046.1	u	chrAADN04002558.1	18917	19291	MSTRG.13046	.	yes	trans	NA	-34.32	0.994265
ENSGALT00000049482	chr1	48099163	48099621	HIST2H4B	histone cluster 2 H4 family member b [Source:HGNC Symbol;Acc:HGNC:29607]	yes	GO:0000228(nuclear chromosome);GO:0042393(histone binding);GO:0000786(nucleosome);GO:0006334(nucleosome assembly);GO:0003723(RNA binding);GO:0005634(nucleus);GO:0016020(membrane);GO:0070062(extracellular exosome);GO:0031012(extracellular matrix);GO:0019904(protein domain specific binding);GO:0043234(protein complex);GO:0000784(nuclear chromosome, telomeric region);GO:0051290(protein heterotetrame…	NA	MSTRG.13286.1	u	chrAADN04003904.1	13791	14132	MSTRG.13286	.	yes	trans	NA	-35.52	0.979202
ENSGALT00000049482	chr1	48099163	48099621	HIST2H4B	histone cluster 2 H4 family member b [Source:HGNC Symbol;Acc:HGNC:29607]	yes	GO:0000228(nuclear chromosome);GO:0042393(histone binding);GO:0000786(nucleosome);GO:0006334(nucleosome assembly);GO:0003723(RNA binding);GO:0005634(nucleus);GO:0016020(membrane);GO:0070062(extracellular exosome);GO:0031012(extracellular matrix);GO:0019904(protein domain specific binding);GO:0043234(protein complex);GO:0000784(nuclear chromosome, telomeric region);GO:0051290(protein heterotetrame…	NA	MSTRG.13438.1	u	chrAADN04004668.1	8381	9058	MSTRG.13438	.	yes	trans	NA	-57.90	0.992428
ENSGALT00000049482	chr1	48099163	48099621	HIST2H4B	histone cluster 2 H4 family member b [Source:HGNC Symbol;Acc:HGNC:29607]	yes	GO:0000228(nuclear chromosome);GO:0042393(histone binding);GO:0000786(nucleosome);GO:0006334(nucleosome assembly);GO:0003723(RNA binding);GO:0005634(nucleus);GO:0016020(membrane);GO:0070062(extracellular exosome);GO:0031012(extracellular matrix);GO:0019904(protein domain specific binding);GO:0043234(protein complex);GO:0000784(nuclear chromosome, telomeric region);GO:0051290(protein heterotetrame…	NA	MSTRG.13472.1	u	chrAADN04004792.1	159	734	MSTRG.13472	.	yes	trans	NA	-42.73	0.989153
ENSGALT00000049482	chr1	48099163	48099621	HIST2H4B	histone cluster 2 H4 family member b [Source:HGNC Symbol;Acc:HGNC:29607]	yes	GO:0000228(nuclear chromosome);GO:0042393(histone binding);GO:0000786(nucleosome);GO:0006334(nucleosome assembly);GO:0003723(RNA binding);GO:0005634(nucleus);GO:0016020(membrane);GO:0070062(extracellular exosome);GO:0031012(extracellular matrix);GO:0019904(protein domain specific binding);GO:0043234(protein complex);GO:0000784(nuclear chromosome, telomeric region);GO:0051290(protein heterotetrame…	NA	MSTRG.13797.1	u	chrAADN04006621.1	9140	11891	MSTRG.13797	.	yes	trans	NA	-47.67	0.972675
ENSGALT00000049482	chr1	48099163	48099621	HIST2H4B	histone cluster 2 H4 family member b [Source:HGNC Symbol;Acc:HGNC:29607]	yes	GO:0000228(nuclear chromosome);GO:0042393(histone binding);GO:0000786(nucleosome);GO:0006334(nucleosome assembly);GO:0003723(RNA binding);GO:0005634(nucleus);GO:0016020(membrane);GO:0070062(extracellular exosome);GO:0031012(extracellular matrix);GO:0019904(protein domain specific binding);GO:0043234(protein complex);GO:0000784(nuclear chromosome, telomeric region);GO:0051290(protein heterotetrame…	NA	MSTRG.14192.1	u	chrAADN04008746.1	8213	8781	MSTRG.14192	.	yes	trans	NA	-37.30	0.963811
ENSGALT00000049482	chr1	48099163	48099621	HIST2H4B	histone cluster 2 H4 family member b [Source:HGNC Symbol;Acc:HGNC:29607]	yes	GO:0000228(nuclear chromosome);GO:0042393(histone binding);GO:0000786(nucleosome);GO:0006334(nucleosome assembly);GO:0003723(RNA binding);GO:0005634(nucleus);GO:0016020(membrane);GO:0070062(extracellular exosome);GO:0031012(extracellular matrix);GO:0019904(protein domain specific binding);GO:0043234(protein complex);GO:0000784(nuclear chromosome, telomeric region);GO:0051290(protein heterotetrame…	NA	MSTRG.14360.1	u	chrAADN04009781.1	8507	8812	MSTRG.14360	.	yes	trans	NA	-42.15	0.985994
ENSGALT00000049482	chr1	48099163	48099621	HIST2H4B	histone cluster 2 H4 family member b [Source:HGNC Symbol;Acc:HGNC:29607]	yes	GO:0000228(nuclear chromosome);GO:0042393(histone binding);GO:0000786(nucleosome);GO:0006334(nucleosome assembly);GO:0003723(RNA binding);GO:0005634(nucleus);GO:0016020(membrane);GO:0070062(extracellular exosome);GO:0031012(extracellular matrix);GO:0019904(protein domain specific binding);GO:0043234(protein complex);GO:0000784(nuclear chromosome, telomeric region);GO:0051290(protein heterotetrame…	NA	MSTRG.14723.1	u	chrAADN04011760.1	363	1059	MSTRG.14723	.	yes	trans	NA	-36.15	0.983094
ENSGALT00000049482	chr1	48099163	48099621	HIST2H4B	histone cluster 2 H4 family member b [Source:HGNC Symbol;Acc:HGNC:29607]	yes	GO:0000228(nuclear chromosome);GO:0042393(histone binding);GO:0000786(nucleosome);GO:0006334(nucleosome assembly);GO:0003723(RNA binding);GO:0005634(nucleus);GO:0016020(membrane);GO:0070062(extracellular exosome);GO:0031012(extracellular matrix);GO:0019904(protein domain specific binding);GO:0043234(protein complex);GO:0000784(nuclear chromosome, telomeric region);GO:0051290(protein heterotetrame…	NA	MSTRG.15490.1	u	chrAADN04016678.1	76	3500	MSTRG.15490	.	yes	trans	NA	-34.61	0.985203
ENSGALT00000049482	chr1	48099163	48099621	HIST2H4B	histone cluster 2 H4 family member b [Source:HGNC Symbol;Acc:HGNC:29607]	yes	GO:0000228(nuclear chromosome);GO:0042393(histone binding);GO:0000786(nucleosome);GO:0006334(nucleosome assembly);GO:0003723(RNA binding);GO:0005634(nucleus);GO:0016020(membrane);GO:0070062(extracellular exosome);GO:0031012(extracellular matrix);GO:0019904(protein domain specific binding);GO:0043234(protein complex);GO:0000784(nuclear chromosome, telomeric region);GO:0051290(protein heterotetrame…	NA	MSTRG.15512.1	u	chrAADN04016877.1	2262	3097	MSTRG.15512	.	yes	trans	NA	-17.11	0.994755
ENSGALT00000049482	chr1	48099163	48099621	HIST2H4B	histone cluster 2 H4 family member b [Source:HGNC Symbol;Acc:HGNC:29607]	yes	GO:0000228(nuclear chromosome);GO:0042393(histone binding);GO:0000786(nucleosome);GO:0006334(nucleosome assembly);GO:0003723(RNA binding);GO:0005634(nucleus);GO:0016020(membrane);GO:0070062(extracellular exosome);GO:0031012(extracellular matrix);GO:0019904(protein domain specific binding);GO:0043234(protein complex);GO:0000784(nuclear chromosome, telomeric region);GO:0051290(protein heterotetrame…	NA	MSTRG.15585.1	u	chrAADN04017388.1	33	621	MSTRG.15585	.	yes	trans	NA	-22.61	0.987695
ENSGALT00000049482	chr1	48099163	48099621	HIST2H4B	histone cluster 2 H4 family member b [Source:HGNC Symbol;Acc:HGNC:29607]	yes	GO:0000228(nuclear chromosome);GO:0042393(histone binding);GO:0000786(nucleosome);GO:0006334(nucleosome assembly);GO:0003723(RNA binding);GO:0005634(nucleus);GO:0016020(membrane);GO:0070062(extracellular exosome);GO:0031012(extracellular matrix);GO:0019904(protein domain specific binding);GO:0043234(protein complex);GO:0000784(nuclear chromosome, telomeric region);GO:0051290(protein heterotetrame…	NA	MSTRG.15675.1	u	chrAADN04018270.1	1471	1764	MSTRG.15675	.	yes	trans	NA	-28.18	0.951412
ENSGALT00000049482	chr1	48099163	48099621	HIST2H4B	histone cluster 2 H4 family member b [Source:HGNC Symbol;Acc:HGNC:29607]	yes	GO:0000228(nuclear chromosome);GO:0042393(histone binding);GO:0000786(nucleosome);GO:0006334(nucleosome assembly);GO:0003723(RNA binding);GO:0005634(nucleus);GO:0016020(membrane);GO:0070062(extracellular exosome);GO:0031012(extracellular matrix);GO:0019904(protein domain specific binding);GO:0043234(protein complex);GO:0000784(nuclear chromosome, telomeric region);GO:0051290(protein heterotetrame…	NA	MSTRG.15717.1	u	chrAADN04018692.1	2765	3816	MSTRG.15717	.	yes	trans	NA	-49.09	0.990188
ENSGALT00000049482	chr1	48099163	48099621	HIST2H4B	histone cluster 2 H4 family member b [Source:HGNC Symbol;Acc:HGNC:29607]	yes	GO:0000228(nuclear chromosome);GO:0042393(histone binding);GO:0000786(nucleosome);GO:0006334(nucleosome assembly);GO:0003723(RNA binding);GO:0005634(nucleus);GO:0016020(membrane);GO:0070062(extracellular exosome);GO:0031012(extracellular matrix);GO:0019904(protein domain specific binding);GO:0043234(protein complex);GO:0000784(nuclear chromosome, telomeric region);GO:0051290(protein heterotetrame…	NA	MSTRG.15789.1	u	chrAADN04019435.1	2049	2422	MSTRG.15789	.	yes	trans	NA	-19.11	0.970961
ENSGALT00000049482	chr1	48099163	48099621	HIST2H4B	histone cluster 2 H4 family member b [Source:HGNC Symbol;Acc:HGNC:29607]	yes	GO:0000228(nuclear chromosome);GO:0042393(histone binding);GO:0000786(nucleosome);GO:0006334(nucleosome assembly);GO:0003723(RNA binding);GO:0005634(nucleus);GO:0016020(membrane);GO:0070062(extracellular exosome);GO:0031012(extracellular matrix);GO:0019904(protein domain specific binding);GO:0043234(protein complex);GO:0000784(nuclear chromosome, telomeric region);GO:0051290(protein heterotetrame…	NA	MSTRG.16055.1	u	chrAADN04023256.1	873	1471	MSTRG.16055	.	yes	trans	NA	-21.96	0.971181
ENSGALT00000049482	chr1	48099163	48099621	HIST2H4B	histone cluster 2 H4 family member b [Source:HGNC Symbol;Acc:HGNC:29607]	yes	GO:0000228(nuclear chromosome);GO:0042393(histone binding);GO:0000786(nucleosome);GO:0006334(nucleosome assembly);GO:0003723(RNA binding);GO:0005634(nucleus);GO:0016020(membrane);GO:0070062(extracellular exosome);GO:0031012(extracellular matrix);GO:0019904(protein domain specific binding);GO:0043234(protein complex);GO:0000784(nuclear chromosome, telomeric region);GO:0051290(protein heterotetrame…	NA	MSTRG.16119.1	u	chrAADN04024599.1	705	1019	MSTRG.16119	.	yes	trans	NA	-39.58	0.979635
ENSGALT00000049482	chr1	48099163	48099621	HIST2H4B	histone cluster 2 H4 family member b [Source:HGNC Symbol;Acc:HGNC:29607]	yes	GO:0000228(nuclear chromosome);GO:0042393(histone binding);GO:0000786(nucleosome);GO:0006334(nucleosome assembly);GO:0003723(RNA binding);GO:0005634(nucleus);GO:0016020(membrane);GO:0070062(extracellular exosome);GO:0031012(extracellular matrix);GO:0019904(protein domain specific binding);GO:0043234(protein complex);GO:0000784(nuclear chromosome, telomeric region);GO:0051290(protein heterotetrame…	NA	MSTRG.16409.1	u	chrKQ759631.1	412	2830	MSTRG.16409	.	yes	trans	NA	-36.40	0.950438
ENSGALT00000049482	chr1	48099163	48099621	HIST2H4B	histone cluster 2 H4 family member b [Source:HGNC Symbol;Acc:HGNC:29607]	yes	GO:0000228(nuclear chromosome);GO:0042393(histone binding);GO:0000786(nucleosome);GO:0006334(nucleosome assembly);GO:0003723(RNA binding);GO:0005634(nucleus);GO:0016020(membrane);GO:0070062(extracellular exosome);GO:0031012(extracellular matrix);GO:0019904(protein domain specific binding);GO:0043234(protein complex);GO:0000784(nuclear chromosome, telomeric region);GO:0051290(protein heterotetrame…	NA	MSTRG.16447.2	u	chrKQ759677.1	1668	3740	MSTRG.16447	.	yes	trans	NA	-38.41	0.984144
ENSGALT00000049482	chr1	48099163	48099621	HIST2H4B	histone cluster 2 H4 family member b [Source:HGNC Symbol;Acc:HGNC:29607]	yes	GO:0000228(nuclear chromosome);GO:0042393(histone binding);GO:0000786(nucleosome);GO:0006334(nucleosome assembly);GO:0003723(RNA binding);GO:0005634(nucleus);GO:0016020(membrane);GO:0070062(extracellular exosome);GO:0031012(extracellular matrix);GO:0019904(protein domain specific binding);GO:0043234(protein complex);GO:0000784(nuclear chromosome, telomeric region);GO:0051290(protein heterotetrame…	NA	MSTRG.16938.1	u	chrZ	27374932	27384199	MSTRG.16938	.	yes	trans	NA	-30.62	0.965565
ENSGALT00000073766	chr1	48111297	48111790	H2B-VIII	Histone H2B 8 [Source:UniProtKB/Swiss-Prot;Acc:Q9PSW9]	yes	GO:0006334(nucleosome assembly);GO:0000786(nucleosome);GO:0046982(protein heterodimerization activity);GO:0005694(chromosome);GO:0003677(DNA binding);GO:0005634(nucleus)	NA	MSTRG.13520.1	u	chrAADN04005105.1	13378	13799	MSTRG.13520	.	yes	trans	NA	-35.99	0.958896
ENSGALT00000073766	chr1	48111297	48111790	H2B-VIII	Histone H2B 8 [Source:UniProtKB/Swiss-Prot;Acc:Q9PSW9]	yes	GO:0006334(nucleosome assembly);GO:0000786(nucleosome);GO:0046982(protein heterodimerization activity);GO:0005694(chromosome);GO:0003677(DNA binding);GO:0005634(nucleus)	NA	MSTRG.14012.1	u	chrAADN04007713.1	33	2950	MSTRG.14012	.	yes	trans	NA	-40.30	0.972765
ENSGALT00000073766	chr1	48111297	48111790	H2B-VIII	Histone H2B 8 [Source:UniProtKB/Swiss-Prot;Acc:Q9PSW9]	yes	GO:0006334(nucleosome assembly);GO:0000786(nucleosome);GO:0046982(protein heterodimerization activity);GO:0005694(chromosome);GO:0003677(DNA binding);GO:0005634(nucleus)	NA	MSTRG.14013.1	u	chrAADN04007713.1	3475	8906	MSTRG.14013	.	yes	trans	NA	-24.55	0.981683
ENSGALT00000073766	chr1	48111297	48111790	H2B-VIII	Histone H2B 8 [Source:UniProtKB/Swiss-Prot;Acc:Q9PSW9]	yes	GO:0006334(nucleosome assembly);GO:0000786(nucleosome);GO:0046982(protein heterodimerization activity);GO:0005694(chromosome);GO:0003677(DNA binding);GO:0005634(nucleus)	NA	MSTRG.15774.1	u	chrAADN04019258.1	521	3590	MSTRG.15774	.	yes	trans	NA	-28.03	0.955058
ENSGALT00000073766	chr1	48111297	48111790	H2B-VIII	Histone H2B 8 [Source:UniProtKB/Swiss-Prot;Acc:Q9PSW9]	yes	GO:0006334(nucleosome assembly);GO:0000786(nucleosome);GO:0046982(protein heterodimerization activity);GO:0005694(chromosome);GO:0003677(DNA binding);GO:0005634(nucleus)	NA	MSTRG.16959.1	x	chrZ	27180639	27207397	MSTRG.16959	ENSGALG00000045802	yes	trans	NA	-43.48	0.992183
ENSGALT00000070686	chr1	48120560	48121074	ENSGALG00000037322	NA	yes	NA	NA	MSTRG.2310.1	i	chr11	5380619	5380830	MSTRG.2310	ENSGALG00000034649	yes	trans	NA	-13.06	0.976456
ENSGALT00000070686	chr1	48120560	48121074	ENSGALG00000037322	NA	yes	NA	NA	MSTRG.10533.1	o	chr5	37215720	37220526	MSTRG.10533	ENSGALG00000046416	yes	trans	NA	-22.27	0.970169
ENSGALT00000070686	chr1	48120560	48121074	ENSGALG00000037322	NA	yes	NA	NA	MSTRG.11864.1	u	chr8	11375272	11377461	MSTRG.11864	.	yes	trans	NA	-42.68	0.974247
ENSGALT00000070686	chr1	48120560	48121074	ENSGALG00000037322	NA	yes	NA	NA	MSTRG.12096.2	u	chr8	25819463	25825796	MSTRG.12096	.	yes	trans	NA	-28.72	-0.950779
ENSGALT00000070686	chr1	48120560	48121074	ENSGALG00000037322	NA	yes	NA	NA	MSTRG.12193.1	j	chr9	1716079	1719693	MSTRG.12193	ENSGALG00000043632	yes	trans	NA	-24.96	0.976657
ENSGALT00000070686	chr1	48120560	48121074	ENSGALG00000037322	NA	yes	NA	NA	MSTRG.12719.1	u	chrAADN04001110.1	492	2191	MSTRG.12719	.	yes	trans	NA	-45.14	0.957731
ENSGALT00000070686	chr1	48120560	48121074	ENSGALG00000037322	NA	yes	NA	NA	MSTRG.12843.1	u	chrAADN04001652.1	7110	7737	MSTRG.12843	.	yes	trans	NA	-47.38	0.974262
ENSGALT00000070686	chr1	48120560	48121074	ENSGALG00000037322	NA	yes	NA	NA	MSTRG.13161.1	u	chrAADN04003257.1	14447	14889	MSTRG.13161	.	yes	trans	NA	-37.11	0.950515
ENSGALT00000070686	chr1	48120560	48121074	ENSGALG00000037322	NA	yes	NA	NA	MSTRG.13222.1	u	chrAADN04003619.1	15261	15890	MSTRG.13222	.	yes	trans	NA	-45.14	0.974976
ENSGALT00000070686	chr1	48120560	48121074	ENSGALG00000037322	NA	yes	NA	NA	MSTRG.13254.1	u	chrAADN04003752.1	11	1494	MSTRG.13254	.	yes	trans	NA	-35.21	-0.976161
ENSGALT00000070686	chr1	48120560	48121074	ENSGALG00000037322	NA	yes	NA	NA	MSTRG.13309.1	u	chrAADN04004033.1	8314	9028	MSTRG.13309	.	yes	trans	NA	-37.95	0.966991
ENSGALT00000070686	chr1	48120560	48121074	ENSGALG00000037322	NA	yes	NA	NA	MSTRG.13453.1	u	chrAADN04004741.1	3069	4746	MSTRG.13453	.	yes	trans	NA	-51.55	0.958347
ENSGALT00000070686	chr1	48120560	48121074	ENSGALG00000037322	NA	yes	NA	NA	MSTRG.13603.1	u	chrAADN04005625.1	5096	5758	MSTRG.13603	.	yes	trans	NA	-58.06	0.964731
ENSGALT00000070686	chr1	48120560	48121074	ENSGALG00000037322	NA	yes	NA	NA	MSTRG.13630.1	u	chrAADN04005797.1	8915	9231	MSTRG.13630	.	yes	trans	NA	-43.89	0.959122
ENSGALT00000070686	chr1	48120560	48121074	ENSGALG00000037322	NA	yes	NA	NA	MSTRG.13640.1	u	chrAADN04005825.1	10404	11041	MSTRG.13640	.	yes	trans	NA	-37.21	0.969819
ENSGALT00000070686	chr1	48120560	48121074	ENSGALG00000037322	NA	yes	NA	NA	MSTRG.13773.1	u	chrAADN04006479.1	11506	11994	MSTRG.13773	.	yes	trans	NA	-36.57	0.960563
ENSGALT00000070686	chr1	48120560	48121074	ENSGALG00000037322	NA	yes	NA	NA	MSTRG.13849.1	u	chrAADN04006880.1	4065	5134	MSTRG.13849	.	yes	trans	NA	-40.88	0.959919
ENSGALT00000070686	chr1	48120560	48121074	ENSGALG00000037322	NA	yes	NA	NA	MSTRG.13877.1	u	chrAADN04006988.1	10111	11372	MSTRG.13877	.	yes	trans	NA	-59.35	0.978483
ENSGALT00000070686	chr1	48120560	48121074	ENSGALG00000037322	NA	yes	NA	NA	MSTRG.13942.1	u	chrAADN04007299.1	6124	10653	MSTRG.13942	.	yes	trans	NA	-41.64	0.986423
ENSGALT00000070686	chr1	48120560	48121074	ENSGALG00000037322	NA	yes	NA	NA	MSTRG.14176.1	u	chrAADN04008645.1	180	962	MSTRG.14176	.	yes	trans	NA	-40.88	0.958882
ENSGALT00000070686	chr1	48120560	48121074	ENSGALG00000037322	NA	yes	NA	NA	MSTRG.14360.1	u	chrAADN04009781.1	8507	8812	MSTRG.14360	.	yes	trans	NA	-28.78	0.967734
ENSGALT00000070686	chr1	48120560	48121074	ENSGALG00000037322	NA	yes	NA	NA	MSTRG.14723.1	u	chrAADN04011760.1	363	1059	MSTRG.14723	.	yes	trans	NA	-40.83	0.963652
ENSGALT00000070686	chr1	48120560	48121074	ENSGALG00000037322	NA	yes	NA	NA	MSTRG.14733.1	u	chrAADN04011812.1	3440	5040	MSTRG.14733	.	yes	trans	NA	-41.05	0.976925
ENSGALT00000070686	chr1	48120560	48121074	ENSGALG00000037322	NA	yes	NA	NA	MSTRG.15010.1	u	chrAADN04013261.1	1668	2346	MSTRG.15010	.	yes	trans	NA	-37.95	0.974966
ENSGALT00000070686	chr1	48120560	48121074	ENSGALG00000037322	NA	yes	NA	NA	MSTRG.15104.1	u	chrAADN04013890.1	3748	4754	MSTRG.15104	.	yes	trans	NA	-51.55	0.9784
ENSGALT00000070686	chr1	48120560	48121074	ENSGALG00000037322	NA	yes	NA	NA	MSTRG.15390.1	u	chrAADN04015856.1	166	380	MSTRG.15390	.	yes	trans	NA	-45.69	0.951507
ENSGALT00000070686	chr1	48120560	48121074	ENSGALG00000037322	NA	yes	NA	NA	MSTRG.15435.1	u	chrAADN04016215.1	3131	3354	MSTRG.15435	.	yes	trans	NA	-42.84	0.968541
ENSGALT00000070686	chr1	48120560	48121074	ENSGALG00000037322	NA	yes	NA	NA	MSTRG.15511.1	u	chrAADN04016877.1	235	1929	MSTRG.15511	.	yes	trans	NA	-31.88	0.97108
ENSGALT00000070686	chr1	48120560	48121074	ENSGALG00000037322	NA	yes	NA	NA	MSTRG.15522.1	u	chrAADN04016925.1	2112	2870	MSTRG.15522	.	yes	trans	NA	-49.34	0.958461
ENSGALT00000070686	chr1	48120560	48121074	ENSGALG00000037322	NA	yes	NA	NA	MSTRG.15789.1	u	chrAADN04019435.1	2049	2422	MSTRG.15789	.	yes	trans	NA	-19.11	0.9692
ENSGALT00000070686	chr1	48120560	48121074	ENSGALG00000037322	NA	yes	NA	NA	MSTRG.15833.1	u	chrAADN04019904.1	438	929	MSTRG.15833	.	yes	trans	NA	-35.53	0.968171
ENSGALT00000070686	chr1	48120560	48121074	ENSGALG00000037322	NA	yes	NA	NA	MSTRG.15848.1	u	chrAADN04020045.1	39	3094	MSTRG.15848	.	yes	trans	NA	-32.08	-0.955881
ENSGALT00000070686	chr1	48120560	48121074	ENSGALG00000037322	NA	yes	NA	NA	MSTRG.16055.1	u	chrAADN04023256.1	873	1471	MSTRG.16055	.	yes	trans	NA	-21.96	0.959793
ENSGALT00000070686	chr1	48120560	48121074	ENSGALG00000037322	NA	yes	NA	NA	MSTRG.16273.2	u	chrKQ759512.1	7771	11844	MSTRG.16273	.	yes	trans	NA	-47.80	0.986831
ENSGALT00000070686	chr1	48120560	48121074	ENSGALG00000037322	NA	yes	NA	NA	MSTRG.16347.1	u	chrKQ759568.1	14951	16315	MSTRG.16347	.	yes	trans	NA	-16.21	0.957592
ENSGALT00000070686	chr1	48120560	48121074	ENSGALG00000037322	NA	yes	NA	NA	MSTRG.16461.3	u	chrKQ759680.1	5574	6660	MSTRG.16461	.	yes	trans	NA	-28.46	0.995354
ENSGALT00000070686	chr1	48120560	48121074	ENSGALG00000037322	NA	yes	NA	NA	MSTRG.16941.1	u	chrZ	27326920	27328327	MSTRG.16941	.	yes	trans	NA	-15.59	0.951684
ENSGALT00000065141	chr1	48125079	48125942	HIST2H2AC	histone cluster 2 H2A family member c [Source:HGNC Symbol;Acc:HGNC:4738]	yes	GO:0005634(nucleus);GO:0070062(extracellular exosome)	NA	MSTRG.2310.1	i	chr11	5380619	5380830	MSTRG.2310	ENSGALG00000034649	yes	trans	NA	-20.41	0.959037
ENSGALT00000065141	chr1	48125079	48125942	HIST2H2AC	histone cluster 2 H2A family member c [Source:HGNC Symbol;Acc:HGNC:4738]	yes	GO:0005634(nucleus);GO:0070062(extracellular exosome)	NA	MSTRG.11864.1	u	chr8	11375272	11377461	MSTRG.11864	.	yes	trans	NA	-37.27	0.972591
ENSGALT00000065141	chr1	48125079	48125942	HIST2H2AC	histone cluster 2 H2A family member c [Source:HGNC Symbol;Acc:HGNC:4738]	yes	GO:0005634(nucleus);GO:0070062(extracellular exosome)	NA	MSTRG.11872.1	u	chr8	11657893	11660618	MSTRG.11872	.	yes	trans	NA	-32.60	0.956531
ENSGALT00000065141	chr1	48125079	48125942	HIST2H2AC	histone cluster 2 H2A family member c [Source:HGNC Symbol;Acc:HGNC:4738]	yes	GO:0005634(nucleus);GO:0070062(extracellular exosome)	NA	MSTRG.12096.2	u	chr8	25819463	25825796	MSTRG.12096	.	yes	trans	NA	-39.51	-0.959713
ENSGALT00000065141	chr1	48125079	48125942	HIST2H2AC	histone cluster 2 H2A family member c [Source:HGNC Symbol;Acc:HGNC:4738]	yes	GO:0005634(nucleus);GO:0070062(extracellular exosome)	NA	MSTRG.13254.1	u	chrAADN04003752.1	11	1494	MSTRG.13254	.	yes	trans	NA	-52.78	-0.973711
ENSGALT00000065141	chr1	48125079	48125942	HIST2H2AC	histone cluster 2 H2A family member c [Source:HGNC Symbol;Acc:HGNC:4738]	yes	GO:0005634(nucleus);GO:0070062(extracellular exosome)	NA	MSTRG.13438.1	u	chrAADN04004668.1	8381	9058	MSTRG.13438	.	yes	trans	NA	-36.11	0.96119
ENSGALT00000065141	chr1	48125079	48125942	HIST2H2AC	histone cluster 2 H2A family member c [Source:HGNC Symbol;Acc:HGNC:4738]	yes	GO:0005634(nucleus);GO:0070062(extracellular exosome)	NA	MSTRG.13894.1	u	chrAADN04007116.1	6973	7303	MSTRG.13894	.	yes	trans	NA	-29.53	0.961922
ENSGALT00000065141	chr1	48125079	48125942	HIST2H2AC	histone cluster 2 H2A family member c [Source:HGNC Symbol;Acc:HGNC:4738]	yes	GO:0005634(nucleus);GO:0070062(extracellular exosome)	NA	MSTRG.13942.1	u	chrAADN04007299.1	6124	10653	MSTRG.13942	.	yes	trans	NA	-48.49	0.952918
ENSGALT00000065141	chr1	48125079	48125942	HIST2H2AC	histone cluster 2 H2A family member c [Source:HGNC Symbol;Acc:HGNC:4738]	yes	GO:0005634(nucleus);GO:0070062(extracellular exosome)	NA	MSTRG.14360.1	u	chrAADN04009781.1	8507	8812	MSTRG.14360	.	yes	trans	NA	-31.87	0.974229
ENSGALT00000065141	chr1	48125079	48125942	HIST2H2AC	histone cluster 2 H2A family member c [Source:HGNC Symbol;Acc:HGNC:4738]	yes	GO:0005634(nucleus);GO:0070062(extracellular exosome)	NA	MSTRG.15010.1	u	chrAADN04013261.1	1668	2346	MSTRG.15010	.	yes	trans	NA	-52.92	0.95191
ENSGALT00000065141	chr1	48125079	48125942	HIST2H2AC	histone cluster 2 H2A family member c [Source:HGNC Symbol;Acc:HGNC:4738]	yes	GO:0005634(nucleus);GO:0070062(extracellular exosome)	NA	MSTRG.15287.1	u	chrAADN04015062.1	4041	4696	MSTRG.15287	.	yes	trans	NA	-42.67	-0.958623
ENSGALT00000065141	chr1	48125079	48125942	HIST2H2AC	histone cluster 2 H2A family member c [Source:HGNC Symbol;Acc:HGNC:4738]	yes	GO:0005634(nucleus);GO:0070062(extracellular exosome)	NA	MSTRG.15585.1	u	chrAADN04017388.1	33	621	MSTRG.15585	.	yes	trans	NA	-24.76	0.959602
ENSGALT00000065141	chr1	48125079	48125942	HIST2H2AC	histone cluster 2 H2A family member c [Source:HGNC Symbol;Acc:HGNC:4738]	yes	GO:0005634(nucleus);GO:0070062(extracellular exosome)	NA	MSTRG.15717.1	u	chrAADN04018692.1	2765	3816	MSTRG.15717	.	yes	trans	NA	-37.13	0.957266
ENSGALT00000065141	chr1	48125079	48125942	HIST2H2AC	histone cluster 2 H2A family member c [Source:HGNC Symbol;Acc:HGNC:4738]	yes	GO:0005634(nucleus);GO:0070062(extracellular exosome)	NA	MSTRG.15789.1	u	chrAADN04019435.1	2049	2422	MSTRG.15789	.	yes	trans	NA	-27.76	0.965405
ENSGALT00000065141	chr1	48125079	48125942	HIST2H2AC	histone cluster 2 H2A family member c [Source:HGNC Symbol;Acc:HGNC:4738]	yes	GO:0005634(nucleus);GO:0070062(extracellular exosome)	NA	MSTRG.16055.1	u	chrAADN04023256.1	873	1471	MSTRG.16055	.	yes	trans	NA	-31.03	0.975343
ENSGALT00000065141	chr1	48125079	48125942	HIST2H2AC	histone cluster 2 H2A family member c [Source:HGNC Symbol;Acc:HGNC:4738]	yes	GO:0005634(nucleus);GO:0070062(extracellular exosome)	NA	MSTRG.16273.2	u	chrKQ759512.1	7771	11844	MSTRG.16273	.	yes	trans	NA	-23.41	0.956142
ENSGALT00000065141	chr1	48125079	48125942	HIST2H2AC	histone cluster 2 H2A family member c [Source:HGNC Symbol;Acc:HGNC:4738]	yes	GO:0005634(nucleus);GO:0070062(extracellular exosome)	NA	MSTRG.16461.3	u	chrKQ759680.1	5574	6660	MSTRG.16461	.	yes	trans	NA	-21.44	0.968816
ENSGALT00000055350	chr1	48140149	48140520	ENSGALG00000034321	NA	yes	NA	NA	MSTRG.3857.1	x	chr16	507903	508718	MSTRG.3857	ENSGALG00000042684	yes	trans	NA	-50.14	-0.956215
ENSGALT00000055350	chr1	48140149	48140520	ENSGALG00000034321	NA	yes	NA	NA	MSTRG.4207.1	x	chr18	3777057	3796465	MSTRG.4207	ENSGALG00000036473	yes	trans	NA	-49.54	0.98648
ENSGALT00000055350	chr1	48140149	48140520	ENSGALG00000034321	NA	yes	NA	NA	MSTRG.5597.1	o	chr2	103151465	103195243	MSTRG.5597	ENSGALG00000044384	yes	trans	NA	-43.14	0.957697
ENSGALT00000055350	chr1	48140149	48140520	ENSGALG00000034321	NA	yes	NA	NA	MSTRG.7038.1	i	chr25	2547081	2547535	MSTRG.7038	PRPF3	yes	trans	NA	-38.20	0.969079
ENSGALT00000055350	chr1	48140149	48140520	ENSGALG00000034321	NA	yes	NA	NA	MSTRG.8045.2	u	chr3	17872402	17875904	MSTRG.8045	.	yes	trans	NA	-39.32	0.996319
ENSGALT00000055350	chr1	48140149	48140520	ENSGALG00000034321	NA	yes	NA	NA	MSTRG.11864.1	u	chr8	11375272	11377461	MSTRG.11864	.	yes	trans	NA	-44.68	0.967869
ENSGALT00000055350	chr1	48140149	48140520	ENSGALG00000034321	NA	yes	NA	NA	MSTRG.12096.2	u	chr8	25819463	25825796	MSTRG.12096	.	yes	trans	NA	-36.28	-0.951624
ENSGALT00000055350	chr1	48140149	48140520	ENSGALG00000034321	NA	yes	NA	NA	MSTRG.12193.1	j	chr9	1716079	1719693	MSTRG.12193	ENSGALG00000043632	yes	trans	NA	-43.31	0.97865
ENSGALT00000055350	chr1	48140149	48140520	ENSGALG00000034321	NA	yes	NA	NA	MSTRG.12709.1	u	chrAADN04001085.1	2649	12536	MSTRG.12709	.	yes	trans	NA	-49.69	0.985355
ENSGALT00000055350	chr1	48140149	48140520	ENSGALG00000034321	NA	yes	NA	NA	MSTRG.13046.1	u	chrAADN04002558.1	18917	19291	MSTRG.13046	.	yes	trans	NA	-41.07	0.971103
ENSGALT00000055350	chr1	48140149	48140520	ENSGALG00000034321	NA	yes	NA	NA	MSTRG.13222.1	u	chrAADN04003619.1	15261	15890	MSTRG.13222	.	yes	trans	NA	-47.12	0.957374
ENSGALT00000055350	chr1	48140149	48140520	ENSGALG00000034321	NA	yes	NA	NA	MSTRG.13438.1	u	chrAADN04004668.1	8381	9058	MSTRG.13438	.	yes	trans	NA	-31.60	0.964344
ENSGALT00000055350	chr1	48140149	48140520	ENSGALG00000034321	NA	yes	NA	NA	MSTRG.13472.1	u	chrAADN04004792.1	159	734	MSTRG.13472	.	yes	trans	NA	-49.10	0.956594
ENSGALT00000055350	chr1	48140149	48140520	ENSGALG00000034321	NA	yes	NA	NA	MSTRG.13581.1	u	chrAADN04005450.1	10318	10841	MSTRG.13581	.	yes	trans	NA	-42.06	0.956227
ENSGALT00000055350	chr1	48140149	48140520	ENSGALG00000034321	NA	yes	NA	NA	MSTRG.13662.1	u	chrAADN04005896.1	11789	12293	MSTRG.13662	.	yes	trans	NA	-29.29	0.951655
ENSGALT00000055350	chr1	48140149	48140520	ENSGALG00000034321	NA	yes	NA	NA	MSTRG.13797.1	u	chrAADN04006621.1	9140	11891	MSTRG.13797	.	yes	trans	NA	-45.58	0.972544
ENSGALT00000055350	chr1	48140149	48140520	ENSGALG00000034321	NA	yes	NA	NA	MSTRG.13824.1	u	chrAADN04006783.1	509	1509	MSTRG.13824	.	yes	trans	NA	-38.39	0.952115
ENSGALT00000055350	chr1	48140149	48140520	ENSGALG00000034321	NA	yes	NA	NA	MSTRG.13865.1	u	chrAADN04006939.1	1232	1509	MSTRG.13865	.	yes	trans	NA	-45.28	-0.953231
ENSGALT00000055350	chr1	48140149	48140520	ENSGALG00000034321	NA	yes	NA	NA	MSTRG.13877.1	u	chrAADN04006988.1	10111	11372	MSTRG.13877	.	yes	trans	NA	-26.95	0.962728
ENSGALT00000055350	chr1	48140149	48140520	ENSGALG00000034321	NA	yes	NA	NA	MSTRG.13942.1	u	chrAADN04007299.1	6124	10653	MSTRG.13942	.	yes	trans	NA	-40.82	0.957628
ENSGALT00000055350	chr1	48140149	48140520	ENSGALG00000034321	NA	yes	NA	NA	MSTRG.13960.1	u	chrAADN04007387.1	2092	3855	MSTRG.13960	.	yes	trans	NA	-47.64	0.972391
ENSGALT00000055350	chr1	48140149	48140520	ENSGALG00000034321	NA	yes	NA	NA	MSTRG.14360.1	u	chrAADN04009781.1	8507	8812	MSTRG.14360	.	yes	trans	NA	-34.09	0.968142
ENSGALT00000055350	chr1	48140149	48140520	ENSGALG00000034321	NA	yes	NA	NA	MSTRG.14723.1	u	chrAADN04011760.1	363	1059	MSTRG.14723	.	yes	trans	NA	-41.09	0.980663
ENSGALT00000055350	chr1	48140149	48140520	ENSGALG00000034321	NA	yes	NA	NA	MSTRG.14869.1	u	chrAADN04012418.1	3544	4547	MSTRG.14869	.	yes	trans	NA	-24.43	0.966615
ENSGALT00000055350	chr1	48140149	48140520	ENSGALG00000034321	NA	yes	NA	NA	MSTRG.15390.1	u	chrAADN04015856.1	166	380	MSTRG.15390	.	yes	trans	NA	-36.79	0.973099
ENSGALT00000055350	chr1	48140149	48140520	ENSGALG00000034321	NA	yes	NA	NA	MSTRG.15511.1	u	chrAADN04016877.1	235	1929	MSTRG.15511	.	yes	trans	NA	-35.07	0.979643
ENSGALT00000055350	chr1	48140149	48140520	ENSGALG00000034321	NA	yes	NA	NA	MSTRG.15512.1	u	chrAADN04016877.1	2262	3097	MSTRG.15512	.	yes	trans	NA	-20.78	0.970016
ENSGALT00000055350	chr1	48140149	48140520	ENSGALG00000034321	NA	yes	NA	NA	MSTRG.15585.1	u	chrAADN04017388.1	33	621	MSTRG.15585	.	yes	trans	NA	-32.20	0.95258
ENSGALT00000055350	chr1	48140149	48140520	ENSGALG00000034321	NA	yes	NA	NA	MSTRG.15675.1	u	chrAADN04018270.1	1471	1764	MSTRG.15675	.	yes	trans	NA	-41.94	0.954582
ENSGALT00000055350	chr1	48140149	48140520	ENSGALG00000034321	NA	yes	NA	NA	MSTRG.15717.1	u	chrAADN04018692.1	2765	3816	MSTRG.15717	.	yes	trans	NA	-37.75	0.965803
ENSGALT00000055350	chr1	48140149	48140520	ENSGALG00000034321	NA	yes	NA	NA	MSTRG.15789.1	u	chrAADN04019435.1	2049	2422	MSTRG.15789	.	yes	trans	NA	-18.01	0.96727
ENSGALT00000055350	chr1	48140149	48140520	ENSGALG00000034321	NA	yes	NA	NA	MSTRG.15848.1	u	chrAADN04020045.1	39	3094	MSTRG.15848	.	yes	trans	NA	-38.02	-0.974196
ENSGALT00000055350	chr1	48140149	48140520	ENSGALG00000034321	NA	yes	NA	NA	MSTRG.16119.1	u	chrAADN04024599.1	705	1019	MSTRG.16119	.	yes	trans	NA	-13.81	0.993317
ENSGALT00000055350	chr1	48140149	48140520	ENSGALG00000034321	NA	yes	NA	NA	MSTRG.16273.2	u	chrKQ759512.1	7771	11844	MSTRG.16273	.	yes	trans	NA	-51.12	0.954914
ENSGALT00000055350	chr1	48140149	48140520	ENSGALG00000034321	NA	yes	NA	NA	MSTRG.16409.1	u	chrKQ759631.1	412	2830	MSTRG.16409	.	yes	trans	NA	-48.06	0.978104
ENSGALT00000055350	chr1	48140149	48140520	ENSGALG00000034321	NA	yes	NA	NA	MSTRG.16447.2	u	chrKQ759677.1	1668	3740	MSTRG.16447	.	yes	trans	NA	-39.50	0.974317
ENSGALT00000055350	chr1	48140149	48140520	ENSGALG00000034321	NA	yes	NA	NA	MSTRG.16938.1	u	chrZ	27374932	27384199	MSTRG.16938	.	yes	trans	NA	-44.27	0.95687
ENSGALT00000056622	chr1	48141763	48142963	ENSGALG00000035244	NA	yes	NA	NA	MSTRG.2310.1	i	chr11	5380619	5380830	MSTRG.2310	ENSGALG00000034649	yes	trans	NA	-31.75	0.989214
ENSGALT00000056622	chr1	48141763	48142963	ENSGALG00000035244	NA	yes	NA	NA	MSTRG.10533.1	o	chr5	37215720	37220526	MSTRG.10533	ENSGALG00000046416	yes	trans	NA	-37.24	0.974763
ENSGALT00000056622	chr1	48141763	48142963	ENSGALG00000035244	NA	yes	NA	NA	MSTRG.10794.1	o	chr5	57829051	57830466	MSTRG.10794	Metazoa_SRP	yes	trans	NA	-43.84	0.951046
ENSGALT00000056622	chr1	48141763	48142963	ENSGALG00000035244	NA	yes	NA	NA	MSTRG.11864.1	u	chr8	11375272	11377461	MSTRG.11864	.	yes	trans	NA	-48.70	0.989458
ENSGALT00000056622	chr1	48141763	48142963	ENSGALG00000035244	NA	yes	NA	NA	MSTRG.12193.1	j	chr9	1716079	1719693	MSTRG.12193	ENSGALG00000043632	yes	trans	NA	-22.31	0.975644
ENSGALT00000056622	chr1	48141763	48142963	ENSGALG00000035244	NA	yes	NA	NA	MSTRG.13046.1	u	chrAADN04002558.1	18917	19291	MSTRG.13046	.	yes	trans	NA	-42.36	0.961966
ENSGALT00000056622	chr1	48141763	48142963	ENSGALG00000035244	NA	yes	NA	NA	MSTRG.13222.1	u	chrAADN04003619.1	15261	15890	MSTRG.13222	.	yes	trans	NA	-48.05	0.961542
ENSGALT00000056622	chr1	48141763	48142963	ENSGALG00000035244	NA	yes	NA	NA	MSTRG.13254.1	u	chrAADN04003752.1	11	1494	MSTRG.13254	.	yes	trans	NA	-31.11	-0.959361
ENSGALT00000056622	chr1	48141763	48142963	ENSGALG00000035244	NA	yes	NA	NA	MSTRG.13438.1	u	chrAADN04004668.1	8381	9058	MSTRG.13438	.	yes	trans	NA	-53.08	0.973958
ENSGALT00000056622	chr1	48141763	48142963	ENSGALG00000035244	NA	yes	NA	NA	MSTRG.13472.1	u	chrAADN04004792.1	159	734	MSTRG.13472	.	yes	trans	NA	-51.13	0.95288
ENSGALT00000056622	chr1	48141763	48142963	ENSGALG00000035244	NA	yes	NA	NA	MSTRG.13942.1	u	chrAADN04007299.1	6124	10653	MSTRG.13942	.	yes	trans	NA	-36.00	0.983653
ENSGALT00000056622	chr1	48141763	48142963	ENSGALG00000035244	NA	yes	NA	NA	MSTRG.14192.1	u	chrAADN04008746.1	8213	8781	MSTRG.14192	.	yes	trans	NA	-29.43	0.95154
ENSGALT00000056622	chr1	48141763	48142963	ENSGALG00000035244	NA	yes	NA	NA	MSTRG.14360.1	u	chrAADN04009781.1	8507	8812	MSTRG.14360	.	yes	trans	NA	-41.00	0.991504
ENSGALT00000056622	chr1	48141763	48142963	ENSGALG00000035244	NA	yes	NA	NA	MSTRG.14675.1	u	chrAADN04011547.1	96	427	MSTRG.14675	.	yes	trans	NA	-44.28	0.951626
ENSGALT00000056622	chr1	48141763	48142963	ENSGALG00000035244	NA	yes	NA	NA	MSTRG.14723.1	u	chrAADN04011760.1	363	1059	MSTRG.14723	.	yes	trans	NA	-43.36	0.980285
ENSGALT00000056622	chr1	48141763	48142963	ENSGALG00000035244	NA	yes	NA	NA	MSTRG.14733.1	u	chrAADN04011812.1	3440	5040	MSTRG.14733	.	yes	trans	NA	-31.34	0.979928
ENSGALT00000056622	chr1	48141763	48142963	ENSGALG00000035244	NA	yes	NA	NA	MSTRG.15287.1	u	chrAADN04015062.1	4041	4696	MSTRG.15287	.	yes	trans	NA	-48.83	-0.95382
ENSGALT00000056622	chr1	48141763	48142963	ENSGALG00000035244	NA	yes	NA	NA	MSTRG.15435.1	u	chrAADN04016215.1	3131	3354	MSTRG.15435	.	yes	trans	NA	-51.26	0.969148
ENSGALT00000056622	chr1	48141763	48142963	ENSGALG00000035244	NA	yes	NA	NA	MSTRG.15511.1	u	chrAADN04016877.1	235	1929	MSTRG.15511	.	yes	trans	NA	-28.59	0.959019
ENSGALT00000056622	chr1	48141763	48142963	ENSGALG00000035244	NA	yes	NA	NA	MSTRG.15512.1	u	chrAADN04016877.1	2262	3097	MSTRG.15512	.	yes	trans	NA	-30.50	0.977083
ENSGALT00000056622	chr1	48141763	48142963	ENSGALG00000035244	NA	yes	NA	NA	MSTRG.15585.1	u	chrAADN04017388.1	33	621	MSTRG.15585	.	yes	trans	NA	-39.00	0.986979
ENSGALT00000056622	chr1	48141763	48142963	ENSGALG00000035244	NA	yes	NA	NA	MSTRG.15717.1	u	chrAADN04018692.1	2765	3816	MSTRG.15717	.	yes	trans	NA	-38.41	0.963379
ENSGALT00000056622	chr1	48141763	48142963	ENSGALG00000035244	NA	yes	NA	NA	MSTRG.15789.1	u	chrAADN04019435.1	2049	2422	MSTRG.15789	.	yes	trans	NA	-22.21	0.981786
ENSGALT00000056622	chr1	48141763	48142963	ENSGALG00000035244	NA	yes	NA	NA	MSTRG.16055.1	u	chrAADN04023256.1	873	1471	MSTRG.16055	.	yes	trans	NA	-26.11	0.987116
ENSGALT00000056622	chr1	48141763	48142963	ENSGALG00000035244	NA	yes	NA	NA	MSTRG.16119.1	u	chrAADN04024599.1	705	1019	MSTRG.16119	.	yes	trans	NA	-41.78	0.951986
ENSGALT00000056622	chr1	48141763	48142963	ENSGALG00000035244	NA	yes	NA	NA	MSTRG.16273.2	u	chrKQ759512.1	7771	11844	MSTRG.16273	.	yes	trans	NA	-37.94	0.98837
ENSGALT00000056622	chr1	48141763	48142963	ENSGALG00000035244	NA	yes	NA	NA	MSTRG.16347.1	u	chrKQ759568.1	14951	16315	MSTRG.16347	.	yes	trans	NA	-38.06	0.967427
ENSGALT00000056622	chr1	48141763	48142963	ENSGALG00000035244	NA	yes	NA	NA	MSTRG.16461.3	u	chrKQ759680.1	5574	6660	MSTRG.16461	.	yes	trans	NA	-21.24	0.989114
ENSGALT00000081149	chr1	48153407	48159535	ENSGALG00000034631	NA	yes	NA	NA	MSTRG.4207.1	x	chr18	3777057	3796465	MSTRG.4207	ENSGALG00000036473	yes	trans	NA	-31.66	0.974292
ENSGALT00000081149	chr1	48153407	48159535	ENSGALG00000034631	NA	yes	NA	NA	MSTRG.5597.1	o	chr2	103151465	103195243	MSTRG.5597	ENSGALG00000044384	yes	trans	NA	-24.66	0.953748
ENSGALT00000081149	chr1	48153407	48159535	ENSGALG00000034631	NA	yes	NA	NA	MSTRG.7038.1	i	chr25	2547081	2547535	MSTRG.7038	PRPF3	yes	trans	NA	-42.51	0.989442
ENSGALT00000081149	chr1	48153407	48159535	ENSGALG00000034631	NA	yes	NA	NA	MSTRG.8045.2	u	chr3	17872402	17875904	MSTRG.8045	.	yes	trans	NA	-42.67	0.978928
ENSGALT00000081149	chr1	48153407	48159535	ENSGALG00000034631	NA	yes	NA	NA	MSTRG.11864.1	u	chr8	11375272	11377461	MSTRG.11864	.	yes	trans	NA	-33.48	0.963181
ENSGALT00000081149	chr1	48153407	48159535	ENSGALG00000034631	NA	yes	NA	NA	MSTRG.12193.1	j	chr9	1716079	1719693	MSTRG.12193	ENSGALG00000043632	yes	trans	NA	-35.43	0.9965
ENSGALT00000081149	chr1	48153407	48159535	ENSGALG00000034631	NA	yes	NA	NA	MSTRG.12709.1	u	chrAADN04001085.1	2649	12536	MSTRG.12709	.	yes	trans	NA	-49.69	0.973151
ENSGALT00000081149	chr1	48153407	48159535	ENSGALG00000034631	NA	yes	NA	NA	MSTRG.13046.1	u	chrAADN04002558.1	18917	19291	MSTRG.13046	.	yes	trans	NA	-35.04	0.978478
ENSGALT00000081149	chr1	48153407	48159535	ENSGALG00000034631	NA	yes	NA	NA	MSTRG.13222.1	u	chrAADN04003619.1	15261	15890	MSTRG.13222	.	yes	trans	NA	-46.97	0.968061
ENSGALT00000081149	chr1	48153407	48159535	ENSGALG00000034631	NA	yes	NA	NA	MSTRG.13254.1	u	chrAADN04003752.1	11	1494	MSTRG.13254	.	yes	trans	NA	-49.93	-0.965499
ENSGALT00000081149	chr1	48153407	48159535	ENSGALG00000034631	NA	yes	NA	NA	MSTRG.13267.1	u	chrAADN04003810.1	956	1949	MSTRG.13267	.	yes	trans	NA	-49.69	0.954585
ENSGALT00000081149	chr1	48153407	48159535	ENSGALG00000034631	NA	yes	NA	NA	MSTRG.13438.1	u	chrAADN04004668.1	8381	9058	MSTRG.13438	.	yes	trans	NA	-46.33	0.977021
ENSGALT00000081149	chr1	48153407	48159535	ENSGALG00000034631	NA	yes	NA	NA	MSTRG.13472.1	u	chrAADN04004792.1	159	734	MSTRG.13472	.	yes	trans	NA	-46.77	0.971433
ENSGALT00000081149	chr1	48153407	48159535	ENSGALG00000034631	NA	yes	NA	NA	MSTRG.13558.1	u	chrAADN04005269.1	10786	12981	MSTRG.13558	.	yes	trans	NA	-44.13	0.951885
ENSGALT00000081149	chr1	48153407	48159535	ENSGALG00000034631	NA	yes	NA	NA	MSTRG.13581.1	u	chrAADN04005450.1	10318	10841	MSTRG.13581	.	yes	trans	NA	-56.33	0.967817
ENSGALT00000081149	chr1	48153407	48159535	ENSGALG00000034631	NA	yes	NA	NA	MSTRG.13603.1	u	chrAADN04005625.1	5096	5758	MSTRG.13603	.	yes	trans	NA	-54.22	0.9774
ENSGALT00000081149	chr1	48153407	48159535	ENSGALG00000034631	NA	yes	NA	NA	MSTRG.13797.1	u	chrAADN04006621.1	9140	11891	MSTRG.13797	.	yes	trans	NA	-47.89	0.959458
ENSGALT00000081149	chr1	48153407	48159535	ENSGALG00000034631	NA	yes	NA	NA	MSTRG.13942.1	u	chrAADN04007299.1	6124	10653	MSTRG.13942	.	yes	trans	NA	-49.24	0.986233
ENSGALT00000081149	chr1	48153407	48159535	ENSGALG00000034631	NA	yes	NA	NA	MSTRG.13960.1	u	chrAADN04007387.1	2092	3855	MSTRG.13960	.	yes	trans	NA	-51.73	0.956183
ENSGALT00000081149	chr1	48153407	48159535	ENSGALG00000034631	NA	yes	NA	NA	MSTRG.14360.1	u	chrAADN04009781.1	8507	8812	MSTRG.14360	.	yes	trans	NA	-38.58	0.978298
ENSGALT00000081149	chr1	48153407	48159535	ENSGALG00000034631	NA	yes	NA	NA	MSTRG.14723.1	u	chrAADN04011760.1	363	1059	MSTRG.14723	.	yes	trans	NA	-43.58	0.993758
ENSGALT00000081149	chr1	48153407	48159535	ENSGALG00000034631	NA	yes	NA	NA	MSTRG.14733.1	u	chrAADN04011812.1	3440	5040	MSTRG.14733	.	yes	trans	NA	-16.86	0.958954
ENSGALT00000081149	chr1	48153407	48159535	ENSGALG00000034631	NA	yes	NA	NA	MSTRG.14829.1	u	chrAADN04012217.1	3778	5577	MSTRG.14829	.	yes	trans	NA	-39.01	0.950774
ENSGALT00000081149	chr1	48153407	48159535	ENSGALG00000034631	NA	yes	NA	NA	MSTRG.14869.1	u	chrAADN04012418.1	3544	4547	MSTRG.14869	.	yes	trans	NA	-29.86	0.978634
ENSGALT00000081149	chr1	48153407	48159535	ENSGALG00000034631	NA	yes	NA	NA	MSTRG.15490.1	u	chrAADN04016678.1	76	3500	MSTRG.15490	.	yes	trans	NA	-37.68	0.952386
ENSGALT00000081149	chr1	48153407	48159535	ENSGALG00000034631	NA	yes	NA	NA	MSTRG.15511.1	u	chrAADN04016877.1	235	1929	MSTRG.15511	.	yes	trans	NA	-40.64	0.982016
ENSGALT00000081149	chr1	48153407	48159535	ENSGALG00000034631	NA	yes	NA	NA	MSTRG.15512.1	u	chrAADN04016877.1	2262	3097	MSTRG.15512	.	yes	trans	NA	-48.55	0.9842
ENSGALT00000081149	chr1	48153407	48159535	ENSGALG00000034631	NA	yes	NA	NA	MSTRG.15585.1	u	chrAADN04017388.1	33	621	MSTRG.15585	.	yes	trans	NA	-35.86	0.965043
ENSGALT00000081149	chr1	48153407	48159535	ENSGALG00000034631	NA	yes	NA	NA	MSTRG.15675.1	u	chrAADN04018270.1	1471	1764	MSTRG.15675	.	yes	trans	NA	-40.59	0.973805
ENSGALT00000081149	chr1	48153407	48159535	ENSGALG00000034631	NA	yes	NA	NA	MSTRG.15717.1	u	chrAADN04018692.1	2765	3816	MSTRG.15717	.	yes	trans	NA	-31.56	0.961671
ENSGALT00000081149	chr1	48153407	48159535	ENSGALG00000034631	NA	yes	NA	NA	MSTRG.15789.1	u	chrAADN04019435.1	2049	2422	MSTRG.15789	.	yes	trans	NA	-40.92	0.952027
ENSGALT00000081149	chr1	48153407	48159535	ENSGALG00000034631	NA	yes	NA	NA	MSTRG.15848.1	u	chrAADN04020045.1	39	3094	MSTRG.15848	.	yes	trans	NA	-39.73	-0.963841
ENSGALT00000081149	chr1	48153407	48159535	ENSGALG00000034631	NA	yes	NA	NA	MSTRG.16119.1	u	chrAADN04024599.1	705	1019	MSTRG.16119	.	yes	trans	NA	-40.61	0.987856
ENSGALT00000081149	chr1	48153407	48159535	ENSGALG00000034631	NA	yes	NA	NA	MSTRG.16273.2	u	chrKQ759512.1	7771	11844	MSTRG.16273	.	yes	trans	NA	-41.77	0.962059
ENSGALT00000081149	chr1	48153407	48159535	ENSGALG00000034631	NA	yes	NA	NA	MSTRG.16409.1	u	chrKQ759631.1	412	2830	MSTRG.16409	.	yes	trans	NA	-40.41	0.975705
ENSGALT00000081149	chr1	48153407	48159535	ENSGALG00000034631	NA	yes	NA	NA	MSTRG.16447.2	u	chrKQ759677.1	1668	3740	MSTRG.16447	.	yes	trans	NA	-26.51	0.984421
ENSGALT00000081149	chr1	48153407	48159535	ENSGALG00000034631	NA	yes	NA	NA	MSTRG.16461.3	u	chrKQ759680.1	5574	6660	MSTRG.16461	.	yes	trans	NA	-41.57	0.964135
ENSGALT00000081149	chr1	48153407	48159535	ENSGALG00000034631	NA	yes	NA	NA	MSTRG.16941.1	u	chrZ	27326920	27328327	MSTRG.16941	.	yes	trans	NA	-43.99	0.959318
ENSGALT00000081149	chr1	48153407	48159535	ENSGALG00000034631	NA	yes	NA	NA	MSTRG.16938.1	u	chrZ	27374932	27384199	MSTRG.16938	.	yes	trans	NA	-53.54	0.97672
ENSGALT00000054819	chr1	48162556	48163154	ENSGALG00000030424	NA	yes	GO:0005634(nucleus);GO:0000122(negative regulation of transcription from RNA polymerase II promoter);GO:0000785(chromatin);GO:0003682(chromatin binding)	NA	MSTRG.2310.1	i	chr11	5380619	5380830	MSTRG.2310	ENSGALG00000034649	yes	trans	NA	-17.04	0.979331
ENSGALT00000054819	chr1	48162556	48163154	ENSGALG00000030424	NA	yes	GO:0005634(nucleus);GO:0000122(negative regulation of transcription from RNA polymerase II promoter);GO:0000785(chromatin);GO:0003682(chromatin binding)	NA	MSTRG.5597.1	o	chr2	103151465	103195243	MSTRG.5597	ENSGALG00000044384	yes	trans	NA	-18.84	0.955767
ENSGALT00000054819	chr1	48162556	48163154	ENSGALG00000030424	NA	yes	GO:0005634(nucleus);GO:0000122(negative regulation of transcription from RNA polymerase II promoter);GO:0000785(chromatin);GO:0003682(chromatin binding)	NA	MSTRG.7038.1	i	chr25	2547081	2547535	MSTRG.7038	PRPF3	yes	trans	NA	-25.31	0.970381
ENSGALT00000054819	chr1	48162556	48163154	ENSGALG00000030424	NA	yes	GO:0005634(nucleus);GO:0000122(negative regulation of transcription from RNA polymerase II promoter);GO:0000785(chromatin);GO:0003682(chromatin binding)	NA	MSTRG.8045.2	u	chr3	17872402	17875904	MSTRG.8045	.	yes	trans	NA	-42.58	0.962772
ENSGALT00000054819	chr1	48162556	48163154	ENSGALG00000030424	NA	yes	GO:0005634(nucleus);GO:0000122(negative regulation of transcription from RNA polymerase II promoter);GO:0000785(chromatin);GO:0003682(chromatin binding)	NA	MSTRG.10533.1	o	chr5	37215720	37220526	MSTRG.10533	ENSGALG00000046416	yes	trans	NA	-37.24	0.960111
ENSGALT00000054819	chr1	48162556	48163154	ENSGALG00000030424	NA	yes	GO:0005634(nucleus);GO:0000122(negative regulation of transcription from RNA polymerase II promoter);GO:0000785(chromatin);GO:0003682(chromatin binding)	NA	MSTRG.11864.1	u	chr8	11375272	11377461	MSTRG.11864	.	yes	trans	NA	-48.70	0.986582
ENSGALT00000054819	chr1	48162556	48163154	ENSGALG00000030424	NA	yes	GO:0005634(nucleus);GO:0000122(negative regulation of transcription from RNA polymerase II promoter);GO:0000785(chromatin);GO:0003682(chromatin binding)	NA	MSTRG.12193.1	j	chr9	1716079	1719693	MSTRG.12193	ENSGALG00000043632	yes	trans	NA	-53.20	0.990928
ENSGALT00000054819	chr1	48162556	48163154	ENSGALG00000030424	NA	yes	GO:0005634(nucleus);GO:0000122(negative regulation of transcription from RNA polymerase II promoter);GO:0000785(chromatin);GO:0003682(chromatin binding)	NA	MSTRG.13046.1	u	chrAADN04002558.1	18917	19291	MSTRG.13046	.	yes	trans	NA	-42.36	0.976401
ENSGALT00000054819	chr1	48162556	48163154	ENSGALG00000030424	NA	yes	GO:0005634(nucleus);GO:0000122(negative regulation of transcription from RNA polymerase II promoter);GO:0000785(chromatin);GO:0003682(chromatin binding)	NA	MSTRG.13222.1	u	chrAADN04003619.1	15261	15890	MSTRG.13222	.	yes	trans	NA	-49.85	0.971247
ENSGALT00000054819	chr1	48162556	48163154	ENSGALG00000030424	NA	yes	GO:0005634(nucleus);GO:0000122(negative regulation of transcription from RNA polymerase II promoter);GO:0000785(chromatin);GO:0003682(chromatin binding)	NA	MSTRG.13254.1	u	chrAADN04003752.1	11	1494	MSTRG.13254	.	yes	trans	NA	-34.65	-0.965711
ENSGALT00000054819	chr1	48162556	48163154	ENSGALG00000030424	NA	yes	GO:0005634(nucleus);GO:0000122(negative regulation of transcription from RNA polymerase II promoter);GO:0000785(chromatin);GO:0003682(chromatin binding)	NA	MSTRG.13438.1	u	chrAADN04004668.1	8381	9058	MSTRG.13438	.	yes	trans	NA	-53.08	0.982913
ENSGALT00000054819	chr1	48162556	48163154	ENSGALG00000030424	NA	yes	GO:0005634(nucleus);GO:0000122(negative regulation of transcription from RNA polymerase II promoter);GO:0000785(chromatin);GO:0003682(chromatin binding)	NA	MSTRG.13472.1	u	chrAADN04004792.1	159	734	MSTRG.13472	.	yes	trans	NA	-51.13	0.967959
ENSGALT00000054819	chr1	48162556	48163154	ENSGALG00000030424	NA	yes	GO:0005634(nucleus);GO:0000122(negative regulation of transcription from RNA polymerase II promoter);GO:0000785(chromatin);GO:0003682(chromatin binding)	NA	MSTRG.13603.1	u	chrAADN04005625.1	5096	5758	MSTRG.13603	.	yes	trans	NA	-28.43	0.966821
ENSGALT00000054819	chr1	48162556	48163154	ENSGALG00000030424	NA	yes	GO:0005634(nucleus);GO:0000122(negative regulation of transcription from RNA polymerase II promoter);GO:0000785(chromatin);GO:0003682(chromatin binding)	NA	MSTRG.13877.1	u	chrAADN04006988.1	10111	11372	MSTRG.13877	.	yes	trans	NA	-40.87	0.951017
ENSGALT00000054819	chr1	48162556	48163154	ENSGALG00000030424	NA	yes	GO:0005634(nucleus);GO:0000122(negative regulation of transcription from RNA polymerase II promoter);GO:0000785(chromatin);GO:0003682(chromatin binding)	NA	MSTRG.13942.1	u	chrAADN04007299.1	6124	10653	MSTRG.13942	.	yes	trans	NA	-42.99	0.991324
ENSGALT00000054819	chr1	48162556	48163154	ENSGALG00000030424	NA	yes	GO:0005634(nucleus);GO:0000122(negative regulation of transcription from RNA polymerase II promoter);GO:0000785(chromatin);GO:0003682(chromatin binding)	NA	MSTRG.14360.1	u	chrAADN04009781.1	8507	8812	MSTRG.14360	.	yes	trans	NA	-41.00	0.993946
ENSGALT00000054819	chr1	48162556	48163154	ENSGALG00000030424	NA	yes	GO:0005634(nucleus);GO:0000122(negative regulation of transcription from RNA polymerase II promoter);GO:0000785(chromatin);GO:0003682(chromatin binding)	NA	MSTRG.14723.1	u	chrAADN04011760.1	363	1059	MSTRG.14723	.	yes	trans	NA	-43.36	0.993624
ENSGALT00000054819	chr1	48162556	48163154	ENSGALG00000030424	NA	yes	GO:0005634(nucleus);GO:0000122(negative regulation of transcription from RNA polymerase II promoter);GO:0000785(chromatin);GO:0003682(chromatin binding)	NA	MSTRG.14733.1	u	chrAADN04011812.1	3440	5040	MSTRG.14733	.	yes	trans	NA	-17.06	0.979199
ENSGALT00000054819	chr1	48162556	48163154	ENSGALG00000030424	NA	yes	GO:0005634(nucleus);GO:0000122(negative regulation of transcription from RNA polymerase II promoter);GO:0000785(chromatin);GO:0003682(chromatin binding)	NA	MSTRG.14803.1	u	chrAADN04012069.1	4392	5249	MSTRG.14803	.	yes	trans	NA	-42.61	-0.951179
ENSGALT00000054819	chr1	48162556	48163154	ENSGALG00000030424	NA	yes	GO:0005634(nucleus);GO:0000122(negative regulation of transcription from RNA polymerase II promoter);GO:0000785(chromatin);GO:0003682(chromatin binding)	NA	MSTRG.14869.1	u	chrAADN04012418.1	3544	4547	MSTRG.14869	.	yes	trans	NA	-45.72	0.958589
ENSGALT00000054819	chr1	48162556	48163154	ENSGALG00000030424	NA	yes	GO:0005634(nucleus);GO:0000122(negative regulation of transcription from RNA polymerase II promoter);GO:0000785(chromatin);GO:0003682(chromatin binding)	NA	MSTRG.15287.1	u	chrAADN04015062.1	4041	4696	MSTRG.15287	.	yes	trans	NA	-48.83	-0.95316
ENSGALT00000054819	chr1	48162556	48163154	ENSGALG00000030424	NA	yes	GO:0005634(nucleus);GO:0000122(negative regulation of transcription from RNA polymerase II promoter);GO:0000785(chromatin);GO:0003682(chromatin binding)	NA	MSTRG.15435.1	u	chrAADN04016215.1	3131	3354	MSTRG.15435	.	yes	trans	NA	-21.23	0.950531
ENSGALT00000054819	chr1	48162556	48163154	ENSGALG00000030424	NA	yes	GO:0005634(nucleus);GO:0000122(negative regulation of transcription from RNA polymerase II promoter);GO:0000785(chromatin);GO:0003682(chromatin binding)	NA	MSTRG.15490.1	u	chrAADN04016678.1	76	3500	MSTRG.15490	.	yes	trans	NA	-44.29	0.95136
ENSGALT00000054819	chr1	48162556	48163154	ENSGALG00000030424	NA	yes	GO:0005634(nucleus);GO:0000122(negative regulation of transcription from RNA polymerase II promoter);GO:0000785(chromatin);GO:0003682(chromatin binding)	NA	MSTRG.15511.1	u	chrAADN04016877.1	235	1929	MSTRG.15511	.	yes	trans	NA	-28.59	0.975393
ENSGALT00000054819	chr1	48162556	48163154	ENSGALG00000030424	NA	yes	GO:0005634(nucleus);GO:0000122(negative regulation of transcription from RNA polymerase II promoter);GO:0000785(chromatin);GO:0003682(chromatin binding)	NA	MSTRG.15512.1	u	chrAADN04016877.1	2262	3097	MSTRG.15512	.	yes	trans	NA	-14.36	0.988311
ENSGALT00000054819	chr1	48162556	48163154	ENSGALG00000030424	NA	yes	GO:0005634(nucleus);GO:0000122(negative regulation of transcription from RNA polymerase II promoter);GO:0000785(chromatin);GO:0003682(chromatin binding)	NA	MSTRG.15585.1	u	chrAADN04017388.1	33	621	MSTRG.15585	.	yes	trans	NA	-39.00	0.986941
ENSGALT00000054819	chr1	48162556	48163154	ENSGALG00000030424	NA	yes	GO:0005634(nucleus);GO:0000122(negative regulation of transcription from RNA polymerase II promoter);GO:0000785(chromatin);GO:0003682(chromatin binding)	NA	MSTRG.15717.1	u	chrAADN04018692.1	2765	3816	MSTRG.15717	.	yes	trans	NA	-38.41	0.970281
ENSGALT00000054819	chr1	48162556	48163154	ENSGALG00000030424	NA	yes	GO:0005634(nucleus);GO:0000122(negative regulation of transcription from RNA polymerase II promoter);GO:0000785(chromatin);GO:0003682(chromatin binding)	NA	MSTRG.15789.1	u	chrAADN04019435.1	2049	2422	MSTRG.15789	.	yes	trans	NA	-35.12	0.977552
ENSGALT00000054819	chr1	48162556	48163154	ENSGALG00000030424	NA	yes	GO:0005634(nucleus);GO:0000122(negative regulation of transcription from RNA polymerase II promoter);GO:0000785(chromatin);GO:0003682(chromatin binding)	NA	MSTRG.15848.1	u	chrAADN04020045.1	39	3094	MSTRG.15848	.	yes	trans	NA	-29.60	-0.953375
ENSGALT00000054819	chr1	48162556	48163154	ENSGALG00000030424	NA	yes	GO:0005634(nucleus);GO:0000122(negative regulation of transcription from RNA polymerase II promoter);GO:0000785(chromatin);GO:0003682(chromatin binding)	NA	MSTRG.16055.1	u	chrAADN04023256.1	873	1471	MSTRG.16055	.	yes	trans	NA	-26.11	0.978173
ENSGALT00000054819	chr1	48162556	48163154	ENSGALG00000030424	NA	yes	GO:0005634(nucleus);GO:0000122(negative regulation of transcription from RNA polymerase II promoter);GO:0000785(chromatin);GO:0003682(chromatin binding)	NA	MSTRG.16119.1	u	chrAADN04024599.1	705	1019	MSTRG.16119	.	yes	trans	NA	-50.21	0.973441
ENSGALT00000054819	chr1	48162556	48163154	ENSGALG00000030424	NA	yes	GO:0005634(nucleus);GO:0000122(negative regulation of transcription from RNA polymerase II promoter);GO:0000785(chromatin);GO:0003682(chromatin binding)	NA	MSTRG.16273.2	u	chrKQ759512.1	7771	11844	MSTRG.16273	.	yes	trans	NA	-43.07	0.985251
ENSGALT00000054819	chr1	48162556	48163154	ENSGALG00000030424	NA	yes	GO:0005634(nucleus);GO:0000122(negative regulation of transcription from RNA polymerase II promoter);GO:0000785(chromatin);GO:0003682(chromatin binding)	NA	MSTRG.16347.1	u	chrKQ759568.1	14951	16315	MSTRG.16347	.	yes	trans	NA	-38.06	0.952327
ENSGALT00000054819	chr1	48162556	48163154	ENSGALG00000030424	NA	yes	GO:0005634(nucleus);GO:0000122(negative regulation of transcription from RNA polymerase II promoter);GO:0000785(chromatin);GO:0003682(chromatin binding)	NA	MSTRG.16447.2	u	chrKQ759677.1	1668	3740	MSTRG.16447	.	yes	trans	NA	-41.23	0.965555
ENSGALT00000054819	chr1	48162556	48163154	ENSGALG00000030424	NA	yes	GO:0005634(nucleus);GO:0000122(negative regulation of transcription from RNA polymerase II promoter);GO:0000785(chromatin);GO:0003682(chromatin binding)	NA	MSTRG.16461.3	u	chrKQ759680.1	5574	6660	MSTRG.16461	.	yes	trans	NA	-21.24	0.985361
ENSGALT00000049616	chr1	48176561	48177760	ENSGALG00000040174	NA	yes	NA	NA	MSTRG.13161.1	u	chrAADN04003257.1	14447	14889	MSTRG.13161	.	yes	trans	NA	-33.55	0.96498
ENSGALT00000049616	chr1	48176561	48177760	ENSGALG00000040174	NA	yes	NA	NA	MSTRG.13309.1	u	chrAADN04004033.1	8314	9028	MSTRG.13309	.	yes	trans	NA	-49.54	0.961342
ENSGALT00000049616	chr1	48176561	48177760	ENSGALG00000040174	NA	yes	NA	NA	MSTRG.13613.1	u	chrAADN04005700.1	8332	8690	MSTRG.13613	.	yes	trans	NA	-39.09	0.955738
ENSGALT00000049616	chr1	48176561	48177760	ENSGALG00000040174	NA	yes	NA	NA	MSTRG.13628.1	u	chrAADN04005797.1	5290	6449	MSTRG.13628	.	yes	trans	NA	-55.71	0.959415
ENSGALT00000049616	chr1	48176561	48177760	ENSGALG00000040174	NA	yes	NA	NA	MSTRG.13769.1	u	chrAADN04006451.1	11340	11952	MSTRG.13769	.	yes	trans	NA	-42.61	0.958135
ENSGALT00000049616	chr1	48176561	48177760	ENSGALG00000040174	NA	yes	NA	NA	MSTRG.13773.1	u	chrAADN04006479.1	11506	11994	MSTRG.13773	.	yes	trans	NA	-35.18	0.951064
ENSGALT00000049616	chr1	48176561	48177760	ENSGALG00000040174	NA	yes	NA	NA	MSTRG.13776.1	u	chrAADN04006481.1	5894	7177	MSTRG.13776	.	yes	trans	NA	-39.36	0.95396
ENSGALT00000049616	chr1	48176561	48177760	ENSGALG00000040174	NA	yes	NA	NA	MSTRG.13888.1	u	chrAADN04007074.1	6747	7743	MSTRG.13888	.	yes	trans	NA	-39.36	0.957271
ENSGALT00000049616	chr1	48176561	48177760	ENSGALG00000040174	NA	yes	NA	NA	MSTRG.14510.1	u	chrAADN04010586.1	183	689	MSTRG.14510	.	yes	trans	NA	-46.25	0.95374
ENSGALT00000049616	chr1	48176561	48177760	ENSGALG00000040174	NA	yes	NA	NA	MSTRG.15010.1	u	chrAADN04013261.1	1668	2346	MSTRG.15010	.	yes	trans	NA	-49.54	0.962081
ENSGALT00000049616	chr1	48176561	48177760	ENSGALG00000040174	NA	yes	NA	NA	MSTRG.15435.1	u	chrAADN04016215.1	3131	3354	MSTRG.15435	.	yes	trans	NA	-22.18	0.954894
ENSGALT00000049616	chr1	48176561	48177760	ENSGALG00000040174	NA	yes	NA	NA	MSTRG.15522.1	u	chrAADN04016925.1	2112	2870	MSTRG.15522	.	yes	trans	NA	-37.92	0.952369
ENSGALT00000049616	chr1	48176561	48177760	ENSGALG00000040174	NA	yes	NA	NA	MSTRG.15946.1	u	chrAADN04021464.1	167	625	MSTRG.15946	.	yes	trans	NA	-39.36	0.983412
ENSGALT00000085654	chr1	49224869	49228401	RRP7A	ribosomal RNA processing 7 homolog A [Source:HGNC Symbol;Acc:HGNC:24286]	yes	GO:0034456(UTP-C complex);GO:0032545(CURI complex);GO:0005737(cytoplasm);GO:0003723(RNA binding);GO:0000028(ribosomal small subunit assembly);GO:0006364(rRNA processing);GO:0003676(nucleic acid binding)	03008(Ribosome biogenesis in eukaryotes)	MSTRG.4207.1	x	chr18	3777057	3796465	MSTRG.4207	ENSGALG00000036473	yes	trans	NA	-29.20	0.988271
ENSGALT00000085654	chr1	49224869	49228401	RRP7A	ribosomal RNA processing 7 homolog A [Source:HGNC Symbol;Acc:HGNC:24286]	yes	GO:0034456(UTP-C complex);GO:0032545(CURI complex);GO:0005737(cytoplasm);GO:0003723(RNA binding);GO:0000028(ribosomal small subunit assembly);GO:0006364(rRNA processing);GO:0003676(nucleic acid binding)	03008(Ribosome biogenesis in eukaryotes)	MSTRG.5597.1	o	chr2	103151465	103195243	MSTRG.5597	ENSGALG00000044384	yes	trans	NA	-30.07	0.961775
ENSGALT00000085654	chr1	49224869	49228401	RRP7A	ribosomal RNA processing 7 homolog A [Source:HGNC Symbol;Acc:HGNC:24286]	yes	GO:0034456(UTP-C complex);GO:0032545(CURI complex);GO:0005737(cytoplasm);GO:0003723(RNA binding);GO:0000028(ribosomal small subunit assembly);GO:0006364(rRNA processing);GO:0003676(nucleic acid binding)	03008(Ribosome biogenesis in eukaryotes)	MSTRG.8045.2	u	chr3	17872402	17875904	MSTRG.8045	.	yes	trans	NA	-29.26	0.979908
ENSGALT00000085654	chr1	49224869	49228401	RRP7A	ribosomal RNA processing 7 homolog A [Source:HGNC Symbol;Acc:HGNC:24286]	yes	GO:0034456(UTP-C complex);GO:0032545(CURI complex);GO:0005737(cytoplasm);GO:0003723(RNA binding);GO:0000028(ribosomal small subunit assembly);GO:0006364(rRNA processing);GO:0003676(nucleic acid binding)	03008(Ribosome biogenesis in eukaryotes)	MSTRG.12193.1	j	chr9	1716079	1719693	MSTRG.12193	ENSGALG00000043632	yes	trans	NA	-41.66	0.982617
ENSGALT00000085654	chr1	49224869	49228401	RRP7A	ribosomal RNA processing 7 homolog A [Source:HGNC Symbol;Acc:HGNC:24286]	yes	GO:0034456(UTP-C complex);GO:0032545(CURI complex);GO:0005737(cytoplasm);GO:0003723(RNA binding);GO:0000028(ribosomal small subunit assembly);GO:0006364(rRNA processing);GO:0003676(nucleic acid binding)	03008(Ribosome biogenesis in eukaryotes)	MSTRG.12709.1	u	chrAADN04001085.1	2649	12536	MSTRG.12709	.	yes	trans	NA	-36.82	0.995924
ENSGALT00000085654	chr1	49224869	49228401	RRP7A	ribosomal RNA processing 7 homolog A [Source:HGNC Symbol;Acc:HGNC:24286]	yes	GO:0034456(UTP-C complex);GO:0032545(CURI complex);GO:0005737(cytoplasm);GO:0003723(RNA binding);GO:0000028(ribosomal small subunit assembly);GO:0006364(rRNA processing);GO:0003676(nucleic acid binding)	03008(Ribosome biogenesis in eukaryotes)	MSTRG.12843.1	u	chrAADN04001652.1	7110	7737	MSTRG.12843	.	yes	trans	NA	-48.14	0.964219
ENSGALT00000085654	chr1	49224869	49228401	RRP7A	ribosomal RNA processing 7 homolog A [Source:HGNC Symbol;Acc:HGNC:24286]	yes	GO:0034456(UTP-C complex);GO:0032545(CURI complex);GO:0005737(cytoplasm);GO:0003723(RNA binding);GO:0000028(ribosomal small subunit assembly);GO:0006364(rRNA processing);GO:0003676(nucleic acid binding)	03008(Ribosome biogenesis in eukaryotes)	MSTRG.12870.1	u	chrAADN04001756.1	5338	9518	MSTRG.12870	.	yes	trans	NA	-47.64	0.970664
ENSGALT00000085654	chr1	49224869	49228401	RRP7A	ribosomal RNA processing 7 homolog A [Source:HGNC Symbol;Acc:HGNC:24286]	yes	GO:0034456(UTP-C complex);GO:0032545(CURI complex);GO:0005737(cytoplasm);GO:0003723(RNA binding);GO:0000028(ribosomal small subunit assembly);GO:0006364(rRNA processing);GO:0003676(nucleic acid binding)	03008(Ribosome biogenesis in eukaryotes)	MSTRG.13006.1	u	chrAADN04002404.1	6709	7585	MSTRG.13006	.	yes	trans	NA	-48.53	0.951116
ENSGALT00000085654	chr1	49224869	49228401	RRP7A	ribosomal RNA processing 7 homolog A [Source:HGNC Symbol;Acc:HGNC:24286]	yes	GO:0034456(UTP-C complex);GO:0032545(CURI complex);GO:0005737(cytoplasm);GO:0003723(RNA binding);GO:0000028(ribosomal small subunit assembly);GO:0006364(rRNA processing);GO:0003676(nucleic acid binding)	03008(Ribosome biogenesis in eukaryotes)	MSTRG.13222.1	u	chrAADN04003619.1	15261	15890	MSTRG.13222	.	yes	trans	NA	-40.05	0.979681
ENSGALT00000085654	chr1	49224869	49228401	RRP7A	ribosomal RNA processing 7 homolog A [Source:HGNC Symbol;Acc:HGNC:24286]	yes	GO:0034456(UTP-C complex);GO:0032545(CURI complex);GO:0005737(cytoplasm);GO:0003723(RNA binding);GO:0000028(ribosomal small subunit assembly);GO:0006364(rRNA processing);GO:0003676(nucleic acid binding)	03008(Ribosome biogenesis in eukaryotes)	MSTRG.13267.1	u	chrAADN04003810.1	956	1949	MSTRG.13267	.	yes	trans	NA	-40.81	0.950355
ENSGALT00000085654	chr1	49224869	49228401	RRP7A	ribosomal RNA processing 7 homolog A [Source:HGNC Symbol;Acc:HGNC:24286]	yes	GO:0034456(UTP-C complex);GO:0032545(CURI complex);GO:0005737(cytoplasm);GO:0003723(RNA binding);GO:0000028(ribosomal small subunit assembly);GO:0006364(rRNA processing);GO:0003676(nucleic acid binding)	03008(Ribosome biogenesis in eukaryotes)	MSTRG.13319.1	u	chrAADN04004076.1	4342	5154	MSTRG.13319	.	yes	trans	NA	-42.63	0.96033
ENSGALT00000085654	chr1	49224869	49228401	RRP7A	ribosomal RNA processing 7 homolog A [Source:HGNC Symbol;Acc:HGNC:24286]	yes	GO:0034456(UTP-C complex);GO:0032545(CURI complex);GO:0005737(cytoplasm);GO:0003723(RNA binding);GO:0000028(ribosomal small subunit assembly);GO:0006364(rRNA processing);GO:0003676(nucleic acid binding)	03008(Ribosome biogenesis in eukaryotes)	MSTRG.13353.1	u	chrAADN04004293.1	1679	3280	MSTRG.13353	.	yes	trans	NA	-49.68	0.95615
ENSGALT00000085654	chr1	49224869	49228401	RRP7A	ribosomal RNA processing 7 homolog A [Source:HGNC Symbol;Acc:HGNC:24286]	yes	GO:0034456(UTP-C complex);GO:0032545(CURI complex);GO:0005737(cytoplasm);GO:0003723(RNA binding);GO:0000028(ribosomal small subunit assembly);GO:0006364(rRNA processing);GO:0003676(nucleic acid binding)	03008(Ribosome biogenesis in eukaryotes)	MSTRG.13518.1	u	chrAADN04005105.1	10760	11130	MSTRG.13518	.	yes	trans	NA	-58.81	0.963443
ENSGALT00000085654	chr1	49224869	49228401	RRP7A	ribosomal RNA processing 7 homolog A [Source:HGNC Symbol;Acc:HGNC:24286]	yes	GO:0034456(UTP-C complex);GO:0032545(CURI complex);GO:0005737(cytoplasm);GO:0003723(RNA binding);GO:0000028(ribosomal small subunit assembly);GO:0006364(rRNA processing);GO:0003676(nucleic acid binding)	03008(Ribosome biogenesis in eukaryotes)	MSTRG.13567.1	u	chrAADN04005344.1	329	848	MSTRG.13567	.	yes	trans	NA	-37.95	0.954001
ENSGALT00000085654	chr1	49224869	49228401	RRP7A	ribosomal RNA processing 7 homolog A [Source:HGNC Symbol;Acc:HGNC:24286]	yes	GO:0034456(UTP-C complex);GO:0032545(CURI complex);GO:0005737(cytoplasm);GO:0003723(RNA binding);GO:0000028(ribosomal small subunit assembly);GO:0006364(rRNA processing);GO:0003676(nucleic acid binding)	03008(Ribosome biogenesis in eukaryotes)	MSTRG.13581.1	u	chrAADN04005450.1	10318	10841	MSTRG.13581	.	yes	trans	NA	-55.72	0.971348
ENSGALT00000085654	chr1	49224869	49228401	RRP7A	ribosomal RNA processing 7 homolog A [Source:HGNC Symbol;Acc:HGNC:24286]	yes	GO:0034456(UTP-C complex);GO:0032545(CURI complex);GO:0005737(cytoplasm);GO:0003723(RNA binding);GO:0000028(ribosomal small subunit assembly);GO:0006364(rRNA processing);GO:0003676(nucleic acid binding)	03008(Ribosome biogenesis in eukaryotes)	MSTRG.13603.1	u	chrAADN04005625.1	5096	5758	MSTRG.13603	.	yes	trans	NA	-39.57	0.973058
ENSGALT00000085654	chr1	49224869	49228401	RRP7A	ribosomal RNA processing 7 homolog A [Source:HGNC Symbol;Acc:HGNC:24286]	yes	GO:0034456(UTP-C complex);GO:0032545(CURI complex);GO:0005737(cytoplasm);GO:0003723(RNA binding);GO:0000028(ribosomal small subunit assembly);GO:0006364(rRNA processing);GO:0003676(nucleic acid binding)	03008(Ribosome biogenesis in eukaryotes)	MSTRG.13630.1	u	chrAADN04005797.1	8915	9231	MSTRG.13630	.	yes	trans	NA	-43.93	0.969837
ENSGALT00000085654	chr1	49224869	49228401	RRP7A	ribosomal RNA processing 7 homolog A [Source:HGNC Symbol;Acc:HGNC:24286]	yes	GO:0034456(UTP-C complex);GO:0032545(CURI complex);GO:0005737(cytoplasm);GO:0003723(RNA binding);GO:0000028(ribosomal small subunit assembly);GO:0006364(rRNA processing);GO:0003676(nucleic acid binding)	03008(Ribosome biogenesis in eukaryotes)	MSTRG.13662.1	u	chrAADN04005896.1	11789	12293	MSTRG.13662	.	yes	trans	NA	-29.18	0.975403
ENSGALT00000085654	chr1	49224869	49228401	RRP7A	ribosomal RNA processing 7 homolog A [Source:HGNC Symbol;Acc:HGNC:24286]	yes	GO:0034456(UTP-C complex);GO:0032545(CURI complex);GO:0005737(cytoplasm);GO:0003723(RNA binding);GO:0000028(ribosomal small subunit assembly);GO:0006364(rRNA processing);GO:0003676(nucleic acid binding)	03008(Ribosome biogenesis in eukaryotes)	MSTRG.13824.1	u	chrAADN04006783.1	509	1509	MSTRG.13824	.	yes	trans	NA	-39.02	0.950742
ENSGALT00000085654	chr1	49224869	49228401	RRP7A	ribosomal RNA processing 7 homolog A [Source:HGNC Symbol;Acc:HGNC:24286]	yes	GO:0034456(UTP-C complex);GO:0032545(CURI complex);GO:0005737(cytoplasm);GO:0003723(RNA binding);GO:0000028(ribosomal small subunit assembly);GO:0006364(rRNA processing);GO:0003676(nucleic acid binding)	03008(Ribosome biogenesis in eukaryotes)	MSTRG.13863.1	u	chrAADN04006937.1	4044	7343	MSTRG.13863	.	yes	trans	NA	-48.29	0.961241
ENSGALT00000085654	chr1	49224869	49228401	RRP7A	ribosomal RNA processing 7 homolog A [Source:HGNC Symbol;Acc:HGNC:24286]	yes	GO:0034456(UTP-C complex);GO:0032545(CURI complex);GO:0005737(cytoplasm);GO:0003723(RNA binding);GO:0000028(ribosomal small subunit assembly);GO:0006364(rRNA processing);GO:0003676(nucleic acid binding)	03008(Ribosome biogenesis in eukaryotes)	MSTRG.13865.1	u	chrAADN04006939.1	1232	1509	MSTRG.13865	.	yes	trans	NA	-27.01	-0.953635
ENSGALT00000085654	chr1	49224869	49228401	RRP7A	ribosomal RNA processing 7 homolog A [Source:HGNC Symbol;Acc:HGNC:24286]	yes	GO:0034456(UTP-C complex);GO:0032545(CURI complex);GO:0005737(cytoplasm);GO:0003723(RNA binding);GO:0000028(ribosomal small subunit assembly);GO:0006364(rRNA processing);GO:0003676(nucleic acid binding)	03008(Ribosome biogenesis in eukaryotes)	MSTRG.13877.1	u	chrAADN04006988.1	10111	11372	MSTRG.13877	.	yes	trans	NA	-45.16	0.986018
ENSGALT00000085654	chr1	49224869	49228401	RRP7A	ribosomal RNA processing 7 homolog A [Source:HGNC Symbol;Acc:HGNC:24286]	yes	GO:0034456(UTP-C complex);GO:0032545(CURI complex);GO:0005737(cytoplasm);GO:0003723(RNA binding);GO:0000028(ribosomal small subunit assembly);GO:0006364(rRNA processing);GO:0003676(nucleic acid binding)	03008(Ribosome biogenesis in eukaryotes)	MSTRG.13942.1	u	chrAADN04007299.1	6124	10653	MSTRG.13942	.	yes	trans	NA	-45.09	0.970119
ENSGALT00000085654	chr1	49224869	49228401	RRP7A	ribosomal RNA processing 7 homolog A [Source:HGNC Symbol;Acc:HGNC:24286]	yes	GO:0034456(UTP-C complex);GO:0032545(CURI complex);GO:0005737(cytoplasm);GO:0003723(RNA binding);GO:0000028(ribosomal small subunit assembly);GO:0006364(rRNA processing);GO:0003676(nucleic acid binding)	03008(Ribosome biogenesis in eukaryotes)	MSTRG.13960.1	u	chrAADN04007387.1	2092	3855	MSTRG.13960	.	yes	trans	NA	-38.02	0.986084
ENSGALT00000085654	chr1	49224869	49228401	RRP7A	ribosomal RNA processing 7 homolog A [Source:HGNC Symbol;Acc:HGNC:24286]	yes	GO:0034456(UTP-C complex);GO:0032545(CURI complex);GO:0005737(cytoplasm);GO:0003723(RNA binding);GO:0000028(ribosomal small subunit assembly);GO:0006364(rRNA processing);GO:0003676(nucleic acid binding)	03008(Ribosome biogenesis in eukaryotes)	MSTRG.14126.1	u	chrAADN04008278.1	10045	10274	MSTRG.14126	.	yes	trans	NA	-36.30	0.951093
ENSGALT00000085654	chr1	49224869	49228401	RRP7A	ribosomal RNA processing 7 homolog A [Source:HGNC Symbol;Acc:HGNC:24286]	yes	GO:0034456(UTP-C complex);GO:0032545(CURI complex);GO:0005737(cytoplasm);GO:0003723(RNA binding);GO:0000028(ribosomal small subunit assembly);GO:0006364(rRNA processing);GO:0003676(nucleic acid binding)	03008(Ribosome biogenesis in eukaryotes)	MSTRG.14723.1	u	chrAADN04011760.1	363	1059	MSTRG.14723	.	yes	trans	NA	-38.82	0.968916
ENSGALT00000085654	chr1	49224869	49228401	RRP7A	ribosomal RNA processing 7 homolog A [Source:HGNC Symbol;Acc:HGNC:24286]	yes	GO:0034456(UTP-C complex);GO:0032545(CURI complex);GO:0005737(cytoplasm);GO:0003723(RNA binding);GO:0000028(ribosomal small subunit assembly);GO:0006364(rRNA processing);GO:0003676(nucleic acid binding)	03008(Ribosome biogenesis in eukaryotes)	MSTRG.14727.1	u	chrAADN04011802.1	6234	7644	MSTRG.14727	.	yes	trans	NA	-45.69	0.958592
ENSGALT00000085654	chr1	49224869	49228401	RRP7A	ribosomal RNA processing 7 homolog A [Source:HGNC Symbol;Acc:HGNC:24286]	yes	GO:0034456(UTP-C complex);GO:0032545(CURI complex);GO:0005737(cytoplasm);GO:0003723(RNA binding);GO:0000028(ribosomal small subunit assembly);GO:0006364(rRNA processing);GO:0003676(nucleic acid binding)	03008(Ribosome biogenesis in eukaryotes)	MSTRG.14733.1	u	chrAADN04011812.1	3440	5040	MSTRG.14733	.	yes	trans	NA	-25.71	0.954064
ENSGALT00000085654	chr1	49224869	49228401	RRP7A	ribosomal RNA processing 7 homolog A [Source:HGNC Symbol;Acc:HGNC:24286]	yes	GO:0034456(UTP-C complex);GO:0032545(CURI complex);GO:0005737(cytoplasm);GO:0003723(RNA binding);GO:0000028(ribosomal small subunit assembly);GO:0006364(rRNA processing);GO:0003676(nucleic acid binding)	03008(Ribosome biogenesis in eukaryotes)	MSTRG.14829.1	u	chrAADN04012217.1	3778	5577	MSTRG.14829	.	yes	trans	NA	-41.44	0.963687
ENSGALT00000085654	chr1	49224869	49228401	RRP7A	ribosomal RNA processing 7 homolog A [Source:HGNC Symbol;Acc:HGNC:24286]	yes	GO:0034456(UTP-C complex);GO:0032545(CURI complex);GO:0005737(cytoplasm);GO:0003723(RNA binding);GO:0000028(ribosomal small subunit assembly);GO:0006364(rRNA processing);GO:0003676(nucleic acid binding)	03008(Ribosome biogenesis in eukaryotes)	MSTRG.14869.1	u	chrAADN04012418.1	3544	4547	MSTRG.14869	.	yes	trans	NA	-58.78	0.97204
ENSGALT00000085654	chr1	49224869	49228401	RRP7A	ribosomal RNA processing 7 homolog A [Source:HGNC Symbol;Acc:HGNC:24286]	yes	GO:0034456(UTP-C complex);GO:0032545(CURI complex);GO:0005737(cytoplasm);GO:0003723(RNA binding);GO:0000028(ribosomal small subunit assembly);GO:0006364(rRNA processing);GO:0003676(nucleic acid binding)	03008(Ribosome biogenesis in eukaryotes)	MSTRG.15390.1	u	chrAADN04015856.1	166	380	MSTRG.15390	.	yes	trans	NA	-24.56	0.962338
ENSGALT00000085654	chr1	49224869	49228401	RRP7A	ribosomal RNA processing 7 homolog A [Source:HGNC Symbol;Acc:HGNC:24286]	yes	GO:0034456(UTP-C complex);GO:0032545(CURI complex);GO:0005737(cytoplasm);GO:0003723(RNA binding);GO:0000028(ribosomal small subunit assembly);GO:0006364(rRNA processing);GO:0003676(nucleic acid binding)	03008(Ribosome biogenesis in eukaryotes)	MSTRG.15511.1	u	chrAADN04016877.1	235	1929	MSTRG.15511	.	yes	trans	NA	-27.64	0.992629
ENSGALT00000085654	chr1	49224869	49228401	RRP7A	ribosomal RNA processing 7 homolog A [Source:HGNC Symbol;Acc:HGNC:24286]	yes	GO:0034456(UTP-C complex);GO:0032545(CURI complex);GO:0005737(cytoplasm);GO:0003723(RNA binding);GO:0000028(ribosomal small subunit assembly);GO:0006364(rRNA processing);GO:0003676(nucleic acid binding)	03008(Ribosome biogenesis in eukaryotes)	MSTRG.15517.1	u	chrAADN04016905.1	793	1235	MSTRG.15517	.	yes	trans	NA	-35.88	0.951368
ENSGALT00000085654	chr1	49224869	49228401	RRP7A	ribosomal RNA processing 7 homolog A [Source:HGNC Symbol;Acc:HGNC:24286]	yes	GO:0034456(UTP-C complex);GO:0032545(CURI complex);GO:0005737(cytoplasm);GO:0003723(RNA binding);GO:0000028(ribosomal small subunit assembly);GO:0006364(rRNA processing);GO:0003676(nucleic acid binding)	03008(Ribosome biogenesis in eukaryotes)	MSTRG.15518.1	u	chrAADN04016905.1	1765	2265	MSTRG.15518	.	yes	trans	NA	-42.95	0.975697
ENSGALT00000085654	chr1	49224869	49228401	RRP7A	ribosomal RNA processing 7 homolog A [Source:HGNC Symbol;Acc:HGNC:24286]	yes	GO:0034456(UTP-C complex);GO:0032545(CURI complex);GO:0005737(cytoplasm);GO:0003723(RNA binding);GO:0000028(ribosomal small subunit assembly);GO:0006364(rRNA processing);GO:0003676(nucleic acid binding)	03008(Ribosome biogenesis in eukaryotes)	MSTRG.15833.1	u	chrAADN04019904.1	438	929	MSTRG.15833	.	yes	trans	NA	-42.03	0.963635
ENSGALT00000085654	chr1	49224869	49228401	RRP7A	ribosomal RNA processing 7 homolog A [Source:HGNC Symbol;Acc:HGNC:24286]	yes	GO:0034456(UTP-C complex);GO:0032545(CURI complex);GO:0005737(cytoplasm);GO:0003723(RNA binding);GO:0000028(ribosomal small subunit assembly);GO:0006364(rRNA processing);GO:0003676(nucleic acid binding)	03008(Ribosome biogenesis in eukaryotes)	MSTRG.15848.1	u	chrAADN04020045.1	39	3094	MSTRG.15848	.	yes	trans	NA	-30.66	-0.9579
ENSGALT00000085654	chr1	49224869	49228401	RRP7A	ribosomal RNA processing 7 homolog A [Source:HGNC Symbol;Acc:HGNC:24286]	yes	GO:0034456(UTP-C complex);GO:0032545(CURI complex);GO:0005737(cytoplasm);GO:0003723(RNA binding);GO:0000028(ribosomal small subunit assembly);GO:0006364(rRNA processing);GO:0003676(nucleic acid binding)	03008(Ribosome biogenesis in eukaryotes)	MSTRG.16119.1	u	chrAADN04024599.1	705	1019	MSTRG.16119	.	yes	trans	NA	-43.00	0.973983
ENSGALT00000085654	chr1	49224869	49228401	RRP7A	ribosomal RNA processing 7 homolog A [Source:HGNC Symbol;Acc:HGNC:24286]	yes	GO:0034456(UTP-C complex);GO:0032545(CURI complex);GO:0005737(cytoplasm);GO:0003723(RNA binding);GO:0000028(ribosomal small subunit assembly);GO:0006364(rRNA processing);GO:0003676(nucleic acid binding)	03008(Ribosome biogenesis in eukaryotes)	MSTRG.16273.2	u	chrKQ759512.1	7771	11844	MSTRG.16273	.	yes	trans	NA	-45.37	0.958715
ENSGALT00000085654	chr1	49224869	49228401	RRP7A	ribosomal RNA processing 7 homolog A [Source:HGNC Symbol;Acc:HGNC:24286]	yes	GO:0034456(UTP-C complex);GO:0032545(CURI complex);GO:0005737(cytoplasm);GO:0003723(RNA binding);GO:0000028(ribosomal small subunit assembly);GO:0006364(rRNA processing);GO:0003676(nucleic acid binding)	03008(Ribosome biogenesis in eukaryotes)	MSTRG.16409.1	u	chrKQ759631.1	412	2830	MSTRG.16409	.	yes	trans	NA	-35.59	0.965794
ENSGALT00000085654	chr1	49224869	49228401	RRP7A	ribosomal RNA processing 7 homolog A [Source:HGNC Symbol;Acc:HGNC:24286]	yes	GO:0034456(UTP-C complex);GO:0032545(CURI complex);GO:0005737(cytoplasm);GO:0003723(RNA binding);GO:0000028(ribosomal small subunit assembly);GO:0006364(rRNA processing);GO:0003676(nucleic acid binding)	03008(Ribosome biogenesis in eukaryotes)	MSTRG.16461.3	u	chrKQ759680.1	5574	6660	MSTRG.16461	.	yes	trans	NA	-32.62	0.952635
ENSGALT00000085654	chr1	49224869	49228401	RRP7A	ribosomal RNA processing 7 homolog A [Source:HGNC Symbol;Acc:HGNC:24286]	yes	GO:0034456(UTP-C complex);GO:0032545(CURI complex);GO:0005737(cytoplasm);GO:0003723(RNA binding);GO:0000028(ribosomal small subunit assembly);GO:0006364(rRNA processing);GO:0003676(nucleic acid binding)	03008(Ribosome biogenesis in eukaryotes)	MSTRG.16495.1	x	chrLGE64	792497	793676	MSTRG.16495	ENSGALG00000044788	yes	trans	NA	-47.07	0.956354
ENSGALT00000085654	chr1	49224869	49228401	RRP7A	ribosomal RNA processing 7 homolog A [Source:HGNC Symbol;Acc:HGNC:24286]	yes	GO:0034456(UTP-C complex);GO:0032545(CURI complex);GO:0005737(cytoplasm);GO:0003723(RNA binding);GO:0000028(ribosomal small subunit assembly);GO:0006364(rRNA processing);GO:0003676(nucleic acid binding)	03008(Ribosome biogenesis in eukaryotes)	MSTRG.16958.27	o	chrZ	27205045	27217008	MSTRG.16958	ENSGALG00000044346	yes	trans	NA	-34.59	0.955498
ENSGALT00000085654	chr1	49224869	49228401	RRP7A	ribosomal RNA processing 7 homolog A [Source:HGNC Symbol;Acc:HGNC:24286]	yes	GO:0034456(UTP-C complex);GO:0032545(CURI complex);GO:0005737(cytoplasm);GO:0003723(RNA binding);GO:0000028(ribosomal small subunit assembly);GO:0006364(rRNA processing);GO:0003676(nucleic acid binding)	03008(Ribosome biogenesis in eukaryotes)	MSTRG.16941.1	u	chrZ	27326920	27328327	MSTRG.16941	.	yes	trans	NA	-32.28	0.980278
ENSGALT00000019422	chr1	49462139	49466445	NAGA	alpha-N-acetylgalactosaminidase [Source:HGNC Symbol;Acc:HGNC:7631]	yes	GO:0070062(extracellular exosome);GO:0019377(glycolipid catabolic process);GO:0016052(carbohydrate catabolic process);GO:0042803(protein homodimerization activity);GO:0008456(alpha-N-acetylgalactosaminidase activity);GO:0004553(hydrolase activity, hydrolyzing O-glycosyl compounds);GO:0005975(carbohydrate metabolic process);GO:0016798(hydrolase activity, acting on glycosyl bonds);GO:0016787(hydrol…	00603(Glycosphingolipid biosynthesis - globo and isoglobo series);04142(Lysosome)	MSTRG.5597.1	o	chr2	103151465	103195243	MSTRG.5597	ENSGALG00000044384	yes	trans	NA	-29.31	0.972643
ENSGALT00000019422	chr1	49462139	49466445	NAGA	alpha-N-acetylgalactosaminidase [Source:HGNC Symbol;Acc:HGNC:7631]	yes	GO:0070062(extracellular exosome);GO:0019377(glycolipid catabolic process);GO:0016052(carbohydrate catabolic process);GO:0042803(protein homodimerization activity);GO:0008456(alpha-N-acetylgalactosaminidase activity);GO:0004553(hydrolase activity, hydrolyzing O-glycosyl compounds);GO:0005975(carbohydrate metabolic process);GO:0016798(hydrolase activity, acting on glycosyl bonds);GO:0016787(hydrol…	00603(Glycosphingolipid biosynthesis - globo and isoglobo series);04142(Lysosome)	MSTRG.7038.1	i	chr25	2547081	2547535	MSTRG.7038	PRPF3	yes	trans	NA	-45.26	0.959022
ENSGALT00000019422	chr1	49462139	49466445	NAGA	alpha-N-acetylgalactosaminidase [Source:HGNC Symbol;Acc:HGNC:7631]	yes	GO:0070062(extracellular exosome);GO:0019377(glycolipid catabolic process);GO:0016052(carbohydrate catabolic process);GO:0042803(protein homodimerization activity);GO:0008456(alpha-N-acetylgalactosaminidase activity);GO:0004553(hydrolase activity, hydrolyzing O-glycosyl compounds);GO:0005975(carbohydrate metabolic process);GO:0016798(hydrolase activity, acting on glycosyl bonds);GO:0016787(hydrol…	00603(Glycosphingolipid biosynthesis - globo and isoglobo series);04142(Lysosome)	MSTRG.8045.2	u	chr3	17872402	17875904	MSTRG.8045	.	yes	trans	NA	-37.96	0.957284
ENSGALT00000019422	chr1	49462139	49466445	NAGA	alpha-N-acetylgalactosaminidase [Source:HGNC Symbol;Acc:HGNC:7631]	yes	GO:0070062(extracellular exosome);GO:0019377(glycolipid catabolic process);GO:0016052(carbohydrate catabolic process);GO:0042803(protein homodimerization activity);GO:0008456(alpha-N-acetylgalactosaminidase activity);GO:0004553(hydrolase activity, hydrolyzing O-glycosyl compounds);GO:0005975(carbohydrate metabolic process);GO:0016798(hydrolase activity, acting on glycosyl bonds);GO:0016787(hydrol…	00603(Glycosphingolipid biosynthesis - globo and isoglobo series);04142(Lysosome)	MSTRG.12193.1	j	chr9	1716079	1719693	MSTRG.12193	ENSGALG00000043632	yes	trans	NA	-45.01	0.979162
ENSGALT00000019422	chr1	49462139	49466445	NAGA	alpha-N-acetylgalactosaminidase [Source:HGNC Symbol;Acc:HGNC:7631]	yes	GO:0070062(extracellular exosome);GO:0019377(glycolipid catabolic process);GO:0016052(carbohydrate catabolic process);GO:0042803(protein homodimerization activity);GO:0008456(alpha-N-acetylgalactosaminidase activity);GO:0004553(hydrolase activity, hydrolyzing O-glycosyl compounds);GO:0005975(carbohydrate metabolic process);GO:0016798(hydrolase activity, acting on glycosyl bonds);GO:0016787(hydrol…	00603(Glycosphingolipid biosynthesis - globo and isoglobo series);04142(Lysosome)	MSTRG.12710.1	u	chrAADN04001085.1	10120	10776	MSTRG.12710	.	yes	trans	NA	-56.97	0.953514
ENSGALT00000019422	chr1	49462139	49466445	NAGA	alpha-N-acetylgalactosaminidase [Source:HGNC Symbol;Acc:HGNC:7631]	yes	GO:0070062(extracellular exosome);GO:0019377(glycolipid catabolic process);GO:0016052(carbohydrate catabolic process);GO:0042803(protein homodimerization activity);GO:0008456(alpha-N-acetylgalactosaminidase activity);GO:0004553(hydrolase activity, hydrolyzing O-glycosyl compounds);GO:0005975(carbohydrate metabolic process);GO:0016798(hydrolase activity, acting on glycosyl bonds);GO:0016787(hydrol…	00603(Glycosphingolipid biosynthesis - globo and isoglobo series);04142(Lysosome)	MSTRG.13046.1	u	chrAADN04002558.1	18917	19291	MSTRG.13046	.	yes	trans	NA	-28.30	0.957139
ENSGALT00000019422	chr1	49462139	49466445	NAGA	alpha-N-acetylgalactosaminidase [Source:HGNC Symbol;Acc:HGNC:7631]	yes	GO:0070062(extracellular exosome);GO:0019377(glycolipid catabolic process);GO:0016052(carbohydrate catabolic process);GO:0042803(protein homodimerization activity);GO:0008456(alpha-N-acetylgalactosaminidase activity);GO:0004553(hydrolase activity, hydrolyzing O-glycosyl compounds);GO:0005975(carbohydrate metabolic process);GO:0016798(hydrolase activity, acting on glycosyl bonds);GO:0016787(hydrol…	00603(Glycosphingolipid biosynthesis - globo and isoglobo series);04142(Lysosome)	MSTRG.13222.1	u	chrAADN04003619.1	15261	15890	MSTRG.13222	.	yes	trans	NA	-59.15	0.96239
ENSGALT00000019422	chr1	49462139	49466445	NAGA	alpha-N-acetylgalactosaminidase [Source:HGNC Symbol;Acc:HGNC:7631]	yes	GO:0070062(extracellular exosome);GO:0019377(glycolipid catabolic process);GO:0016052(carbohydrate catabolic process);GO:0042803(protein homodimerization activity);GO:0008456(alpha-N-acetylgalactosaminidase activity);GO:0004553(hydrolase activity, hydrolyzing O-glycosyl compounds);GO:0005975(carbohydrate metabolic process);GO:0016798(hydrolase activity, acting on glycosyl bonds);GO:0016787(hydrol…	00603(Glycosphingolipid biosynthesis - globo and isoglobo series);04142(Lysosome)	MSTRG.13267.1	u	chrAADN04003810.1	956	1949	MSTRG.13267	.	yes	trans	NA	-47.98	0.97175
ENSGALT00000019422	chr1	49462139	49466445	NAGA	alpha-N-acetylgalactosaminidase [Source:HGNC Symbol;Acc:HGNC:7631]	yes	GO:0070062(extracellular exosome);GO:0019377(glycolipid catabolic process);GO:0016052(carbohydrate catabolic process);GO:0042803(protein homodimerization activity);GO:0008456(alpha-N-acetylgalactosaminidase activity);GO:0004553(hydrolase activity, hydrolyzing O-glycosyl compounds);GO:0005975(carbohydrate metabolic process);GO:0016798(hydrolase activity, acting on glycosyl bonds);GO:0016787(hydrol…	00603(Glycosphingolipid biosynthesis - globo and isoglobo series);04142(Lysosome)	MSTRG.13319.1	u	chrAADN04004076.1	4342	5154	MSTRG.13319	.	yes	trans	NA	-29.96	0.96422
ENSGALT00000019422	chr1	49462139	49466445	NAGA	alpha-N-acetylgalactosaminidase [Source:HGNC Symbol;Acc:HGNC:7631]	yes	GO:0070062(extracellular exosome);GO:0019377(glycolipid catabolic process);GO:0016052(carbohydrate catabolic process);GO:0042803(protein homodimerization activity);GO:0008456(alpha-N-acetylgalactosaminidase activity);GO:0004553(hydrolase activity, hydrolyzing O-glycosyl compounds);GO:0005975(carbohydrate metabolic process);GO:0016798(hydrolase activity, acting on glycosyl bonds);GO:0016787(hydrol…	00603(Glycosphingolipid biosynthesis - globo and isoglobo series);04142(Lysosome)	MSTRG.13438.1	u	chrAADN04004668.1	8381	9058	MSTRG.13438	.	yes	trans	NA	-35.40	0.956899
ENSGALT00000019422	chr1	49462139	49466445	NAGA	alpha-N-acetylgalactosaminidase [Source:HGNC Symbol;Acc:HGNC:7631]	yes	GO:0070062(extracellular exosome);GO:0019377(glycolipid catabolic process);GO:0016052(carbohydrate catabolic process);GO:0042803(protein homodimerization activity);GO:0008456(alpha-N-acetylgalactosaminidase activity);GO:0004553(hydrolase activity, hydrolyzing O-glycosyl compounds);GO:0005975(carbohydrate metabolic process);GO:0016798(hydrolase activity, acting on glycosyl bonds);GO:0016787(hydrol…	00603(Glycosphingolipid biosynthesis - globo and isoglobo series);04142(Lysosome)	MSTRG.13515.1	u	chrAADN04005097.1	8495	13339	MSTRG.13515	.	yes	trans	NA	-44.32	0.952242
ENSGALT00000019422	chr1	49462139	49466445	NAGA	alpha-N-acetylgalactosaminidase [Source:HGNC Symbol;Acc:HGNC:7631]	yes	GO:0070062(extracellular exosome);GO:0019377(glycolipid catabolic process);GO:0016052(carbohydrate catabolic process);GO:0042803(protein homodimerization activity);GO:0008456(alpha-N-acetylgalactosaminidase activity);GO:0004553(hydrolase activity, hydrolyzing O-glycosyl compounds);GO:0005975(carbohydrate metabolic process);GO:0016798(hydrolase activity, acting on glycosyl bonds);GO:0016787(hydrol…	00603(Glycosphingolipid biosynthesis - globo and isoglobo series);04142(Lysosome)	MSTRG.13603.1	u	chrAADN04005625.1	5096	5758	MSTRG.13603	.	yes	trans	NA	-32.45	0.967961
ENSGALT00000019422	chr1	49462139	49466445	NAGA	alpha-N-acetylgalactosaminidase [Source:HGNC Symbol;Acc:HGNC:7631]	yes	GO:0070062(extracellular exosome);GO:0019377(glycolipid catabolic process);GO:0016052(carbohydrate catabolic process);GO:0042803(protein homodimerization activity);GO:0008456(alpha-N-acetylgalactosaminidase activity);GO:0004553(hydrolase activity, hydrolyzing O-glycosyl compounds);GO:0005975(carbohydrate metabolic process);GO:0016798(hydrolase activity, acting on glycosyl bonds);GO:0016787(hydrol…	00603(Glycosphingolipid biosynthesis - globo and isoglobo series);04142(Lysosome)	MSTRG.13770.1	u	chrAADN04006457.1	9118	9842	MSTRG.13770	.	yes	trans	NA	-50.81	-0.954072
ENSGALT00000019422	chr1	49462139	49466445	NAGA	alpha-N-acetylgalactosaminidase [Source:HGNC Symbol;Acc:HGNC:7631]	yes	GO:0070062(extracellular exosome);GO:0019377(glycolipid catabolic process);GO:0016052(carbohydrate catabolic process);GO:0042803(protein homodimerization activity);GO:0008456(alpha-N-acetylgalactosaminidase activity);GO:0004553(hydrolase activity, hydrolyzing O-glycosyl compounds);GO:0005975(carbohydrate metabolic process);GO:0016798(hydrolase activity, acting on glycosyl bonds);GO:0016787(hydrol…	00603(Glycosphingolipid biosynthesis - globo and isoglobo series);04142(Lysosome)	MSTRG.13942.1	u	chrAADN04007299.1	6124	10653	MSTRG.13942	.	yes	trans	NA	-39.83	0.973584
ENSGALT00000019422	chr1	49462139	49466445	NAGA	alpha-N-acetylgalactosaminidase [Source:HGNC Symbol;Acc:HGNC:7631]	yes	GO:0070062(extracellular exosome);GO:0019377(glycolipid catabolic process);GO:0016052(carbohydrate catabolic process);GO:0042803(protein homodimerization activity);GO:0008456(alpha-N-acetylgalactosaminidase activity);GO:0004553(hydrolase activity, hydrolyzing O-glycosyl compounds);GO:0005975(carbohydrate metabolic process);GO:0016798(hydrolase activity, acting on glycosyl bonds);GO:0016787(hydrol…	00603(Glycosphingolipid biosynthesis - globo and isoglobo series);04142(Lysosome)	MSTRG.14360.1	u	chrAADN04009781.1	8507	8812	MSTRG.14360	.	yes	trans	NA	-39.21	0.961674
[truncated: 30,985 more rows]
