# Supplementary material for: Identification and characterization of long noncoding RNAs and mRNAs expression profiles related to postnatal liver maturation of breeder roosters using Ribo-zero RNA sequencing
Source: BMC Genomics. 2018 Jun 27;19:498. doi: 10.1186/s12864-018-4891-7 (PMC6020324; doi:10.1186/s12864-018-4891-7)
Supplement: Supplementary file 8 — Table S8. GO enrichment analysis (P < 0.05) of differentially expressed protein-coding genes targeted by differentially expressed lncRNAs in either trans- or cis- regulatory roles. S gene number: the number of significant differentially expressed lncRNAs whose cis- or trans-regulated mRNAs match to a GO term; TS gene number: the number of significant differentially expressed mRNAs lncRNAs whose cis- or trans-regulated mRNAs have GO annotations; B gene number: the number of detected lncRNAs whose cis- or trans-regulated mRNAs match to a GO term; TB gene number: the number of all detected lncRNAs whose cis- or trans-regulated mRNAs have GO annotations. (XLSX 19 kb) [file 12864_2018_4891_MOESM8_ESM.xlsx]

## Sheet: Sheet1
GO_ID	GO_Term	GO_function	S gene number	TS gene number	B gene number	TB gene number	p value
GO:0055114	oxidation-reduction process	biological_process	155	1101	180	1559	2.16529e-07
GO:0008152	metabolic process	biological_process	76	1101	85	1559	2.00559e-05
GO:0006810	transport	biological_process	92	1101	106	1559	4.48839e-05
GO:0006974	cellular response to DNA damage stimulus	biological_process	50	1101	54	1559	6.4266e-05
GO:0006281	DNA repair	biological_process	54	1101	59	1559	7.5548e-05
GO:0006508	proteolysis	biological_process	81	1101	93	1559	0.00010233
GO:0006629	lipid metabolic process	biological_process	50	1101	55	1559	0.000224829
GO:0008284	positive regulation of cell proliferation	biological_process	72	1101	83	1559	0.00034301
GO:0006412	translation	biological_process	56	1101	63	1559	0.000406533
GO:0032981	mitochondrial respiratory chain complex I assembly	biological_process	20	1101	20	1559	0.000904862
GO:0006955	immune response	biological_process	39	1101	43	1559	0.00135205
GO:0006633	fatty acid biosynthetic process	biological_process	24	1101	25	1559	0.00179453
GO:0000724	double-strand break repair via homologous recombination	biological_process	24	1101	25	1559	0.00179453
GO:0051289	protein homotetramerization	biological_process	18	1101	18	1559	0.00183252
GO:0051290	protein heterotetramerization	biological_process	18	1101	18	1559	0.00183252
GO:0032508	DNA duplex unwinding	biological_process	16	1101	16	1559	0.00370716
GO:0055085	transmembrane transport	biological_process	58	1101	69	1559	0.00661641
GO:0006099	tricarboxylic acid cycle	biological_process	14	1101	14	1559	0.0074913
GO:0045944	positive regulation of transcription from RNA polymerase II promoter	biological_process	110	1101	138	1559	0.00778283
GO:0005975	carbohydrate metabolic process	biological_process	26	1101	29	1559	0.0137448
GO:0043154	negative regulation of cysteine-type endopeptidase activity involved in apoptotic process	biological_process	12	1101	12	1559	0.0151217
GO:0006120	mitochondrial electron transport, NADH to ubiquinone	biological_process	12	1101	12	1559	0.0151217
GO:0090502	RNA phosphodiester bond hydrolysis, endonucleolytic	biological_process	12	1101	12	1559	0.0151217
GO:0006641	triglyceride metabolic process	biological_process	12	1101	12	1559	0.0151217
GO:0007005	mitochondrion organization	biological_process	16	1101	17	1559	0.0213132
GO:0051259	protein oligomerization	biological_process	16	1101	17	1559	0.0213132
GO:0006979	response to oxidative stress	biological_process	16	1101	17	1559	0.0213132
GO:0005977	glycogen metabolic process	biological_process	16	1101	17	1559	0.0213132
GO:0019221	cytokine-mediated signaling pathway	biological_process	16	1101	17	1559	0.0213132
GO:0006631	fatty acid metabolic process	biological_process	16	1101	17	1559	0.0213132
GO:0009749	response to glucose	biological_process	11	1101	11	1559	0.0214756
GO:0016310	phosphorylation	biological_process	79	1101	99	1559	0.0224936
GO:0045893	positive regulation of transcription, DNA-templated	biological_process	70	1101	87	1559	0.0225416
GO:0018108	peptidyl-tyrosine phosphorylation	biological_process	24	1101	27	1559	0.022775
GO:0000122	negative regulation of transcription from RNA polymerase II promoter	biological_process	81	1101	102	1559	0.0258016
GO:0001889	liver development	biological_process	10	1101	10	1559	0.030491
GO:0042102	positive regulation of T cell proliferation	biological_process	10	1101	10	1559	0.030491
GO:0045732	positive regulation of protein catabolic process	biological_process	10	1101	10	1559	0.030491
GO:0009060	aerobic respiration	biological_process	10	1101	10	1559	0.030491
GO:0050796	regulation of insulin secretion	biological_process	10	1101	10	1559	0.030491
GO:1902600	hydrogen ion transmembrane transport	biological_process	10	1101	10	1559	0.030491
GO:0015986	ATP synthesis coupled proton transport	biological_process	10	1101	10	1559	0.030491
GO:0042531	positive regulation of tyrosine phosphorylation of STAT protein	biological_process	10	1101	10	1559	0.030491
GO:0007162	negative regulation of cell adhesion	biological_process	10	1101	10	1559	0.030491
GO:0071356	cellular response to tumor necrosis factor	biological_process	10	1101	10	1559	0.030491
GO:0042274	ribosomal small subunit biogenesis	biological_process	10	1101	10	1559	0.030491
GO:0016525	negative regulation of angiogenesis	biological_process	10	1101	10	1559	0.030491
GO:0006730	one-carbon metabolic process	biological_process	10	1101	10	1559	0.030491
GO:0043066	negative regulation of apoptotic process	biological_process	70	1101	88	1559	0.0351609
GO:0006886	intracellular protein transport	biological_process	22	1101	25	1559	0.0371745
GO:0022900	electron transport chain	biological_process	14	1101	15	1559	0.0385814
GO:0008202	steroid metabolic process	biological_process	14	1101	15	1559	0.0385814
GO:0050727	regulation of inflammatory response	biological_process	14	1101	15	1559	0.0385814
GO:0010951	negative regulation of endopeptidase activity	biological_process	14	1101	15	1559	0.0385814
GO:0006935	chemotaxis	biological_process	14	1101	15	1559	0.0385814
GO:0090307	mitotic spindle assembly	biological_process	14	1101	15	1559	0.0385814
GO:0050852	T cell receptor signaling pathway	biological_process	14	1101	15	1559	0.0385814
GO:0002244	hematopoietic progenitor cell differentiation	biological_process	14	1101	15	1559	0.0385814
GO:0016485	protein processing	biological_process	18	1101	20	1559	0.039274
GO:0007155	cell adhesion	biological_process	25	1101	29	1559	0.0425956
GO:0031016	pancreas development	biological_process	9	1101	9	1559	0.0432793
GO:0006260	DNA replication	biological_process	28	1101	33	1559	0.0467437
GO:0051260	protein homooligomerization	biological_process	21	1101	24	1559	0.0471977
GO:0042593	glucose homeostasis	biological_process	21	1101	24	1559	0.0471977
GO:0098869	cellular oxidant detoxification	biological_process	14	1101	14	1559	0.0074913
GO:0005739	mitochondrion	cellular_component	387	1101	438	1559	2.33823e-24
GO:0070062	extracellular exosome	cellular_component	446	1101	539	1559	3.27716e-15
GO:0005743	mitochondrial inner membrane	cellular_component	131	1101	137	1559	1.37408e-14
GO:0016020	membrane	cellular_component	667	1101	849	1559	3.88975e-14
GO:0005634	nucleus	cellular_component	607	1101	776	1559	3.27402e-11
GO:0005737	cytoplasm	cellular_component	500	1101	631	1559	3.12411e-10
GO:0005829	cytosol	cellular_component	363	1101	459	1559	9.24713e-07
GO:0005615	extracellular space	cellular_component	169	1101	204	1559	1.34906e-05
GO:0016021	integral component of membrane	cellular_component	405	1101	524	1559	2.02511e-05
GO:0005747	mitochondrial respiratory chain complex I	cellular_component	30	1101	30	1559	2.61244e-05
GO:0043209	myelin sheath	cellular_component	59	1101	65	1559	6.39844e-05
GO:0005654	nucleoplasm	cellular_component	277	1101	352	1559	7.53734e-05
GO:0043234	protein complex	cellular_component	81	1101	94	1559	0.000234293
GO:0030529	intracellular ribonucleoprotein complex	cellular_component	56	1101	63	1559	0.000406533
GO:0005730	nucleolus	cellular_component	112	1101	135	1559	0.000430806
GO:0016323	basolateral plasma membrane	cellular_component	20	1101	20	1559	0.000904862
GO:0005840	ribosome	cellular_component	48	1101	54	1559	0.00110098
GO:0048471	perinuclear region of cytoplasm	cellular_component	76	1101	90	1559	0.00140402
GO:0005886	plasma membrane	cellular_component	254	1101	329	1559	0.00170156
GO:0000785	chromatin	cellular_component	31	1101	34	1559	0.00367881
GO:0030175	filopodium	cellular_component	16	1101	16	1559	0.00370716
GO:0005694	chromosome	cellular_component	34	1101	38	1559	0.00495806
GO:0031966	mitochondrial membrane	cellular_component	18	1101	19	1559	0.0116361
GO:0042645	mitochondrial nucleoid	cellular_component	18	1101	19	1559	0.0116361
GO:0005576	extracellular region	cellular_component	98	1101	123	1559	0.0122495
GO:0005635	nuclear envelope	cellular_component	22	1101	24	1559	0.0133831
GO:0005871	kinesin complex	cellular_component	12	1101	12	1559	0.0151217
GO:0000794	condensed nuclear chromosome	cellular_component	12	1101	12	1559	0.0151217
GO:0005753	mitochondrial proton-transporting ATP synthase complex	cellular_component	12	1101	12	1559	0.0151217
GO:0005758	mitochondrial intermembrane space	cellular_component	12	1101	12	1559	0.0151217
GO:0005759	mitochondrial matrix	cellular_component	32	1101	37	1559	0.0197307
GO:0000790	nuclear chromatin	cellular_component	32	1101	37	1559	0.0197307
GO:0055037	recycling endosome	cellular_component	16	1101	17	1559	0.0213132
GO:0000777	condensed chromosome kinetochore	cellular_component	16	1101	17	1559	0.0213132
GO:0005764	lysosome	cellular_component	28	1101	32	1559	0.0214681
GO:0043231	intracellular membrane-bounded organelle	cellular_component	93	1101	118	1559	0.0246048
GO:0061617	MICOS complex	cellular_component	10	1101	10	1559	0.030491
GO:0005685	U1 snRNP	cellular_component	10	1101	10	1559	0.030491
GO:0070469	respiratory chain	cellular_component	10	1101	10	1559	0.030491
GO:0042613	MHC class II protein complex	cellular_component	10	1101	10	1559	0.030491
GO:0005925	focal adhesion	cellular_component	76	1101	96	1559	0.0345016
GO:0031012	extracellular matrix	cellular_component	55	1101	68	1559	0.035254
GO:0000784	nuclear chromosome, telomeric region	cellular_component	22	1101	25	1559	0.0371745
GO:0005762	mitochondrial large ribosomal subunit	cellular_component	22	1101	25	1559	0.0371745
GO:0000228	nuclear chromosome	cellular_component	14	1101	15	1559	0.0385814
GO:0045177	apical part of cell	cellular_component	14	1101	15	1559	0.0385814
GO:0005814	centriole	cellular_component	14	1101	15	1559	0.0385814
GO:0044297	cell body	cellular_component	14	1101	15	1559	0.0385814
GO:0071944	cell periphery	cellular_component	14	1101	15	1559	0.0385814
GO:0022627	cytosolic small ribosomal subunit	cellular_component	18	1101	20	1559	0.039274
GO:0003723	RNA binding	molecular_function	277	1101	335	1559	1.03533e-08
GO:0005524	ATP binding	molecular_function	244	1101	296	1559	1.99397e-07
GO:0016491	oxidoreductase activity	molecular_function	115	1101	133	1559	6.61768e-06
GO:0000166	nucleotide binding	molecular_function	196	1101	240	1559	1.66409e-05
GO:0003824	catalytic activity	molecular_function	113	1101	132	1559	2.29931e-05
GO:0016787	hydrolase activity	molecular_function	128	1101	153	1559	7.07828e-05
GO:0042803	protein homodimerization activity	molecular_function	106	1101	126	1559	0.000203381
GO:0003682	chromatin binding	molecular_function	57	1101	64	1559	0.000316881
GO:0003735	structural constituent of ribosome	molecular_function	54	1101	61	1559	0.000665067
GO:0008137	NADH dehydrogenase (ubiquinone) activity	molecular_function	18	1101	18	1559	0.00183252
GO:0003676	nucleic acid binding	molecular_function	99	1101	121	1559	0.00247666
GO:0046982	protein heterodimerization activity	molecular_function	57	1101	67	1559	0.00407342
GO:0042393	histone binding	molecular_function	26	1101	28	1559	0.00433412
GO:0008236	serine-type peptidase activity	molecular_function	20	1101	21	1559	0.00629052
GO:0050660	flavin adenine dinucleotide binding	molecular_function	20	1101	21	1559	0.00629052
GO:0046872	metal ion binding	molecular_function	190	1101	246	1559	0.00723935
GO:0051539	4 iron, 4 sulfur cluster binding	molecular_function	14	1101	14	1559	0.0074913
GO:0032947	protein complex scaffold activity	molecular_function	14	1101	14	1559	0.0074913
GO:0008233	peptidase activity	molecular_function	47	1101	55	1559	0.00765214
GO:0004252	serine-type endopeptidase activity	molecular_function	18	1101	19	1559	0.0116361
GO:0051536	iron-sulfur cluster binding	molecular_function	18	1101	19	1559	0.0116361
GO:0016740	transferase activity	molecular_function	141	1101	181	1559	0.0125058
GO:0022857	transmembrane transporter activity	molecular_function	22	1101	24	1559	0.0133831
GO:0042802	identical protein binding	molecular_function	157	1101	203	1559	0.0136654
GO:0008270	zinc ion binding	molecular_function	91	1101	114	1559	0.014317
GO:0070182	DNA polymerase binding	molecular_function	12	1101	12	1559	0.0151217
GO:0051287	NAD binding	molecular_function	12	1101	12	1559	0.0151217
GO:0003705	transcription factor activity, RNA polymerase II distal enhancer sequence-specific binding	molecular_function	12	1101	12	1559	0.0151217
GO:0004553	hydrolase activity, hydrolyzing O-glycosyl compounds	molecular_function	12	1101	12	1559	0.0151217
GO:0016747	transferase activity, transferring acyl groups other than amino-acyl groups	molecular_function	12	1101	12	1559	0.0151217
GO:0016651	oxidoreductase activity, acting on NAD(P)H	molecular_function	12	1101	12	1559	0.0151217
GO:0016301	kinase activity	molecular_function	83	1101	104	1559	0.0193486
GO:0016887	ATPase activity	molecular_function	42	1101	50	1559	0.0211569
GO:0042826	histone deacetylase binding	molecular_function	16	1101	17	1559	0.0213132
GO:0032403	protein complex binding	molecular_function	28	1101	32	1559	0.0214681
GO:0003697	single-stranded DNA binding	molecular_function	28	1101	32	1559	0.0214681
GO:0008289	lipid binding	molecular_function	20	1101	22	1559	0.0230936
GO:0005080	protein kinase C binding	molecular_function	10	1101	10	1559	0.030491
GO:0004364	glutathione transferase activity	molecular_function	10	1101	10	1559	0.030491
GO:0001227	transcriptional repressor activity, RNA polymerase II transcription regulatory region sequence-specific binding	molecular_function	10	1101	10	1559	0.030491
GO:0016627	oxidoreductase activity, acting on the CH-CH group of donors	molecular_function	10	1101	10	1559	0.030491
GO:0003954	NADH dehydrogenase activity	molecular_function	10	1101	10	1559	0.030491
GO:0004896	cytokine receptor activity	molecular_function	10	1101	10	1559	0.030491
GO:0046933	proton-transporting ATP synthase activity, rotational mechanism	molecular_function	10	1101	10	1559	0.030491
GO:0000980	RNA polymerase II distal enhancer sequence-specific DNA binding	molecular_function	10	1101	10	1559	0.030491
GO:0000049	tRNA binding	molecular_function	10	1101	10	1559	0.030491
GO:0004869	cysteine-type endopeptidase inhibitor activity	molecular_function	10	1101	10	1559	0.030491
GO:0004812	aminoacyl-tRNA ligase activity	molecular_function	10	1101	10	1559	0.030491
GO:0030145	manganese ion binding	molecular_function	10	1101	10	1559	0.030491
GO:0043142	single-stranded DNA-dependent ATPase activity	molecular_function	10	1101	10	1559	0.030491
GO:0031492	nucleosomal DNA binding	molecular_function	10	1101	10	1559	0.030491
GO:0003700	transcription factor activity, sequence-specific DNA binding	molecular_function	65	1101	81	1559	0.0305535
GO:0005096	GTPase activator activity	molecular_function	30	1101	35	1559	0.0306059
GO:0045296	cadherin binding	molecular_function	43	1101	52	1559	0.0324411
GO:0003774	motor activity	molecular_function	14	1101	15	1559	0.0385814
GO:0009055	electron carrier activity	molecular_function	14	1101	15	1559	0.0385814
GO:0008234	cysteine-type peptidase activity	molecular_function	14	1101	15	1559	0.0385814
GO:0003690	double-stranded DNA binding	molecular_function	18	1101	20	1559	0.039274
GO:0003677	DNA binding	molecular_function	144	1101	189	1559	0.0420895
