# Supplementary material for: Identification and characterization of long noncoding RNAs and mRNAs expression profiles related to postnatal liver maturation of breeder roosters using Ribo-zero RNA sequencing
Source: BMC Genomics. 2018 Jun 27;19:498. doi: 10.1186/s12864-018-4891-7 (PMC6020324; doi:10.1186/s12864-018-4891-7)
Supplement: Supplementary file 9 — Table S9. LncRNAs and its potential target genes that are involved in some key pathways related to the postnatal liver development. (XLSX 897 kb) [file 12864_2018_4891_MOESM9_ESM.xlsx]

## Sheet: Sheet1
mRNA		lncRNA			function
gene_name	KEGG	transcript_name	class_code	gene_name	cis/trans
COTL1	NA	MSTRG.2437.1	u	.	cis
ENSGALG00000046416	NA	MSTRG.10533.1	o	ENSGALG00000046416	cis
ENSGALG00000033433	NA	MSTRG.10672.1	u	.	cis
ENSGALG00000033872	NA	MSTRG.11864.1	u	.	cis
SBF1	NA	MSTRG.2310.1	i	ENSGALG00000034649	trans
SBF1	NA	MSTRG.5597.1	o	ENSGALG00000044384	trans
SBF1	NA	MSTRG.8045.2	u	.	trans
SBF1	NA	MSTRG.10533.1	o	ENSGALG00000046416	trans
SBF1	NA	MSTRG.10794.1	o	Metazoa_SRP	trans
SBF1	NA	MSTRG.11864.1	u	.	trans
SBF1	NA	MSTRG.12193.1	j	ENSGALG00000043632	trans
SBF1	NA	MSTRG.12709.1	u	.	trans
SBF1	NA	MSTRG.12719.1	u	.	trans
SBF1	NA	MSTRG.12870.1	u	.	trans
SBF1	NA	MSTRG.13222.1	u	.	trans
SBF1	NA	MSTRG.13319.1	u	.	trans
SBF1	NA	MSTRG.13471.1	u	.	trans
SBF1	NA	MSTRG.13567.1	u	.	trans
SBF1	NA	MSTRG.13603.1	u	.	trans
SBF1	NA	MSTRG.13613.1	u	.	trans
SBF1	NA	MSTRG.13640.1	u	.	trans
SBF1	NA	MSTRG.13824.1	u	.	trans
SBF1	NA	MSTRG.13863.1	u	.	trans
SBF1	NA	MSTRG.13877.1	u	.	trans
SBF1	NA	MSTRG.13942.1	u	.	trans
SBF1	NA	MSTRG.14176.1	u	.	trans
SBF1	NA	MSTRG.14349.1	u	.	trans
SBF1	NA	MSTRG.14360.1	u	.	trans
SBF1	NA	MSTRG.14503.1	u	.	trans
SBF1	NA	MSTRG.14684.1	u	.	trans
SBF1	NA	MSTRG.14723.1	u	.	trans
SBF1	NA	MSTRG.14733.1	u	.	trans
SBF1	NA	MSTRG.14734.1	u	.	trans
SBF1	NA	MSTRG.14838.1	u	.	trans
SBF1	NA	MSTRG.14869.1	u	.	trans
SBF1	NA	MSTRG.15104.1	u	.	trans
SBF1	NA	MSTRG.15435.1	u	.	trans
SBF1	NA	MSTRG.15511.1	u	.	trans
SBF1	NA	MSTRG.15512.1	u	.	trans
SBF1	NA	MSTRG.15517.1	u	.	trans
SBF1	NA	MSTRG.15518.1	u	.	trans
SBF1	NA	MSTRG.15585.1	u	.	trans
SBF1	NA	MSTRG.15789.1	u	.	trans
SBF1	NA	MSTRG.15833.1	u	.	trans
SBF1	NA	MSTRG.16055.1	u	.	trans
SBF1	NA	MSTRG.16273.2	u	.	trans
SBF1	NA	MSTRG.16347.1	u	.	trans
SBF1	NA	MSTRG.16461.3	u	.	trans
SBF1	NA	MSTRG.16495.1	x	ENSGALG00000044788	trans
SBF1	NA	MSTRG.16941.1	u	.	trans
LMF2	NA	MSTRG.3562.1	u	.	trans
LMF2	NA	MSTRG.4207.1	x	ENSGALG00000036473	trans
LMF2	NA	MSTRG.5597.1	o	ENSGALG00000044384	trans
LMF2	NA	MSTRG.8045.2	u	.	trans
LMF2	NA	MSTRG.12193.1	j	ENSGALG00000043632	trans
LMF2	NA	MSTRG.12709.1	u	.	trans
LMF2	NA	MSTRG.12710.1	u	.	trans
LMF2	NA	MSTRG.12870.1	u	.	trans
LMF2	NA	MSTRG.13006.1	u	.	trans
LMF2	NA	MSTRG.13057.1	u	.	trans
LMF2	NA	MSTRG.13088.1	u	.	trans
LMF2	NA	MSTRG.13267.1	u	.	trans
LMF2	NA	MSTRG.13319.1	u	.	trans
LMF2	NA	MSTRG.13426.1	u	.	trans
LMF2	NA	MSTRG.13515.1	u	.	trans
LMF2	NA	MSTRG.13518.1	u	.	trans
LMF2	NA	MSTRG.13558.1	u	.	trans
LMF2	NA	MSTRG.13581.1	u	.	trans
LMF2	NA	MSTRG.13603.1	u	.	trans
LMF2	NA	MSTRG.13662.1	u	.	trans
LMF2	NA	MSTRG.13797.1	u	.	trans
LMF2	NA	MSTRG.13824.1	u	.	trans
LMF2	NA	MSTRG.13863.1	u	.	trans
LMF2	NA	MSTRG.13960.1	u	.	trans
LMF2	NA	MSTRG.14126.1	u	.	trans
LMF2	NA	MSTRG.14481.1	u	.	trans
LMF2	NA	MSTRG.14727.1	u	.	trans
LMF2	NA	MSTRG.14829.1	u	.	trans
LMF2	NA	MSTRG.14869.1	u	.	trans
LMF2	NA	MSTRG.14895.1	u	.	trans
LMF2	NA	MSTRG.15511.1	u	.	trans
LMF2	NA	MSTRG.15517.1	u	.	trans
LMF2	NA	MSTRG.15518.1	u	.	trans
LMF2	NA	MSTRG.15736.1	u	.	trans
LMF2	NA	MSTRG.15797.1	u	.	trans
LMF2	NA	MSTRG.16119.1	u	.	trans
LMF2	NA	MSTRG.16409.1	u	.	trans
LMF2	NA	MSTRG.16495.1	x	ENSGALG00000044788	trans
LMF2	NA	MSTRG.16958.27	o	ENSGALG00000044346	trans
LMF2	NA	MSTRG.16941.1	u	.	trans
LMF2	NA	MSTRG.16938.3	u	.	trans
ENSGALG00000013811	NA	MSTRG.14013.1	u	.	trans
ENSGALG00000013811	NA	MSTRG.14023.1	u	.	trans
ENSGALG00000013811	NA	MSTRG.14192.1	u	.	trans
ENSGALG00000013811	NA	MSTRG.14675.1	u	.	trans
ENSGALG00000013811	NA	MSTRG.15774.1	u	.	trans
ENSGALG00000013811	NA	MSTRG.15912.1	u	.	trans
ENSGALG00000013811	NA	MSTRG.16055.1	u	.	trans
SMO	04340(Hedgehog signaling pathway)	MSTRG.3562.1	u	.	trans
SMO	04340(Hedgehog signaling pathway)	MSTRG.4207.1	x	ENSGALG00000036473	trans
SMO	04340(Hedgehog signaling pathway)	MSTRG.5597.1	o	ENSGALG00000044384	trans
SMO	04340(Hedgehog signaling pathway)	MSTRG.7038.1	i	PRPF3	trans
SMO	04340(Hedgehog signaling pathway)	MSTRG.8045.2	u	.	trans
SMO	04340(Hedgehog signaling pathway)	MSTRG.12193.1	j	ENSGALG00000043632	trans
SMO	04340(Hedgehog signaling pathway)	MSTRG.12709.1	u	.	trans
SMO	04340(Hedgehog signaling pathway)	MSTRG.12710.1	u	.	trans
SMO	04340(Hedgehog signaling pathway)	MSTRG.12870.1	u	.	trans
SMO	04340(Hedgehog signaling pathway)	MSTRG.13006.1	u	.	trans
SMO	04340(Hedgehog signaling pathway)	MSTRG.13057.1	u	.	trans
SMO	04340(Hedgehog signaling pathway)	MSTRG.13088.1	u	.	trans
SMO	04340(Hedgehog signaling pathway)	MSTRG.13222.1	u	.	trans
SMO	04340(Hedgehog signaling pathway)	MSTRG.13267.1	u	.	trans
SMO	04340(Hedgehog signaling pathway)	MSTRG.13319.1	u	.	trans
SMO	04340(Hedgehog signaling pathway)	MSTRG.13353.1	u	.	trans
SMO	04340(Hedgehog signaling pathway)	MSTRG.13515.1	u	.	trans
SMO	04340(Hedgehog signaling pathway)	MSTRG.13518.1	u	.	trans
SMO	04340(Hedgehog signaling pathway)	MSTRG.13558.1	u	.	trans
SMO	04340(Hedgehog signaling pathway)	MSTRG.13581.1	u	.	trans
SMO	04340(Hedgehog signaling pathway)	MSTRG.13603.1	u	.	trans
SMO	04340(Hedgehog signaling pathway)	MSTRG.13662.1	u	.	trans
SMO	04340(Hedgehog signaling pathway)	MSTRG.13797.1	u	.	trans
SMO	04340(Hedgehog signaling pathway)	MSTRG.13863.1	u	.	trans
SMO	04340(Hedgehog signaling pathway)	MSTRG.13942.1	u	.	trans
SMO	04340(Hedgehog signaling pathway)	MSTRG.13960.1	u	.	trans
SMO	04340(Hedgehog signaling pathway)	MSTRG.14126.1	u	.	trans
SMO	04340(Hedgehog signaling pathway)	MSTRG.14481.1	u	.	trans
SMO	04340(Hedgehog signaling pathway)	MSTRG.14723.1	u	.	trans
SMO	04340(Hedgehog signaling pathway)	MSTRG.14727.1	u	.	trans
SMO	04340(Hedgehog signaling pathway)	MSTRG.14829.1	u	.	trans
SMO	04340(Hedgehog signaling pathway)	MSTRG.14838.1	u	.	trans
SMO	04340(Hedgehog signaling pathway)	MSTRG.14869.1	u	.	trans
SMO	04340(Hedgehog signaling pathway)	MSTRG.14895.1	u	.	trans
SMO	04340(Hedgehog signaling pathway)	MSTRG.15511.1	u	.	trans
SMO	04340(Hedgehog signaling pathway)	MSTRG.15517.1	u	.	trans
SMO	04340(Hedgehog signaling pathway)	MSTRG.15518.1	u	.	trans
SMO	04340(Hedgehog signaling pathway)	MSTRG.15736.1	u	.	trans
SMO	04340(Hedgehog signaling pathway)	MSTRG.15797.1	u	.	trans
SMO	04340(Hedgehog signaling pathway)	MSTRG.16119.1	u	.	trans
SMO	04340(Hedgehog signaling pathway)	MSTRG.16409.1	u	.	trans
SMO	04340(Hedgehog signaling pathway)	MSTRG.16447.2	u	.	trans
SMO	04340(Hedgehog signaling pathway)	MSTRG.16495.1	x	ENSGALG00000044788	trans
SMO	04340(Hedgehog signaling pathway)	MSTRG.16958.27	o	ENSGALG00000044346	trans
SMO	04340(Hedgehog signaling pathway)	MSTRG.16941.1	u	.	trans
SMO	04340(Hedgehog signaling pathway)	MSTRG.16938.1	u	.	trans
SMO	04340(Hedgehog signaling pathway)	MSTRG.16938.3	u	.	trans
FBXO18	NA	MSTRG.7038.1	i	PRPF3	trans
FBXO18	NA	MSTRG.13046.1	u	.	trans
FBXO18	NA	MSTRG.13057.1	u	.	trans
FBXO18	NA	MSTRG.13472.1	u	.	trans
FBXO18	NA	MSTRG.13557.1	u	.	trans
FBXO18	NA	MSTRG.13558.1	u	.	trans
FBXO18	NA	MSTRG.13797.1	u	.	trans
FBXO18	NA	MSTRG.14723.1	u	.	trans
FBXO18	NA	MSTRG.14869.1	u	.	trans
FBXO18	NA	MSTRG.14905.1	u	.	trans
FBXO18	NA	MSTRG.15490.1	u	.	trans
FBXO18	NA	MSTRG.15512.1	u	.	trans
FBXO18	NA	MSTRG.15675.1	u	.	trans
FBXO18	NA	MSTRG.15834.1	u	.	trans
FBXO18	NA	MSTRG.16119.1	u	.	trans
FBXO18	NA	MSTRG.16265.1	u	.	trans
FBXO18	NA	MSTRG.16409.1	u	.	trans
FBXO18	NA	MSTRG.16447.2	u	.	trans
FBXO18	NA	MSTRG.16978.1	o	ENSGALG00000046254	trans
FBXO18	NA	MSTRG.16938.1	u	.	trans
CHCHD3	NA	MSTRG.13286.1	u	.	trans
CHCHD3	NA	MSTRG.14012.1	u	.	trans
CHCHD3	NA	MSTRG.15774.1	u	.	trans
CHCHD3	NA	MSTRG.16958.42	o	ENSGALG00000045802	trans
ENSGALG00000042471	04060(Cytokine-cytokine receptor interaction);04144(Endocytosis)	MSTRG.3857.1	x	ENSGALG00000042684	trans
ENSGALG00000042471	04060(Cytokine-cytokine receptor interaction);04144(Endocytosis)	MSTRG.8045.2	u	.	trans
ENSGALG00000042471	04060(Cytokine-cytokine receptor interaction);04144(Endocytosis)	MSTRG.11864.1	u	.	trans
ENSGALG00000042471	04060(Cytokine-cytokine receptor interaction);04144(Endocytosis)	MSTRG.12096.2	u	.	trans
ENSGALG00000042471	04060(Cytokine-cytokine receptor interaction);04144(Endocytosis)	MSTRG.13046.1	u	.	trans
ENSGALG00000042471	04060(Cytokine-cytokine receptor interaction);04144(Endocytosis)	MSTRG.13438.1	u	.	trans
ENSGALG00000042471	04060(Cytokine-cytokine receptor interaction);04144(Endocytosis)	MSTRG.13472.1	u	.	trans
ENSGALG00000042471	04060(Cytokine-cytokine receptor interaction);04144(Endocytosis)	MSTRG.13849.1	u	.	trans
ENSGALG00000042471	04060(Cytokine-cytokine receptor interaction);04144(Endocytosis)	MSTRG.13865.1	u	.	trans
ENSGALG00000042471	04060(Cytokine-cytokine receptor interaction);04144(Endocytosis)	MSTRG.14360.1	u	.	trans
ENSGALG00000042471	04060(Cytokine-cytokine receptor interaction);04144(Endocytosis)	MSTRG.14452.1	u	.	trans
ENSGALG00000042471	04060(Cytokine-cytokine receptor interaction);04144(Endocytosis)	MSTRG.15390.1	u	.	trans
ENSGALG00000042471	04060(Cytokine-cytokine receptor interaction);04144(Endocytosis)	MSTRG.15717.1	u	.	trans
ENSGALG00000042471	04060(Cytokine-cytokine receptor interaction);04144(Endocytosis)	MSTRG.15789.1	u	.	trans
ENSGALG00000042471	04060(Cytokine-cytokine receptor interaction);04144(Endocytosis)	MSTRG.15848.1	u	.	trans
ENSGALG00000042471	04060(Cytokine-cytokine receptor interaction);04144(Endocytosis)	MSTRG.16119.1	u	.	trans
PFKFB3	00051(Fructose and mannose metabolism)	MSTRG.2401.1	x	ADAMTS18	trans
PFKFB3	00051(Fructose and mannose metabolism)	MSTRG.11872.1	u	.	trans
PFKFB3	00051(Fructose and mannose metabolism)	MSTRG.12096.1	u	.	trans
PFKFB3	00051(Fructose and mannose metabolism)	MSTRG.12766.1	u	.	trans
PFKFB3	00051(Fructose and mannose metabolism)	MSTRG.13254.1	u	.	trans
PFKFB3	00051(Fructose and mannose metabolism)	MSTRG.13894.1	u	.	trans
PFKFB3	00051(Fructose and mannose metabolism)	MSTRG.14803.1	u	.	trans
PFKFB3	00051(Fructose and mannose metabolism)	MSTRG.15287.1	u	.	trans
ATP5C1	00190(Oxidative phosphorylation)	MSTRG.14012.1	u	.	trans
ATP5C1	00190(Oxidative phosphorylation)	MSTRG.15872.1	u	.	trans
DHTKD1	NA	MSTRG.11864.1	u	.	trans
DHTKD1	NA	MSTRG.12936.1	u	.	trans
DHTKD1	NA	MSTRG.13046.1	u	.	trans
DHTKD1	NA	MSTRG.13286.1	u	.	trans
DHTKD1	NA	MSTRG.13438.1	u	.	trans
DHTKD1	NA	MSTRG.14192.1	u	.	trans
DHTKD1	NA	MSTRG.14349.1	u	.	trans
DHTKD1	NA	MSTRG.14360.1	u	.	trans
DHTKD1	NA	MSTRG.14675.1	u	.	trans
DHTKD1	NA	MSTRG.15512.1	u	.	trans
DHTKD1	NA	MSTRG.15585.1	u	.	trans
DHTKD1	NA	MSTRG.15717.1	u	.	trans
DHTKD1	NA	MSTRG.15774.1	u	.	trans
DHTKD1	NA	MSTRG.15789.1	u	.	trans
DHTKD1	NA	MSTRG.15912.1	u	.	trans
DHTKD1	NA	MSTRG.16055.1	u	.	trans
MCM10	NA	MSTRG.2310.1	i	ENSGALG00000034649	trans
MCM10	NA	MSTRG.5597.1	o	ENSGALG00000044384	trans
MCM10	NA	MSTRG.10533.1	o	ENSGALG00000046416	trans
MCM10	NA	MSTRG.10794.1	o	Metazoa_SRP	trans
MCM10	NA	MSTRG.11864.1	u	.	trans
MCM10	NA	MSTRG.12193.1	j	ENSGALG00000043632	trans
MCM10	NA	MSTRG.12709.1	u	.	trans
MCM10	NA	MSTRG.12721.1	u	.	trans
MCM10	NA	MSTRG.12856.1	u	.	trans
MCM10	NA	MSTRG.12870.1	u	.	trans
MCM10	NA	MSTRG.13222.1	u	.	trans
MCM10	NA	MSTRG.13267.1	u	.	trans
MCM10	NA	MSTRG.13319.1	u	.	trans
MCM10	NA	MSTRG.13353.1	u	.	trans
MCM10	NA	MSTRG.13411.1	u	.	trans
MCM10	NA	MSTRG.13471.1	u	.	trans
MCM10	NA	MSTRG.13515.1	u	.	trans
MCM10	NA	MSTRG.13518.1	u	.	trans
MCM10	NA	MSTRG.13567.1	u	.	trans
MCM10	NA	MSTRG.13603.1	u	.	trans
MCM10	NA	MSTRG.13630.1	u	.	trans
MCM10	NA	MSTRG.13640.1	u	.	trans
MCM10	NA	MSTRG.13748.1	u	.	trans
MCM10	NA	MSTRG.13824.1	u	.	trans
MCM10	NA	MSTRG.13863.1	u	.	trans
MCM10	NA	MSTRG.13877.1	u	.	trans
MCM10	NA	MSTRG.13942.1	u	.	trans
MCM10	NA	MSTRG.14176.1	u	.	trans
MCM10	NA	MSTRG.14360.1	u	.	trans
MCM10	NA	MSTRG.14503.1	u	.	trans
MCM10	NA	MSTRG.14684.1	u	.	trans
MCM10	NA	MSTRG.14723.1	u	.	trans
MCM10	NA	MSTRG.14733.1	u	.	trans
MCM10	NA	MSTRG.14734.1	u	.	trans
MCM10	NA	MSTRG.14838.1	u	.	trans
MCM10	NA	MSTRG.14869.1	u	.	trans
MCM10	NA	MSTRG.15377.1	u	.	trans
MCM10	NA	MSTRG.15435.1	u	.	trans
MCM10	NA	MSTRG.15511.1	u	.	trans
MCM10	NA	MSTRG.15517.1	u	.	trans
MCM10	NA	MSTRG.15518.1	u	.	trans
MCM10	NA	MSTRG.15833.1	u	.	trans
MCM10	NA	MSTRG.16273.2	u	.	trans
MCM10	NA	MSTRG.16347.1	u	.	trans
MCM10	NA	MSTRG.16461.3	u	.	trans
MCM10	NA	MSTRG.16495.1	x	ENSGALG00000044788	trans
MCM10	NA	MSTRG.16668.1	x	ENSGALG00000045761	trans
MCM10	NA	MSTRG.16941.1	u	.	trans
PMPCB	NA	MSTRG.13138.1	u	.	trans
PMPCB	NA	MSTRG.13520.1	u	.	trans
PMPCB	NA	MSTRG.13769.1	u	.	trans
PMPCB	NA	MSTRG.13776.1	u	.	trans
PMPCB	NA	MSTRG.13888.1	u	.	trans
PMPCB	NA	MSTRG.14013.1	u	.	trans
PMPCB	NA	MSTRG.14023.1	u	.	trans
PMPCB	NA	MSTRG.14675.1	u	.	trans
PMPCB	NA	MSTRG.15750.1	u	.	trans
PMPCB	NA	MSTRG.15774.1	u	.	trans
PMPCB	NA	MSTRG.15912.1	u	.	trans
PMPCB	NA	MSTRG.15946.1	u	.	trans
PMPCB	NA	MSTRG.16055.1	u	.	trans
DNAJC2	NA	MSTRG.7038.1	i	PRPF3	trans
DNAJC2	NA	MSTRG.8045.2	u	.	trans
DNAJC2	NA	MSTRG.11864.1	u	.	trans
DNAJC2	NA	MSTRG.12096.2	u	.	trans
DNAJC2	NA	MSTRG.12193.1	j	ENSGALG00000043632	trans
DNAJC2	NA	MSTRG.13046.1	u	.	trans
DNAJC2	NA	MSTRG.13254.1	u	.	trans
DNAJC2	NA	MSTRG.13286.1	u	.	trans
DNAJC2	NA	MSTRG.13438.1	u	.	trans
DNAJC2	NA	MSTRG.13472.1	u	.	trans
DNAJC2	NA	MSTRG.13942.1	u	.	trans
DNAJC2	NA	MSTRG.14360.1	u	.	trans
DNAJC2	NA	MSTRG.14723.1	u	.	trans
DNAJC2	NA	MSTRG.15490.1	u	.	trans
DNAJC2	NA	MSTRG.15512.1	u	.	trans
DNAJC2	NA	MSTRG.15585.1	u	.	trans
DNAJC2	NA	MSTRG.15675.1	u	.	trans
DNAJC2	NA	MSTRG.15717.1	u	.	trans
DNAJC2	NA	MSTRG.15774.1	u	.	trans
DNAJC2	NA	MSTRG.15789.1	u	.	trans
DNAJC2	NA	MSTRG.15848.1	u	.	trans
DNAJC2	NA	MSTRG.16055.1	u	.	trans
DNAJC2	NA	MSTRG.16119.1	u	.	trans
DNAJC2	NA	MSTRG.16447.2	u	.	trans
DNAJC2	NA	MSTRG.16938.1	u	.	trans
DLD	01200(Carbon metabolism);00010(Glycolysis / Gluconeogenesis);00020(Citrate cycle (TCA cycle));00620(Pyruvate metabolism);00630(Glyoxylate and dicarboxylate metabolism);00640(Propanoate metabolism);00260(Glycine, serine and threonine metabolism);00280(Valine, leucine and isoleucine degradation)	MSTRG.13046.1	u	.	trans
DLD	01200(Carbon metabolism);00010(Glycolysis / Gluconeogenesis);00020(Citrate cycle (TCA cycle));00620(Pyruvate metabolism);00630(Glyoxylate and dicarboxylate metabolism);00640(Propanoate metabolism);00260(Glycine, serine and threonine metabolism);00280(Valine, leucine and isoleucine degradation)	MSTRG.13286.1	u	.	trans
DLD	01200(Carbon metabolism);00010(Glycolysis / Gluconeogenesis);00020(Citrate cycle (TCA cycle));00620(Pyruvate metabolism);00630(Glyoxylate and dicarboxylate metabolism);00640(Propanoate metabolism);00260(Glycine, serine and threonine metabolism);00280(Valine, leucine and isoleucine degradation)	MSTRG.13438.1	u	.	trans
DLD	01200(Carbon metabolism);00010(Glycolysis / Gluconeogenesis);00020(Citrate cycle (TCA cycle));00620(Pyruvate metabolism);00630(Glyoxylate and dicarboxylate metabolism);00640(Propanoate metabolism);00260(Glycine, serine and threonine metabolism);00280(Valine, leucine and isoleucine degradation)	MSTRG.13472.1	u	.	trans
DLD	01200(Carbon metabolism);00010(Glycolysis / Gluconeogenesis);00020(Citrate cycle (TCA cycle));00620(Pyruvate metabolism);00630(Glyoxylate and dicarboxylate metabolism);00640(Propanoate metabolism);00260(Glycine, serine and threonine metabolism);00280(Valine, leucine and isoleucine degradation)	MSTRG.14012.1	u	.	trans
DLD	01200(Carbon metabolism);00010(Glycolysis / Gluconeogenesis);00020(Citrate cycle (TCA cycle));00620(Pyruvate metabolism);00630(Glyoxylate and dicarboxylate metabolism);00640(Propanoate metabolism);00260(Glycine, serine and threonine metabolism);00280(Valine, leucine and isoleucine degradation)	MSTRG.14013.1	u	.	trans
DLD	01200(Carbon metabolism);00010(Glycolysis / Gluconeogenesis);00020(Citrate cycle (TCA cycle));00620(Pyruvate metabolism);00630(Glyoxylate and dicarboxylate metabolism);00640(Propanoate metabolism);00260(Glycine, serine and threonine metabolism);00280(Valine, leucine and isoleucine degradation)	MSTRG.14360.1	u	.	trans
DLD	01200(Carbon metabolism);00010(Glycolysis / Gluconeogenesis);00020(Citrate cycle (TCA cycle));00620(Pyruvate metabolism);00630(Glyoxylate and dicarboxylate metabolism);00640(Propanoate metabolism);00260(Glycine, serine and threonine metabolism);00280(Valine, leucine and isoleucine degradation)	MSTRG.15585.1	u	.	trans
DLD	01200(Carbon metabolism);00010(Glycolysis / Gluconeogenesis);00020(Citrate cycle (TCA cycle));00620(Pyruvate metabolism);00630(Glyoxylate and dicarboxylate metabolism);00640(Propanoate metabolism);00260(Glycine, serine and threonine metabolism);00280(Valine, leucine and isoleucine degradation)	MSTRG.15717.1	u	.	trans
DLD	01200(Carbon metabolism);00010(Glycolysis / Gluconeogenesis);00020(Citrate cycle (TCA cycle));00620(Pyruvate metabolism);00630(Glyoxylate and dicarboxylate metabolism);00640(Propanoate metabolism);00260(Glycine, serine and threonine metabolism);00280(Valine, leucine and isoleucine degradation)	MSTRG.15774.1	u	.	trans
DLD	01200(Carbon metabolism);00010(Glycolysis / Gluconeogenesis);00020(Citrate cycle (TCA cycle));00620(Pyruvate metabolism);00630(Glyoxylate and dicarboxylate metabolism);00640(Propanoate metabolism);00260(Glycine, serine and threonine metabolism);00280(Valine, leucine and isoleucine degradation)	MSTRG.16055.1	u	.	trans
SLC2A13	NA	MSTRG.4207.1	x	ENSGALG00000036473	trans
SLC2A13	NA	MSTRG.7038.1	i	PRPF3	trans
SLC2A13	NA	MSTRG.8045.2	u	.	trans
SLC2A13	NA	MSTRG.12193.1	j	ENSGALG00000043632	trans
SLC2A13	NA	MSTRG.12709.1	u	.	trans
SLC2A13	NA	MSTRG.13046.1	u	.	trans
SLC2A13	NA	MSTRG.13057.1	u	.	trans
SLC2A13	NA	MSTRG.13254.1	u	.	trans
SLC2A13	NA	MSTRG.13286.1	u	.	trans
SLC2A13	NA	MSTRG.13438.1	u	.	trans
SLC2A13	NA	MSTRG.13472.1	u	.	trans
SLC2A13	NA	MSTRG.13557.1	u	.	trans
SLC2A13	NA	MSTRG.13558.1	u	.	trans
SLC2A13	NA	MSTRG.13581.1	u	.	trans
SLC2A13	NA	MSTRG.13797.1	u	.	trans
SLC2A13	NA	MSTRG.14360.1	u	.	trans
SLC2A13	NA	MSTRG.14723.1	u	.	trans
SLC2A13	NA	MSTRG.14869.1	u	.	trans
SLC2A13	NA	MSTRG.15490.1	u	.	trans
SLC2A13	NA	MSTRG.15512.1	u	.	trans
SLC2A13	NA	MSTRG.15675.1	u	.	trans
SLC2A13	NA	MSTRG.15717.1	u	.	trans
SLC2A13	NA	MSTRG.15834.1	u	.	trans
SLC2A13	NA	MSTRG.15848.1	u	.	trans
SLC2A13	NA	MSTRG.16119.1	u	.	trans
SLC2A13	NA	MSTRG.16265.1	u	.	trans
SLC2A13	NA	MSTRG.16409.1	u	.	trans
SLC2A13	NA	MSTRG.16447.2	u	.	trans
SLC2A13	NA	MSTRG.16978.1	o	ENSGALG00000046254	trans
SLC2A13	NA	MSTRG.16938.1	u	.	trans
ENSGALG00000038315	NA	MSTRG.2310.1	i	ENSGALG00000034649	trans
ENSGALG00000038315	NA	MSTRG.4207.1	x	ENSGALG00000036473	trans
ENSGALG00000038315	NA	MSTRG.5597.1	o	ENSGALG00000044384	trans
ENSGALG00000038315	NA	MSTRG.8045.2	u	.	trans
ENSGALG00000038315	NA	MSTRG.11864.1	u	.	trans
ENSGALG00000038315	NA	MSTRG.12193.1	j	ENSGALG00000043632	trans
ENSGALG00000038315	NA	MSTRG.12709.1	u	.	trans
ENSGALG00000038315	NA	MSTRG.12870.1	u	.	trans
ENSGALG00000038315	NA	MSTRG.13222.1	u	.	trans
ENSGALG00000038315	NA	MSTRG.13267.1	u	.	trans
ENSGALG00000038315	NA	MSTRG.13319.1	u	.	trans
ENSGALG00000038315	NA	MSTRG.13353.1	u	.	trans
ENSGALG00000038315	NA	MSTRG.13471.1	u	.	trans
ENSGALG00000038315	NA	MSTRG.13518.1	u	.	trans
ENSGALG00000038315	NA	MSTRG.13567.1	u	.	trans
ENSGALG00000038315	NA	MSTRG.13603.1	u	.	trans
ENSGALG00000038315	NA	MSTRG.13662.1	u	.	trans
ENSGALG00000038315	NA	MSTRG.13824.1	u	.	trans
ENSGALG00000038315	NA	MSTRG.13877.1	u	.	trans
ENSGALG00000038315	NA	MSTRG.13942.1	u	.	trans
ENSGALG00000038315	NA	MSTRG.13960.1	u	.	trans
ENSGALG00000038315	NA	MSTRG.14360.1	u	.	trans
ENSGALG00000038315	NA	MSTRG.14684.1	u	.	trans
ENSGALG00000038315	NA	MSTRG.14723.1	u	.	trans
ENSGALG00000038315	NA	MSTRG.14733.1	u	.	trans
ENSGALG00000038315	NA	MSTRG.14734.1	u	.	trans
ENSGALG00000038315	NA	MSTRG.14829.1	u	.	trans
ENSGALG00000038315	NA	MSTRG.14838.1	u	.	trans
ENSGALG00000038315	NA	MSTRG.14869.1	u	.	trans
ENSGALG00000038315	NA	MSTRG.15511.1	u	.	trans
ENSGALG00000038315	NA	MSTRG.15512.1	u	.	trans
ENSGALG00000038315	NA	MSTRG.15517.1	u	.	trans
ENSGALG00000038315	NA	MSTRG.15518.1	u	.	trans
ENSGALG00000038315	NA	MSTRG.15585.1	u	.	trans
ENSGALG00000038315	NA	MSTRG.15789.1	u	.	trans
ENSGALG00000038315	NA	MSTRG.15833.1	u	.	trans
ENSGALG00000038315	NA	MSTRG.16119.1	u	.	trans
ENSGALG00000038315	NA	MSTRG.16273.2	u	.	trans
ENSGALG00000038315	NA	MSTRG.16461.3	u	.	trans
ENSGALG00000038315	NA	MSTRG.16495.1	x	ENSGALG00000044788	trans
ENSGALG00000038315	NA	MSTRG.16941.1	u	.	trans
CRELD2	NA	MSTRG.12936.1	u	.	trans
CRELD2	NA	MSTRG.13770.1	u	.	trans
CRELD2	NA	MSTRG.14192.1	u	.	trans
CRELD2	NA	MSTRG.15490.1	u	.	trans
CRELD2	NA	MSTRG.15824.1	u	.	trans
CRELD2	NA	MSTRG.15872.1	u	.	trans
NDUFA5	00190(Oxidative phosphorylation)	MSTRG.13520.1	u	.	trans
NDUFA5	00190(Oxidative phosphorylation)	MSTRG.14013.1	u	.	trans
NDUFA5	00190(Oxidative phosphorylation)	MSTRG.15774.1	u	.	trans
ENSGALG00000032262	NA	MSTRG.2437.1	u	.	trans
ENSGALG00000032262	NA	MSTRG.5888.2	u	.	trans
ENSGALG00000032262	NA	MSTRG.13057.1	u	.	trans
ENSGALG00000032262	NA	MSTRG.13557.1	u	.	trans
ENSGALG00000032262	NA	MSTRG.13558.1	u	.	trans
ENSGALG00000032262	NA	MSTRG.14905.1	u	.	trans
ENSGALG00000032262	NA	MSTRG.15834.1	u	.	trans
ENSGALG00000032262	NA	MSTRG.16265.1	u	.	trans
ENSGALG00000032262	NA	MSTRG.16978.1	o	ENSGALG00000046254	trans
ENSGALG00000032262	NA	MSTRG.16944.1	u	.	trans
ENSGALG00000009002	NA	MSTRG.2437.1	u	.	trans
ENSGALG00000009002	NA	MSTRG.13057.1	u	.	trans
ENSGALG00000009002	NA	MSTRG.13088.1	u	.	trans
ENSGALG00000009002	NA	MSTRG.13557.1	u	.	trans
ENSGALG00000009002	NA	MSTRG.13558.1	u	.	trans
ENSGALG00000009002	NA	MSTRG.13627.1	u	.	trans
ENSGALG00000009002	NA	MSTRG.14655.1	u	.	trans
ENSGALG00000009002	NA	MSTRG.14829.1	u	.	trans
ENSGALG00000009002	NA	MSTRG.14905.1	u	.	trans
ENSGALG00000009002	NA	MSTRG.15736.1	u	.	trans
ENSGALG00000009002	NA	MSTRG.16025.1	u	.	trans
ENSGALG00000009002	NA	MSTRG.16265.1	u	.	trans
ENSGALG00000009002	NA	MSTRG.16938.3	u	.	trans
FOXP2	NA	MSTRG.12943.1	u	.	trans
FOXP2	NA	MSTRG.12962.1	u	.	trans
FOXP2	NA	MSTRG.13006.1	u	.	trans
FOXP2	NA	MSTRG.13088.1	u	.	trans
FOXP2	NA	MSTRG.13091.1	u	.	trans
FOXP2	NA	MSTRG.13298.1	u	.	trans
FOXP2	NA	MSTRG.13627.1	u	.	trans
FOXP2	NA	MSTRG.14126.1	u	.	trans
FOXP2	NA	MSTRG.14481.1	u	.	trans
FOXP2	NA	MSTRG.14666.1	u	.	trans
FOXP2	NA	MSTRG.14727.1	u	.	trans
FOXP2	NA	MSTRG.14829.1	u	.	trans
FOXP2	NA	MSTRG.14895.1	u	.	trans
FOXP2	NA	MSTRG.15736.1	u	.	trans
FOXP2	NA	MSTRG.15797.1	u	.	trans
FOXP2	NA	MSTRG.16379.1	u	.	trans
FOXP2	NA	MSTRG.16958.27	o	ENSGALG00000044346	trans
FOXP2	NA	MSTRG.16938.3	u	.	trans
BMT2	NA	MSTRG.2310.1	i	ENSGALG00000034649	trans
BMT2	NA	MSTRG.7038.1	i	PRPF3	trans
BMT2	NA	MSTRG.11864.1	u	.	trans
BMT2	NA	MSTRG.12193.1	j	ENSGALG00000043632	trans
BMT2	NA	MSTRG.13046.1	u	.	trans
BMT2	NA	MSTRG.13254.1	u	.	trans
BMT2	NA	MSTRG.13438.1	u	.	trans
BMT2	NA	MSTRG.13472.1	u	.	trans
BMT2	NA	MSTRG.13942.1	u	.	trans
BMT2	NA	MSTRG.14360.1	u	.	trans
BMT2	NA	MSTRG.14723.1	u	.	trans
BMT2	NA	MSTRG.14733.1	u	.	trans
BMT2	NA	MSTRG.14803.1	u	.	trans
BMT2	NA	MSTRG.15287.1	u	.	trans
BMT2	NA	MSTRG.15490.1	u	.	trans
BMT2	NA	MSTRG.15512.1	u	.	trans
BMT2	NA	MSTRG.15585.1	u	.	trans
BMT2	NA	MSTRG.15717.1	u	.	trans
BMT2	NA	MSTRG.16055.1	u	.	trans
BMT2	NA	MSTRG.16273.2	u	.	trans
BMT2	NA	MSTRG.16461.3	u	.	trans
IFRD1	NA	MSTRG.13138.1	u	.	trans
IFRD1	NA	MSTRG.13520.1	u	.	trans
IFRD1	NA	MSTRG.13776.1	u	.	trans
IFRD1	NA	MSTRG.13804.1	u	.	trans
IFRD1	NA	MSTRG.13888.1	u	.	trans
IFRD1	NA	MSTRG.14013.1	u	.	trans
IFRD1	NA	MSTRG.14023.1	u	.	trans
IFRD1	NA	MSTRG.14675.1	u	.	trans
IFRD1	NA	MSTRG.15458.1	u	.	trans
IFRD1	NA	MSTRG.15750.1	u	.	trans
IFRD1	NA	MSTRG.15912.1	u	.	trans
IFRD1	NA	MSTRG.15946.1	u	.	trans
IFRD1	NA	MSTRG.16055.1	u	.	trans
TWF1	NA	MSTRG.2437.1	u	.	trans
TWF1	NA	MSTRG.5888.2	u	.	trans
TWF1	NA	MSTRG.13557.1	u	.	trans
TWF1	NA	MSTRG.14655.1	u	.	trans
TWF1	NA	MSTRG.16265.1	u	.	trans
TWF1	NA	MSTRG.16944.1	u	.	trans
HMGI-C	NA	MSTRG.7038.1	i	PRPF3	trans
HMGI-C	NA	MSTRG.8045.2	u	.	trans
HMGI-C	NA	MSTRG.11864.1	u	.	trans
HMGI-C	NA	MSTRG.12096.2	u	.	trans
HMGI-C	NA	MSTRG.12193.1	j	ENSGALG00000043632	trans
HMGI-C	NA	MSTRG.13046.1	u	.	trans
HMGI-C	NA	MSTRG.13286.1	u	.	trans
HMGI-C	NA	MSTRG.13438.1	u	.	trans
HMGI-C	NA	MSTRG.13472.1	u	.	trans
HMGI-C	NA	MSTRG.13797.1	u	.	trans
HMGI-C	NA	MSTRG.14360.1	u	.	trans
HMGI-C	NA	MSTRG.14723.1	u	.	trans
HMGI-C	NA	MSTRG.15490.1	u	.	trans
HMGI-C	NA	MSTRG.15512.1	u	.	trans
HMGI-C	NA	MSTRG.15585.1	u	.	trans
HMGI-C	NA	MSTRG.15675.1	u	.	trans
HMGI-C	NA	MSTRG.15717.1	u	.	trans
HMGI-C	NA	MSTRG.15774.1	u	.	trans
HMGI-C	NA	MSTRG.15789.1	u	.	trans
HMGI-C	NA	MSTRG.15834.1	u	.	trans
HMGI-C	NA	MSTRG.15848.1	u	.	trans
HMGI-C	NA	MSTRG.16055.1	u	.	trans
HMGI-C	NA	MSTRG.16119.1	u	.	trans
HMGI-C	NA	MSTRG.16409.1	u	.	trans
HMGI-C	NA	MSTRG.16447.2	u	.	trans
HMGI-C	NA	MSTRG.16978.1	o	ENSGALG00000046254	trans
HMGI-C	NA	MSTRG.16938.1	u	.	trans
CPSF6	03015(mRNA surveillance pathway)	MSTRG.14803.1	u	.	trans
GAS41	NA	MSTRG.2310.1	i	ENSGALG00000034649	trans
GAS41	NA	MSTRG.4207.1	x	ENSGALG00000036473	trans
GAS41	NA	MSTRG.5597.1	o	ENSGALG00000044384	trans
GAS41	NA	MSTRG.7038.1	i	PRPF3	trans
GAS41	NA	MSTRG.8045.2	u	.	trans
GAS41	NA	MSTRG.10533.1	o	ENSGALG00000046416	trans
GAS41	NA	MSTRG.11864.1	u	.	trans
GAS41	NA	MSTRG.12193.1	j	ENSGALG00000043632	trans
GAS41	NA	MSTRG.12709.1	u	.	trans
GAS41	NA	MSTRG.13046.1	u	.	trans
GAS41	NA	MSTRG.13222.1	u	.	trans
GAS41	NA	MSTRG.13254.1	u	.	trans
GAS41	NA	MSTRG.13319.1	u	.	trans
GAS41	NA	MSTRG.13438.1	u	.	trans
GAS41	NA	MSTRG.13472.1	u	.	trans
GAS41	NA	MSTRG.13603.1	u	.	trans
GAS41	NA	MSTRG.13797.1	u	.	trans
GAS41	NA	MSTRG.13877.1	u	.	trans
GAS41	NA	MSTRG.13942.1	u	.	trans
GAS41	NA	MSTRG.14360.1	u	.	trans
GAS41	NA	MSTRG.14723.1	u	.	trans
GAS41	NA	MSTRG.14733.1	u	.	trans
GAS41	NA	MSTRG.14869.1	u	.	trans
GAS41	NA	MSTRG.15490.1	u	.	trans
GAS41	NA	MSTRG.15511.1	u	.	trans
GAS41	NA	MSTRG.15512.1	u	.	trans
GAS41	NA	MSTRG.15585.1	u	.	trans
GAS41	NA	MSTRG.15675.1	u	.	trans
GAS41	NA	MSTRG.15717.1	u	.	trans
GAS41	NA	MSTRG.15789.1	u	.	trans
GAS41	NA	MSTRG.15848.1	u	.	trans
GAS41	NA	MSTRG.16055.1	u	.	trans
GAS41	NA	MSTRG.16119.1	u	.	trans
GAS41	NA	MSTRG.16273.2	u	.	trans
GAS41	NA	MSTRG.16409.1	u	.	trans
GAS41	NA	MSTRG.16447.2	u	.	trans
GAS41	NA	MSTRG.16461.3	u	.	trans
GAS41	NA	MSTRG.16495.1	x	ENSGALG00000044788	trans
GAS41	NA	MSTRG.16941.1	u	.	trans
GAS41	NA	MSTRG.16938.1	u	.	trans
ENSGALG00000010224	NA	MSTRG.12936.1	u	.	trans
ENSGALG00000010224	NA	MSTRG.13824.1	u	.	trans
ENSGALG00000010224	NA	MSTRG.14192.1	u	.	trans
ENSGALG00000010224	NA	MSTRG.14349.1	u	.	trans
ENSGALG00000010224	NA	MSTRG.14681.1	u	.	trans
CSRP2	NA	MSTRG.5551.1	u	.	trans
CSRP2	NA	MSTRG.13346.1	u	.	trans
CSRP2	NA	MSTRG.13770.1	u	.	trans
CSRP2	NA	MSTRG.15823.1	u	.	trans
CSRP2	NA	MSTRG.15824.1	u	.	trans
CSRP2	NA	MSTRG.15872.1	u	.	trans
CSRP2	NA	MSTRG.5551.1	u	.	trans
CSRP2	NA	MSTRG.13346.1	u	.	trans
CSRP2	NA	MSTRG.13770.1	u	.	trans
CSRP2	NA	MSTRG.15823.1	u	.	trans
CSRP2	NA	MSTRG.15824.1	u	.	trans
CSRP2	NA	MSTRG.15872.1	u	.	trans
ACSS3	00640(Propanoate metabolism)	MSTRG.11864.1	u	.	trans
ACSS3	00640(Propanoate metabolism)	MSTRG.13046.1	u	.	trans
ACSS3	00640(Propanoate metabolism)	MSTRG.13286.1	u	.	trans
ACSS3	00640(Propanoate metabolism)	MSTRG.13438.1	u	.	trans
ACSS3	00640(Propanoate metabolism)	MSTRG.13472.1	u	.	trans
ACSS3	00640(Propanoate metabolism)	MSTRG.14012.1	u	.	trans
ACSS3	00640(Propanoate metabolism)	MSTRG.14013.1	u	.	trans
ACSS3	00640(Propanoate metabolism)	MSTRG.14192.1	u	.	trans
ACSS3	00640(Propanoate metabolism)	MSTRG.14360.1	u	.	trans
ACSS3	00640(Propanoate metabolism)	MSTRG.15490.1	u	.	trans
ACSS3	00640(Propanoate metabolism)	MSTRG.15512.1	u	.	trans
ACSS3	00640(Propanoate metabolism)	MSTRG.15585.1	u	.	trans
ACSS3	00640(Propanoate metabolism)	MSTRG.15717.1	u	.	trans
ACSS3	00640(Propanoate metabolism)	MSTRG.15774.1	u	.	trans
ACSS3	00640(Propanoate metabolism)	MSTRG.15872.1	u	.	trans
ACSS3	00640(Propanoate metabolism)	MSTRG.16055.1	u	.	trans
SOCS2	NA	MSTRG.13286.1	u	.	trans
SOCS2	NA	MSTRG.13472.1	u	.	trans
SOCS2	NA	MSTRG.15490.1	u	.	trans
SOCS2	NA	MSTRG.15774.1	u	.	trans
SOCS2	NA	MSTRG.15872.1	u	.	trans
PLXNC1	NA	MSTRG.2310.1	i	ENSGALG00000034649	trans
PLXNC1	NA	MSTRG.5597.1	o	ENSGALG00000044384	trans
PLXNC1	NA	MSTRG.7038.1	i	PRPF3	trans
PLXNC1	NA	MSTRG.8045.2	u	.	trans
PLXNC1	NA	MSTRG.10533.1	o	ENSGALG00000046416	trans
PLXNC1	NA	MSTRG.11864.1	u	.	trans
PLXNC1	NA	MSTRG.12193.1	j	ENSGALG00000043632	trans
PLXNC1	NA	MSTRG.12936.1	u	.	trans
PLXNC1	NA	MSTRG.13046.1	u	.	trans
PLXNC1	NA	MSTRG.13222.1	u	.	trans
PLXNC1	NA	MSTRG.13286.1	u	.	trans
PLXNC1	NA	MSTRG.13438.1	u	.	trans
PLXNC1	NA	MSTRG.13472.1	u	.	trans
PLXNC1	NA	MSTRG.13942.1	u	.	trans
PLXNC1	NA	MSTRG.14192.1	u	.	trans
PLXNC1	NA	MSTRG.14349.1	u	.	trans
PLXNC1	NA	MSTRG.14360.1	u	.	trans
PLXNC1	NA	MSTRG.14675.1	u	.	trans
PLXNC1	NA	MSTRG.14681.1	u	.	trans
PLXNC1	NA	MSTRG.14723.1	u	.	trans
PLXNC1	NA	MSTRG.14733.1	u	.	trans
PLXNC1	NA	MSTRG.14869.1	u	.	trans
PLXNC1	NA	MSTRG.15435.1	u	.	trans
PLXNC1	NA	MSTRG.15490.1	u	.	trans
PLXNC1	NA	MSTRG.15511.1	u	.	trans
PLXNC1	NA	MSTRG.15512.1	u	.	trans
PLXNC1	NA	MSTRG.15585.1	u	.	trans
PLXNC1	NA	MSTRG.15717.1	u	.	trans
PLXNC1	NA	MSTRG.15789.1	u	.	trans
PLXNC1	NA	MSTRG.16055.1	u	.	trans
PLXNC1	NA	MSTRG.16119.1	u	.	trans
PLXNC1	NA	MSTRG.16273.2	u	.	trans
PLXNC1	NA	MSTRG.16347.1	u	.	trans
PLXNC1	NA	MSTRG.16447.2	u	.	trans
PLXNC1	NA	MSTRG.16461.3	u	.	trans
SNRPF	03040(Spliceosome)	MSTRG.12096.2	u	.	trans
SNRPF	03040(Spliceosome)	MSTRG.13286.1	u	.	trans
SNRPF	03040(Spliceosome)	MSTRG.13472.1	u	.	trans
SNRPF	03040(Spliceosome)	MSTRG.15717.1	u	.	trans
SNRPF	03040(Spliceosome)	MSTRG.15774.1	u	.	trans
AMDHD1	NA	MSTRG.13161.1	u	.	trans
AMDHD1	NA	MSTRG.13309.1	u	.	trans
AMDHD1	NA	MSTRG.13379.1	u	.	trans
AMDHD1	NA	MSTRG.13628.1	u	.	trans
AMDHD1	NA	MSTRG.13769.1	u	.	trans
AMDHD1	NA	MSTRG.13776.1	u	.	trans
AMDHD1	NA	MSTRG.13849.1	u	.	trans
AMDHD1	NA	MSTRG.13888.1	u	.	trans
AMDHD1	NA	MSTRG.14023.1	u	.	trans
AMDHD1	NA	MSTRG.15010.1	u	.	trans
AMDHD1	NA	MSTRG.15104.1	u	.	trans
AMDHD1	NA	MSTRG.15137.1	u	.	trans
AMDHD1	NA	MSTRG.15458.1	u	.	trans
AMDHD1	NA	MSTRG.15522.1	u	.	trans
AMDHD1	NA	MSTRG.15750.1	u	.	trans
AMDHD1	NA	MSTRG.15946.1	u	.	trans
AMDHD1	NA	MSTRG.16055.1	u	.	trans
LTA4H	NA	MSTRG.12943.1	u	.	trans
LTA4H	NA	MSTRG.13057.1	u	.	trans
LTA4H	NA	MSTRG.13088.1	u	.	trans
LTA4H	NA	MSTRG.13091.1	u	.	trans
LTA4H	NA	MSTRG.13558.1	u	.	trans
LTA4H	NA	MSTRG.13627.1	u	.	trans
LTA4H	NA	MSTRG.14126.1	u	.	trans
LTA4H	NA	MSTRG.14481.1	u	.	trans
LTA4H	NA	MSTRG.14655.1	u	.	trans
LTA4H	NA	MSTRG.14829.1	u	.	trans
LTA4H	NA	MSTRG.15736.1	u	.	trans
LTA4H	NA	MSTRG.15797.1	u	.	trans
LTA4H	NA	MSTRG.16958.27	o	ENSGALG00000044346	trans
LTA4H	NA	MSTRG.16938.3	u	.	trans
SLC25A3	NA	MSTRG.12096.2	u	.	trans
SLC25A3	NA	MSTRG.13046.1	u	.	trans
SLC25A3	NA	MSTRG.13286.1	u	.	trans
SLC25A3	NA	MSTRG.13438.1	u	.	trans
SLC25A3	NA	MSTRG.13472.1	u	.	trans
SLC25A3	NA	MSTRG.14012.1	u	.	trans
SLC25A3	NA	MSTRG.14013.1	u	.	trans
SLC25A3	NA	MSTRG.14360.1	u	.	trans
SLC25A3	NA	MSTRG.15717.1	u	.	trans
SLC25A3	NA	MSTRG.15774.1	u	.	trans
SLC25A3	NA	MSTRG.16055.1	u	.	trans
SLC25A3	NA	MSTRG.13161.1	u	.	trans
SLC25A3	NA	MSTRG.13309.1	u	.	trans
SLC25A3	NA	MSTRG.13379.1	u	.	trans
SLC25A3	NA	MSTRG.13613.1	u	.	trans
SLC25A3	NA	MSTRG.13628.1	u	.	trans
SLC25A3	NA	MSTRG.13769.1	u	.	trans
SLC25A3	NA	MSTRG.13776.1	u	.	trans
SLC25A3	NA	MSTRG.13804.1	u	.	trans
SLC25A3	NA	MSTRG.13888.1	u	.	trans
SLC25A3	NA	MSTRG.14023.1	u	.	trans
SLC25A3	NA	MSTRG.15010.1	u	.	trans
SLC25A3	NA	MSTRG.15391.1	u	.	trans
SLC25A3	NA	MSTRG.15458.1	u	.	trans
SLC25A3	NA	MSTRG.15522.1	u	.	trans
SLC25A3	NA	MSTRG.15663.1	u	.	trans
SLC25A3	NA	MSTRG.15750.1	u	.	trans
SLC25A3	NA	MSTRG.15946.1	u	.	trans
UTP20	NA	MSTRG.5597.1	o	ENSGALG00000044384	trans
UTP20	NA	MSTRG.7038.1	i	PRPF3	trans
UTP20	NA	MSTRG.8045.2	u	.	trans
UTP20	NA	MSTRG.11864.1	u	.	trans
UTP20	NA	MSTRG.12193.1	j	ENSGALG00000043632	trans
UTP20	NA	MSTRG.12936.1	u	.	trans
UTP20	NA	MSTRG.13046.1	u	.	trans
UTP20	NA	MSTRG.13286.1	u	.	trans
UTP20	NA	MSTRG.13438.1	u	.	trans
UTP20	NA	MSTRG.13472.1	u	.	trans
UTP20	NA	MSTRG.13797.1	u	.	trans
UTP20	NA	MSTRG.14192.1	u	.	trans
UTP20	NA	MSTRG.14360.1	u	.	trans
UTP20	NA	MSTRG.14681.1	u	.	trans
UTP20	NA	MSTRG.14723.1	u	.	trans
UTP20	NA	MSTRG.14869.1	u	.	trans
UTP20	NA	MSTRG.15490.1	u	.	trans
UTP20	NA	MSTRG.15512.1	u	.	trans
UTP20	NA	MSTRG.15585.1	u	.	trans
UTP20	NA	MSTRG.15717.1	u	.	trans
UTP20	NA	MSTRG.15789.1	u	.	trans
UTP20	NA	MSTRG.15824.1	u	.	trans
UTP20	NA	MSTRG.15834.1	u	.	trans
UTP20	NA	MSTRG.16055.1	u	.	trans
UTP20	NA	MSTRG.16119.1	u	.	trans
UTP20	NA	MSTRG.16409.1	u	.	trans
UTP20	NA	MSTRG.16447.2	u	.	trans
UTP20	NA	MSTRG.16938.1	u	.	trans
ENSGALG00000044155	NA	MSTRG.10672.1	u	.	trans
ENSGALG00000044155	NA	MSTRG.12637.1	u	.	trans
ENSGALG00000044155	NA	MSTRG.13346.1	u	.	trans
ENSGALG00000044155	NA	MSTRG.15787.1	u	.	trans
ENSGALG00000044155	NA	MSTRG.15823.1	u	.	trans
HIST2H4B	NA	MSTRG.7038.1	i	PRPF3	trans
HIST2H4B	NA	MSTRG.8045.2	u	.	trans
HIST2H4B	NA	MSTRG.11864.1	u	.	trans
HIST2H4B	NA	MSTRG.12193.1	j	ENSGALG00000043632	trans
HIST2H4B	NA	MSTRG.12936.1	u	.	trans
HIST2H4B	NA	MSTRG.13046.1	u	.	trans
HIST2H4B	NA	MSTRG.13286.1	u	.	trans
HIST2H4B	NA	MSTRG.13438.1	u	.	trans
HIST2H4B	NA	MSTRG.13472.1	u	.	trans
HIST2H4B	NA	MSTRG.13797.1	u	.	trans
HIST2H4B	NA	MSTRG.14192.1	u	.	trans
HIST2H4B	NA	MSTRG.14360.1	u	.	trans
HIST2H4B	NA	MSTRG.14723.1	u	.	trans
HIST2H4B	NA	MSTRG.15490.1	u	.	trans
HIST2H4B	NA	MSTRG.15512.1	u	.	trans
HIST2H4B	NA	MSTRG.15585.1	u	.	trans
HIST2H4B	NA	MSTRG.15675.1	u	.	trans
HIST2H4B	NA	MSTRG.15717.1	u	.	trans
HIST2H4B	NA	MSTRG.15789.1	u	.	trans
HIST2H4B	NA	MSTRG.16055.1	u	.	trans
HIST2H4B	NA	MSTRG.16119.1	u	.	trans
HIST2H4B	NA	MSTRG.16409.1	u	.	trans
HIST2H4B	NA	MSTRG.16447.2	u	.	trans
HIST2H4B	NA	MSTRG.16938.1	u	.	trans
H2B-VIII	NA	MSTRG.13520.1	u	.	trans
H2B-VIII	NA	MSTRG.14012.1	u	.	trans
H2B-VIII	NA	MSTRG.14013.1	u	.	trans
H2B-VIII	NA	MSTRG.15774.1	u	.	trans
H2B-VIII	NA	MSTRG.16959.1	x	ENSGALG00000045802	trans
ENSGALG00000037322	NA	MSTRG.2310.1	i	ENSGALG00000034649	trans
ENSGALG00000037322	NA	MSTRG.10533.1	o	ENSGALG00000046416	trans
ENSGALG00000037322	NA	MSTRG.11864.1	u	.	trans
ENSGALG00000037322	NA	MSTRG.12096.2	u	.	trans
ENSGALG00000037322	NA	MSTRG.12193.1	j	ENSGALG00000043632	trans
ENSGALG00000037322	NA	MSTRG.12719.1	u	.	trans
ENSGALG00000037322	NA	MSTRG.12843.1	u	.	trans
ENSGALG00000037322	NA	MSTRG.13161.1	u	.	trans
ENSGALG00000037322	NA	MSTRG.13222.1	u	.	trans
ENSGALG00000037322	NA	MSTRG.13254.1	u	.	trans
ENSGALG00000037322	NA	MSTRG.13309.1	u	.	trans
ENSGALG00000037322	NA	MSTRG.13453.1	u	.	trans
ENSGALG00000037322	NA	MSTRG.13603.1	u	.	trans
ENSGALG00000037322	NA	MSTRG.13630.1	u	.	trans
ENSGALG00000037322	NA	MSTRG.13640.1	u	.	trans
ENSGALG00000037322	NA	MSTRG.13773.1	u	.	trans
ENSGALG00000037322	NA	MSTRG.13849.1	u	.	trans
ENSGALG00000037322	NA	MSTRG.13877.1	u	.	trans
ENSGALG00000037322	NA	MSTRG.13942.1	u	.	trans
ENSGALG00000037322	NA	MSTRG.14176.1	u	.	trans
ENSGALG00000037322	NA	MSTRG.14360.1	u	.	trans
ENSGALG00000037322	NA	MSTRG.14723.1	u	.	trans
ENSGALG00000037322	NA	MSTRG.14733.1	u	.	trans
ENSGALG00000037322	NA	MSTRG.15010.1	u	.	trans
ENSGALG00000037322	NA	MSTRG.15104.1	u	.	trans
ENSGALG00000037322	NA	MSTRG.15390.1	u	.	trans
ENSGALG00000037322	NA	MSTRG.15435.1	u	.	trans
ENSGALG00000037322	NA	MSTRG.15511.1	u	.	trans
ENSGALG00000037322	NA	MSTRG.15522.1	u	.	trans
ENSGALG00000037322	NA	MSTRG.15789.1	u	.	trans
ENSGALG00000037322	NA	MSTRG.15833.1	u	.	trans
ENSGALG00000037322	NA	MSTRG.15848.1	u	.	trans
ENSGALG00000037322	NA	MSTRG.16055.1	u	.	trans
ENSGALG00000037322	NA	MSTRG.16273.2	u	.	trans
ENSGALG00000037322	NA	MSTRG.16347.1	u	.	trans
ENSGALG00000037322	NA	MSTRG.16461.3	u	.	trans
ENSGALG00000037322	NA	MSTRG.16941.1	u	.	trans
HIST2H2AC	NA	MSTRG.2310.1	i	ENSGALG00000034649	trans
HIST2H2AC	NA	MSTRG.11864.1	u	.	trans
HIST2H2AC	NA	MSTRG.11872.1	u	.	trans
HIST2H2AC	NA	MSTRG.12096.2	u	.	trans
HIST2H2AC	NA	MSTRG.13254.1	u	.	trans
HIST2H2AC	NA	MSTRG.13438.1	u	.	trans
HIST2H2AC	NA	MSTRG.13894.1	u	.	trans
HIST2H2AC	NA	MSTRG.13942.1	u	.	trans
HIST2H2AC	NA	MSTRG.14360.1	u	.	trans
HIST2H2AC	NA	MSTRG.15010.1	u	.	trans
HIST2H2AC	NA	MSTRG.15287.1	u	.	trans
HIST2H2AC	NA	MSTRG.15585.1	u	.	trans
HIST2H2AC	NA	MSTRG.15717.1	u	.	trans
HIST2H2AC	NA	MSTRG.15789.1	u	.	trans
HIST2H2AC	NA	MSTRG.16055.1	u	.	trans
HIST2H2AC	NA	MSTRG.16273.2	u	.	trans
HIST2H2AC	NA	MSTRG.16461.3	u	.	trans
ENSGALG00000034321	NA	MSTRG.3857.1	x	ENSGALG00000042684	trans
ENSGALG00000034321	NA	MSTRG.4207.1	x	ENSGALG00000036473	trans
ENSGALG00000034321	NA	MSTRG.5597.1	o	ENSGALG00000044384	trans
ENSGALG00000034321	NA	MSTRG.7038.1	i	PRPF3	trans
ENSGALG00000034321	NA	MSTRG.8045.2	u	.	trans
ENSGALG00000034321	NA	MSTRG.11864.1	u	.	trans
ENSGALG00000034321	NA	MSTRG.12096.2	u	.	trans
ENSGALG00000034321	NA	MSTRG.12193.1	j	ENSGALG00000043632	trans
ENSGALG00000034321	NA	MSTRG.12709.1	u	.	trans
ENSGALG00000034321	NA	MSTRG.13046.1	u	.	trans
ENSGALG00000034321	NA	MSTRG.13222.1	u	.	trans
ENSGALG00000034321	NA	MSTRG.13438.1	u	.	trans
ENSGALG00000034321	NA	MSTRG.13472.1	u	.	trans
ENSGALG00000034321	NA	MSTRG.13581.1	u	.	trans
ENSGALG00000034321	NA	MSTRG.13662.1	u	.	trans
ENSGALG00000034321	NA	MSTRG.13797.1	u	.	trans
ENSGALG00000034321	NA	MSTRG.13824.1	u	.	trans
ENSGALG00000034321	NA	MSTRG.13865.1	u	.	trans
ENSGALG00000034321	NA	MSTRG.13877.1	u	.	trans
ENSGALG00000034321	NA	MSTRG.13942.1	u	.	trans
ENSGALG00000034321	NA	MSTRG.13960.1	u	.	trans
ENSGALG00000034321	NA	MSTRG.14360.1	u	.	trans
ENSGALG00000034321	NA	MSTRG.14723.1	u	.	trans
ENSGALG00000034321	NA	MSTRG.14869.1	u	.	trans
ENSGALG00000034321	NA	MSTRG.15390.1	u	.	trans
ENSGALG00000034321	NA	MSTRG.15511.1	u	.	trans
ENSGALG00000034321	NA	MSTRG.15512.1	u	.	trans
ENSGALG00000034321	NA	MSTRG.15585.1	u	.	trans
ENSGALG00000034321	NA	MSTRG.15675.1	u	.	trans
ENSGALG00000034321	NA	MSTRG.15717.1	u	.	trans
ENSGALG00000034321	NA	MSTRG.15789.1	u	.	trans
ENSGALG00000034321	NA	MSTRG.15848.1	u	.	trans
ENSGALG00000034321	NA	MSTRG.16119.1	u	.	trans
ENSGALG00000034321	NA	MSTRG.16273.2	u	.	trans
ENSGALG00000034321	NA	MSTRG.16409.1	u	.	trans
ENSGALG00000034321	NA	MSTRG.16447.2	u	.	trans
ENSGALG00000034321	NA	MSTRG.16938.1	u	.	trans
ENSGALG00000035244	NA	MSTRG.2310.1	i	ENSGALG00000034649	trans
ENSGALG00000035244	NA	MSTRG.10533.1	o	ENSGALG00000046416	trans
ENSGALG00000035244	NA	MSTRG.10794.1	o	Metazoa_SRP	trans
ENSGALG00000035244	NA	MSTRG.11864.1	u	.	trans
ENSGALG00000035244	NA	MSTRG.12193.1	j	ENSGALG00000043632	trans
ENSGALG00000035244	NA	MSTRG.13046.1	u	.	trans
ENSGALG00000035244	NA	MSTRG.13222.1	u	.	trans
ENSGALG00000035244	NA	MSTRG.13254.1	u	.	trans
ENSGALG00000035244	NA	MSTRG.13438.1	u	.	trans
ENSGALG00000035244	NA	MSTRG.13472.1	u	.	trans
ENSGALG00000035244	NA	MSTRG.13942.1	u	.	trans
ENSGALG00000035244	NA	MSTRG.14192.1	u	.	trans
ENSGALG00000035244	NA	MSTRG.14360.1	u	.	trans
ENSGALG00000035244	NA	MSTRG.14675.1	u	.	trans
ENSGALG00000035244	NA	MSTRG.14723.1	u	.	trans
ENSGALG00000035244	NA	MSTRG.14733.1	u	.	trans
ENSGALG00000035244	NA	MSTRG.15287.1	u	.	trans
ENSGALG00000035244	NA	MSTRG.15435.1	u	.	trans
ENSGALG00000035244	NA	MSTRG.15511.1	u	.	trans
ENSGALG00000035244	NA	MSTRG.15512.1	u	.	trans
ENSGALG00000035244	NA	MSTRG.15585.1	u	.	trans
ENSGALG00000035244	NA	MSTRG.15717.1	u	.	trans
ENSGALG00000035244	NA	MSTRG.15789.1	u	.	trans
ENSGALG00000035244	NA	MSTRG.16055.1	u	.	trans
ENSGALG00000035244	NA	MSTRG.16119.1	u	.	trans
ENSGALG00000035244	NA	MSTRG.16273.2	u	.	trans
ENSGALG00000035244	NA	MSTRG.16347.1	u	.	trans
ENSGALG00000035244	NA	MSTRG.16461.3	u	.	trans
ENSGALG00000034631	NA	MSTRG.4207.1	x	ENSGALG00000036473	trans
ENSGALG00000034631	NA	MSTRG.5597.1	o	ENSGALG00000044384	trans
ENSGALG00000034631	NA	MSTRG.7038.1	i	PRPF3	trans
ENSGALG00000034631	NA	MSTRG.8045.2	u	.	trans
ENSGALG00000034631	NA	MSTRG.11864.1	u	.	trans
ENSGALG00000034631	NA	MSTRG.12193.1	j	ENSGALG00000043632	trans
ENSGALG00000034631	NA	MSTRG.12709.1	u	.	trans
ENSGALG00000034631	NA	MSTRG.13046.1	u	.	trans
ENSGALG00000034631	NA	MSTRG.13222.1	u	.	trans
ENSGALG00000034631	NA	MSTRG.13254.1	u	.	trans
ENSGALG00000034631	NA	MSTRG.13267.1	u	.	trans
ENSGALG00000034631	NA	MSTRG.13438.1	u	.	trans
ENSGALG00000034631	NA	MSTRG.13472.1	u	.	trans
ENSGALG00000034631	NA	MSTRG.13558.1	u	.	trans
ENSGALG00000034631	NA	MSTRG.13581.1	u	.	trans
ENSGALG00000034631	NA	MSTRG.13603.1	u	.	trans
ENSGALG00000034631	NA	MSTRG.13797.1	u	.	trans
ENSGALG00000034631	NA	MSTRG.13942.1	u	.	trans
ENSGALG00000034631	NA	MSTRG.13960.1	u	.	trans
ENSGALG00000034631	NA	MSTRG.14360.1	u	.	trans
ENSGALG00000034631	NA	MSTRG.14723.1	u	.	trans
ENSGALG00000034631	NA	MSTRG.14733.1	u	.	trans
ENSGALG00000034631	NA	MSTRG.14829.1	u	.	trans
ENSGALG00000034631	NA	MSTRG.14869.1	u	.	trans
ENSGALG00000034631	NA	MSTRG.15490.1	u	.	trans
ENSGALG00000034631	NA	MSTRG.15511.1	u	.	trans
ENSGALG00000034631	NA	MSTRG.15512.1	u	.	trans
ENSGALG00000034631	NA	MSTRG.15585.1	u	.	trans
ENSGALG00000034631	NA	MSTRG.15675.1	u	.	trans
ENSGALG00000034631	NA	MSTRG.15717.1	u	.	trans
ENSGALG00000034631	NA	MSTRG.15789.1	u	.	trans
ENSGALG00000034631	NA	MSTRG.15848.1	u	.	trans
ENSGALG00000034631	NA	MSTRG.16119.1	u	.	trans
ENSGALG00000034631	NA	MSTRG.16273.2	u	.	trans
ENSGALG00000034631	NA	MSTRG.16409.1	u	.	trans
ENSGALG00000034631	NA	MSTRG.16447.2	u	.	trans
ENSGALG00000034631	NA	MSTRG.16461.3	u	.	trans
ENSGALG00000034631	NA	MSTRG.16941.1	u	.	trans
ENSGALG00000034631	NA	MSTRG.16938.1	u	.	trans
ENSGALG00000030424	NA	MSTRG.2310.1	i	ENSGALG00000034649	trans
ENSGALG00000030424	NA	MSTRG.5597.1	o	ENSGALG00000044384	trans
ENSGALG00000030424	NA	MSTRG.7038.1	i	PRPF3	trans
ENSGALG00000030424	NA	MSTRG.8045.2	u	.	trans
ENSGALG00000030424	NA	MSTRG.10533.1	o	ENSGALG00000046416	trans
ENSGALG00000030424	NA	MSTRG.11864.1	u	.	trans
ENSGALG00000030424	NA	MSTRG.12193.1	j	ENSGALG00000043632	trans
ENSGALG00000030424	NA	MSTRG.13046.1	u	.	trans
ENSGALG00000030424	NA	MSTRG.13222.1	u	.	trans
ENSGALG00000030424	NA	MSTRG.13254.1	u	.	trans
ENSGALG00000030424	NA	MSTRG.13438.1	u	.	trans
ENSGALG00000030424	NA	MSTRG.13472.1	u	.	trans
ENSGALG00000030424	NA	MSTRG.13603.1	u	.	trans
ENSGALG00000030424	NA	MSTRG.13877.1	u	.	trans
ENSGALG00000030424	NA	MSTRG.13942.1	u	.	trans
ENSGALG00000030424	NA	MSTRG.14360.1	u	.	trans
ENSGALG00000030424	NA	MSTRG.14723.1	u	.	trans
ENSGALG00000030424	NA	MSTRG.14733.1	u	.	trans
ENSGALG00000030424	NA	MSTRG.14803.1	u	.	trans
ENSGALG00000030424	NA	MSTRG.14869.1	u	.	trans
ENSGALG00000030424	NA	MSTRG.15287.1	u	.	trans
ENSGALG00000030424	NA	MSTRG.15435.1	u	.	trans
ENSGALG00000030424	NA	MSTRG.15490.1	u	.	trans
ENSGALG00000030424	NA	MSTRG.15511.1	u	.	trans
ENSGALG00000030424	NA	MSTRG.15512.1	u	.	trans
ENSGALG00000030424	NA	MSTRG.15585.1	u	.	trans
ENSGALG00000030424	NA	MSTRG.15717.1	u	.	trans
ENSGALG00000030424	NA	MSTRG.15789.1	u	.	trans
ENSGALG00000030424	NA	MSTRG.15848.1	u	.	trans
ENSGALG00000030424	NA	MSTRG.16055.1	u	.	trans
ENSGALG00000030424	NA	MSTRG.16119.1	u	.	trans
ENSGALG00000030424	NA	MSTRG.16273.2	u	.	trans
ENSGALG00000030424	NA	MSTRG.16347.1	u	.	trans
ENSGALG00000030424	NA	MSTRG.16447.2	u	.	trans
ENSGALG00000030424	NA	MSTRG.16461.3	u	.	trans
ENSGALG00000040174	NA	MSTRG.13161.1	u	.	trans
ENSGALG00000040174	NA	MSTRG.13309.1	u	.	trans
ENSGALG00000040174	NA	MSTRG.13613.1	u	.	trans
ENSGALG00000040174	NA	MSTRG.13628.1	u	.	trans
ENSGALG00000040174	NA	MSTRG.13769.1	u	.	trans
ENSGALG00000040174	NA	MSTRG.13773.1	u	.	trans
ENSGALG00000040174	NA	MSTRG.13776.1	u	.	trans
ENSGALG00000040174	NA	MSTRG.13888.1	u	.	trans
ENSGALG00000040174	NA	MSTRG.14510.1	u	.	trans
ENSGALG00000040174	NA	MSTRG.15010.1	u	.	trans
ENSGALG00000040174	NA	MSTRG.15435.1	u	.	trans
ENSGALG00000040174	NA	MSTRG.15522.1	u	.	trans
ENSGALG00000040174	NA	MSTRG.15946.1	u	.	trans
RRP7A	03008(Ribosome biogenesis in eukaryotes)	MSTRG.4207.1	x	ENSGALG00000036473	trans
RRP7A	03008(Ribosome biogenesis in eukaryotes)	MSTRG.5597.1	o	ENSGALG00000044384	trans
RRP7A	03008(Ribosome biogenesis in eukaryotes)	MSTRG.8045.2	u	.	trans
RRP7A	03008(Ribosome biogenesis in eukaryotes)	MSTRG.12193.1	j	ENSGALG00000043632	trans
RRP7A	03008(Ribosome biogenesis in eukaryotes)	MSTRG.12709.1	u	.	trans
RRP7A	03008(Ribosome biogenesis in eukaryotes)	MSTRG.12843.1	u	.	trans
RRP7A	03008(Ribosome biogenesis in eukaryotes)	MSTRG.12870.1	u	.	trans
RRP7A	03008(Ribosome biogenesis in eukaryotes)	MSTRG.13006.1	u	.	trans
RRP7A	03008(Ribosome biogenesis in eukaryotes)	MSTRG.13222.1	u	.	trans
RRP7A	03008(Ribosome biogenesis in eukaryotes)	MSTRG.13267.1	u	.	trans
RRP7A	03008(Ribosome biogenesis in eukaryotes)	MSTRG.13319.1	u	.	trans
RRP7A	03008(Ribosome biogenesis in eukaryotes)	MSTRG.13353.1	u	.	trans
RRP7A	03008(Ribosome biogenesis in eukaryotes)	MSTRG.13518.1	u	.	trans
RRP7A	03008(Ribosome biogenesis in eukaryotes)	MSTRG.13567.1	u	.	trans
RRP7A	03008(Ribosome biogenesis in eukaryotes)	MSTRG.13581.1	u	.	trans
RRP7A	03008(Ribosome biogenesis in eukaryotes)	MSTRG.13603.1	u	.	trans
RRP7A	03008(Ribosome biogenesis in eukaryotes)	MSTRG.13630.1	u	.	trans
RRP7A	03008(Ribosome biogenesis in eukaryotes)	MSTRG.13662.1	u	.	trans
RRP7A	03008(Ribosome biogenesis in eukaryotes)	MSTRG.13824.1	u	.	trans
RRP7A	03008(Ribosome biogenesis in eukaryotes)	MSTRG.13863.1	u	.	trans
RRP7A	03008(Ribosome biogenesis in eukaryotes)	MSTRG.13865.1	u	.	trans
RRP7A	03008(Ribosome biogenesis in eukaryotes)	MSTRG.13877.1	u	.	trans
RRP7A	03008(Ribosome biogenesis in eukaryotes)	MSTRG.13942.1	u	.	trans
RRP7A	03008(Ribosome biogenesis in eukaryotes)	MSTRG.13960.1	u	.	trans
RRP7A	03008(Ribosome biogenesis in eukaryotes)	MSTRG.14126.1	u	.	trans
RRP7A	03008(Ribosome biogenesis in eukaryotes)	MSTRG.14723.1	u	.	trans
RRP7A	03008(Ribosome biogenesis in eukaryotes)	MSTRG.14727.1	u	.	trans
RRP7A	03008(Ribosome biogenesis in eukaryotes)	MSTRG.14733.1	u	.	trans
RRP7A	03008(Ribosome biogenesis in eukaryotes)	MSTRG.14829.1	u	.	trans
RRP7A	03008(Ribosome biogenesis in eukaryotes)	MSTRG.14869.1	u	.	trans
RRP7A	03008(Ribosome biogenesis in eukaryotes)	MSTRG.15390.1	u	.	trans
RRP7A	03008(Ribosome biogenesis in eukaryotes)	MSTRG.15511.1	u	.	trans
RRP7A	03008(Ribosome biogenesis in eukaryotes)	MSTRG.15517.1	u	.	trans
RRP7A	03008(Ribosome biogenesis in eukaryotes)	MSTRG.15518.1	u	.	trans
RRP7A	03008(Ribosome biogenesis in eukaryotes)	MSTRG.15833.1	u	.	trans
RRP7A	03008(Ribosome biogenesis in eukaryotes)	MSTRG.15848.1	u	.	trans
RRP7A	03008(Ribosome biogenesis in eukaryotes)	MSTRG.16119.1	u	.	trans
RRP7A	03008(Ribosome biogenesis in eukaryotes)	MSTRG.16273.2	u	.	trans
RRP7A	03008(Ribosome biogenesis in eukaryotes)	MSTRG.16409.1	u	.	trans
RRP7A	03008(Ribosome biogenesis in eukaryotes)	MSTRG.16461.3	u	.	trans
RRP7A	03008(Ribosome biogenesis in eukaryotes)	MSTRG.16495.1	x	ENSGALG00000044788	trans
RRP7A	03008(Ribosome biogenesis in eukaryotes)	MSTRG.16958.27	o	ENSGALG00000044346	trans
RRP7A	03008(Ribosome biogenesis in eukaryotes)	MSTRG.16941.1	u	.	trans
NAGA	00603(Glycosphingolipid biosynthesis - globo and isoglobo series);04142(Lysosome)	MSTRG.5597.1	o	ENSGALG00000044384	trans
NAGA	00603(Glycosphingolipid biosynthesis - globo and isoglobo series);04142(Lysosome)	MSTRG.7038.1	i	PRPF3	trans
NAGA	00603(Glycosphingolipid biosynthesis - globo and isoglobo series);04142(Lysosome)	MSTRG.8045.2	u	.	trans
NAGA	00603(Glycosphingolipid biosynthesis - globo and isoglobo series);04142(Lysosome)	MSTRG.12193.1	j	ENSGALG00000043632	trans
NAGA	00603(Glycosphingolipid biosynthesis - globo and isoglobo series);04142(Lysosome)	MSTRG.12710.1	u	.	trans
NAGA	00603(Glycosphingolipid biosynthesis - globo and isoglobo series);04142(Lysosome)	MSTRG.13046.1	u	.	trans
NAGA	00603(Glycosphingolipid biosynthesis - globo and isoglobo series);04142(Lysosome)	MSTRG.13222.1	u	.	trans
NAGA	00603(Glycosphingolipid biosynthesis - globo and isoglobo series);04142(Lysosome)	MSTRG.13267.1	u	.	trans
NAGA	00603(Glycosphingolipid biosynthesis - globo and isoglobo series);04142(Lysosome)	MSTRG.13319.1	u	.	trans
NAGA	00603(Glycosphingolipid biosynthesis - globo and isoglobo series);04142(Lysosome)	MSTRG.13438.1	u	.	trans
NAGA	00603(Glycosphingolipid biosynthesis - globo and isoglobo series);04142(Lysosome)	MSTRG.13515.1	u	.	trans
NAGA	00603(Glycosphingolipid biosynthesis - globo and isoglobo series);04142(Lysosome)	MSTRG.13603.1	u	.	trans
NAGA	00603(Glycosphingolipid biosynthesis - globo and isoglobo series);04142(Lysosome)	MSTRG.13770.1	u	.	trans
NAGA	00603(Glycosphingolipid biosynthesis - globo and isoglobo series);04142(Lysosome)	MSTRG.13942.1	u	.	trans
NAGA	00603(Glycosphingolipid biosynthesis - globo and isoglobo series);04142(Lysosome)	MSTRG.14360.1	u	.	trans
NAGA	00603(Glycosphingolipid biosynthesis - globo and isoglobo series);04142(Lysosome)	MSTRG.14681.1	u	.	trans
NAGA	00603(Glycosphingolipid biosynthesis - globo and isoglobo series);04142(Lysosome)	MSTRG.14684.1	u	.	trans
NAGA	00603(Glycosphingolipid biosynthesis - globo and isoglobo series);04142(Lysosome)	MSTRG.14723.1	u	.	trans
NAGA	00603(Glycosphingolipid biosynthesis - globo and isoglobo series);04142(Lysosome)	MSTRG.14733.1	u	.	trans
NAGA	00603(Glycosphingolipid biosynthesis - globo and isoglobo series);04142(Lysosome)	MSTRG.14838.1	u	.	trans
NAGA	00603(Glycosphingolipid biosynthesis - globo and isoglobo series);04142(Lysosome)	MSTRG.14869.1	u	.	trans
NAGA	00603(Glycosphingolipid biosynthesis - globo and isoglobo series);04142(Lysosome)	MSTRG.15490.1	u	.	trans
NAGA	00603(Glycosphingolipid biosynthesis - globo and isoglobo series);04142(Lysosome)	MSTRG.15511.1	u	.	trans
NAGA	00603(Glycosphingolipid biosynthesis - globo and isoglobo series);04142(Lysosome)	MSTRG.15512.1	u	.	trans
NAGA	00603(Glycosphingolipid biosynthesis - globo and isoglobo series);04142(Lysosome)	MSTRG.15517.1	u	.	trans
NAGA	00603(Glycosphingolipid biosynthesis - globo and isoglobo series);04142(Lysosome)	MSTRG.15585.1	u	.	trans
NAGA	00603(Glycosphingolipid biosynthesis - globo and isoglobo series);04142(Lysosome)	MSTRG.15824.1	u	.	trans
NAGA	00603(Glycosphingolipid biosynthesis - globo and isoglobo series);04142(Lysosome)	MSTRG.16119.1	u	.	trans
NAGA	00603(Glycosphingolipid biosynthesis - globo and isoglobo series);04142(Lysosome)	MSTRG.16273.2	u	.	trans
NAGA	00603(Glycosphingolipid biosynthesis - globo and isoglobo series);04142(Lysosome)	MSTRG.16447.2	u	.	trans
NAGA	00603(Glycosphingolipid biosynthesis - globo and isoglobo series);04142(Lysosome)	MSTRG.16495.1	x	ENSGALG00000044788	trans
NAGA	00603(Glycosphingolipid biosynthesis - globo and isoglobo series);04142(Lysosome)	MSTRG.16941.1	u	.	trans
NAGA	00603(Glycosphingolipid biosynthesis - globo and isoglobo series);04142(Lysosome)	MSTRG.16938.1	u	.	trans
CENPM	NA	MSTRG.4207.1	x	ENSGALG00000036473	trans
CENPM	NA	MSTRG.5597.1	o	ENSGALG00000044384	trans
CENPM	NA	MSTRG.7038.1	i	PRPF3	trans
CENPM	NA	MSTRG.8045.2	u	.	trans
CENPM	NA	MSTRG.12193.1	j	ENSGALG00000043632	trans
CENPM	NA	MSTRG.12709.1	u	.	trans
CENPM	NA	MSTRG.13006.1	u	.	trans
CENPM	NA	MSTRG.13046.1	u	.	trans
CENPM	NA	MSTRG.13057.1	u	.	trans
CENPM	NA	MSTRG.13222.1	u	.	trans
CENPM	NA	MSTRG.13267.1	u	.	trans
CENPM	NA	MSTRG.13319.1	u	.	trans
CENPM	NA	MSTRG.13353.1	u	.	trans
CENPM	NA	MSTRG.13438.1	u	.	trans
CENPM	NA	MSTRG.13472.1	u	.	trans
CENPM	NA	MSTRG.13518.1	u	.	trans
CENPM	NA	MSTRG.13558.1	u	.	trans
CENPM	NA	MSTRG.13581.1	u	.	trans
CENPM	NA	MSTRG.13603.1	u	.	trans
CENPM	NA	MSTRG.13797.1	u	.	trans
CENPM	NA	MSTRG.13863.1	u	.	trans
CENPM	NA	MSTRG.13942.1	u	.	trans
CENPM	NA	MSTRG.13960.1	u	.	trans
CENPM	NA	MSTRG.14360.1	u	.	trans
CENPM	NA	MSTRG.14723.1	u	.	trans
CENPM	NA	MSTRG.14733.1	u	.	trans
CENPM	NA	MSTRG.14829.1	u	.	trans
CENPM	NA	MSTRG.14869.1	u	.	trans
CENPM	NA	MSTRG.15490.1	u	.	trans
CENPM	NA	MSTRG.15511.1	u	.	trans
CENPM	NA	MSTRG.15512.1	u	.	trans
CENPM	NA	MSTRG.15517.1	u	.	trans
CENPM	NA	MSTRG.15585.1	u	.	trans
CENPM	NA	MSTRG.15675.1	u	.	trans
CENPM	NA	MSTRG.16119.1	u	.	trans
CENPM	NA	MSTRG.16273.2	u	.	trans
CENPM	NA	MSTRG.16409.1	u	.	trans
CENPM	NA	MSTRG.16447.2	u	.	trans
CENPM	NA	MSTRG.16495.1	x	ENSGALG00000044788	trans
CENPM	NA	MSTRG.16958.27	o	ENSGALG00000044346	trans
CENPM	NA	MSTRG.16941.1	u	.	trans
CENPM	NA	MSTRG.16938.1	u	.	trans
XRCC6	03450(Non-homologous end-joining)	MSTRG.2310.1	i	ENSGALG00000034649	trans
XRCC6	03450(Non-homologous end-joining)	MSTRG.10533.1	o	ENSGALG00000046416	trans
XRCC6	03450(Non-homologous end-joining)	MSTRG.11864.1	u	.	trans
XRCC6	03450(Non-homologous end-joining)	MSTRG.13046.1	u	.	trans
XRCC6	03450(Non-homologous end-joining)	MSTRG.13286.1	u	.	trans
XRCC6	03450(Non-homologous end-joining)	MSTRG.13438.1	u	.	trans
XRCC6	03450(Non-homologous end-joining)	MSTRG.13472.1	u	.	trans
XRCC6	03450(Non-homologous end-joining)	MSTRG.14192.1	u	.	trans
XRCC6	03450(Non-homologous end-joining)	MSTRG.14349.1	u	.	trans
XRCC6	03450(Non-homologous end-joining)	MSTRG.14360.1	u	.	trans
XRCC6	03450(Non-homologous end-joining)	MSTRG.14675.1	u	.	trans
XRCC6	03450(Non-homologous end-joining)	MSTRG.14723.1	u	.	trans
XRCC6	03450(Non-homologous end-joining)	MSTRG.15512.1	u	.	trans
XRCC6	03450(Non-homologous end-joining)	MSTRG.15585.1	u	.	trans
XRCC6	03450(Non-homologous end-joining)	MSTRG.15717.1	u	.	trans
XRCC6	03450(Non-homologous end-joining)	MSTRG.15774.1	u	.	trans
XRCC6	03450(Non-homologous end-joining)	MSTRG.15789.1	u	.	trans
XRCC6	03450(Non-homologous end-joining)	MSTRG.15912.1	u	.	trans
XRCC6	03450(Non-homologous end-joining)	MSTRG.16055.1	u	.	trans
XRCC6	03450(Non-homologous end-joining)	MSTRG.16273.2	u	.	trans
XRCC6	03450(Non-homologous end-joining)	MSTRG.16347.1	u	.	trans
ACO2	01200(Carbon metabolism);01210(2-Oxocarboxylic acid metabolism);01230(Biosynthesis of amino acids);00020(Citrate cycle (TCA cycle));00630(Glyoxylate and dicarboxylate metabolism)	MSTRG.7038.1	i	PRPF3	trans
ACO2	01200(Carbon metabolism);01210(2-Oxocarboxylic acid metabolism);01230(Biosynthesis of amino acids);00020(Citrate cycle (TCA cycle));00630(Glyoxylate and dicarboxylate metabolism)	MSTRG.8045.2	u	.	trans
ACO2	01200(Carbon metabolism);01210(2-Oxocarboxylic acid metabolism);01230(Biosynthesis of amino acids);00020(Citrate cycle (TCA cycle));00630(Glyoxylate and dicarboxylate metabolism)	MSTRG.11864.1	u	.	trans
ACO2	01200(Carbon metabolism);01210(2-Oxocarboxylic acid metabolism);01230(Biosynthesis of amino acids);00020(Citrate cycle (TCA cycle));00630(Glyoxylate and dicarboxylate metabolism)	MSTRG.12096.2	u	.	trans
ACO2	01200(Carbon metabolism);01210(2-Oxocarboxylic acid metabolism);01230(Biosynthesis of amino acids);00020(Citrate cycle (TCA cycle));00630(Glyoxylate and dicarboxylate metabolism)	MSTRG.12193.1	j	ENSGALG00000043632	trans
ACO2	01200(Carbon metabolism);01210(2-Oxocarboxylic acid metabolism);01230(Biosynthesis of amino acids);00020(Citrate cycle (TCA cycle));00630(Glyoxylate and dicarboxylate metabolism)	MSTRG.13046.1	u	.	trans
ACO2	01200(Carbon metabolism);01210(2-Oxocarboxylic acid metabolism);01230(Biosynthesis of amino acids);00020(Citrate cycle (TCA cycle));00630(Glyoxylate and dicarboxylate metabolism)	MSTRG.13286.1	u	.	trans
ACO2	01200(Carbon metabolism);01210(2-Oxocarboxylic acid metabolism);01230(Biosynthesis of amino acids);00020(Citrate cycle (TCA cycle));00630(Glyoxylate and dicarboxylate metabolism)	MSTRG.13438.1	u	.	trans
ACO2	01200(Carbon metabolism);01210(2-Oxocarboxylic acid metabolism);01230(Biosynthesis of amino acids);00020(Citrate cycle (TCA cycle));00630(Glyoxylate and dicarboxylate metabolism)	MSTRG.13472.1	u	.	trans
ACO2	01200(Carbon metabolism);01210(2-Oxocarboxylic acid metabolism);01230(Biosynthesis of amino acids);00020(Citrate cycle (TCA cycle));00630(Glyoxylate and dicarboxylate metabolism)	MSTRG.13849.1	u	.	trans
ACO2	01200(Carbon metabolism);01210(2-Oxocarboxylic acid metabolism);01230(Biosynthesis of amino acids);00020(Citrate cycle (TCA cycle));00630(Glyoxylate and dicarboxylate metabolism)	MSTRG.14360.1	u	.	trans
ACO2	01200(Carbon metabolism);01210(2-Oxocarboxylic acid metabolism);01230(Biosynthesis of amino acids);00020(Citrate cycle (TCA cycle));00630(Glyoxylate and dicarboxylate metabolism)	MSTRG.14675.1	u	.	trans
ACO2	01200(Carbon metabolism);01210(2-Oxocarboxylic acid metabolism);01230(Biosynthesis of amino acids);00020(Citrate cycle (TCA cycle));00630(Glyoxylate and dicarboxylate metabolism)	MSTRG.14723.1	u	.	trans
ACO2	01200(Carbon metabolism);01210(2-Oxocarboxylic acid metabolism);01230(Biosynthesis of amino acids);00020(Citrate cycle (TCA cycle));00630(Glyoxylate and dicarboxylate metabolism)	MSTRG.15490.1	u	.	trans
ACO2	01200(Carbon metabolism);01210(2-Oxocarboxylic acid metabolism);01230(Biosynthesis of amino acids);00020(Citrate cycle (TCA cycle));00630(Glyoxylate and dicarboxylate metabolism)	MSTRG.15512.1	u	.	trans
ACO2	01200(Carbon metabolism);01210(2-Oxocarboxylic acid metabolism);01230(Biosynthesis of amino acids);00020(Citrate cycle (TCA cycle));00630(Glyoxylate and dicarboxylate metabolism)	MSTRG.15585.1	u	.	trans
ACO2	01200(Carbon metabolism);01210(2-Oxocarboxylic acid metabolism);01230(Biosynthesis of amino acids);00020(Citrate cycle (TCA cycle));00630(Glyoxylate and dicarboxylate metabolism)	MSTRG.15717.1	u	.	trans
ACO2	01200(Carbon metabolism);01210(2-Oxocarboxylic acid metabolism);01230(Biosynthesis of amino acids);00020(Citrate cycle (TCA cycle));00630(Glyoxylate and dicarboxylate metabolism)	MSTRG.15774.1	u	.	trans
ACO2	01200(Carbon metabolism);01210(2-Oxocarboxylic acid metabolism);01230(Biosynthesis of amino acids);00020(Citrate cycle (TCA cycle));00630(Glyoxylate and dicarboxylate metabolism)	MSTRG.15789.1	u	.	trans
ACO2	01200(Carbon metabolism);01210(2-Oxocarboxylic acid metabolism);01230(Biosynthesis of amino acids);00020(Citrate cycle (TCA cycle));00630(Glyoxylate and dicarboxylate metabolism)	MSTRG.15848.1	u	.	trans
ACO2	01200(Carbon metabolism);01210(2-Oxocarboxylic acid metabolism);01230(Biosynthesis of amino acids);00020(Citrate cycle (TCA cycle));00630(Glyoxylate and dicarboxylate metabolism)	MSTRG.16055.1	u	.	trans
ACO2	01200(Carbon metabolism);01210(2-Oxocarboxylic acid metabolism);01230(Biosynthesis of amino acids);00020(Citrate cycle (TCA cycle));00630(Glyoxylate and dicarboxylate metabolism)	MSTRG.16119.1	u	.	trans
ACO2	01200(Carbon metabolism);01210(2-Oxocarboxylic acid metabolism);01230(Biosynthesis of amino acids);00020(Citrate cycle (TCA cycle));00630(Glyoxylate and dicarboxylate metabolism)	MSTRG.16447.2	u	.	trans
ST13	NA	MSTRG.14012.1	u	.	trans
ST13	NA	MSTRG.14013.1	u	.	trans
ST13	NA	MSTRG.15774.1	u	.	trans
ST13	NA	MSTRG.16959.1	x	ENSGALG00000045802	trans
ADSL	00230(Purine metabolism);00250(Alanine, aspartate and glutamate metabolism)	MSTRG.2310.1	i	ENSGALG00000034649	trans
ADSL	00230(Purine metabolism);00250(Alanine, aspartate and glutamate metabolism)	MSTRG.10533.1	o	ENSGALG00000046416	trans
ADSL	00230(Purine metabolism);00250(Alanine, aspartate and glutamate metabolism)	MSTRG.11864.1	u	.	trans
ADSL	00230(Purine metabolism);00250(Alanine, aspartate and glutamate metabolism)	MSTRG.13613.1	u	.	trans
ADSL	00230(Purine metabolism);00250(Alanine, aspartate and glutamate metabolism)	MSTRG.14192.1	u	.	trans
ADSL	00230(Purine metabolism);00250(Alanine, aspartate and glutamate metabolism)	MSTRG.14349.1	u	.	trans
ADSL	00230(Purine metabolism);00250(Alanine, aspartate and glutamate metabolism)	MSTRG.14360.1	u	.	trans
ADSL	00230(Purine metabolism);00250(Alanine, aspartate and glutamate metabolism)	MSTRG.14675.1	u	.	trans
ADSL	00230(Purine metabolism);00250(Alanine, aspartate and glutamate metabolism)	MSTRG.15435.1	u	.	trans
ADSL	00230(Purine metabolism);00250(Alanine, aspartate and glutamate metabolism)	MSTRG.15458.1	u	.	trans
ADSL	00230(Purine metabolism);00250(Alanine, aspartate and glutamate metabolism)	MSTRG.15585.1	u	.	trans
ADSL	00230(Purine metabolism);00250(Alanine, aspartate and glutamate metabolism)	MSTRG.15789.1	u	.	trans
ADSL	00230(Purine metabolism);00250(Alanine, aspartate and glutamate metabolism)	MSTRG.15912.1	u	.	trans
ADSL	00230(Purine metabolism);00250(Alanine, aspartate and glutamate metabolism)	MSTRG.16055.1	u	.	trans
ADSL	00230(Purine metabolism);00250(Alanine, aspartate and glutamate metabolism)	MSTRG.16273.2	u	.	trans
ADSL	00230(Purine metabolism);00250(Alanine, aspartate and glutamate metabolism)	MSTRG.16347.1	u	.	trans
RPL3	03010(Ribosome)	MSTRG.2310.1	i	ENSGALG00000034649	trans
RPL3	03010(Ribosome)	MSTRG.5845.1	u	.	trans
RPL3	03010(Ribosome)	MSTRG.5900.3	u	.	trans
RPL3	03010(Ribosome)	MSTRG.10533.1	o	ENSGALG00000046416	trans
RPL3	03010(Ribosome)	MSTRG.10794.1	o	Metazoa_SRP	trans
RPL3	03010(Ribosome)	MSTRG.12719.1	u	.	trans
RPL3	03010(Ribosome)	MSTRG.12856.1	u	.	trans
RPL3	03010(Ribosome)	MSTRG.13153.1	u	.	trans
RPL3	03010(Ribosome)	MSTRG.13222.1	u	.	trans
RPL3	03010(Ribosome)	MSTRG.13327.1	u	.	trans
RPL3	03010(Ribosome)	MSTRG.13352.1	u	.	trans
RPL3	03010(Ribosome)	MSTRG.13353.1	u	.	trans
RPL3	03010(Ribosome)	MSTRG.13453.1	u	.	trans
RPL3	03010(Ribosome)	MSTRG.13471.1	u	.	trans
RPL3	03010(Ribosome)	MSTRG.13567.1	u	.	trans
RPL3	03010(Ribosome)	MSTRG.13579.1	u	.	trans
RPL3	03010(Ribosome)	MSTRG.13603.1	u	.	trans
RPL3	03010(Ribosome)	MSTRG.13613.1	u	.	trans
RPL3	03010(Ribosome)	MSTRG.13630.1	u	.	trans
RPL3	03010(Ribosome)	MSTRG.13640.1	u	.	trans
RPL3	03010(Ribosome)	MSTRG.13748.1	u	.	trans
RPL3	03010(Ribosome)	MSTRG.13773.1	u	.	trans
RPL3	03010(Ribosome)	MSTRG.13877.1	u	.	trans
RPL3	03010(Ribosome)	MSTRG.13942.1	u	.	trans
RPL3	03010(Ribosome)	MSTRG.14176.1	u	.	trans
RPL3	03010(Ribosome)	MSTRG.14503.1	u	.	trans
RPL3	03010(Ribosome)	MSTRG.14510.1	u	.	trans
RPL3	03010(Ribosome)	MSTRG.14733.1	u	.	trans
RPL3	03010(Ribosome)	MSTRG.14734.1	u	.	trans
RPL3	03010(Ribosome)	MSTRG.14838.1	u	.	trans
RPL3	03010(Ribosome)	MSTRG.15104.1	u	.	trans
RPL3	03010(Ribosome)	MSTRG.15377.1	u	.	trans
RPL3	03010(Ribosome)	MSTRG.15435.1	u	.	trans
RPL3	03010(Ribosome)	MSTRG.15511.1	u	.	trans
RPL3	03010(Ribosome)	MSTRG.15517.1	u	.	trans
RPL3	03010(Ribosome)	MSTRG.15518.1	u	.	trans
RPL3	03010(Ribosome)	MSTRG.15522.1	u	.	trans
RPL3	03010(Ribosome)	MSTRG.15523.1	u	.	trans
RPL3	03010(Ribosome)	MSTRG.15833.1	u	.	trans
RPL3	03010(Ribosome)	MSTRG.16273.2	u	.	trans
RPL3	03010(Ribosome)	MSTRG.16347.1	u	.	trans
RPL3	03010(Ribosome)	MSTRG.16461.3	u	.	trans
RPL3	03010(Ribosome)	MSTRG.16495.1	x	ENSGALG00000044788	trans
RPL3	03010(Ribosome)	MSTRG.16668.1	x	ENSGALG00000045761	trans
RPL3	03010(Ribosome)	MSTRG.16941.1	u	.	trans
RPL3	03010(Ribosome)	MSTRG.4207.1	x	ENSGALG00000036473	trans
RPL3	03010(Ribosome)	MSTRG.5597.1	o	ENSGALG00000044384	trans
RPL3	03010(Ribosome)	MSTRG.7038.1	i	PRPF3	trans
RPL3	03010(Ribosome)	MSTRG.8045.2	u	.	trans
RPL3	03010(Ribosome)	MSTRG.12193.1	j	ENSGALG00000043632	trans
RPL3	03010(Ribosome)	MSTRG.12709.1	u	.	trans
RPL3	03010(Ribosome)	MSTRG.13006.1	u	.	trans
RPL3	03010(Ribosome)	MSTRG.13046.1	u	.	trans
RPL3	03010(Ribosome)	MSTRG.13057.1	u	.	trans
RPL3	03010(Ribosome)	MSTRG.13267.1	u	.	trans
RPL3	03010(Ribosome)	MSTRG.13438.1	u	.	trans
RPL3	03010(Ribosome)	MSTRG.13472.1	u	.	trans
RPL3	03010(Ribosome)	MSTRG.13557.1	u	.	trans
RPL3	03010(Ribosome)	MSTRG.13558.1	u	.	trans
RPL3	03010(Ribosome)	MSTRG.13581.1	u	.	trans
RPL3	03010(Ribosome)	MSTRG.13603.1	u	.	trans
RPL3	03010(Ribosome)	MSTRG.13797.1	u	.	trans
RPL3	03010(Ribosome)	MSTRG.13942.1	u	.	trans
RPL3	03010(Ribosome)	MSTRG.13960.1	u	.	trans
RPL3	03010(Ribosome)	MSTRG.14360.1	u	.	trans
RPL3	03010(Ribosome)	MSTRG.14723.1	u	.	trans
RPL3	03010(Ribosome)	MSTRG.14829.1	u	.	trans
RPL3	03010(Ribosome)	MSTRG.14869.1	u	.	trans
RPL3	03010(Ribosome)	MSTRG.14905.1	u	.	trans
RPL3	03010(Ribosome)	MSTRG.15490.1	u	.	trans
RPL3	03010(Ribosome)	MSTRG.15511.1	u	.	trans
RPL3	03010(Ribosome)	MSTRG.15512.1	u	.	trans
RPL3	03010(Ribosome)	MSTRG.15675.1	u	.	trans
RPL3	03010(Ribosome)	MSTRG.15834.1	u	.	trans
RPL3	03010(Ribosome)	MSTRG.16119.1	u	.	trans
RPL3	03010(Ribosome)	MSTRG.16265.1	u	.	trans
RPL3	03010(Ribosome)	MSTRG.16409.1	u	.	trans
RPL3	03010(Ribosome)	MSTRG.16447.2	u	.	trans
RPL3	03010(Ribosome)	MSTRG.16958.27	o	ENSGALG00000044346	trans
RPL3	03010(Ribosome)	MSTRG.16938.1	u	.	trans
RPL3	03010(Ribosome)	MSTRG.13177.1	u	.	trans
RPL3	03010(Ribosome)	MSTRG.13581.1	u	.	trans
RPL3	03010(Ribosome)	MSTRG.15675.1	u	.	trans
RPL3	03010(Ribosome)	MSTRG.13286.1	u	.	trans
RPL3	03010(Ribosome)	MSTRG.14012.1	u	.	trans
RPL3	03010(Ribosome)	MSTRG.14013.1	u	.	trans
RPL3	03010(Ribosome)	MSTRG.15774.1	u	.	trans
RPL3	03010(Ribosome)	MSTRG.16959.1	x	ENSGALG00000045802	trans
LGALS2	NA	MSTRG.4207.1	x	ENSGALG00000036473	trans
LGALS2	NA	MSTRG.5597.1	o	ENSGALG00000044384	trans
LGALS2	NA	MSTRG.7038.1	i	PRPF3	trans
LGALS2	NA	MSTRG.8045.2	u	.	trans
LGALS2	NA	MSTRG.11864.1	u	.	trans
LGALS2	NA	MSTRG.12193.1	j	ENSGALG00000043632	trans
LGALS2	NA	MSTRG.12709.1	u	.	trans
LGALS2	NA	MSTRG.13046.1	u	.	trans
LGALS2	NA	MSTRG.13222.1	u	.	trans
LGALS2	NA	MSTRG.13286.1	u	.	trans
LGALS2	NA	MSTRG.13438.1	u	.	trans
LGALS2	NA	MSTRG.13472.1	u	.	trans
LGALS2	NA	MSTRG.13581.1	u	.	trans
LGALS2	NA	MSTRG.13603.1	u	.	trans
LGALS2	NA	MSTRG.13797.1	u	.	trans
LGALS2	NA	MSTRG.13942.1	u	.	trans
LGALS2	NA	MSTRG.13960.1	u	.	trans
LGALS2	NA	MSTRG.14360.1	u	.	trans
LGALS2	NA	MSTRG.14723.1	u	.	trans
LGALS2	NA	MSTRG.14869.1	u	.	trans
LGALS2	NA	MSTRG.15490.1	u	.	trans
LGALS2	NA	MSTRG.15511.1	u	.	trans
LGALS2	NA	MSTRG.15512.1	u	.	trans
LGALS2	NA	MSTRG.15585.1	u	.	trans
LGALS2	NA	MSTRG.15675.1	u	.	trans
LGALS2	NA	MSTRG.15717.1	u	.	trans
LGALS2	NA	MSTRG.15789.1	u	.	trans
LGALS2	NA	MSTRG.15848.1	u	.	trans
LGALS2	NA	MSTRG.16055.1	u	.	trans
LGALS2	NA	MSTRG.16119.1	u	.	trans
LGALS2	NA	MSTRG.16273.2	u	.	trans
LGALS2	NA	MSTRG.16409.1	u	.	trans
LGALS2	NA	MSTRG.16447.2	u	.	trans
LGALS2	NA	MSTRG.16938.1	u	.	trans
CYTH4	04144(Endocytosis)	MSTRG.2310.1	i	ENSGALG00000034649	trans
CYTH4	04144(Endocytosis)	MSTRG.7038.1	i	PRPF3	trans
CYTH4	04144(Endocytosis)	MSTRG.8045.2	u	.	trans
CYTH4	04144(Endocytosis)	MSTRG.10533.1	o	ENSGALG00000046416	trans
CYTH4	04144(Endocytosis)	MSTRG.11864.1	u	.	trans
CYTH4	04144(Endocytosis)	MSTRG.12096.2	u	.	trans
CYTH4	04144(Endocytosis)	MSTRG.12193.1	j	ENSGALG00000043632	trans
CYTH4	04144(Endocytosis)	MSTRG.13046.1	u	.	trans
CYTH4	04144(Endocytosis)	MSTRG.13254.1	u	.	trans
CYTH4	04144(Endocytosis)	MSTRG.13286.1	u	.	trans
CYTH4	04144(Endocytosis)	MSTRG.13438.1	u	.	trans
CYTH4	04144(Endocytosis)	MSTRG.13472.1	u	.	trans
CYTH4	04144(Endocytosis)	MSTRG.13849.1	u	.	trans
CYTH4	04144(Endocytosis)	MSTRG.13942.1	u	.	trans
CYTH4	04144(Endocytosis)	MSTRG.14360.1	u	.	trans
CYTH4	04144(Endocytosis)	MSTRG.14452.1	u	.	trans
CYTH4	04144(Endocytosis)	MSTRG.14675.1	u	.	trans
CYTH4	04144(Endocytosis)	MSTRG.14723.1	u	.	trans
CYTH4	04144(Endocytosis)	MSTRG.15104.1	u	.	trans
CYTH4	04144(Endocytosis)	MSTRG.15390.1	u	.	trans
CYTH4	04144(Endocytosis)	MSTRG.15512.1	u	.	trans
CYTH4	04144(Endocytosis)	MSTRG.15585.1	u	.	trans
CYTH4	04144(Endocytosis)	MSTRG.15717.1	u	.	trans
CYTH4	04144(Endocytosis)	MSTRG.15774.1	u	.	trans
CYTH4	04144(Endocytosis)	MSTRG.15789.1	u	.	trans
CYTH4	04144(Endocytosis)	MSTRG.15848.1	u	.	trans
CYTH4	04144(Endocytosis)	MSTRG.16055.1	u	.	trans
CYTH4	04144(Endocytosis)	MSTRG.16119.1	u	.	trans
CYTH4	04144(Endocytosis)	MSTRG.16273.2	u	.	trans
CYTH4	04144(Endocytosis)	MSTRG.16447.2	u	.	trans
CYTH4	04144(Endocytosis)	MSTRG.16461.3	u	.	trans
RAC2	04010(MAPK signaling pathway);04310(Wnt signaling pathway);04370(VEGF signaling pathway);04510(Focal adhesion);04520(Adherens junction);04810(Regulation of actin cytoskeleton)	MSTRG.12936.1	u	.	trans
RAC2	04010(MAPK signaling pathway);04310(Wnt signaling pathway);04370(VEGF signaling pathway);04510(Focal adhesion);04520(Adherens junction);04810(Regulation of actin cytoskeleton)	MSTRG.13432.1	u	.	trans
RAC2	04010(MAPK signaling pathway);04310(Wnt signaling pathway);04370(VEGF signaling pathway);04510(Focal adhesion);04520(Adherens junction);04810(Regulation of actin cytoskeleton)	MSTRG.14192.1	u	.	trans
RAC2	04010(MAPK signaling pathway);04310(Wnt signaling pathway);04370(VEGF signaling pathway);04510(Focal adhesion);04520(Adherens junction);04810(Regulation of actin cytoskeleton)	MSTRG.14434.1	u	.	trans
RAC2	04010(MAPK signaling pathway);04310(Wnt signaling pathway);04370(VEGF signaling pathway);04510(Focal adhesion);04520(Adherens junction);04810(Regulation of actin cytoskeleton)	MSTRG.14681.1	u	.	trans
IL2RB	04060(Cytokine-cytokine receptor interaction);04144(Endocytosis)	MSTRG.3857.1	x	ENSGALG00000042684	trans
IL2RB	04060(Cytokine-cytokine receptor interaction);04144(Endocytosis)	MSTRG.8045.2	u	.	trans
IL2RB	04060(Cytokine-cytokine receptor interaction);04144(Endocytosis)	MSTRG.15390.1	u	.	trans
IL2RB	04060(Cytokine-cytokine receptor interaction);04144(Endocytosis)	MSTRG.15717.1	u	.	trans
IL2RB	04060(Cytokine-cytokine receptor interaction);04144(Endocytosis)	MSTRG.15789.1	u	.	trans
IL2RB	04060(Cytokine-cytokine receptor interaction);04144(Endocytosis)	MSTRG.16119.1	u	.	trans
NCF4	04145(Phagosome)	MSTRG.5597.1	o	ENSGALG00000044384	trans
NCF4	04145(Phagosome)	MSTRG.12936.1	u	.	trans
NCF4	04145(Phagosome)	MSTRG.13319.1	u	.	trans
NCF4	04145(Phagosome)	MSTRG.13824.1	u	.	trans
NCF4	04145(Phagosome)	MSTRG.14349.1	u	.	trans
NCF4	04145(Phagosome)	MSTRG.14681.1	u	.	trans
NCF4	04145(Phagosome)	MSTRG.14684.1	u	.	trans
NCF4	04145(Phagosome)	MSTRG.14723.1	u	.	trans
NCF4	04145(Phagosome)	MSTRG.14869.1	u	.	trans
NCF4	04145(Phagosome)	MSTRG.15517.1	u	.	trans
NCF4	04145(Phagosome)	MSTRG.15585.1	u	.	trans
NCF4	04145(Phagosome)	MSTRG.16495.1	x	ENSGALG00000044788	trans
MCM5	03030(DNA replication);04110(Cell cycle)	MSTRG.2310.1	i	ENSGALG00000034649	trans
MCM5	03030(DNA replication);04110(Cell cycle)	MSTRG.4207.1	x	ENSGALG00000036473	trans
MCM5	03030(DNA replication);04110(Cell cycle)	MSTRG.5597.1	o	ENSGALG00000044384	trans
MCM5	03030(DNA replication);04110(Cell cycle)	MSTRG.7038.1	i	PRPF3	trans
MCM5	03030(DNA replication);04110(Cell cycle)	MSTRG.8045.2	u	.	trans
MCM5	03030(DNA replication);04110(Cell cycle)	MSTRG.10533.1	o	ENSGALG00000046416	trans
MCM5	03030(DNA replication);04110(Cell cycle)	MSTRG.11864.1	u	.	trans
MCM5	03030(DNA replication);04110(Cell cycle)	MSTRG.12193.1	j	ENSGALG00000043632	trans
MCM5	03030(DNA replication);04110(Cell cycle)	MSTRG.12709.1	u	.	trans
MCM5	03030(DNA replication);04110(Cell cycle)	MSTRG.12870.1	u	.	trans
MCM5	03030(DNA replication);04110(Cell cycle)	MSTRG.13046.1	u	.	trans
MCM5	03030(DNA replication);04110(Cell cycle)	MSTRG.13222.1	u	.	trans
MCM5	03030(DNA replication);04110(Cell cycle)	MSTRG.13254.1	u	.	trans
MCM5	03030(DNA replication);04110(Cell cycle)	MSTRG.13267.1	u	.	trans
MCM5	03030(DNA replication);04110(Cell cycle)	MSTRG.13319.1	u	.	trans
MCM5	03030(DNA replication);04110(Cell cycle)	MSTRG.13353.1	u	.	trans
MCM5	03030(DNA replication);04110(Cell cycle)	MSTRG.13438.1	u	.	trans
MCM5	03030(DNA replication);04110(Cell cycle)	MSTRG.13472.1	u	.	trans
MCM5	03030(DNA replication);04110(Cell cycle)	MSTRG.13567.1	u	.	trans
MCM5	03030(DNA replication);04110(Cell cycle)	MSTRG.13603.1	u	.	trans
MCM5	03030(DNA replication);04110(Cell cycle)	MSTRG.13863.1	u	.	trans
MCM5	03030(DNA replication);04110(Cell cycle)	MSTRG.13877.1	u	.	trans
MCM5	03030(DNA replication);04110(Cell cycle)	MSTRG.13942.1	u	.	trans
MCM5	03030(DNA replication);04110(Cell cycle)	MSTRG.13960.1	u	.	trans
MCM5	03030(DNA replication);04110(Cell cycle)	MSTRG.14360.1	u	.	trans
MCM5	03030(DNA replication);04110(Cell cycle)	MSTRG.14684.1	u	.	trans
MCM5	03030(DNA replication);04110(Cell cycle)	MSTRG.14723.1	u	.	trans
MCM5	03030(DNA replication);04110(Cell cycle)	MSTRG.14733.1	u	.	trans
MCM5	03030(DNA replication);04110(Cell cycle)	MSTRG.14734.1	u	.	trans
MCM5	03030(DNA replication);04110(Cell cycle)	MSTRG.14869.1	u	.	trans
MCM5	03030(DNA replication);04110(Cell cycle)	MSTRG.15511.1	u	.	trans
MCM5	03030(DNA replication);04110(Cell cycle)	MSTRG.15512.1	u	.	trans
MCM5	03030(DNA replication);04110(Cell cycle)	MSTRG.15517.1	u	.	trans
MCM5	03030(DNA replication);04110(Cell cycle)	MSTRG.15518.1	u	.	trans
MCM5	03030(DNA replication);04110(Cell cycle)	MSTRG.15585.1	u	.	trans
MCM5	03030(DNA replication);04110(Cell cycle)	MSTRG.15717.1	u	.	trans
MCM5	03030(DNA replication);04110(Cell cycle)	MSTRG.15789.1	u	.	trans
MCM5	03030(DNA replication);04110(Cell cycle)	MSTRG.15833.1	u	.	trans
MCM5	03030(DNA replication);04110(Cell cycle)	MSTRG.15848.1	u	.	trans
MCM5	03030(DNA replication);04110(Cell cycle)	MSTRG.16055.1	u	.	trans
MCM5	03030(DNA replication);04110(Cell cycle)	MSTRG.16119.1	u	.	trans
MCM5	03030(DNA replication);04110(Cell cycle)	MSTRG.16273.2	u	.	trans
MCM5	03030(DNA replication);04110(Cell cycle)	MSTRG.16347.1	u	.	trans
MCM5	03030(DNA replication);04110(Cell cycle)	MSTRG.16409.1	u	.	trans
MCM5	03030(DNA replication);04110(Cell cycle)	MSTRG.16447.2	u	.	trans
MCM5	03030(DNA replication);04110(Cell cycle)	MSTRG.16461.3	u	.	trans
MCM5	03030(DNA replication);04110(Cell cycle)	MSTRG.16495.1	x	ENSGALG00000044788	trans
MCM5	03030(DNA replication);04110(Cell cycle)	MSTRG.16941.1	u	.	trans
HMOX1	00860(Porphyrin and chlorophyll metabolism);04216(Ferroptosis)	MSTRG.5551.1	u	.	trans
HMOX1	00860(Porphyrin and chlorophyll metabolism);04216(Ferroptosis)	MSTRG.13346.1	u	.	trans
HMOX1	00860(Porphyrin and chlorophyll metabolism);04216(Ferroptosis)	MSTRG.13770.1	u	.	trans
HMOX1	00860(Porphyrin and chlorophyll metabolism);04216(Ferroptosis)	MSTRG.15823.1	u	.	trans
HMOX1	00860(Porphyrin and chlorophyll metabolism);04216(Ferroptosis)	MSTRG.15824.1	u	.	trans
HMOX1	00860(Porphyrin and chlorophyll metabolism);04216(Ferroptosis)	MSTRG.15872.1	u	.	trans
PWP1	NA	MSTRG.2437.1	u	.	trans
PWP1	NA	MSTRG.5888.2	u	.	trans
PWP1	NA	MSTRG.7038.1	i	PRPF3	trans
PWP1	NA	MSTRG.13046.1	u	.	trans
PWP1	NA	MSTRG.13286.1	u	.	trans
PWP1	NA	MSTRG.13438.1	u	.	trans
PWP1	NA	MSTRG.13472.1	u	.	trans
PWP1	NA	MSTRG.13557.1	u	.	trans
PWP1	NA	MSTRG.13797.1	u	.	trans
PWP1	NA	MSTRG.15490.1	u	.	trans
PWP1	NA	MSTRG.15512.1	u	.	trans
PWP1	NA	MSTRG.15675.1	u	.	trans
PWP1	NA	MSTRG.15717.1	u	.	trans
PWP1	NA	MSTRG.15834.1	u	.	trans
PWP1	NA	MSTRG.16119.1	u	.	trans
PWP1	NA	MSTRG.16265.1	u	.	trans
PWP1	NA	MSTRG.16409.1	u	.	trans
PWP1	NA	MSTRG.16447.2	u	.	trans
PWP1	NA	MSTRG.16978.1	o	ENSGALG00000046254	trans
PWP1	NA	MSTRG.16938.1	u	.	trans
TMEM263	NA	MSTRG.4207.1	x	ENSGALG00000036473	trans
TMEM263	NA	MSTRG.7038.1	i	PRPF3	trans
TMEM263	NA	MSTRG.8045.2	u	.	trans
TMEM263	NA	MSTRG.12193.1	j	ENSGALG00000043632	trans
TMEM263	NA	MSTRG.13046.1	u	.	trans
TMEM263	NA	MSTRG.13057.1	u	.	trans
TMEM263	NA	MSTRG.13286.1	u	.	trans
TMEM263	NA	MSTRG.13438.1	u	.	trans
TMEM263	NA	MSTRG.13472.1	u	.	trans
TMEM263	NA	MSTRG.13557.1	u	.	trans
TMEM263	NA	MSTRG.13558.1	u	.	trans
TMEM263	NA	MSTRG.13797.1	u	.	trans
TMEM263	NA	MSTRG.14360.1	u	.	trans
TMEM263	NA	MSTRG.14723.1	u	.	trans
TMEM263	NA	MSTRG.14869.1	u	.	trans
TMEM263	NA	MSTRG.14905.1	u	.	trans
TMEM263	NA	MSTRG.15490.1	u	.	trans
TMEM263	NA	MSTRG.15512.1	u	.	trans
TMEM263	NA	MSTRG.15585.1	u	.	trans
TMEM263	NA	MSTRG.15675.1	u	.	trans
TMEM263	NA	MSTRG.15717.1	u	.	trans
TMEM263	NA	MSTRG.15834.1	u	.	trans
TMEM263	NA	MSTRG.16119.1	u	.	trans
TMEM263	NA	MSTRG.16265.1	u	.	trans
TMEM263	NA	MSTRG.16409.1	u	.	trans
TMEM263	NA	MSTRG.16447.2	u	.	trans
TMEM263	NA	MSTRG.16978.1	o	ENSGALG00000046254	trans
TMEM263	NA	MSTRG.16938.1	u	.	trans
C12orf75	NA	MSTRG.3562.1	u	.	trans
C12orf75	NA	MSTRG.5948.1	u	.	trans
C12orf75	NA	MSTRG.12943.1	u	.	trans
C12orf75	NA	MSTRG.12962.1	u	.	trans
C12orf75	NA	MSTRG.13006.1	u	.	trans
C12orf75	NA	MSTRG.13088.1	u	.	trans
C12orf75	NA	MSTRG.13091.1	u	.	trans
C12orf75	NA	MSTRG.13298.1	u	.	trans
C12orf75	NA	MSTRG.13627.1	u	.	trans
C12orf75	NA	MSTRG.14126.1	u	.	trans
C12orf75	NA	MSTRG.14408.1	u	.	trans
C12orf75	NA	MSTRG.14481.1	u	.	trans
C12orf75	NA	MSTRG.14666.1	u	.	trans
C12orf75	NA	MSTRG.14727.1	u	.	trans
C12orf75	NA	MSTRG.14895.1	u	.	trans
C12orf75	NA	MSTRG.15736.1	u	.	trans
C12orf75	NA	MSTRG.15797.1	u	.	trans
C12orf75	NA	MSTRG.16379.1	u	.	trans
C12orf75	NA	MSTRG.16958.27	o	ENSGALG00000044346	trans
C12orf75	NA	MSTRG.16938.3	u	.	trans
5-MCDG	03410(Base excision repair)	MSTRG.12719.1	u	.	trans
5-MCDG	03410(Base excision repair)	MSTRG.13161.1	u	.	trans
5-MCDG	03410(Base excision repair)	MSTRG.13309.1	u	.	trans
5-MCDG	03410(Base excision repair)	MSTRG.13352.1	u	.	trans
5-MCDG	03410(Base excision repair)	MSTRG.13379.1	u	.	trans
5-MCDG	03410(Base excision repair)	MSTRG.13453.1	u	.	trans
5-MCDG	03410(Base excision repair)	MSTRG.13613.1	u	.	trans
5-MCDG	03410(Base excision repair)	MSTRG.13628.1	u	.	trans
5-MCDG	03410(Base excision repair)	MSTRG.13647.1	u	.	trans
5-MCDG	03410(Base excision repair)	MSTRG.13769.1	u	.	trans
5-MCDG	03410(Base excision repair)	MSTRG.13773.1	u	.	trans
5-MCDG	03410(Base excision repair)	MSTRG.13776.1	u	.	trans
5-MCDG	03410(Base excision repair)	MSTRG.13888.1	u	.	trans
5-MCDG	03410(Base excision repair)	MSTRG.14429.1	u	.	trans
5-MCDG	03410(Base excision repair)	MSTRG.14510.1	u	.	trans
5-MCDG	03410(Base excision repair)	MSTRG.14918.1	u	.	trans
5-MCDG	03410(Base excision repair)	MSTRG.15010.1	u	.	trans
5-MCDG	03410(Base excision repair)	MSTRG.15104.1	u	.	trans
5-MCDG	03410(Base excision repair)	MSTRG.15391.1	u	.	trans
5-MCDG	03410(Base excision repair)	MSTRG.15435.1	u	.	trans
5-MCDG	03410(Base excision repair)	MSTRG.15458.1	u	.	trans
5-MCDG	03410(Base excision repair)	MSTRG.15522.1	u	.	trans
5-MCDG	03410(Base excision repair)	MSTRG.15663.1	u	.	trans
5-MCDG	03410(Base excision repair)	MSTRG.15946.1	u	.	trans
DRAM1	NA	MSTRG.5597.1	o	ENSGALG00000044384	trans
DRAM1	NA	MSTRG.12936.1	u	.	trans
DRAM1	NA	MSTRG.13432.1	u	.	trans
DRAM1	NA	MSTRG.14192.1	u	.	trans
DRAM1	NA	MSTRG.14349.1	u	.	trans
DRAM1	NA	MSTRG.14681.1	u	.	trans
DRAM1	NA	MSTRG.14684.1	u	.	trans
DRAM1	NA	MSTRG.15585.1	u	.	trans
DRAM1	NA	MSTRG.15824.1	u	.	trans
TRIM24	NA	MSTRG.13770.1	u	.	trans
TRIM24	NA	MSTRG.15490.1	u	.	trans
TRIM24	NA	MSTRG.15824.1	u	.	trans
TRIM24	NA	MSTRG.15872.1	u	.	trans
AKR1D1	00120(Primary bile acid biosynthesis);00140(Steroid hormone biosynthesis)	MSTRG.13286.1	u	.	trans
AKR1D1	00120(Primary bile acid biosynthesis);00140(Steroid hormone biosynthesis)	MSTRG.13472.1	u	.	trans
AKR1D1	00120(Primary bile acid biosynthesis);00140(Steroid hormone biosynthesis)	MSTRG.13797.1	u	.	trans
AKR1D1	00120(Primary bile acid biosynthesis);00140(Steroid hormone biosynthesis)	MSTRG.15834.1	u	.	trans
AKR1D1	00120(Primary bile acid biosynthesis);00140(Steroid hormone biosynthesis)	MSTRG.16265.1	u	.	trans
AKR1D1	00120(Primary bile acid biosynthesis);00140(Steroid hormone biosynthesis)	MSTRG.16978.1	o	ENSGALG00000046254	trans
AKR1D1	00120(Primary bile acid biosynthesis);00140(Steroid hormone biosynthesis)	MSTRG.2437.1	u	.	trans
AKR1D1	00120(Primary bile acid biosynthesis);00140(Steroid hormone biosynthesis)	MSTRG.5888.2	u	.	trans
AKR1D1	00120(Primary bile acid biosynthesis);00140(Steroid hormone biosynthesis)	MSTRG.7038.1	i	PRPF3	trans
AKR1D1	00120(Primary bile acid biosynthesis);00140(Steroid hormone biosynthesis)	MSTRG.13472.1	u	.	trans
AKR1D1	00120(Primary bile acid biosynthesis);00140(Steroid hormone biosynthesis)	MSTRG.13557.1	u	.	trans
AKR1D1	00120(Primary bile acid biosynthesis);00140(Steroid hormone biosynthesis)	MSTRG.13558.1	u	.	trans
AKR1D1	00120(Primary bile acid biosynthesis);00140(Steroid hormone biosynthesis)	MSTRG.13797.1	u	.	trans
AKR1D1	00120(Primary bile acid biosynthesis);00140(Steroid hormone biosynthesis)	MSTRG.15675.1	u	.	trans
AKR1D1	00120(Primary bile acid biosynthesis);00140(Steroid hormone biosynthesis)	MSTRG.15834.1	u	.	trans
AKR1D1	00120(Primary bile acid biosynthesis);00140(Steroid hormone biosynthesis)	MSTRG.16025.1	u	.	trans
AKR1D1	00120(Primary bile acid biosynthesis);00140(Steroid hormone biosynthesis)	MSTRG.16265.1	u	.	trans
AKR1D1	00120(Primary bile acid biosynthesis);00140(Steroid hormone biosynthesis)	MSTRG.16409.1	u	.	trans
AKR1D1	00120(Primary bile acid biosynthesis);00140(Steroid hormone biosynthesis)	MSTRG.16447.2	u	.	trans
AKR1D1	00120(Primary bile acid biosynthesis);00140(Steroid hormone biosynthesis)	MSTRG.16978.1	o	ENSGALG00000046254	trans
AKR1D1	00120(Primary bile acid biosynthesis);00140(Steroid hormone biosynthesis)	MSTRG.16944.1	u	.	trans
AKR1D1	00120(Primary bile acid biosynthesis);00140(Steroid hormone biosynthesis)	MSTRG.16938.1	u	.	trans
AKR1D1	00120(Primary bile acid biosynthesis);00140(Steroid hormone biosynthesis)	MSTRG.15834.1	u	.	trans
AKR1D1	00120(Primary bile acid biosynthesis);00140(Steroid hormone biosynthesis)	MSTRG.16978.1	o	ENSGALG00000046254	trans
AKR1D1	00120(Primary bile acid biosynthesis);00140(Steroid hormone biosynthesis)	MSTRG.2437.1	u	.	trans
AKR1D1	00120(Primary bile acid biosynthesis);00140(Steroid hormone biosynthesis)	MSTRG.5636.1	j	PPDPFL	trans
AKR1D1	00120(Primary bile acid biosynthesis);00140(Steroid hormone biosynthesis)	MSTRG.5888.2	u	.	trans
AKR1D1	00120(Primary bile acid biosynthesis);00140(Steroid hormone biosynthesis)	MSTRG.15834.1	u	.	trans
AKR1D1	00120(Primary bile acid biosynthesis);00140(Steroid hormone biosynthesis)	MSTRG.16265.1	u	.	trans
AKR1D1	00120(Primary bile acid biosynthesis);00140(Steroid hormone biosynthesis)	MSTRG.16958.42	o	ENSGALG00000045802	trans
AKR1D1	00120(Primary bile acid biosynthesis);00140(Steroid hormone biosynthesis)	MSTRG.16978.1	o	ENSGALG00000046254	trans
AKR1D1	00120(Primary bile acid biosynthesis);00140(Steroid hormone biosynthesis)	MSTRG.16944.1	u	.	trans
NDUFB2	00190(Oxidative phosphorylation)	MSTRG.12943.1	u	.	trans
NDUFB2	00190(Oxidative phosphorylation)	MSTRG.13006.1	u	.	trans
NDUFB2	00190(Oxidative phosphorylation)	MSTRG.13057.1	u	.	trans
NDUFB2	00190(Oxidative phosphorylation)	MSTRG.13088.1	u	.	trans
NDUFB2	00190(Oxidative phosphorylation)	MSTRG.13091.1	u	.	trans
NDUFB2	00190(Oxidative phosphorylation)	MSTRG.13627.1	u	.	trans
NDUFB2	00190(Oxidative phosphorylation)	MSTRG.13662.1	u	.	trans
NDUFB2	00190(Oxidative phosphorylation)	MSTRG.13960.1	u	.	trans
NDUFB2	00190(Oxidative phosphorylation)	MSTRG.14126.1	u	.	trans
NDUFB2	00190(Oxidative phosphorylation)	MSTRG.14481.1	u	.	trans
NDUFB2	00190(Oxidative phosphorylation)	MSTRG.14727.1	u	.	trans
NDUFB2	00190(Oxidative phosphorylation)	MSTRG.14829.1	u	.	trans
NDUFB2	00190(Oxidative phosphorylation)	MSTRG.14895.1	u	.	trans
NDUFB2	00190(Oxidative phosphorylation)	MSTRG.15736.1	u	.	trans
NDUFB2	00190(Oxidative phosphorylation)	MSTRG.15797.1	u	.	trans
NDUFB2	00190(Oxidative phosphorylation)	MSTRG.16958.27	o	ENSGALG00000044346	trans
NDUFB2	00190(Oxidative phosphorylation)	MSTRG.16938.3	u	.	trans
NDUFB2	00190(Oxidative phosphorylation)	MSTRG.4207.1	x	ENSGALG00000036473	trans
NDUFB2	00190(Oxidative phosphorylation)	MSTRG.7038.1	i	PRPF3	trans
NDUFB2	00190(Oxidative phosphorylation)	MSTRG.12193.1	j	ENSGALG00000043632	trans
NDUFB2	00190(Oxidative phosphorylation)	MSTRG.12709.1	u	.	trans
NDUFB2	00190(Oxidative phosphorylation)	MSTRG.13177.1	u	.	trans
NDUFB2	00190(Oxidative phosphorylation)	MSTRG.13254.1	u	.	trans
NDUFB2	00190(Oxidative phosphorylation)	MSTRG.13558.1	u	.	trans
NDUFB2	00190(Oxidative phosphorylation)	MSTRG.13581.1	u	.	trans
NDUFB2	00190(Oxidative phosphorylation)	MSTRG.13603.1	u	.	trans
NDUFB2	00190(Oxidative phosphorylation)	MSTRG.13942.1	u	.	trans
NDUFB2	00190(Oxidative phosphorylation)	MSTRG.14723.1	u	.	trans
NDUFB2	00190(Oxidative phosphorylation)	MSTRG.15675.1	u	.	trans
NDUFB2	00190(Oxidative phosphorylation)	MSTRG.15848.1	u	.	trans
NDUFB2	00190(Oxidative phosphorylation)	MSTRG.16119.1	u	.	trans
NDUFB2	00190(Oxidative phosphorylation)	MSTRG.16409.1	u	.	trans
NDUFB2	00190(Oxidative phosphorylation)	MSTRG.16447.2	u	.	trans
NDUFB2	00190(Oxidative phosphorylation)	MSTRG.16938.1	u	.	trans
MTPN	NA	MSTRG.10794.1	o	Metazoa_SRP	trans
MTPN	NA	MSTRG.12719.1	u	.	trans
MTPN	NA	MSTRG.13613.1	u	.	trans
MTPN	NA	MSTRG.14503.1	u	.	trans
MTPN	NA	MSTRG.14510.1	u	.	trans
PKP2	NA	MSTRG.2310.1	i	ENSGALG00000034649	trans
PKP2	NA	MSTRG.8045.2	u	.	trans
PKP2	NA	MSTRG.10533.1	o	ENSGALG00000046416	trans
PKP2	NA	MSTRG.11864.1	u	.	trans
PKP2	NA	MSTRG.12193.1	j	ENSGALG00000043632	trans
PKP2	NA	MSTRG.13046.1	u	.	trans
PKP2	NA	MSTRG.13286.1	u	.	trans
PKP2	NA	MSTRG.13438.1	u	.	trans
PKP2	NA	MSTRG.13472.1	u	.	trans
PKP2	NA	MSTRG.13942.1	u	.	trans
PKP2	NA	MSTRG.14192.1	u	.	trans
PKP2	NA	MSTRG.14349.1	u	.	trans
PKP2	NA	MSTRG.14360.1	u	.	trans
PKP2	NA	MSTRG.14675.1	u	.	trans
PKP2	NA	MSTRG.14723.1	u	.	trans
PKP2	NA	MSTRG.14733.1	u	.	trans
PKP2	NA	MSTRG.15435.1	u	.	trans
PKP2	NA	MSTRG.15490.1	u	.	trans
PKP2	NA	MSTRG.15512.1	u	.	trans
PKP2	NA	MSTRG.15585.1	u	.	trans
PKP2	NA	MSTRG.15717.1	u	.	trans
PKP2	NA	MSTRG.15774.1	u	.	trans
PKP2	NA	MSTRG.15789.1	u	.	trans
PKP2	NA	MSTRG.16055.1	u	.	trans
PKP2	NA	MSTRG.16119.1	u	.	trans
PKP2	NA	MSTRG.16273.2	u	.	trans
PKP2	NA	MSTRG.16347.1	u	.	trans
PKP2	NA	MSTRG.16447.2	u	.	trans
PKP2	NA	MSTRG.16461.3	u	.	trans
RAD52	03440(Homologous recombination)	MSTRG.2310.1	i	ENSGALG00000034649	trans
RAD52	03440(Homologous recombination)	MSTRG.3562.1	u	.	trans
RAD52	03440(Homologous recombination)	MSTRG.4207.1	x	ENSGALG00000036473	trans
RAD52	03440(Homologous recombination)	MSTRG.5597.1	o	ENSGALG00000044384	trans
RAD52	03440(Homologous recombination)	MSTRG.8045.2	u	.	trans
RAD52	03440(Homologous recombination)	MSTRG.12193.1	j	ENSGALG00000043632	trans
RAD52	03440(Homologous recombination)	MSTRG.12709.1	u	.	trans
RAD52	03440(Homologous recombination)	MSTRG.12710.1	u	.	trans
RAD52	03440(Homologous recombination)	MSTRG.12721.1	u	.	trans
RAD52	03440(Homologous recombination)	MSTRG.12856.1	u	.	trans
RAD52	03440(Homologous recombination)	MSTRG.12870.1	u	.	trans
RAD52	03440(Homologous recombination)	MSTRG.13006.1	u	.	trans
RAD52	03440(Homologous recombination)	MSTRG.13222.1	u	.	trans
RAD52	03440(Homologous recombination)	MSTRG.13267.1	u	.	trans
RAD52	03440(Homologous recombination)	MSTRG.13319.1	u	.	trans
RAD52	03440(Homologous recombination)	MSTRG.13353.1	u	.	trans
RAD52	03440(Homologous recombination)	MSTRG.13411.1	u	.	trans
RAD52	03440(Homologous recombination)	MSTRG.13426.1	u	.	trans
RAD52	03440(Homologous recombination)	MSTRG.13471.1	u	.	trans
RAD52	03440(Homologous recombination)	MSTRG.13515.1	u	.	trans
RAD52	03440(Homologous recombination)	MSTRG.13518.1	u	.	trans
RAD52	03440(Homologous recombination)	MSTRG.13567.1	u	.	trans
RAD52	03440(Homologous recombination)	MSTRG.13603.1	u	.	trans
RAD52	03440(Homologous recombination)	MSTRG.13824.1	u	.	trans
RAD52	03440(Homologous recombination)	MSTRG.13853.1	u	.	trans
RAD52	03440(Homologous recombination)	MSTRG.13863.1	u	.	trans
RAD52	03440(Homologous recombination)	MSTRG.13877.1	u	.	trans
RAD52	03440(Homologous recombination)	MSTRG.13942.1	u	.	trans
RAD52	03440(Homologous recombination)	MSTRG.13960.1	u	.	trans
RAD52	03440(Homologous recombination)	MSTRG.14684.1	u	.	trans
RAD52	03440(Homologous recombination)	MSTRG.14723.1	u	.	trans
RAD52	03440(Homologous recombination)	MSTRG.14733.1	u	.	trans
RAD52	03440(Homologous recombination)	MSTRG.14734.1	u	.	trans
RAD52	03440(Homologous recombination)	MSTRG.14829.1	u	.	trans
RAD52	03440(Homologous recombination)	MSTRG.14838.1	u	.	trans
RAD52	03440(Homologous recombination)	MSTRG.14869.1	u	.	trans
RAD52	03440(Homologous recombination)	MSTRG.15511.1	u	.	trans
RAD52	03440(Homologous recombination)	MSTRG.15517.1	u	.	trans
RAD52	03440(Homologous recombination)	MSTRG.15518.1	u	.	trans
RAD52	03440(Homologous recombination)	MSTRG.15756.1	u	.	trans
RAD52	03440(Homologous recombination)	MSTRG.16154.4	u	.	trans
RAD52	03440(Homologous recombination)	MSTRG.16273.2	u	.	trans
RAD52	03440(Homologous recombination)	MSTRG.16461.3	u	.	trans
RAD52	03440(Homologous recombination)	MSTRG.16495.1	x	ENSGALG00000044788	trans
RAD52	03440(Homologous recombination)	MSTRG.16958.27	o	ENSGALG00000044346	trans
RAD52	03440(Homologous recombination)	MSTRG.16941.1	u	.	trans
WNT5B	04310(Wnt signaling pathway);04150(mTOR signaling pathway);04916(Melanogenesis)	MSTRG.4207.1	x	ENSGALG00000036473	trans
WNT5B	04310(Wnt signaling pathway);04150(mTOR signaling pathway);04916(Melanogenesis)	MSTRG.7038.1	i	PRPF3	trans
WNT5B	04310(Wnt signaling pathway);04150(mTOR signaling pathway);04916(Melanogenesis)	MSTRG.8045.2	u	.	trans
WNT5B	04310(Wnt signaling pathway);04150(mTOR signaling pathway);04916(Melanogenesis)	MSTRG.12096.2	u	.	trans
WNT5B	04310(Wnt signaling pathway);04150(mTOR signaling pathway);04916(Melanogenesis)	MSTRG.12709.1	u	.	trans
WNT5B	04310(Wnt signaling pathway);04150(mTOR signaling pathway);04916(Melanogenesis)	MSTRG.13046.1	u	.	trans
WNT5B	04310(Wnt signaling pathway);04150(mTOR signaling pathway);04916(Melanogenesis)	MSTRG.13581.1	u	.	trans
WNT5B	04310(Wnt signaling pathway);04150(mTOR signaling pathway);04916(Melanogenesis)	MSTRG.13849.1	u	.	trans
WNT5B	04310(Wnt signaling pathway);04150(mTOR signaling pathway);04916(Melanogenesis)	MSTRG.13865.1	u	.	trans
WNT5B	04310(Wnt signaling pathway);04150(mTOR signaling pathway);04916(Melanogenesis)	MSTRG.14452.1	u	.	trans
WNT5B	04310(Wnt signaling pathway);04150(mTOR signaling pathway);04916(Melanogenesis)	MSTRG.15390.1	u	.	trans
WNT5B	04310(Wnt signaling pathway);04150(mTOR signaling pathway);04916(Melanogenesis)	MSTRG.15469.1	u	.	trans
WNT5B	04310(Wnt signaling pathway);04150(mTOR signaling pathway);04916(Melanogenesis)	MSTRG.15675.1	u	.	trans
WNT5B	04310(Wnt signaling pathway);04150(mTOR signaling pathway);04916(Melanogenesis)	MSTRG.15717.1	u	.	trans
WNT5B	04310(Wnt signaling pathway);04150(mTOR signaling pathway);04916(Melanogenesis)	MSTRG.15848.1	u	.	trans
WNT5B	04310(Wnt signaling pathway);04150(mTOR signaling pathway);04916(Melanogenesis)	MSTRG.16119.1	u	.	trans
WNT5B	04310(Wnt signaling pathway);04150(mTOR signaling pathway);04916(Melanogenesis)	MSTRG.16409.1	u	.	trans
WNT5B	04310(Wnt signaling pathway);04150(mTOR signaling pathway);04916(Melanogenesis)	MSTRG.16447.2	u	.	trans
HDHD5	NA	MSTRG.4207.1	x	ENSGALG00000036473	trans
HDHD5	NA	MSTRG.7038.1	i	PRPF3	trans
HDHD5	NA	MSTRG.8045.2	u	.	trans
HDHD5	NA	MSTRG.11864.1	u	.	trans
HDHD5	NA	MSTRG.12096.2	u	.	trans
HDHD5	NA	MSTRG.12193.1	j	ENSGALG00000043632	trans
HDHD5	NA	MSTRG.12709.1	u	.	trans
HDHD5	NA	MSTRG.13046.1	u	.	trans
HDHD5	NA	MSTRG.13438.1	u	.	trans
HDHD5	NA	MSTRG.13472.1	u	.	trans
HDHD5	NA	MSTRG.13581.1	u	.	trans
HDHD5	NA	MSTRG.13797.1	u	.	trans
HDHD5	NA	MSTRG.13865.1	u	.	trans
HDHD5	NA	MSTRG.13942.1	u	.	trans
HDHD5	NA	MSTRG.13960.1	u	.	trans
HDHD5	NA	MSTRG.14360.1	u	.	trans
HDHD5	NA	MSTRG.14723.1	u	.	trans
HDHD5	NA	MSTRG.14869.1	u	.	trans
HDHD5	NA	MSTRG.15390.1	u	.	trans
HDHD5	NA	MSTRG.15511.1	u	.	trans
HDHD5	NA	MSTRG.15512.1	u	.	trans
HDHD5	NA	MSTRG.15585.1	u	.	trans
HDHD5	NA	MSTRG.15675.1	u	.	trans
HDHD5	NA	MSTRG.15717.1	u	.	trans
HDHD5	NA	MSTRG.15789.1	u	.	trans
HDHD5	NA	MSTRG.15848.1	u	.	trans
HDHD5	NA	MSTRG.16119.1	u	.	trans
HDHD5	NA	MSTRG.16409.1	u	.	trans
HDHD5	NA	MSTRG.16447.2	u	.	trans
HDHD5	NA	MSTRG.16938.1	u	.	trans
AKR1B1	00040(Pentose and glucuronate interconversions);00051(Fructose and mannose metabolism);00052(Galactose metabolism);00561(Glycerolipid metabolism);00790(Folate biosynthesis)	MSTRG.12936.1	u	.	trans
AKR1B1	00040(Pentose and glucuronate interconversions);00051(Fructose and mannose metabolism);00052(Galactose metabolism);00561(Glycerolipid metabolism);00790(Folate biosynthesis)	MSTRG.13046.1	u	.	trans
AKR1B1	00040(Pentose and glucuronate interconversions);00051(Fructose and mannose metabolism);00052(Galactose metabolism);00561(Glycerolipid metabolism);00790(Folate biosynthesis)	MSTRG.13438.1	u	.	trans
AKR1B1	00040(Pentose and glucuronate interconversions);00051(Fructose and mannose metabolism);00052(Galactose metabolism);00561(Glycerolipid metabolism);00790(Folate biosynthesis)	MSTRG.13472.1	u	.	trans
AKR1B1	00040(Pentose and glucuronate interconversions);00051(Fructose and mannose metabolism);00052(Galactose metabolism);00561(Glycerolipid metabolism);00790(Folate biosynthesis)	MSTRG.14192.1	u	.	trans
AKR1B1	00040(Pentose and glucuronate interconversions);00051(Fructose and mannose metabolism);00052(Galactose metabolism);00561(Glycerolipid metabolism);00790(Folate biosynthesis)	MSTRG.14360.1	u	.	trans
AKR1B1	00040(Pentose and glucuronate interconversions);00051(Fructose and mannose metabolism);00052(Galactose metabolism);00561(Glycerolipid metabolism);00790(Folate biosynthesis)	MSTRG.14681.1	u	.	trans
AKR1B1	00040(Pentose and glucuronate interconversions);00051(Fructose and mannose metabolism);00052(Galactose metabolism);00561(Glycerolipid metabolism);00790(Folate biosynthesis)	MSTRG.14723.1	u	.	trans
AKR1B1	00040(Pentose and glucuronate interconversions);00051(Fructose and mannose metabolism);00052(Galactose metabolism);00561(Glycerolipid metabolism);00790(Folate biosynthesis)	MSTRG.14905.1	u	.	trans
AKR1B1	00040(Pentose and glucuronate interconversions);00051(Fructose and mannose metabolism);00052(Galactose metabolism);00561(Glycerolipid metabolism);00790(Folate biosynthesis)	MSTRG.15490.1	u	.	trans
AKR1B1	00040(Pentose and glucuronate interconversions);00051(Fructose and mannose metabolism);00052(Galactose metabolism);00561(Glycerolipid metabolism);00790(Folate biosynthesis)	MSTRG.15512.1	u	.	trans
AKR1B1	00040(Pentose and glucuronate interconversions);00051(Fructose and mannose metabolism);00052(Galactose metabolism);00561(Glycerolipid metabolism);00790(Folate biosynthesis)	MSTRG.15585.1	u	.	trans
AKR1B1	00040(Pentose and glucuronate interconversions);00051(Fructose and mannose metabolism);00052(Galactose metabolism);00561(Glycerolipid metabolism);00790(Folate biosynthesis)	MSTRG.15824.1	u	.	trans
AKR1B1	00040(Pentose and glucuronate interconversions);00051(Fructose and mannose metabolism);00052(Galactose metabolism);00561(Glycerolipid metabolism);00790(Folate biosynthesis)	MSTRG.16447.2	u	.	trans
MGST1	00480(Glutathione metabolism);00980(Metabolism of xenobiotics by cytochrome P450);00982(Drug metabolism - cytochrome P450)	MSTRG.3857.1	x	ENSGALG00000042684	trans
MGST1	00480(Glutathione metabolism);00980(Metabolism of xenobiotics by cytochrome P450);00982(Drug metabolism - cytochrome P450)	MSTRG.4207.1	x	ENSGALG00000036473	trans
MGST1	00480(Glutathione metabolism);00980(Metabolism of xenobiotics by cytochrome P450);00982(Drug metabolism - cytochrome P450)	MSTRG.8045.2	u	.	trans
MGST1	00480(Glutathione metabolism);00980(Metabolism of xenobiotics by cytochrome P450);00982(Drug metabolism - cytochrome P450)	MSTRG.13046.1	u	.	trans
MGST1	00480(Glutathione metabolism);00980(Metabolism of xenobiotics by cytochrome P450);00982(Drug metabolism - cytochrome P450)	MSTRG.13797.1	u	.	trans
MGST1	00480(Glutathione metabolism);00980(Metabolism of xenobiotics by cytochrome P450);00982(Drug metabolism - cytochrome P450)	MSTRG.15390.1	u	.	trans
MGST1	00480(Glutathione metabolism);00980(Metabolism of xenobiotics by cytochrome P450);00982(Drug metabolism - cytochrome P450)	MSTRG.15717.1	u	.	trans
MGST1	00480(Glutathione metabolism);00980(Metabolism of xenobiotics by cytochrome P450);00982(Drug metabolism - cytochrome P450)	MSTRG.15848.1	u	.	trans
MGST1	00480(Glutathione metabolism);00980(Metabolism of xenobiotics by cytochrome P450);00982(Drug metabolism - cytochrome P450)	MSTRG.16119.1	u	.	trans
MGST1	00480(Glutathione metabolism);00980(Metabolism of xenobiotics by cytochrome P450);00982(Drug metabolism - cytochrome P450)	MSTRG.16409.1	u	.	trans
MGST1	00480(Glutathione metabolism);00980(Metabolism of xenobiotics by cytochrome P450);00982(Drug metabolism - cytochrome P450)	MSTRG.16447.2	u	.	trans
SLCO1A2	NA	MSTRG.2310.1	i	ENSGALG00000034649	trans
SLCO1A2	NA	MSTRG.5597.1	o	ENSGALG00000044384	trans
SLCO1A2	NA	MSTRG.10533.1	o	ENSGALG00000046416	trans
SLCO1A2	NA	MSTRG.10794.1	o	Metazoa_SRP	trans
SLCO1A2	NA	MSTRG.11864.1	u	.	trans
SLCO1A2	NA	MSTRG.12193.1	j	ENSGALG00000043632	trans
SLCO1A2	NA	MSTRG.13222.1	u	.	trans
SLCO1A2	NA	MSTRG.13319.1	u	.	trans
SLCO1A2	NA	MSTRG.13567.1	u	.	trans
SLCO1A2	NA	MSTRG.13603.1	u	.	trans
SLCO1A2	NA	MSTRG.13863.1	u	.	trans
SLCO1A2	NA	MSTRG.13942.1	u	.	trans
SLCO1A2	NA	MSTRG.14349.1	u	.	trans
SLCO1A2	NA	MSTRG.14360.1	u	.	trans
SLCO1A2	NA	MSTRG.14681.1	u	.	trans
SLCO1A2	NA	MSTRG.14684.1	u	.	trans
SLCO1A2	NA	MSTRG.14723.1	u	.	trans
SLCO1A2	NA	MSTRG.14733.1	u	.	trans
SLCO1A2	NA	MSTRG.14734.1	u	.	trans
SLCO1A2	NA	MSTRG.14838.1	u	.	trans
SLCO1A2	NA	MSTRG.14869.1	u	.	trans
SLCO1A2	NA	MSTRG.15435.1	u	.	trans
SLCO1A2	NA	MSTRG.15511.1	u	.	trans
SLCO1A2	NA	MSTRG.15512.1	u	.	trans
SLCO1A2	NA	MSTRG.15517.1	u	.	trans
SLCO1A2	NA	MSTRG.15585.1	u	.	trans
SLCO1A2	NA	MSTRG.16055.1	u	.	trans
SLCO1A2	NA	MSTRG.16273.2	u	.	trans
SLCO1A2	NA	MSTRG.16347.1	u	.	trans
SLCO1A2	NA	MSTRG.16461.3	u	.	trans
SLCO1A2	NA	MSTRG.16495.1	x	ENSGALG00000044788	trans
SLCO1A2	NA	MSTRG.16941.1	u	.	trans
LDHB	00010(Glycolysis / Gluconeogenesis);00620(Pyruvate metabolism);00640(Propanoate metabolism);00270(Cysteine and methionine metabolism)	MSTRG.2437.1	u	.	trans
LDHB	00010(Glycolysis / Gluconeogenesis);00620(Pyruvate metabolism);00640(Propanoate metabolism);00270(Cysteine and methionine metabolism)	MSTRG.4207.1	x	ENSGALG00000036473	trans
LDHB	00010(Glycolysis / Gluconeogenesis);00620(Pyruvate metabolism);00640(Propanoate metabolism);00270(Cysteine and methionine metabolism)	MSTRG.5888.2	u	.	trans
LDHB	00010(Glycolysis / Gluconeogenesis);00620(Pyruvate metabolism);00640(Propanoate metabolism);00270(Cysteine and methionine metabolism)	MSTRG.7038.1	i	PRPF3	trans
LDHB	00010(Glycolysis / Gluconeogenesis);00620(Pyruvate metabolism);00640(Propanoate metabolism);00270(Cysteine and methionine metabolism)	MSTRG.8045.2	u	.	trans
LDHB	00010(Glycolysis / Gluconeogenesis);00620(Pyruvate metabolism);00640(Propanoate metabolism);00270(Cysteine and methionine metabolism)	MSTRG.13046.1	u	.	trans
LDHB	00010(Glycolysis / Gluconeogenesis);00620(Pyruvate metabolism);00640(Propanoate metabolism);00270(Cysteine and methionine metabolism)	MSTRG.13057.1	u	.	trans
LDHB	00010(Glycolysis / Gluconeogenesis);00620(Pyruvate metabolism);00640(Propanoate metabolism);00270(Cysteine and methionine metabolism)	MSTRG.13472.1	u	.	trans
LDHB	00010(Glycolysis / Gluconeogenesis);00620(Pyruvate metabolism);00640(Propanoate metabolism);00270(Cysteine and methionine metabolism)	MSTRG.13557.1	u	.	trans
LDHB	00010(Glycolysis / Gluconeogenesis);00620(Pyruvate metabolism);00640(Propanoate metabolism);00270(Cysteine and methionine metabolism)	MSTRG.13558.1	u	.	trans
LDHB	00010(Glycolysis / Gluconeogenesis);00620(Pyruvate metabolism);00640(Propanoate metabolism);00270(Cysteine and methionine metabolism)	MSTRG.13797.1	u	.	trans
LDHB	00010(Glycolysis / Gluconeogenesis);00620(Pyruvate metabolism);00640(Propanoate metabolism);00270(Cysteine and methionine metabolism)	MSTRG.14905.1	u	.	trans
LDHB	00010(Glycolysis / Gluconeogenesis);00620(Pyruvate metabolism);00640(Propanoate metabolism);00270(Cysteine and methionine metabolism)	MSTRG.15490.1	u	.	trans
LDHB	00010(Glycolysis / Gluconeogenesis);00620(Pyruvate metabolism);00640(Propanoate metabolism);00270(Cysteine and methionine metabolism)	MSTRG.15675.1	u	.	trans
LDHB	00010(Glycolysis / Gluconeogenesis);00620(Pyruvate metabolism);00640(Propanoate metabolism);00270(Cysteine and methionine metabolism)	MSTRG.15834.1	u	.	trans
LDHB	00010(Glycolysis / Gluconeogenesis);00620(Pyruvate metabolism);00640(Propanoate metabolism);00270(Cysteine and methionine metabolism)	MSTRG.16025.1	u	.	trans
LDHB	00010(Glycolysis / Gluconeogenesis);00620(Pyruvate metabolism);00640(Propanoate metabolism);00270(Cysteine and methionine metabolism)	MSTRG.16119.1	u	.	trans
LDHB	00010(Glycolysis / Gluconeogenesis);00620(Pyruvate metabolism);00640(Propanoate metabolism);00270(Cysteine and methionine metabolism)	MSTRG.16265.1	u	.	trans
LDHB	00010(Glycolysis / Gluconeogenesis);00620(Pyruvate metabolism);00640(Propanoate metabolism);00270(Cysteine and methionine metabolism)	MSTRG.16409.1	u	.	trans
LDHB	00010(Glycolysis / Gluconeogenesis);00620(Pyruvate metabolism);00640(Propanoate metabolism);00270(Cysteine and methionine metabolism)	MSTRG.16447.2	u	.	trans
LDHB	00010(Glycolysis / Gluconeogenesis);00620(Pyruvate metabolism);00640(Propanoate metabolism);00270(Cysteine and methionine metabolism)	MSTRG.16978.1	o	ENSGALG00000046254	trans
LDHB	00010(Glycolysis / Gluconeogenesis);00620(Pyruvate metabolism);00640(Propanoate metabolism);00270(Cysteine and methionine metabolism)	MSTRG.16938.1	u	.	trans
LDHB	00010(Glycolysis / Gluconeogenesis);00620(Pyruvate metabolism);00640(Propanoate metabolism);00270(Cysteine and methionine metabolism)	MSTRG.13804.1	u	.	trans
LDHB	00010(Glycolysis / Gluconeogenesis);00620(Pyruvate metabolism);00640(Propanoate metabolism);00270(Cysteine and methionine metabolism)	MSTRG.13804.1	u	.	trans
SAMM50	NA	MSTRG.3857.1	x	ENSGALG00000042684	trans
SAMM50	NA	MSTRG.13865.1	u	.	trans
SAMM50	NA	MSTRG.15390.1	u	.	trans
SAMM50	NA	MSTRG.15848.1	u	.	trans
SAMM50	NA	MSTRG.12096.2	u	.	trans
SAMM50	NA	MSTRG.13046.1	u	.	trans
SAMM50	NA	MSTRG.13286.1	u	.	trans
SAMM50	NA	MSTRG.13438.1	u	.	trans
SAMM50	NA	MSTRG.13472.1	u	.	trans
SAMM50	NA	MSTRG.14012.1	u	.	trans
SAMM50	NA	MSTRG.14013.1	u	.	trans
SAMM50	NA	MSTRG.15717.1	u	.	trans
SAMM50	NA	MSTRG.15774.1	u	.	trans
FBLN1	NA	MSTRG.2310.1	i	ENSGALG00000034649	trans
FBLN1	NA	MSTRG.3857.1	x	ENSGALG00000042684	trans
FBLN1	NA	MSTRG.4207.1	x	ENSGALG00000036473	trans
FBLN1	NA	MSTRG.5597.1	o	ENSGALG00000044384	trans
FBLN1	NA	MSTRG.7038.1	i	PRPF3	trans
FBLN1	NA	MSTRG.8045.2	u	.	trans
FBLN1	NA	MSTRG.11864.1	u	.	trans
FBLN1	NA	MSTRG.12193.1	j	ENSGALG00000043632	trans
FBLN1	NA	MSTRG.12709.1	u	.	trans
FBLN1	NA	MSTRG.13046.1	u	.	trans
FBLN1	NA	MSTRG.13438.1	u	.	trans
FBLN1	NA	MSTRG.13472.1	u	.	trans
FBLN1	NA	MSTRG.13797.1	u	.	trans
FBLN1	NA	MSTRG.13824.1	u	.	trans
FBLN1	NA	MSTRG.13942.1	u	.	trans
FBLN1	NA	MSTRG.14360.1	u	.	trans
FBLN1	NA	MSTRG.14723.1	u	.	trans
FBLN1	NA	MSTRG.14869.1	u	.	trans
FBLN1	NA	MSTRG.15390.1	u	.	trans
FBLN1	NA	MSTRG.15490.1	u	.	trans
FBLN1	NA	MSTRG.15511.1	u	.	trans
FBLN1	NA	MSTRG.15512.1	u	.	trans
FBLN1	NA	MSTRG.15585.1	u	.	trans
FBLN1	NA	MSTRG.15717.1	u	.	trans
FBLN1	NA	MSTRG.15789.1	u	.	trans
FBLN1	NA	MSTRG.15848.1	u	.	trans
FBLN1	NA	MSTRG.16055.1	u	.	trans
FBLN1	NA	MSTRG.16119.1	u	.	trans
FBLN1	NA	MSTRG.16273.2	u	.	trans
FBLN1	NA	MSTRG.16409.1	u	.	trans
FBLN1	NA	MSTRG.16447.2	u	.	trans
FBLN1	NA	MSTRG.16938.1	u	.	trans
ENSGALG00000014324	NA	MSTRG.2310.1	i	ENSGALG00000034649	trans
ENSGALG00000014324	NA	MSTRG.3857.1	x	ENSGALG00000042684	trans
ENSGALG00000014324	NA	MSTRG.4207.1	x	ENSGALG00000036473	trans
ENSGALG00000014324	NA	MSTRG.5597.1	o	ENSGALG00000044384	trans
ENSGALG00000014324	NA	MSTRG.8045.2	u	.	trans
ENSGALG00000014324	NA	MSTRG.10533.1	o	ENSGALG00000046416	trans
ENSGALG00000014324	NA	MSTRG.11864.1	u	.	trans
ENSGALG00000014324	NA	MSTRG.12193.1	j	ENSGALG00000043632	trans
ENSGALG00000014324	NA	MSTRG.12709.1	u	.	trans
ENSGALG00000014324	NA	MSTRG.13046.1	u	.	trans
ENSGALG00000014324	NA	MSTRG.13438.1	u	.	trans
ENSGALG00000014324	NA	MSTRG.13797.1	u	.	trans
ENSGALG00000014324	NA	MSTRG.13824.1	u	.	trans
ENSGALG00000014324	NA	MSTRG.13877.1	u	.	trans
ENSGALG00000014324	NA	MSTRG.14360.1	u	.	trans
ENSGALG00000014324	NA	MSTRG.14675.1	u	.	trans
ENSGALG00000014324	NA	MSTRG.14723.1	u	.	trans
ENSGALG00000014324	NA	MSTRG.15390.1	u	.	trans
ENSGALG00000014324	NA	MSTRG.15511.1	u	.	trans
ENSGALG00000014324	NA	MSTRG.15512.1	u	.	trans
ENSGALG00000014324	NA	MSTRG.15585.1	u	.	trans
ENSGALG00000014324	NA	MSTRG.15717.1	u	.	trans
ENSGALG00000014324	NA	MSTRG.15789.1	u	.	trans
ENSGALG00000014324	NA	MSTRG.15833.1	u	.	trans
ENSGALG00000014324	NA	MSTRG.15848.1	u	.	trans
ENSGALG00000014324	NA	MSTRG.16055.1	u	.	trans
ENSGALG00000014324	NA	MSTRG.16119.1	u	.	trans
ENSGALG00000014324	NA	MSTRG.16273.2	u	.	trans
ENSGALG00000014324	NA	MSTRG.16347.1	u	.	trans
ENSGALG00000014324	NA	MSTRG.16447.2	u	.	trans
ENSGALG00000014252	NA	MSTRG.10533.1	o	ENSGALG00000046416	trans
ENSGALG00000014252	NA	MSTRG.12719.1	u	.	trans
ENSGALG00000014252	NA	MSTRG.13161.1	u	.	trans
ENSGALG00000014252	NA	MSTRG.13352.1	u	.	trans
ENSGALG00000014252	NA	MSTRG.13379.1	u	.	trans
ENSGALG00000014252	NA	MSTRG.13613.1	u	.	trans
ENSGALG00000014252	NA	MSTRG.13628.1	u	.	trans
ENSGALG00000014252	NA	MSTRG.13647.1	u	.	trans
ENSGALG00000014252	NA	MSTRG.13776.1	u	.	trans
ENSGALG00000014252	NA	MSTRG.13888.1	u	.	trans
ENSGALG00000014252	NA	MSTRG.14023.1	u	.	trans
ENSGALG00000014252	NA	MSTRG.14429.1	u	.	trans
ENSGALG00000014252	NA	MSTRG.14486.1	u	.	trans
ENSGALG00000014252	NA	MSTRG.14510.1	u	.	trans
ENSGALG00000014252	NA	MSTRG.14918.1	u	.	trans
ENSGALG00000014252	NA	MSTRG.15137.1	u	.	trans
ENSGALG00000014252	NA	MSTRG.15391.1	u	.	trans
ENSGALG00000014252	NA	MSTRG.15435.1	u	.	trans
ENSGALG00000014252	NA	MSTRG.15458.1	u	.	trans
ENSGALG00000014252	NA	MSTRG.15522.1	u	.	trans
ENSGALG00000014252	NA	MSTRG.15663.1	u	.	trans
ENSGALG00000014252	NA	MSTRG.15750.1	u	.	trans
ENSGALG00000014252	NA	MSTRG.16347.1	u	.	trans
FAM162A	NA	MSTRG.2310.1	i	ENSGALG00000034649	trans
FAM162A	NA	MSTRG.11864.1	u	.	trans
FAM162A	NA	MSTRG.12096.2	u	.	trans
FAM162A	NA	MSTRG.13046.1	u	.	trans
FAM162A	NA	MSTRG.13286.1	u	.	trans
FAM162A	NA	MSTRG.13438.1	u	.	trans
FAM162A	NA	MSTRG.13472.1	u	.	trans
FAM162A	NA	MSTRG.14192.1	u	.	trans
FAM162A	NA	MSTRG.14360.1	u	.	trans
FAM162A	NA	MSTRG.14675.1	u	.	trans
FAM162A	NA	MSTRG.14723.1	u	.	trans
FAM162A	NA	MSTRG.15512.1	u	.	trans
FAM162A	NA	MSTRG.15585.1	u	.	trans
FAM162A	NA	MSTRG.15717.1	u	.	trans
FAM162A	NA	MSTRG.15774.1	u	.	trans
FAM162A	NA	MSTRG.15789.1	u	.	trans
FAM162A	NA	MSTRG.16055.1	u	.	trans
NCAPD2	NA	MSTRG.2310.1	i	ENSGALG00000034649	trans
NCAPD2	NA	MSTRG.5597.1	o	ENSGALG00000044384	trans
NCAPD2	NA	MSTRG.10533.1	o	ENSGALG00000046416	trans
NCAPD2	NA	MSTRG.10794.1	o	Metazoa_SRP	trans
NCAPD2	NA	MSTRG.11864.1	u	.	trans
NCAPD2	NA	MSTRG.12193.1	j	ENSGALG00000043632	trans
NCAPD2	NA	MSTRG.12870.1	u	.	trans
NCAPD2	NA	MSTRG.13222.1	u	.	trans
NCAPD2	NA	MSTRG.13319.1	u	.	trans
NCAPD2	NA	MSTRG.13471.1	u	.	trans
NCAPD2	NA	MSTRG.13567.1	u	.	trans
NCAPD2	NA	MSTRG.13613.1	u	.	trans
NCAPD2	NA	MSTRG.13640.1	u	.	trans
NCAPD2	NA	MSTRG.13824.1	u	.	trans
NCAPD2	NA	MSTRG.13863.1	u	.	trans
NCAPD2	NA	MSTRG.13877.1	u	.	trans
NCAPD2	NA	MSTRG.13942.1	u	.	trans
NCAPD2	NA	MSTRG.14176.1	u	.	trans
NCAPD2	NA	MSTRG.14349.1	u	.	trans
NCAPD2	NA	MSTRG.14503.1	u	.	trans
NCAPD2	NA	MSTRG.14684.1	u	.	trans
NCAPD2	NA	MSTRG.14723.1	u	.	trans
NCAPD2	NA	MSTRG.14733.1	u	.	trans
NCAPD2	NA	MSTRG.14734.1	u	.	trans
NCAPD2	NA	MSTRG.15435.1	u	.	trans
NCAPD2	NA	MSTRG.15511.1	u	.	trans
NCAPD2	NA	MSTRG.15517.1	u	.	trans
NCAPD2	NA	MSTRG.15518.1	u	.	trans
NCAPD2	NA	MSTRG.15789.1	u	.	trans
NCAPD2	NA	MSTRG.15833.1	u	.	trans
NCAPD2	NA	MSTRG.16154.4	u	.	trans
NCAPD2	NA	MSTRG.16273.2	u	.	trans
NCAPD2	NA	MSTRG.16347.1	u	.	trans
NCAPD2	NA	MSTRG.16461.3	u	.	trans
NCAPD2	NA	MSTRG.16495.1	x	ENSGALG00000044788	trans
NCAPD2	NA	MSTRG.16941.1	u	.	trans
NCAPD2	NA	MSTRG.2310.1	i	ENSGALG00000034649	trans
NCAPD2	NA	MSTRG.5597.1	o	ENSGALG00000044384	trans
NCAPD2	NA	MSTRG.10533.1	o	ENSGALG00000046416	trans
NCAPD2	NA	MSTRG.10794.1	o	Metazoa_SRP	trans
NCAPD2	NA	MSTRG.11864.1	u	.	trans
NCAPD2	NA	MSTRG.12193.1	j	ENSGALG00000043632	trans
NCAPD2	NA	MSTRG.12870.1	u	.	trans
NCAPD2	NA	MSTRG.13222.1	u	.	trans
NCAPD2	NA	MSTRG.13319.1	u	.	trans
NCAPD2	NA	MSTRG.13471.1	u	.	trans
NCAPD2	NA	MSTRG.13567.1	u	.	trans
NCAPD2	NA	MSTRG.13613.1	u	.	trans
NCAPD2	NA	MSTRG.13640.1	u	.	trans
NCAPD2	NA	MSTRG.13824.1	u	.	trans
NCAPD2	NA	MSTRG.13863.1	u	.	trans
NCAPD2	NA	MSTRG.13877.1	u	.	trans
NCAPD2	NA	MSTRG.13942.1	u	.	trans
NCAPD2	NA	MSTRG.14176.1	u	.	trans
NCAPD2	NA	MSTRG.14349.1	u	.	trans
NCAPD2	NA	MSTRG.14503.1	u	.	trans
NCAPD2	NA	MSTRG.14684.1	u	.	trans
NCAPD2	NA	MSTRG.14723.1	u	.	trans
NCAPD2	NA	MSTRG.14733.1	u	.	trans
NCAPD2	NA	MSTRG.14734.1	u	.	trans
NCAPD2	NA	MSTRG.14869.1	u	.	trans
NCAPD2	NA	MSTRG.15435.1	u	.	trans
NCAPD2	NA	MSTRG.15511.1	u	.	trans
NCAPD2	NA	MSTRG.15517.1	u	.	trans
NCAPD2	NA	MSTRG.15518.1	u	.	trans
NCAPD2	NA	MSTRG.15585.1	u	.	trans
NCAPD2	NA	MSTRG.15789.1	u	.	trans
NCAPD2	NA	MSTRG.15833.1	u	.	trans
NCAPD2	NA	MSTRG.16273.2	u	.	trans
NCAPD2	NA	MSTRG.16347.1	u	.	trans
NCAPD2	NA	MSTRG.16461.3	u	.	trans
NCAPD2	NA	MSTRG.16495.1	x	ENSGALG00000044788	trans
NCAPD2	NA	MSTRG.16941.1	u	.	trans
CDCA3	NA	MSTRG.2310.1	i	ENSGALG00000034649	trans
CDCA3	NA	MSTRG.5845.1	u	.	trans
CDCA3	NA	MSTRG.5900.3	u	.	trans
CDCA3	NA	MSTRG.10533.1	o	ENSGALG00000046416	trans
CDCA3	NA	MSTRG.10794.1	o	Metazoa_SRP	trans
CDCA3	NA	MSTRG.12719.1	u	.	trans
CDCA3	NA	MSTRG.12856.1	u	.	trans
CDCA3	NA	MSTRG.12870.1	u	.	trans
CDCA3	NA	MSTRG.13153.1	u	.	trans
CDCA3	NA	MSTRG.13222.1	u	.	trans
CDCA3	NA	MSTRG.13319.1	u	.	trans
CDCA3	NA	MSTRG.13327.1	u	.	trans
CDCA3	NA	MSTRG.13352.1	u	.	trans
CDCA3	NA	MSTRG.13353.1	u	.	trans
CDCA3	NA	MSTRG.13453.1	u	.	trans
CDCA3	NA	MSTRG.13471.1	u	.	trans
CDCA3	NA	MSTRG.13567.1	u	.	trans
CDCA3	NA	MSTRG.13579.1	u	.	trans
CDCA3	NA	MSTRG.13603.1	u	.	trans
CDCA3	NA	MSTRG.13613.1	u	.	trans
CDCA3	NA	MSTRG.13640.1	u	.	trans
CDCA3	NA	MSTRG.13748.1	u	.	trans
CDCA3	NA	MSTRG.13773.1	u	.	trans
CDCA3	NA	MSTRG.13863.1	u	.	trans
CDCA3	NA	MSTRG.13877.1	u	.	trans
CDCA3	NA	MSTRG.13942.1	u	.	trans
CDCA3	NA	MSTRG.14176.1	u	.	trans
CDCA3	NA	MSTRG.14503.1	u	.	trans
CDCA3	NA	MSTRG.14510.1	u	.	trans
CDCA3	NA	MSTRG.14733.1	u	.	trans
CDCA3	NA	MSTRG.14734.1	u	.	trans
CDCA3	NA	MSTRG.14838.1	u	.	trans
CDCA3	NA	MSTRG.15377.1	u	.	trans
CDCA3	NA	MSTRG.15435.1	u	.	trans
CDCA3	NA	MSTRG.15511.1	u	.	trans
CDCA3	NA	MSTRG.15517.1	u	.	trans
CDCA3	NA	MSTRG.15518.1	u	.	trans
CDCA3	NA	MSTRG.15522.1	u	.	trans
CDCA3	NA	MSTRG.15523.1	u	.	trans
CDCA3	NA	MSTRG.15833.1	u	.	trans
CDCA3	NA	MSTRG.16154.4	u	.	trans
CDCA3	NA	MSTRG.16273.2	u	.	trans
CDCA3	NA	MSTRG.16347.1	u	.	trans
CDCA3	NA	MSTRG.16461.3	u	.	trans
CDCA3	NA	MSTRG.16495.1	x	ENSGALG00000044788	trans
CDCA3	NA	MSTRG.16668.1	x	ENSGALG00000045761	trans
CDCA3	NA	MSTRG.16941.1	u	.	trans
ENSGALG00000014526	01200(Carbon metabolism);01230(Biosynthesis of amino acids);00010(Glycolysis / Gluconeogenesis);00051(Fructose and mannose metabolism);00562(Inositol phosphate metabolism)	MSTRG.2310.1	i	ENSGALG00000034649	trans
ENSGALG00000014526	01200(Carbon metabolism);01230(Biosynthesis of amino acids);00010(Glycolysis / Gluconeogenesis);00051(Fructose and mannose metabolism);00562(Inositol phosphate metabolism)	MSTRG.10533.1	o	ENSGALG00000046416	trans
ENSGALG00000014526	01200(Carbon metabolism);01230(Biosynthesis of amino acids);00010(Glycolysis / Gluconeogenesis);00051(Fructose and mannose metabolism);00562(Inositol phosphate metabolism)	MSTRG.11864.1	u	.	trans
ENSGALG00000014526	01200(Carbon metabolism);01230(Biosynthesis of amino acids);00010(Glycolysis / Gluconeogenesis);00051(Fructose and mannose metabolism);00562(Inositol phosphate metabolism)	MSTRG.13161.1	u	.	trans
ENSGALG00000014526	01200(Carbon metabolism);01230(Biosynthesis of amino acids);00010(Glycolysis / Gluconeogenesis);00051(Fructose and mannose metabolism);00562(Inositol phosphate metabolism)	MSTRG.13438.1	u	.	trans
ENSGALG00000014526	01200(Carbon metabolism);01230(Biosynthesis of amino acids);00010(Glycolysis / Gluconeogenesis);00051(Fructose and mannose metabolism);00562(Inositol phosphate metabolism)	MSTRG.14192.1	u	.	trans
ENSGALG00000014526	01200(Carbon metabolism);01230(Biosynthesis of amino acids);00010(Glycolysis / Gluconeogenesis);00051(Fructose and mannose metabolism);00562(Inositol phosphate metabolism)	MSTRG.14349.1	u	.	trans
ENSGALG00000014526	01200(Carbon metabolism);01230(Biosynthesis of amino acids);00010(Glycolysis / Gluconeogenesis);00051(Fructose and mannose metabolism);00562(Inositol phosphate metabolism)	MSTRG.14360.1	u	.	trans
ENSGALG00000014526	01200(Carbon metabolism);01230(Biosynthesis of amino acids);00010(Glycolysis / Gluconeogenesis);00051(Fructose and mannose metabolism);00562(Inositol phosphate metabolism)	MSTRG.14675.1	u	.	trans
ENSGALG00000014526	01200(Carbon metabolism);01230(Biosynthesis of amino acids);00010(Glycolysis / Gluconeogenesis);00051(Fructose and mannose metabolism);00562(Inositol phosphate metabolism)	MSTRG.15010.1	u	.	trans
ENSGALG00000014526	01200(Carbon metabolism);01230(Biosynthesis of amino acids);00010(Glycolysis / Gluconeogenesis);00051(Fructose and mannose metabolism);00562(Inositol phosphate metabolism)	MSTRG.15435.1	u	.	trans
ENSGALG00000014526	01200(Carbon metabolism);01230(Biosynthesis of amino acids);00010(Glycolysis / Gluconeogenesis);00051(Fructose and mannose metabolism);00562(Inositol phosphate metabolism)	MSTRG.15512.1	u	.	trans
ENSGALG00000014526	01200(Carbon metabolism);01230(Biosynthesis of amino acids);00010(Glycolysis / Gluconeogenesis);00051(Fructose and mannose metabolism);00562(Inositol phosphate metabolism)	MSTRG.15585.1	u	.	trans
ENSGALG00000014526	01200(Carbon metabolism);01230(Biosynthesis of amino acids);00010(Glycolysis / Gluconeogenesis);00051(Fructose and mannose metabolism);00562(Inositol phosphate metabolism)	MSTRG.15717.1	u	.	trans
ENSGALG00000014526	01200(Carbon metabolism);01230(Biosynthesis of amino acids);00010(Glycolysis / Gluconeogenesis);00051(Fructose and mannose metabolism);00562(Inositol phosphate metabolism)	MSTRG.15774.1	u	.	trans
ENSGALG00000014526	01200(Carbon metabolism);01230(Biosynthesis of amino acids);00010(Glycolysis / Gluconeogenesis);00051(Fructose and mannose metabolism);00562(Inositol phosphate metabolism)	MSTRG.15789.1	u	.	trans
ENSGALG00000014526	01200(Carbon metabolism);01230(Biosynthesis of amino acids);00010(Glycolysis / Gluconeogenesis);00051(Fructose and mannose metabolism);00562(Inositol phosphate metabolism)	MSTRG.15912.1	u	.	trans
ENSGALG00000014526	01200(Carbon metabolism);01230(Biosynthesis of amino acids);00010(Glycolysis / Gluconeogenesis);00051(Fructose and mannose metabolism);00562(Inositol phosphate metabolism)	MSTRG.16055.1	u	.	trans
ENSGALG00000014526	01200(Carbon metabolism);01230(Biosynthesis of amino acids);00010(Glycolysis / Gluconeogenesis);00051(Fructose and mannose metabolism);00562(Inositol phosphate metabolism)	MSTRG.16273.2	u	.	trans
ENSGALG00000014526	01200(Carbon metabolism);01230(Biosynthesis of amino acids);00010(Glycolysis / Gluconeogenesis);00051(Fructose and mannose metabolism);00562(Inositol phosphate metabolism)	MSTRG.16347.1	u	.	trans
ENSGALG00000014526	01200(Carbon metabolism);01230(Biosynthesis of amino acids);00010(Glycolysis / Gluconeogenesis);00051(Fructose and mannose metabolism);00562(Inositol phosphate metabolism)	MSTRG.16461.3	u	.	trans
ENSGALG00000014526	01200(Carbon metabolism);01230(Biosynthesis of amino acids);00010(Glycolysis / Gluconeogenesis);00051(Fructose and mannose metabolism);00562(Inositol phosphate metabolism)	MSTRG.13138.1	u	.	trans
ENSGALG00000014526	01200(Carbon metabolism);01230(Biosynthesis of amino acids);00010(Glycolysis / Gluconeogenesis);00051(Fructose and mannose metabolism);00562(Inositol phosphate metabolism)	MSTRG.13520.1	u	.	trans
ENSGALG00000014526	01200(Carbon metabolism);01230(Biosynthesis of amino acids);00010(Glycolysis / Gluconeogenesis);00051(Fructose and mannose metabolism);00562(Inositol phosphate metabolism)	MSTRG.13776.1	u	.	trans
ENSGALG00000014526	01200(Carbon metabolism);01230(Biosynthesis of amino acids);00010(Glycolysis / Gluconeogenesis);00051(Fructose and mannose metabolism);00562(Inositol phosphate metabolism)	MSTRG.13804.1	u	.	trans
ENSGALG00000014526	01200(Carbon metabolism);01230(Biosynthesis of amino acids);00010(Glycolysis / Gluconeogenesis);00051(Fructose and mannose metabolism);00562(Inositol phosphate metabolism)	MSTRG.13888.1	u	.	trans
ENSGALG00000014526	01200(Carbon metabolism);01230(Biosynthesis of amino acids);00010(Glycolysis / Gluconeogenesis);00051(Fructose and mannose metabolism);00562(Inositol phosphate metabolism)	MSTRG.14023.1	u	.	trans
ENSGALG00000014526	01200(Carbon metabolism);01230(Biosynthesis of amino acids);00010(Glycolysis / Gluconeogenesis);00051(Fructose and mannose metabolism);00562(Inositol phosphate metabolism)	MSTRG.14675.1	u	.	trans
ENSGALG00000014526	01200(Carbon metabolism);01230(Biosynthesis of amino acids);00010(Glycolysis / Gluconeogenesis);00051(Fructose and mannose metabolism);00562(Inositol phosphate metabolism)	MSTRG.15458.1	u	.	trans
[truncated: 29,987 more rows]

## Sheet: Sheet2
mRNA		lncRNA			regulatory role
gene_name	KEGG	transcript_name	class_code	gene_name	cis/trans
MCM5	04110(Cell cycle)	MSTRG.2310.1	i	ENSGALG00000034649	trans
MCM5	04110(Cell cycle)	MSTRG.4207.1	x	ENSGALG00000036473	trans
MCM5	04110(Cell cycle)	MSTRG.5597.1	o	ENSGALG00000044384	trans
MCM5	04110(Cell cycle)	MSTRG.7038.1	i	PRPF3	trans
MCM5	04110(Cell cycle)	MSTRG.8045.2	u	.	trans
MCM5	04110(Cell cycle)	MSTRG.10533.1	o	ENSGALG00000046416	trans
MCM5	04110(Cell cycle)	MSTRG.11864.1	u	.	trans
MCM5	04110(Cell cycle)	MSTRG.12193.1	j	ENSGALG00000043632	trans
MCM5	04110(Cell cycle)	MSTRG.12709.1	u	.	trans
MCM5	4110(Cell cycle)	MSTRG.12870.1	u	.	trans
MCM5	4110(Cell cycle)	MSTRG.13046.1	u	.	trans
MCM5	4110(Cell cycle)	MSTRG.13222.1	u	.	trans
MCM5	4110(Cell cycle)	MSTRG.13254.1	u	.	trans
MCM5	4110(Cell cycle)	MSTRG.13267.1	u	.	trans
MCM5	4110(Cell cycle)	MSTRG.13319.1	u	.	trans
MCM5	4110(Cell cycle)	MSTRG.13353.1	u	.	trans
MCM5	4110(Cell cycle)	MSTRG.13438.1	u	.	trans
MCM5	4110(Cell cycle)	MSTRG.13472.1	u	.	trans
MCM5	4110(Cell cycle)	MSTRG.13567.1	u	.	trans
MCM5	4110(Cell cycle)	MSTRG.13603.1	u	.	trans
MCM5	4110(Cell cycle)	MSTRG.13863.1	u	.	trans
MCM5	4110(Cell cycle)	MSTRG.13877.1	u	.	trans
MCM5	4110(Cell cycle)	MSTRG.13942.1	u	.	trans
MCM5	4110(Cell cycle)	MSTRG.13960.1	u	.	trans
MCM5	4110(Cell cycle)	MSTRG.14360.1	u	.	trans
MCM5	4110(Cell cycle)	MSTRG.14684.1	u	.	trans
MCM5	4110(Cell cycle)	MSTRG.14723.1	u	.	trans
MCM5	4110(Cell cycle)	MSTRG.14733.1	u	.	trans
MCM5	4110(Cell cycle)	MSTRG.14734.1	u	.	trans
MCM5	4110(Cell cycle)	MSTRG.14869.1	u	.	trans
MCM5	4110(Cell cycle)	MSTRG.15511.1	u	.	trans
MCM5	4110(Cell cycle)	MSTRG.15512.1	u	.	trans
MCM5	4110(Cell cycle)	MSTRG.15517.1	u	.	trans
MCM5	4110(Cell cycle)	MSTRG.15518.1	u	.	trans
MCM5	4110(Cell cycle)	MSTRG.15585.1	u	.	trans
MCM5	4110(Cell cycle)	MSTRG.15717.1	u	.	trans
MCM5	4110(Cell cycle)	MSTRG.15789.1	u	.	trans
MCM5	4110(Cell cycle)	MSTRG.15833.1	u	.	trans
MCM5	4110(Cell cycle)	MSTRG.15848.1	u	.	trans
MCM5	4110(Cell cycle)	MSTRG.16055.1	u	.	trans
MCM5	4110(Cell cycle)	MSTRG.16119.1	u	.	trans
MCM5	4110(Cell cycle)	MSTRG.16273.2	u	.	trans
MCM5	4110(Cell cycle)	MSTRG.16347.1	u	.	trans
MCM5	4110(Cell cycle)	MSTRG.16409.1	u	.	trans
MCM5	4110(Cell cycle)	MSTRG.16447.2	u	.	trans
MCM5	4110(Cell cycle)	MSTRG.16461.3	u	.	trans
MCM5	4110(Cell cycle)	MSTRG.16495.1	x	ENSGALG00000044788	trans
MCM5	4110(Cell cycle)	MSTRG.16941.1	u	.	trans
CCNB2	4110(Cell cycle)	MSTRG.636.1	u	.	trans
CCNB2	4110(Cell cycle)	MSTRG.1039.1	u	.	trans
CCNB2	4110(Cell cycle)	MSTRG.1041.1	u	.	trans
CCNB2	4110(Cell cycle)	MSTRG.1226.1	u	.	trans
CCNB2	4110(Cell cycle)	MSTRG.1392.1	u	.	trans
CCNB2	4110(Cell cycle)	MSTRG.1438.2	i	GPC5	trans
CCNB2	4110(Cell cycle)	MSTRG.2310.1	i	ENSGALG00000034649	trans
CCNB2	4110(Cell cycle)	MSTRG.7038.1	i	PRPF3	trans
CCNB2	4110(Cell cycle)	MSTRG.8045.2	u	.	trans
CCNB2	4110(Cell cycle)	MSTRG.11864.1	u	.	trans
CCNB2	4110(Cell cycle)	MSTRG.12193.1	j	ENSGALG00000043632	trans
CCNB2	4110(Cell cycle)	MSTRG.13046.1	u	.	trans
CCNB2	4110(Cell cycle)	MSTRG.13286.1	u	.	trans
CCNB2	4110(Cell cycle)	MSTRG.13438.1	u	.	trans
CCNB2	4110(Cell cycle)	MSTRG.13472.1	u	.	trans
CCNB2	4110(Cell cycle)	MSTRG.13942.1	u	.	trans
CCNB2	4110(Cell cycle)	MSTRG.14192.1	u	.	trans
CCNB2	4110(Cell cycle)	MSTRG.14360.1	u	.	trans
CCNB2	4110(Cell cycle)	MSTRG.14675.1	u	.	trans
CCNB2	4110(Cell cycle)	MSTRG.14723.1	u	.	trans
CCNB2	4110(Cell cycle)	MSTRG.15490.1	u	.	trans
CCNB2	4110(Cell cycle)	MSTRG.15512.1	u	.	trans
CCNB2	4110(Cell cycle)	MSTRG.15585.1	u	.	trans
CCNB2	4110(Cell cycle)	MSTRG.15717.1	u	.	trans
CCNB2	4110(Cell cycle)	MSTRG.15774.1	u	.	trans
CCNB2	4110(Cell cycle)	MSTRG.15789.1	u	.	trans
CCNB2	4110(Cell cycle)	MSTRG.15848.1	u	.	trans
CCNB2	4110(Cell cycle)	MSTRG.16055.1	u	.	trans
CCNB2	4110(Cell cycle)	MSTRG.16119.1	u	.	trans
CCNB2	4110(Cell cycle)	MSTRG.16273.2	u	.	trans
CCNB2	4110(Cell cycle)	MSTRG.16447.2	u	.	trans
CCNB2	4110(Cell cycle)	MSTRG.16461.3	u	.	trans
CCNB2	4110(Cell cycle)	MSTRG.5900.3	u	.	trans
CCNB2	4110(Cell cycle)	MSTRG.12856.1	u	.	trans
CCNB2	4110(Cell cycle)	MSTRG.13153.1	u	.	trans
CCNB2	4110(Cell cycle)	MSTRG.13157.1	u	.	trans
CCNB2	4110(Cell cycle)	MSTRG.13191.1	u	.	trans
CCNB2	4110(Cell cycle)	MSTRG.13327.1	u	.	trans
CCNB2	4110(Cell cycle)	MSTRG.13411.1	u	.	trans
CCNB2	4110(Cell cycle)	MSTRG.13471.1	u	.	trans
CCNB2	4110(Cell cycle)	MSTRG.13567.1	u	.	trans
CCNB2	4110(Cell cycle)	MSTRG.13579.1	u	.	trans
CCNB2	4110(Cell cycle)	MSTRG.13597.1	u	.	trans
CCNB2	4110(Cell cycle)	MSTRG.13748.1	u	.	trans
CCNB2	4110(Cell cycle)	MSTRG.14176.1	u	.	trans
CCNB2	4110(Cell cycle)	MSTRG.14503.1	u	.	trans
CCNB2	4110(Cell cycle)	MSTRG.14734.1	u	.	trans
CCNB2	4110(Cell cycle)	MSTRG.15377.1	u	.	trans
CCNB2	4110(Cell cycle)	MSTRG.15523.1	u	.	trans
CCNB2	4110(Cell cycle)	MSTRG.16154.4	u	.	trans
CCNB2	4110(Cell cycle)	MSTRG.16668.1	x	ENSGALG00000045761	trans
ENSGALG00000001506	4110(Cell cycle)	MSTRG.1039.1	u	.	trans
ENSGALG00000001506	4110(Cell cycle)	MSTRG.1041.1	u	.	trans
ENSGALG00000001506	4110(Cell cycle)	MSTRG.1226.1	u	.	trans
ENSGALG00000001506	4110(Cell cycle)	MSTRG.1438.2	i	GPC5	trans
ENSGALG00000001506	4110(Cell cycle)	MSTRG.2310.1	i	ENSGALG00000034649	trans
ENSGALG00000001506	4110(Cell cycle)	MSTRG.4207.1	x	ENSGALG00000036473	trans
ENSGALG00000001506	4110(Cell cycle)	MSTRG.5597.1	o	ENSGALG00000044384	trans
ENSGALG00000001506	4110(Cell cycle)	MSTRG.7038.1	i	PRPF3	trans
ENSGALG00000001506	4110(Cell cycle)	MSTRG.8045.2	u	.	trans
ENSGALG00000001506	4110(Cell cycle)	MSTRG.11864.1	u	.	trans
ENSGALG00000001506	4110(Cell cycle)	MSTRG.12193.1	j	ENSGALG00000043632	trans
ENSGALG00000001506	4110(Cell cycle)	MSTRG.12709.1	u	.	trans
ENSGALG00000001506	4110(Cell cycle)	MSTRG.12710.1	u	.	trans
ENSGALG00000001506	4110(Cell cycle)	MSTRG.12721.1	u	.	trans
ENSGALG00000001506	4110(Cell cycle)	MSTRG.12870.1	u	.	trans
ENSGALG00000001506	4110(Cell cycle)	MSTRG.13006.1	u	.	trans
ENSGALG00000001506	4110(Cell cycle)	MSTRG.13222.1	u	.	trans
ENSGALG00000001506	4110(Cell cycle)	MSTRG.13267.1	u	.	trans
ENSGALG00000001506	4110(Cell cycle)	MSTRG.13319.1	u	.	trans
ENSGALG00000001506	4110(Cell cycle)	MSTRG.13353.1	u	.	trans
ENSGALG00000001506	4110(Cell cycle)	MSTRG.13411.1	u	.	trans
ENSGALG00000001506	4110(Cell cycle)	MSTRG.13471.1	u	.	trans
ENSGALG00000001506	4110(Cell cycle)	MSTRG.13515.1	u	.	trans
ENSGALG00000001506	4110(Cell cycle)	MSTRG.13518.1	u	.	trans
ENSGALG00000001506	4110(Cell cycle)	MSTRG.13567.1	u	.	trans
ENSGALG00000001506	4110(Cell cycle)	MSTRG.13581.1	u	.	trans
ENSGALG00000001506	4110(Cell cycle)	MSTRG.13603.1	u	.	trans
ENSGALG00000001506	4110(Cell cycle)	MSTRG.13630.1	u	.	trans
ENSGALG00000001506	4110(Cell cycle)	MSTRG.13863.1	u	.	trans
ENSGALG00000001506	4110(Cell cycle)	MSTRG.13877.1	u	.	trans
ENSGALG00000001506	4110(Cell cycle)	MSTRG.13942.1	u	.	trans
ENSGALG00000001506	4110(Cell cycle)	MSTRG.13960.1	u	.	trans
ENSGALG00000001506	4110(Cell cycle)	MSTRG.14360.1	u	.	trans
ENSGALG00000001506	4110(Cell cycle)	MSTRG.14684.1	u	.	trans
ENSGALG00000001506	4110(Cell cycle)	MSTRG.14723.1	u	.	trans
ENSGALG00000001506	4110(Cell cycle)	MSTRG.14733.1	u	.	trans
ENSGALG00000001506	4110(Cell cycle)	MSTRG.14734.1	u	.	trans
ENSGALG00000001506	4110(Cell cycle)	MSTRG.14829.1	u	.	trans
ENSGALG00000001506	4110(Cell cycle)	MSTRG.14838.1	u	.	trans
ENSGALG00000001506	4110(Cell cycle)	MSTRG.14869.1	u	.	trans
ENSGALG00000001506	4110(Cell cycle)	MSTRG.15511.1	u	.	trans
ENSGALG00000001506	4110(Cell cycle)	MSTRG.15512.1	u	.	trans
ENSGALG00000001506	4110(Cell cycle)	MSTRG.15517.1	u	.	trans
ENSGALG00000001506	4110(Cell cycle)	MSTRG.15518.1	u	.	trans
ENSGALG00000001506	4110(Cell cycle)	MSTRG.15833.1	u	.	trans
ENSGALG00000001506	4110(Cell cycle)	MSTRG.16119.1	u	.	trans
ENSGALG00000001506	4110(Cell cycle)	MSTRG.16273.2	u	.	trans
ENSGALG00000001506	4110(Cell cycle)	MSTRG.16461.3	u	.	trans
ENSGALG00000001506	4110(Cell cycle)	MSTRG.16495.1	x	ENSGALG00000044788	trans
ENSGALG00000001506	4110(Cell cycle)	MSTRG.16958.27	o	ENSGALG00000044346	trans
ENSGALG00000001506	4110(Cell cycle)	MSTRG.16941.1	u	.	trans
PLK1	4110(Cell cycle)	MSTRG.1226.1	u	.	trans
PLK1	4110(Cell cycle)	MSTRG.1438.2	i	GPC5	trans
PLK1	4110(Cell cycle)	MSTRG.3562.1	u	.	trans
PLK1	4110(Cell cycle)	MSTRG.4207.1	x	ENSGALG00000036473	trans
PLK1	4110(Cell cycle)	MSTRG.5597.1	o	ENSGALG00000044384	trans
PLK1	4110(Cell cycle)	MSTRG.7038.1	i	PRPF3	trans
PLK1	4110(Cell cycle)	MSTRG.8045.2	u	.	trans
PLK1	4110(Cell cycle)	MSTRG.12193.1	j	ENSGALG00000043632	trans
PLK1	4110(Cell cycle)	MSTRG.12709.1	u	.	trans
PLK1	4110(Cell cycle)	MSTRG.12710.1	u	.	trans
PLK1	4110(Cell cycle)	MSTRG.12721.1	u	.	trans
PLK1	4110(Cell cycle)	MSTRG.12870.1	u	.	trans
PLK1	4110(Cell cycle)	MSTRG.13006.1	u	.	trans
PLK1	4110(Cell cycle)	MSTRG.13057.1	u	.	trans
PLK1	4110(Cell cycle)	MSTRG.13088.1	u	.	trans
PLK1	4110(Cell cycle)	MSTRG.13222.1	u	.	trans
PLK1	4110(Cell cycle)	MSTRG.13267.1	u	.	trans
PLK1	4110(Cell cycle)	MSTRG.13298.1	u	.	trans
PLK1	4110(Cell cycle)	MSTRG.13319.1	u	.	trans
PLK1	4110(Cell cycle)	MSTRG.13353.1	u	.	trans
PLK1	4110(Cell cycle)	MSTRG.13515.1	u	.	trans
PLK1	4110(Cell cycle)	MSTRG.13518.1	u	.	trans
PLK1	4110(Cell cycle)	MSTRG.13558.1	u	.	trans
PLK1	4110(Cell cycle)	MSTRG.13581.1	u	.	trans
PLK1	4110(Cell cycle)	MSTRG.13603.1	u	.	trans
PLK1	4110(Cell cycle)	MSTRG.13662.1	u	.	trans
PLK1	4110(Cell cycle)	MSTRG.13797.1	u	.	trans
PLK1	4110(Cell cycle)	MSTRG.13863.1	u	.	trans
PLK1	4110(Cell cycle)	MSTRG.13942.1	u	.	trans
PLK1	4110(Cell cycle)	MSTRG.13960.1	u	.	trans
PLK1	4110(Cell cycle)	MSTRG.14126.1	u	.	trans
PLK1	4110(Cell cycle)	MSTRG.14723.1	u	.	trans
PLK1	4110(Cell cycle)	MSTRG.14727.1	u	.	trans
PLK1	4110(Cell cycle)	MSTRG.14829.1	u	.	trans
PLK1	4110(Cell cycle)	MSTRG.14838.1	u	.	trans
PLK1	4110(Cell cycle)	MSTRG.14869.1	u	.	trans
PLK1	4110(Cell cycle)	MSTRG.14895.1	u	.	trans
PLK1	4110(Cell cycle)	MSTRG.15511.1	u	.	trans
PLK1	4110(Cell cycle)	MSTRG.15517.1	u	.	trans
PLK1	4110(Cell cycle)	MSTRG.15518.1	u	.	trans
PLK1	4110(Cell cycle)	MSTRG.15736.1	u	.	trans
PLK1	4110(Cell cycle)	MSTRG.15797.1	u	.	trans
PLK1	4110(Cell cycle)	MSTRG.16119.1	u	.	trans
PLK1	4110(Cell cycle)	MSTRG.16409.1	u	.	trans
PLK1	4110(Cell cycle)	MSTRG.16447.2	u	.	trans
PLK1	4110(Cell cycle)	MSTRG.16495.1	x	ENSGALG00000044788	trans
PLK1	4110(Cell cycle)	MSTRG.16958.27	o	ENSGALG00000044346	trans
PLK1	4110(Cell cycle)	MSTRG.16941.1	u	.	trans
PLK1	4110(Cell cycle)	MSTRG.16938.1	u	.	trans
PLK1	4110(Cell cycle)	MSTRG.16938.3	u	.	trans
RAD21	4110(Cell cycle)	MSTRG.272.2	j	HMGI-C	trans
RAD21	4110(Cell cycle)	MSTRG.1033.3	u	.	trans
RAD21	4110(Cell cycle)	MSTRG.1392.1	u	.	trans
RAD21	4110(Cell cycle)	MSTRG.1392.2	u	.	trans
RAD21	4110(Cell cycle)	MSTRG.2310.1	i	ENSGALG00000034649	trans
RAD21	4110(Cell cycle)	MSTRG.10533.1	o	ENSGALG00000046416	trans
RAD21	4110(Cell cycle)	MSTRG.10794.1	o	Metazoa_SRP	trans
RAD21	4110(Cell cycle)	MSTRG.11864.1	u	.	trans
RAD21	4110(Cell cycle)	MSTRG.13161.1	u	.	trans
RAD21	4110(Cell cycle)	MSTRG.13613.1	u	.	trans
RAD21	4110(Cell cycle)	MSTRG.14192.1	u	.	trans
RAD21	4110(Cell cycle)	MSTRG.14349.1	u	.	trans
RAD21	4110(Cell cycle)	MSTRG.14675.1	u	.	trans
RAD21	4110(Cell cycle)	MSTRG.15435.1	u	.	trans
RAD21	4110(Cell cycle)	MSTRG.15458.1	u	.	trans
RAD21	4110(Cell cycle)	MSTRG.15585.1	u	.	trans
RAD21	4110(Cell cycle)	MSTRG.15789.1	u	.	trans
RAD21	4110(Cell cycle)	MSTRG.15912.1	u	.	trans
RAD21	4110(Cell cycle)	MSTRG.16055.1	u	.	trans
RAD21	4110(Cell cycle)	MSTRG.16347.1	u	.	trans
HDAC1	04330(Notch signaling pathway);04110(Cell cycle)	MSTRG.1039.1	u	.	trans
HDAC1	04330(Notch signaling pathway);04110(Cell cycle)	MSTRG.1041.1	u	.	trans
HDAC1	04330(Notch signaling pathway);04110(Cell cycle)	MSTRG.1226.1	u	.	trans
HDAC1	04330(Notch signaling pathway);04110(Cell cycle)	MSTRG.7038.1	i	PRPF3	trans
HDAC1	04330(Notch signaling pathway);04110(Cell cycle)	MSTRG.8045.2	u	.	trans
HDAC1	04330(Notch signaling pathway);04110(Cell cycle)	MSTRG.12193.1	j	ENSGALG00000043632	trans
HDAC1	04330(Notch signaling pathway);04110(Cell cycle)	MSTRG.13046.1	u	.	trans
HDAC1	04330(Notch signaling pathway);04110(Cell cycle)	MSTRG.13057.1	u	.	trans
HDAC1	04330(Notch signaling pathway);04110(Cell cycle)	MSTRG.13438.1	u	.	trans
HDAC1	04330(Notch signaling pathway);04110(Cell cycle)	MSTRG.13472.1	u	.	trans
HDAC1	04330(Notch signaling pathway);04110(Cell cycle)	MSTRG.13557.1	u	.	trans
HDAC1	04330(Notch signaling pathway);04110(Cell cycle)	MSTRG.13558.1	u	.	trans
HDAC1	04330(Notch signaling pathway);04110(Cell cycle)	MSTRG.13797.1	u	.	trans
HDAC1	04330(Notch signaling pathway);04110(Cell cycle)	MSTRG.14360.1	u	.	trans
HDAC1	04330(Notch signaling pathway);04110(Cell cycle)	MSTRG.14723.1	u	.	trans
HDAC1	04330(Notch signaling pathway);04110(Cell cycle)	MSTRG.14803.1	u	.	trans
HDAC1	04330(Notch signaling pathway);04110(Cell cycle)	MSTRG.14869.1	u	.	trans
HDAC1	04330(Notch signaling pathway);04110(Cell cycle)	MSTRG.14905.1	u	.	trans
HDAC1	04330(Notch signaling pathway);04110(Cell cycle)	MSTRG.15490.1	u	.	trans
HDAC1	04330(Notch signaling pathway);04110(Cell cycle)	MSTRG.15512.1	u	.	trans
HDAC1	04330(Notch signaling pathway);04110(Cell cycle)	MSTRG.15675.1	u	.	trans
HDAC1	04330(Notch signaling pathway);04110(Cell cycle)	MSTRG.15834.1	u	.	trans
HDAC1	04330(Notch signaling pathway);04110(Cell cycle)	MSTRG.16119.1	u	.	trans
HDAC1	04330(Notch signaling pathway);04110(Cell cycle)	MSTRG.16265.1	u	.	trans
HDAC1	04330(Notch signaling pathway);04110(Cell cycle)	MSTRG.16409.1	u	.	trans
HDAC1	04330(Notch signaling pathway);04110(Cell cycle)	MSTRG.16447.2	u	.	trans
HDAC1	04330(Notch signaling pathway);04110(Cell cycle)	MSTRG.16978.1	o	ENSGALG00000046254	trans
HDAC1	04330(Notch signaling pathway);04110(Cell cycle)	MSTRG.16938.1	u	.	trans
CHEK1	4110(Cell cycle)	MSTRG.1064.1	i	ENSGALG00000033000	trans
CHEK1	4110(Cell cycle)	MSTRG.3562.1	u	.	trans
CHEK1	4110(Cell cycle)	MSTRG.4207.1	x	ENSGALG00000036473	trans
CHEK1	4110(Cell cycle)	MSTRG.5597.1	o	ENSGALG00000044384	trans
CHEK1	4110(Cell cycle)	MSTRG.5948.1	u	.	trans
CHEK1	4110(Cell cycle)	MSTRG.12193.1	j	ENSGALG00000043632	trans
CHEK1	4110(Cell cycle)	MSTRG.12709.1	u	.	trans
CHEK1	4110(Cell cycle)	MSTRG.12710.1	u	.	trans
CHEK1	4110(Cell cycle)	MSTRG.12721.1	u	.	trans
CHEK1	4110(Cell cycle)	MSTRG.12856.1	u	.	trans
CHEK1	4110(Cell cycle)	MSTRG.12870.1	u	.	trans
CHEK1	4110(Cell cycle)	MSTRG.13006.1	u	.	trans
CHEK1	4110(Cell cycle)	MSTRG.13088.1	u	.	trans
CHEK1	4110(Cell cycle)	MSTRG.13222.1	u	.	trans
CHEK1	4110(Cell cycle)	MSTRG.13267.1	u	.	trans
CHEK1	4110(Cell cycle)	MSTRG.13298.1	u	.	trans
CHEK1	4110(Cell cycle)	MSTRG.13319.1	u	.	trans
CHEK1	4110(Cell cycle)	MSTRG.13353.1	u	.	trans
CHEK1	4110(Cell cycle)	MSTRG.13411.1	u	.	trans
CHEK1	4110(Cell cycle)	MSTRG.13426.1	u	.	trans
CHEK1	4110(Cell cycle)	MSTRG.13471.1	u	.	trans
CHEK1	4110(Cell cycle)	MSTRG.13515.1	u	.	trans
CHEK1	4110(Cell cycle)	MSTRG.13518.1	u	.	trans
CHEK1	4110(Cell cycle)	MSTRG.13567.1	u	.	trans
CHEK1	4110(Cell cycle)	MSTRG.13581.1	u	.	trans
CHEK1	4110(Cell cycle)	MSTRG.13603.1	u	.	trans
CHEK1	4110(Cell cycle)	MSTRG.13630.1	u	.	trans
CHEK1	4110(Cell cycle)	MSTRG.13662.1	u	.	trans
CHEK1	4110(Cell cycle)	MSTRG.13863.1	u	.	trans
CHEK1	4110(Cell cycle)	MSTRG.13877.1	u	.	trans
CHEK1	4110(Cell cycle)	MSTRG.13942.1	u	.	trans
CHEK1	4110(Cell cycle)	MSTRG.13960.1	u	.	trans
CHEK1	4110(Cell cycle)	MSTRG.14126.1	u	.	trans
CHEK1	4110(Cell cycle)	MSTRG.14408.1	u	.	trans
CHEK1	4110(Cell cycle)	MSTRG.14481.1	u	.	trans
CHEK1	4110(Cell cycle)	MSTRG.14727.1	u	.	trans
CHEK1	4110(Cell cycle)	MSTRG.14734.1	u	.	trans
CHEK1	4110(Cell cycle)	MSTRG.14829.1	u	.	trans
CHEK1	4110(Cell cycle)	MSTRG.14838.1	u	.	trans
CHEK1	4110(Cell cycle)	MSTRG.14869.1	u	.	trans
CHEK1	4110(Cell cycle)	MSTRG.14895.1	u	.	trans
CHEK1	4110(Cell cycle)	MSTRG.15511.1	u	.	trans
CHEK1	4110(Cell cycle)	MSTRG.15517.1	u	.	trans
CHEK1	4110(Cell cycle)	MSTRG.15518.1	u	.	trans
CHEK1	4110(Cell cycle)	MSTRG.15736.1	u	.	trans
CHEK1	4110(Cell cycle)	MSTRG.15797.1	u	.	trans
CHEK1	4110(Cell cycle)	MSTRG.16379.1	u	.	trans
CHEK1	4110(Cell cycle)	MSTRG.16495.1	x	ENSGALG00000044788	trans
CHEK1	4110(Cell cycle)	MSTRG.16958.27	o	ENSGALG00000044346	trans
CHEK1	4110(Cell cycle)	MSTRG.16941.1	u	.	trans
CHEK1	4110(Cell cycle)	MSTRG.16938.3	u	.	trans
GADD45B	4110(Cell cycle)	MSTRG.636.1	u	.	trans
GADD45B	4110(Cell cycle)	MSTRG.1039.1	u	.	trans
GADD45B	4110(Cell cycle)	MSTRG.1041.1	u	.	trans
GADD45B	4110(Cell cycle)	MSTRG.1226.1	u	.	trans
GADD45B	4110(Cell cycle)	MSTRG.1392.1	u	.	trans
GADD45B	4110(Cell cycle)	MSTRG.1438.2	i	GPC5	trans
GADD45B	4110(Cell cycle)	MSTRG.2310.1	i	ENSGALG00000034649	trans
GADD45B	4110(Cell cycle)	MSTRG.7038.1	i	PRPF3	trans
GADD45B	4110(Cell cycle)	MSTRG.8045.2	u	.	trans
GADD45B	4110(Cell cycle)	MSTRG.11864.1	u	.	trans
GADD45B	4110(Cell cycle)	MSTRG.12096.2	u	.	trans
GADD45B	4110(Cell cycle)	MSTRG.12193.1	j	ENSGALG00000043632	trans
GADD45B	4110(Cell cycle)	MSTRG.13046.1	u	.	trans
GADD45B	4110(Cell cycle)	MSTRG.13254.1	u	.	trans
GADD45B	4110(Cell cycle)	MSTRG.13286.1	u	.	trans
GADD45B	4110(Cell cycle)	MSTRG.13438.1	u	.	trans
GADD45B	4110(Cell cycle)	MSTRG.13472.1	u	.	trans
GADD45B	4110(Cell cycle)	MSTRG.13849.1	u	.	trans
GADD45B	4110(Cell cycle)	MSTRG.13942.1	u	.	trans
GADD45B	4110(Cell cycle)	MSTRG.14360.1	u	.	trans
GADD45B	4110(Cell cycle)	MSTRG.14723.1	u	.	trans
GADD45B	4110(Cell cycle)	MSTRG.15390.1	u	.	trans
GADD45B	4110(Cell cycle)	MSTRG.15490.1	u	.	trans
GADD45B	4110(Cell cycle)	MSTRG.15511.1	u	.	trans
GADD45B	4110(Cell cycle)	MSTRG.15512.1	u	.	trans
GADD45B	4110(Cell cycle)	MSTRG.15585.1	u	.	trans
GADD45B	4110(Cell cycle)	MSTRG.15675.1	u	.	trans
GADD45B	4110(Cell cycle)	MSTRG.15717.1	u	.	trans
GADD45B	4110(Cell cycle)	MSTRG.15774.1	u	.	trans
GADD45B	4110(Cell cycle)	MSTRG.15789.1	u	.	trans
GADD45B	4110(Cell cycle)	MSTRG.15848.1	u	.	trans
GADD45B	4110(Cell cycle)	MSTRG.16055.1	u	.	trans
GADD45B	4110(Cell cycle)	MSTRG.16119.1	u	.	trans
GADD45B	4110(Cell cycle)	MSTRG.16273.2	u	.	trans
GADD45B	4110(Cell cycle)	MSTRG.16447.2	u	.	trans
GADD45B	4110(Cell cycle)	MSTRG.16461.3	u	.	trans
GADD45B	4110(Cell cycle)	MSTRG.16938.1	u	.	trans
BUB1	4110(Cell cycle)	MSTRG.636.1	u	.	trans
BUB1	4110(Cell cycle)	MSTRG.1392.1	u	.	trans
BUB1	4110(Cell cycle)	MSTRG.13046.1	u	.	trans
BUB1	4110(Cell cycle)	MSTRG.13286.1	u	.	trans
BUB1	4110(Cell cycle)	MSTRG.13438.1	u	.	trans
BUB1	4110(Cell cycle)	MSTRG.13472.1	u	.	trans
BUB1	4110(Cell cycle)	MSTRG.14012.1	u	.	trans
BUB1	4110(Cell cycle)	MSTRG.14013.1	u	.	trans
BUB1	4110(Cell cycle)	MSTRG.14192.1	u	.	trans
BUB1	4110(Cell cycle)	MSTRG.14360.1	u	.	trans
BUB1	4110(Cell cycle)	MSTRG.15490.1	u	.	trans
BUB1	4110(Cell cycle)	MSTRG.15512.1	u	.	trans
BUB1	4110(Cell cycle)	MSTRG.15585.1	u	.	trans
BUB1	4110(Cell cycle)	MSTRG.15717.1	u	.	trans
BUB1	4110(Cell cycle)	MSTRG.15774.1	u	.	trans
BUB1	4110(Cell cycle)	MSTRG.15872.1	u	.	trans
BUB1	4110(Cell cycle)	MSTRG.16055.1	u	.	trans
HDAC2	04330(Notch signaling pathway);04110(Cell cycle)	MSTRG.14012.1	u	.	trans
HDAC2	04330(Notch signaling pathway);04110(Cell cycle)	MSTRG.14013.1	u	.	trans
HDAC2	04330(Notch signaling pathway);04110(Cell cycle)	MSTRG.15774.1	u	.	trans
HDAC2	04330(Notch signaling pathway);04110(Cell cycle)	MSTRG.16959.1	x	ENSGALG00000045802	trans
MCM3	4110(Cell cycle)	MSTRG.1039.1	u	.	trans
MCM3	4110(Cell cycle)	MSTRG.1041.1	u	.	trans
MCM3	4110(Cell cycle)	MSTRG.1226.1	u	.	trans
MCM3	4110(Cell cycle)	MSTRG.1392.1	u	.	trans
MCM3	4110(Cell cycle)	MSTRG.1438.2	i	GPC5	trans
MCM3	4110(Cell cycle)	MSTRG.4207.1	x	ENSGALG00000036473	trans
MCM3	4110(Cell cycle)	MSTRG.5597.1	o	ENSGALG00000044384	trans
MCM3	4110(Cell cycle)	MSTRG.7038.1	i	PRPF3	trans
MCM3	4110(Cell cycle)	MSTRG.11864.1	u	.	trans
MCM3	4110(Cell cycle)	MSTRG.12193.1	j	ENSGALG00000043632	trans
MCM3	4110(Cell cycle)	MSTRG.12709.1	u	.	trans
MCM3	4110(Cell cycle)	MSTRG.13046.1	u	.	trans
MCM3	4110(Cell cycle)	MSTRG.13222.1	u	.	trans
MCM3	4110(Cell cycle)	MSTRG.13286.1	u	.	trans
MCM3	4110(Cell cycle)	MSTRG.13438.1	u	.	trans
MCM3	4110(Cell cycle)	MSTRG.13472.1	u	.	trans
MCM3	4110(Cell cycle)	MSTRG.13558.1	u	.	trans
MCM3	4110(Cell cycle)	MSTRG.13581.1	u	.	trans
MCM3	4110(Cell cycle)	MSTRG.13603.1	u	.	trans
MCM3	4110(Cell cycle)	MSTRG.13797.1	u	.	trans
MCM3	4110(Cell cycle)	MSTRG.13942.1	u	.	trans
MCM3	4110(Cell cycle)	MSTRG.13960.1	u	.	trans
MCM3	4110(Cell cycle)	MSTRG.14360.1	u	.	trans
MCM3	4110(Cell cycle)	MSTRG.14723.1	u	.	trans
MCM3	4110(Cell cycle)	MSTRG.14733.1	u	.	trans
MCM3	4110(Cell cycle)	MSTRG.14869.1	u	.	trans
MCM3	4110(Cell cycle)	MSTRG.15490.1	u	.	trans
MCM3	4110(Cell cycle)	MSTRG.15511.1	u	.	trans
MCM3	4110(Cell cycle)	MSTRG.15512.1	u	.	trans
MCM3	4110(Cell cycle)	MSTRG.15585.1	u	.	trans
MCM3	4110(Cell cycle)	MSTRG.15675.1	u	.	trans
MCM3	4110(Cell cycle)	MSTRG.15717.1	u	.	trans
MCM3	4110(Cell cycle)	MSTRG.15789.1	u	.	trans
MCM3	4110(Cell cycle)	MSTRG.15848.1	u	.	trans
MCM3	4110(Cell cycle)	MSTRG.16055.1	u	.	trans
MCM3	4110(Cell cycle)	MSTRG.16119.1	u	.	trans
MCM3	4110(Cell cycle)	MSTRG.16273.2	u	.	trans
MCM3	4110(Cell cycle)	MSTRG.16409.1	u	.	trans
MCM3	4110(Cell cycle)	MSTRG.16447.2	u	.	trans
MCM3	4110(Cell cycle)	MSTRG.16461.3	u	.	trans
MCM3	4110(Cell cycle)	MSTRG.16938.1	u	.	trans
CDK2	4110(Cell cycle)	MSTRG.1039.1	u	.	trans
CDK2	4110(Cell cycle)	MSTRG.1041.1	u	.	trans
CDK2	4110(Cell cycle)	MSTRG.1226.1	u	.	trans
CDK2	4110(Cell cycle)	MSTRG.1438.2	i	GPC5	trans
CDK2	4110(Cell cycle)	MSTRG.2310.1	i	ENSGALG00000034649	trans
CDK2	4110(Cell cycle)	MSTRG.4207.1	x	ENSGALG00000036473	trans
CDK2	4110(Cell cycle)	MSTRG.5597.1	o	ENSGALG00000044384	trans
CDK2	4110(Cell cycle)	MSTRG.7038.1	i	PRPF3	trans
CDK2	4110(Cell cycle)	MSTRG.8045.2	u	.	trans
CDK2	4110(Cell cycle)	MSTRG.11864.1	u	.	trans
CDK2	4110(Cell cycle)	MSTRG.12193.1	j	ENSGALG00000043632	trans
CDK2	4110(Cell cycle)	MSTRG.12709.1	u	.	trans
CDK2	4110(Cell cycle)	MSTRG.12870.1	u	.	trans
CDK2	4110(Cell cycle)	MSTRG.13006.1	u	.	trans
CDK2	4110(Cell cycle)	MSTRG.13046.1	u	.	trans
CDK2	4110(Cell cycle)	MSTRG.13222.1	u	.	trans
CDK2	4110(Cell cycle)	MSTRG.13267.1	u	.	trans
CDK2	4110(Cell cycle)	MSTRG.13319.1	u	.	trans
CDK2	4110(Cell cycle)	MSTRG.13353.1	u	.	trans
CDK2	4110(Cell cycle)	MSTRG.13438.1	u	.	trans
CDK2	4110(Cell cycle)	MSTRG.13472.1	u	.	trans
CDK2	4110(Cell cycle)	MSTRG.13518.1	u	.	trans
CDK2	4110(Cell cycle)	MSTRG.13581.1	u	.	trans
CDK2	4110(Cell cycle)	MSTRG.13603.1	u	.	trans
CDK2	4110(Cell cycle)	MSTRG.13797.1	u	.	trans
CDK2	4110(Cell cycle)	MSTRG.13824.1	u	.	trans
CDK2	4110(Cell cycle)	MSTRG.13863.1	u	.	trans
CDK2	4110(Cell cycle)	MSTRG.13877.1	u	.	trans
CDK2	4110(Cell cycle)	MSTRG.13942.1	u	.	trans
CDK2	4110(Cell cycle)	MSTRG.13960.1	u	.	trans
CDK2	4110(Cell cycle)	MSTRG.14360.1	u	.	trans
CDK2	4110(Cell cycle)	MSTRG.14723.1	u	.	trans
CDK2	4110(Cell cycle)	MSTRG.14733.1	u	.	trans
CDK2	4110(Cell cycle)	MSTRG.14829.1	u	.	trans
CDK2	4110(Cell cycle)	MSTRG.14869.1	u	.	trans
CDK2	4110(Cell cycle)	MSTRG.15511.1	u	.	trans
CDK2	4110(Cell cycle)	MSTRG.15512.1	u	.	trans
CDK2	4110(Cell cycle)	MSTRG.15517.1	u	.	trans
CDK2	4110(Cell cycle)	MSTRG.15518.1	u	.	trans
CDK2	4110(Cell cycle)	MSTRG.15585.1	u	.	trans
CDK2	4110(Cell cycle)	MSTRG.15675.1	u	.	trans
CDK2	4110(Cell cycle)	MSTRG.15717.1	u	.	trans
CDK2	4110(Cell cycle)	MSTRG.15789.1	u	.	trans
CDK2	4110(Cell cycle)	MSTRG.15848.1	u	.	trans
CDK2	4110(Cell cycle)	MSTRG.16119.1	u	.	trans
CDK2	4110(Cell cycle)	MSTRG.16273.2	u	.	trans
CDK2	4110(Cell cycle)	MSTRG.16409.1	u	.	trans
CDK2	4110(Cell cycle)	MSTRG.16447.2	u	.	trans
CDK2	4110(Cell cycle)	MSTRG.16461.3	u	.	trans
CDK2	4110(Cell cycle)	MSTRG.16495.1	x	ENSGALG00000044788	trans
CDK2	4110(Cell cycle)	MSTRG.16958.27	o	ENSGALG00000044346	trans
CDK2	4110(Cell cycle)	MSTRG.16941.1	u	.	trans
CDK2	4110(Cell cycle)	MSTRG.16938.1	u	.	trans
ENSGALG00000025810	4110(Cell cycle)	MSTRG.1064.1	i	ENSGALG00000033000	trans
ENSGALG00000025810	4110(Cell cycle)	MSTRG.5948.1	u	.	trans
ENSGALG00000025810	4110(Cell cycle)	MSTRG.12784.1	u	.	trans
ENSGALG00000025810	4110(Cell cycle)	MSTRG.12856.1	u	.	trans
ENSGALG00000025810	4110(Cell cycle)	MSTRG.13157.1	u	.	trans
ENSGALG00000025810	4110(Cell cycle)	MSTRG.13191.1	u	.	trans
ENSGALG00000025810	4110(Cell cycle)	MSTRG.13411.1	u	.	trans
ENSGALG00000025810	4110(Cell cycle)	MSTRG.13426.1	u	.	trans
ENSGALG00000025810	4110(Cell cycle)	MSTRG.13597.1	u	.	trans
ENSGALG00000025810	4110(Cell cycle)	MSTRG.13748.1	u	.	trans
ENSGALG00000025810	4110(Cell cycle)	MSTRG.14408.1	u	.	trans
ENSGALG00000025810	4110(Cell cycle)	MSTRG.16379.1	u	.	trans
ENSGALG00000025810	4110(Cell cycle)	MSTRG.16668.1	x	ENSGALG00000045761	trans
ENSGALG00000025810	4110(Cell cycle)	MSTRG.16961.1	i	ENSGALG00000045802	trans
ENSGALG00000025810	4110(Cell cycle)	MSTRG.1039.1	u	.	trans
ENSGALG00000025810	4110(Cell cycle)	MSTRG.1041.1	u	.	trans
ENSGALG00000025810	4110(Cell cycle)	MSTRG.1226.1	u	.	trans
ENSGALG00000025810	4110(Cell cycle)	MSTRG.1392.1	u	.	trans
ENSGALG00000025810	4110(Cell cycle)	MSTRG.1438.2	i	GPC5	trans
ENSGALG00000025810	4110(Cell cycle)	MSTRG.7038.1	i	PRPF3	trans
ENSGALG00000025810	4110(Cell cycle)	MSTRG.8045.2	u	.	trans
ENSGALG00000025810	4110(Cell cycle)	MSTRG.12193.1	j	ENSGALG00000043632	trans
ENSGALG00000025810	4110(Cell cycle)	MSTRG.13046.1	u	.	trans
ENSGALG00000025810	4110(Cell cycle)	MSTRG.13286.1	u	.	trans
ENSGALG00000025810	4110(Cell cycle)	MSTRG.13438.1	u	.	trans
ENSGALG00000025810	4110(Cell cycle)	MSTRG.13472.1	u	.	trans
ENSGALG00000025810	4110(Cell cycle)	MSTRG.13797.1	u	.	trans
ENSGALG00000025810	4110(Cell cycle)	MSTRG.14360.1	u	.	trans
ENSGALG00000025810	4110(Cell cycle)	MSTRG.14723.1	u	.	trans
ENSGALG00000025810	4110(Cell cycle)	MSTRG.14803.1	u	.	trans
ENSGALG00000025810	4110(Cell cycle)	MSTRG.14869.1	u	.	trans
ENSGALG00000025810	4110(Cell cycle)	MSTRG.15490.1	u	.	trans
ENSGALG00000025810	4110(Cell cycle)	MSTRG.15512.1	u	.	trans
ENSGALG00000025810	4110(Cell cycle)	MSTRG.15585.1	u	.	trans
ENSGALG00000025810	4110(Cell cycle)	MSTRG.15675.1	u	.	trans
ENSGALG00000025810	4110(Cell cycle)	MSTRG.15717.1	u	.	trans
ENSGALG00000025810	4110(Cell cycle)	MSTRG.15824.1	u	.	trans
ENSGALG00000025810	4110(Cell cycle)	MSTRG.15834.1	u	.	trans
ENSGALG00000025810	4110(Cell cycle)	MSTRG.16119.1	u	.	trans
ENSGALG00000025810	4110(Cell cycle)	MSTRG.16409.1	u	.	trans
ENSGALG00000025810	4110(Cell cycle)	MSTRG.16447.2	u	.	trans
ENSGALG00000025810	4110(Cell cycle)	MSTRG.16978.1	o	ENSGALG00000046254	trans
ENSGALG00000025810	4110(Cell cycle)	MSTRG.16938.1	u	.	trans
CCNA2	4110(Cell cycle)	MSTRG.4207.1	x	ENSGALG00000036473	trans
CCNA2	4110(Cell cycle)	MSTRG.7038.1	i	PRPF3	trans
CCNA2	4110(Cell cycle)	MSTRG.12193.1	j	ENSGALG00000043632	trans
CCNA2	4110(Cell cycle)	MSTRG.13006.1	u	.	trans
CCNA2	4110(Cell cycle)	MSTRG.13057.1	u	.	trans
CCNA2	4110(Cell cycle)	MSTRG.13088.1	u	.	trans
CCNA2	4110(Cell cycle)	MSTRG.13267.1	u	.	trans
CCNA2	4110(Cell cycle)	MSTRG.13557.1	u	.	trans
CCNA2	4110(Cell cycle)	MSTRG.13558.1	u	.	trans
CCNA2	4110(Cell cycle)	MSTRG.13797.1	u	.	trans
CCNA2	4110(Cell cycle)	MSTRG.14723.1	u	.	trans
CCNA2	4110(Cell cycle)	MSTRG.14829.1	u	.	trans
CCNA2	4110(Cell cycle)	MSTRG.14869.1	u	.	trans
CCNA2	4110(Cell cycle)	MSTRG.14905.1	u	.	trans
CCNA2	4110(Cell cycle)	MSTRG.15675.1	u	.	trans
CCNA2	4110(Cell cycle)	MSTRG.15736.1	u	.	trans
CCNA2	4110(Cell cycle)	MSTRG.16119.1	u	.	trans
CCNA2	4110(Cell cycle)	MSTRG.16265.1	u	.	trans
CCNA2	4110(Cell cycle)	MSTRG.16409.1	u	.	trans
CCNA2	4110(Cell cycle)	MSTRG.16447.2	u	.	trans
CCNA2	4110(Cell cycle)	MSTRG.16958.27	o	ENSGALG00000044346	trans
CCNA2	4110(Cell cycle)	MSTRG.16938.1	u	.	trans
CCNA2	4110(Cell cycle)	MSTRG.16938.3	u	.	trans
BUB1B	04110(Cell cycle)	MSTRG.636.1	u	.	trans
BUB1B	04110(Cell cycle)	MSTRG.1039.1	u	.	trans
BUB1B	04110(Cell cycle)	MSTRG.1041.1	u	.	trans
BUB1B	04110(Cell cycle)	MSTRG.1226.1	u	.	trans
BUB1B	04110(Cell cycle)	MSTRG.1392.1	u	.	trans
BUB1B	04110(Cell cycle)	MSTRG.1438.2	i	GPC5	trans
BUB1B	04110(Cell cycle)	MSTRG.2310.1	i	ENSGALG00000034649	trans
BUB1B	04110(Cell cycle)	MSTRG.4207.1	x	ENSGALG00000036473	trans
BUB1B	04110(Cell cycle)	MSTRG.5597.1	o	ENSGALG00000044384	trans
BUB1B	04110(Cell cycle)	MSTRG.7038.1	i	PRPF3	trans
BUB1B	04110(Cell cycle)	MSTRG.8045.2	u	.	trans
BUB1B	04110(Cell cycle)	MSTRG.11864.1	u	.	trans
BUB1B	04110(Cell cycle)	MSTRG.12193.1	j	ENSGALG00000043632	trans
BUB1B	04110(Cell cycle)	MSTRG.12709.1	u	.	trans
BUB1B	04110(Cell cycle)	MSTRG.13046.1	u	.	trans
BUB1B	04110(Cell cycle)	MSTRG.13222.1	u	.	trans
BUB1B	04110(Cell cycle)	MSTRG.13254.1	u	.	trans
BUB1B	04110(Cell cycle)	MSTRG.13319.1	u	.	trans
BUB1B	04110(Cell cycle)	MSTRG.13438.1	u	.	trans
BUB1B	04110(Cell cycle)	MSTRG.13472.1	u	.	trans
BUB1B	04110(Cell cycle)	MSTRG.13603.1	u	.	trans
BUB1B	04110(Cell cycle)	MSTRG.13797.1	u	.	trans
BUB1B	04110(Cell cycle)	MSTRG.13877.1	u	.	trans
BUB1B	04110(Cell cycle)	MSTRG.13942.1	u	.	trans
BUB1B	04110(Cell cycle)	MSTRG.14360.1	u	.	trans
BUB1B	04110(Cell cycle)	MSTRG.14723.1	u	.	trans
BUB1B	04110(Cell cycle)	MSTRG.14733.1	u	.	trans
BUB1B	04110(Cell cycle)	MSTRG.14869.1	u	.	trans
BUB1B	04110(Cell cycle)	MSTRG.15490.1	u	.	trans
BUB1B	04110(Cell cycle)	MSTRG.15511.1	u	.	trans
BUB1B	04110(Cell cycle)	MSTRG.15512.1	u	.	trans
BUB1B	04110(Cell cycle)	MSTRG.15585.1	u	.	trans
BUB1B	04110(Cell cycle)	MSTRG.15675.1	u	.	trans
BUB1B	04110(Cell cycle)	MSTRG.15717.1	u	.	trans
BUB1B	04110(Cell cycle)	MSTRG.15789.1	u	.	trans
BUB1B	04110(Cell cycle)	MSTRG.15848.1	u	.	trans
BUB1B	04110(Cell cycle)	MSTRG.16055.1	u	.	trans
BUB1B	04110(Cell cycle)	MSTRG.16119.1	u	.	trans
BUB1B	04110(Cell cycle)	MSTRG.16273.2	u	.	trans
BUB1B	04110(Cell cycle)	MSTRG.16347.1	u	.	trans
BUB1B	04110(Cell cycle)	MSTRG.16409.1	u	.	trans
BUB1B	04110(Cell cycle)	MSTRG.16447.2	u	.	trans
BUB1B	04110(Cell cycle)	MSTRG.16461.3	u	.	trans
BUB1B	04110(Cell cycle)	MSTRG.16495.1	x	ENSGALG00000044788	trans
BUB1B	04110(Cell cycle)	MSTRG.16941.1	u	.	trans
BUB1B	04110(Cell cycle)	MSTRG.16938.1	u	.	trans
WEE1	04110(Cell cycle)	MSTRG.636.1	u	.	trans
WEE1	04110(Cell cycle)	MSTRG.1039.1	u	.	trans
WEE1	04110(Cell cycle)	MSTRG.1041.1	u	.	trans
WEE1	04110(Cell cycle)	MSTRG.1226.1	u	.	trans
WEE1	04110(Cell cycle)	MSTRG.1392.1	u	.	trans
WEE1	04110(Cell cycle)	MSTRG.1438.2	i	GPC5	trans
WEE1	04110(Cell cycle)	MSTRG.2310.1	i	ENSGALG00000034649	trans
WEE1	04110(Cell cycle)	MSTRG.7038.1	i	PRPF3	trans
WEE1	04110(Cell cycle)	MSTRG.8045.2	u	.	trans
WEE1	04110(Cell cycle)	MSTRG.11864.1	u	.	trans
WEE1	04110(Cell cycle)	MSTRG.12096.2	u	.	trans
WEE1	04110(Cell cycle)	MSTRG.12193.1	j	ENSGALG00000043632	trans
WEE1	04110(Cell cycle)	MSTRG.13046.1	u	.	trans
WEE1	04110(Cell cycle)	MSTRG.13286.1	u	.	trans
WEE1	04110(Cell cycle)	MSTRG.13438.1	u	.	trans
WEE1	04110(Cell cycle)	MSTRG.13472.1	u	.	trans
WEE1	04110(Cell cycle)	MSTRG.13942.1	u	.	trans
WEE1	04110(Cell cycle)	MSTRG.14192.1	u	.	trans
WEE1	04110(Cell cycle)	MSTRG.14360.1	u	.	trans
WEE1	04110(Cell cycle)	MSTRG.14675.1	u	.	trans
WEE1	04110(Cell cycle)	MSTRG.14723.1	u	.	trans
WEE1	04110(Cell cycle)	MSTRG.15490.1	u	.	trans
WEE1	04110(Cell cycle)	MSTRG.15512.1	u	.	trans
WEE1	04110(Cell cycle)	MSTRG.15585.1	u	.	trans
WEE1	04110(Cell cycle)	MSTRG.15717.1	u	.	trans
WEE1	04110(Cell cycle)	MSTRG.15774.1	u	.	trans
WEE1	04110(Cell cycle)	MSTRG.15789.1	u	.	trans
WEE1	04110(Cell cycle)	MSTRG.15848.1	u	.	trans
WEE1	04110(Cell cycle)	MSTRG.16055.1	u	.	trans
WEE1	04110(Cell cycle)	MSTRG.16119.1	u	.	trans
WEE1	04110(Cell cycle)	MSTRG.16273.2	u	.	trans
WEE1	04110(Cell cycle)	MSTRG.16447.2	u	.	trans
WEE1	04110(Cell cycle)	MSTRG.16461.3	u	.	trans
WEE1	04110(Cell cycle)	MSTRG.636.1	u	.	trans
WEE1	04110(Cell cycle)	MSTRG.1039.1	u	.	trans
WEE1	04110(Cell cycle)	MSTRG.1041.1	u	.	trans
WEE1	04110(Cell cycle)	MSTRG.1226.1	u	.	trans
WEE1	04110(Cell cycle)	MSTRG.1392.1	u	.	trans
WEE1	04110(Cell cycle)	MSTRG.1438.2	i	GPC5	trans
WEE1	04110(Cell cycle)	MSTRG.2310.1	i	ENSGALG00000034649	trans
WEE1	04110(Cell cycle)	MSTRG.7038.1	i	PRPF3	trans
WEE1	04110(Cell cycle)	MSTRG.8045.2	u	.	trans
WEE1	04110(Cell cycle)	MSTRG.11864.1	u	.	trans
WEE1	04110(Cell cycle)	MSTRG.12096.2	u	.	trans
WEE1	04110(Cell cycle)	MSTRG.12193.1	j	ENSGALG00000043632	trans
WEE1	04110(Cell cycle)	MSTRG.13046.1	u	.	trans
WEE1	04110(Cell cycle)	MSTRG.13286.1	u	.	trans
WEE1	04110(Cell cycle)	MSTRG.13438.1	u	.	trans
WEE1	04110(Cell cycle)	MSTRG.13472.1	u	.	trans
WEE1	04110(Cell cycle)	MSTRG.13942.1	u	.	trans
WEE1	04110(Cell cycle)	MSTRG.14192.1	u	.	trans
WEE1	04110(Cell cycle)	MSTRG.14360.1	u	.	trans
WEE1	04110(Cell cycle)	MSTRG.14675.1	u	.	trans
WEE1	04110(Cell cycle)	MSTRG.14723.1	u	.	trans
WEE1	04110(Cell cycle)	MSTRG.15490.1	u	.	trans
WEE1	04110(Cell cycle)	MSTRG.15512.1	u	.	trans
WEE1	04110(Cell cycle)	MSTRG.15585.1	u	.	trans
WEE1	04110(Cell cycle)	MSTRG.15717.1	u	.	trans
WEE1	04110(Cell cycle)	MSTRG.15774.1	u	.	trans
WEE1	04110(Cell cycle)	MSTRG.15789.1	u	.	trans
WEE1	04110(Cell cycle)	MSTRG.15848.1	u	.	trans
WEE1	04110(Cell cycle)	MSTRG.16055.1	u	.	trans
WEE1	04110(Cell cycle)	MSTRG.16119.1	u	.	trans
WEE1	04110(Cell cycle)	MSTRG.16273.2	u	.	trans
WEE1	04110(Cell cycle)	MSTRG.16447.2	u	.	trans
WEE1	04110(Cell cycle)	MSTRG.16461.3	u	.	trans
DTX4	04330(Notch signaling pathway)	MSTRG.1039.1	u	.	trans
DTX4	04330(Notch signaling pathway)	MSTRG.1226.1	u	.	trans
DTX4	04330(Notch signaling pathway)	MSTRG.1438.2	i	GPC5	trans
DTX4	04330(Notch signaling pathway)	MSTRG.3857.1	x	ENSGALG00000042684	trans
DTX4	04330(Notch signaling pathway)	MSTRG.4207.1	x	ENSGALG00000036473	trans
DTX4	04330(Notch signaling pathway)	MSTRG.5597.1	o	ENSGALG00000044384	trans
DTX4	04330(Notch signaling pathway)	MSTRG.8045.2	u	.	trans
DTX4	04330(Notch signaling pathway)	MSTRG.12193.1	j	ENSGALG00000043632	trans
DTX4	04330(Notch signaling pathway)	MSTRG.12709.1	u	.	trans
DTX4	04330(Notch signaling pathway)	MSTRG.12843.1	u	.	trans
DTX4	04330(Notch signaling pathway)	MSTRG.12870.1	u	.	trans
DTX4	04330(Notch signaling pathway)	MSTRG.13222.1	u	.	trans
DTX4	04330(Notch signaling pathway)	MSTRG.13319.1	u	.	trans
DTX4	04330(Notch signaling pathway)	MSTRG.13581.1	u	.	trans
DTX4	04330(Notch signaling pathway)	MSTRG.13603.1	u	.	trans
DTX4	04330(Notch signaling pathway)	MSTRG.13630.1	u	.	trans
DTX4	04330(Notch signaling pathway)	MSTRG.13662.1	u	.	trans
DTX4	04330(Notch signaling pathway)	MSTRG.13797.1	u	.	trans
DTX4	04330(Notch signaling pathway)	MSTRG.13824.1	u	.	trans
DTX4	04330(Notch signaling pathway)	MSTRG.13863.1	u	.	trans
DTX4	04330(Notch signaling pathway)	MSTRG.13865.1	u	.	trans
DTX4	04330(Notch signaling pathway)	MSTRG.13877.1	u	.	trans
DTX4	04330(Notch signaling pathway)	MSTRG.13942.1	u	.	trans
DTX4	04330(Notch signaling pathway)	MSTRG.13960.1	u	.	trans
DTX4	04330(Notch signaling pathway)	MSTRG.14723.1	u	.	trans
DTX4	04330(Notch signaling pathway)	MSTRG.14727.1	u	.	trans
DTX4	04330(Notch signaling pathway)	MSTRG.14829.1	u	.	trans
DTX4	04330(Notch signaling pathway)	MSTRG.14869.1	u	.	trans
DTX4	04330(Notch signaling pathway)	MSTRG.15390.1	u	.	trans
DTX4	04330(Notch signaling pathway)	MSTRG.15511.1	u	.	trans
DTX4	04330(Notch signaling pathway)	MSTRG.15518.1	u	.	trans
DTX4	04330(Notch signaling pathway)	MSTRG.15833.1	u	.	trans
DTX4	04330(Notch signaling pathway)	MSTRG.15848.1	u	.	trans
DTX4	04330(Notch signaling pathway)	MSTRG.16119.1	u	.	trans
DTX4	04330(Notch signaling pathway)	MSTRG.16409.1	u	.	trans
DTX4	04330(Notch signaling pathway)	MSTRG.16941.1	u	.	trans
CDK1	04110(Cell cycle)	MSTRG.636.1	u	.	trans
CDK1	04110(Cell cycle)	MSTRG.1039.1	u	.	trans
CDK1	04110(Cell cycle)	MSTRG.1041.1	u	.	trans
CDK1	4110(Cell cycle)	MSTRG.1226.1	u	.	trans
CDK1	4110(Cell cycle)	MSTRG.1392.1	u	.	trans
CDK1	4110(Cell cycle)	MSTRG.1438.2	i	GPC5	trans
CDK1	4110(Cell cycle)	MSTRG.2310.1	i	ENSGALG00000034649	trans
CDK1	4110(Cell cycle)	MSTRG.7038.1	i	PRPF3	trans
CDK1	4110(Cell cycle)	MSTRG.8045.2	u	.	trans
CDK1	4110(Cell cycle)	MSTRG.11864.1	u	.	trans
CDK1	4110(Cell cycle)	MSTRG.12096.2	u	.	trans
CDK1	4110(Cell cycle)	MSTRG.12193.1	j	ENSGALG00000043632	trans
CDK1	4110(Cell cycle)	MSTRG.13046.1	u	.	trans
CDK1	4110(Cell cycle)	MSTRG.13254.1	u	.	trans
CDK1	4110(Cell cycle)	MSTRG.13286.1	u	.	trans
CDK1	4110(Cell cycle)	MSTRG.13438.1	u	.	trans
CDK1	4110(Cell cycle)	MSTRG.13472.1	u	.	trans
CDK1	4110(Cell cycle)	MSTRG.13942.1	u	.	trans
CDK1	4110(Cell cycle)	MSTRG.14192.1	u	.	trans
CDK1	4110(Cell cycle)	MSTRG.14360.1	u	.	trans
CDK1	4110(Cell cycle)	MSTRG.14723.1	u	.	trans
CDK1	4110(Cell cycle)	MSTRG.15490.1	u	.	trans
CDK1	4110(Cell cycle)	MSTRG.15511.1	u	.	trans
CDK1	4110(Cell cycle)	MSTRG.15512.1	u	.	trans
CDK1	4110(Cell cycle)	MSTRG.15585.1	u	.	trans
CDK1	4110(Cell cycle)	MSTRG.15675.1	u	.	trans
CDK1	4110(Cell cycle)	MSTRG.15717.1	u	.	trans
CDK1	4110(Cell cycle)	MSTRG.15774.1	u	.	trans
CDK1	4110(Cell cycle)	MSTRG.15789.1	u	.	trans
CDK1	4110(Cell cycle)	MSTRG.15848.1	u	.	trans
CDK1	4110(Cell cycle)	MSTRG.16055.1	u	.	trans
CDK1	4110(Cell cycle)	MSTRG.16119.1	u	.	trans
CDK1	4110(Cell cycle)	MSTRG.16273.2	u	.	trans
CDK1	4110(Cell cycle)	MSTRG.16447.2	u	.	trans
CDK1	4110(Cell cycle)	MSTRG.16461.3	u	.	trans
CDK1	4110(Cell cycle)	MSTRG.16938.1	u	.	trans
MCM6	4110(Cell cycle)	MSTRG.272.2	j	HMGI-C	trans
MCM6	4110(Cell cycle)	MSTRG.636.1	u	.	trans
MCM6	4110(Cell cycle)	MSTRG.1039.1	u	.	trans
MCM6	4110(Cell cycle)	MSTRG.1041.1	u	.	trans
MCM6	4110(Cell cycle)	MSTRG.1226.1	u	.	trans
MCM6	4110(Cell cycle)	MSTRG.1392.1	u	.	trans
MCM6	4110(Cell cycle)	MSTRG.1438.2	i	GPC5	trans
MCM6	4110(Cell cycle)	MSTRG.2310.1	i	ENSGALG00000034649	trans
MCM6	4110(Cell cycle)	MSTRG.5597.1	o	ENSGALG00000044384	trans
MCM6	4110(Cell cycle)	MSTRG.7038.1	i	PRPF3	trans
MCM6	4110(Cell cycle)	MSTRG.8045.2	u	.	trans
MCM6	4110(Cell cycle)	MSTRG.10533.1	o	ENSGALG00000046416	trans
MCM6	4110(Cell cycle)	MSTRG.11864.1	u	.	trans
MCM6	4110(Cell cycle)	MSTRG.12193.1	j	ENSGALG00000043632	trans
MCM6	4110(Cell cycle)	MSTRG.13046.1	u	.	trans
MCM6	4110(Cell cycle)	MSTRG.13222.1	u	.	trans
MCM6	4110(Cell cycle)	MSTRG.13286.1	u	.	trans
MCM6	4110(Cell cycle)	MSTRG.13438.1	u	.	trans
MCM6	4110(Cell cycle)	MSTRG.13472.1	u	.	trans
MCM6	4110(Cell cycle)	MSTRG.13942.1	u	.	trans
MCM6	4110(Cell cycle)	MSTRG.14192.1	u	.	trans
MCM6	4110(Cell cycle)	MSTRG.14349.1	u	.	trans
MCM6	4110(Cell cycle)	MSTRG.14360.1	u	.	trans
MCM6	4110(Cell cycle)	MSTRG.14675.1	u	.	trans
MCM6	4110(Cell cycle)	MSTRG.14723.1	u	.	trans
MCM6	4110(Cell cycle)	MSTRG.14733.1	u	.	trans
MCM6	4110(Cell cycle)	MSTRG.15010.1	u	.	trans
MCM6	4110(Cell cycle)	MSTRG.15104.1	u	.	trans
MCM6	4110(Cell cycle)	MSTRG.15435.1	u	.	trans
MCM6	4110(Cell cycle)	MSTRG.15511.1	u	.	trans
MCM6	4110(Cell cycle)	MSTRG.15512.1	u	.	trans
MCM6	4110(Cell cycle)	MSTRG.15585.1	u	.	trans
MCM6	4110(Cell cycle)	MSTRG.15717.1	u	.	trans
MCM6	4110(Cell cycle)	MSTRG.15789.1	u	.	trans
MCM6	4110(Cell cycle)	MSTRG.16055.1	u	.	trans
MCM6	4110(Cell cycle)	MSTRG.16119.1	u	.	trans
MCM6	4110(Cell cycle)	MSTRG.16273.2	u	.	trans
MCM6	4110(Cell cycle)	MSTRG.16347.1	u	.	trans
MCM6	4110(Cell cycle)	MSTRG.16447.2	u	.	trans
MCM6	4110(Cell cycle)	MSTRG.16461.3	u	.	trans
MCM6	4110(Cell cycle)	MSTRG.272.2	j	HMGI-C	trans
MCM6	4110(Cell cycle)	MSTRG.636.1	u	.	trans
MCM6	4110(Cell cycle)	MSTRG.1039.1	u	.	trans
MCM6	4110(Cell cycle)	MSTRG.1041.1	u	.	trans
MCM6	4110(Cell cycle)	MSTRG.1226.1	u	.	trans
MCM6	4110(Cell cycle)	MSTRG.1392.1	u	.	trans
MCM6	4110(Cell cycle)	MSTRG.1438.2	i	GPC5	trans
MCM6	4110(Cell cycle)	MSTRG.2310.1	i	ENSGALG00000034649	trans
MCM6	4110(Cell cycle)	MSTRG.7038.1	i	PRPF3	trans
MCM6	4110(Cell cycle)	MSTRG.8045.2	u	.	trans
MCM6	4110(Cell cycle)	MSTRG.10533.1	o	ENSGALG00000046416	trans
MCM6	4110(Cell cycle)	MSTRG.11864.1	u	.	trans
MCM6	4110(Cell cycle)	MSTRG.12096.2	u	.	trans
MCM6	4110(Cell cycle)	MSTRG.12193.1	j	ENSGALG00000043632	trans
MCM6	4110(Cell cycle)	MSTRG.13046.1	u	.	trans
MCM6	4110(Cell cycle)	MSTRG.13222.1	u	.	trans
MCM6	4110(Cell cycle)	MSTRG.13286.1	u	.	trans
MCM6	4110(Cell cycle)	MSTRG.13438.1	u	.	trans
MCM6	4110(Cell cycle)	MSTRG.13472.1	u	.	trans
MCM6	4110(Cell cycle)	MSTRG.13942.1	u	.	trans
MCM6	4110(Cell cycle)	MSTRG.14192.1	u	.	trans
MCM6	4110(Cell cycle)	MSTRG.14349.1	u	.	trans
MCM6	4110(Cell cycle)	MSTRG.14360.1	u	.	trans
MCM6	4110(Cell cycle)	MSTRG.14675.1	u	.	trans
MCM6	4110(Cell cycle)	MSTRG.14723.1	u	.	trans
MCM6	4110(Cell cycle)	MSTRG.14733.1	u	.	trans
MCM6	4110(Cell cycle)	MSTRG.15435.1	u	.	trans
MCM6	4110(Cell cycle)	MSTRG.15490.1	u	.	trans
MCM6	4110(Cell cycle)	MSTRG.15511.1	u	.	trans
MCM6	4110(Cell cycle)	MSTRG.15512.1	u	.	trans
MCM6	4110(Cell cycle)	MSTRG.15585.1	u	.	trans
MCM6	4110(Cell cycle)	MSTRG.15717.1	u	.	trans
MCM6	4110(Cell cycle)	MSTRG.15789.1	u	.	trans
MCM6	4110(Cell cycle)	MSTRG.15848.1	u	.	trans
MCM6	4110(Cell cycle)	MSTRG.16055.1	u	.	trans
MCM6	4110(Cell cycle)	MSTRG.16119.1	u	.	trans
MCM6	4110(Cell cycle)	MSTRG.16273.2	u	.	trans
MCM6	4110(Cell cycle)	MSTRG.16347.1	u	.	trans
MCM6	4110(Cell cycle)	MSTRG.16447.2	u	.	trans
MCM6	4110(Cell cycle)	MSTRG.16461.3	u	.	trans
CDC7	04110(Cell cycle)	MSTRG.636.1	u	.	trans
CDC7	04110(Cell cycle)	MSTRG.1039.1	u	.	trans
CDC7	04110(Cell cycle)	MSTRG.1041.1	u	.	trans
CDC7	04110(Cell cycle)	MSTRG.1226.1	u	.	trans
CDC7	04110(Cell cycle)	MSTRG.1392.1	u	.	trans
CDC7	04110(Cell cycle)	MSTRG.1438.2	i	GPC5	trans
CDC7	04110(Cell cycle)	MSTRG.7038.1	i	PRPF3	trans
CDC7	04110(Cell cycle)	MSTRG.8045.2	u	.	trans
CDC7	04110(Cell cycle)	MSTRG.12193.1	j	ENSGALG00000043632	trans
CDC7	04110(Cell cycle)	MSTRG.13046.1	u	.	trans
CDC7	04110(Cell cycle)	MSTRG.13286.1	u	.	trans
CDC7	04110(Cell cycle)	MSTRG.13438.1	u	.	trans
CDC7	04110(Cell cycle)	MSTRG.13472.1	u	.	trans
CDC7	04110(Cell cycle)	MSTRG.13797.1	u	.	trans
CDC7	04110(Cell cycle)	MSTRG.13942.1	u	.	trans
CDC7	04110(Cell cycle)	MSTRG.14360.1	u	.	trans
CDC7	04110(Cell cycle)	MSTRG.14723.1	u	.	trans
CDC7	04110(Cell cycle)	MSTRG.14869.1	u	.	trans
CDC7	04110(Cell cycle)	MSTRG.15490.1	u	.	trans
CDC7	04110(Cell cycle)	MSTRG.15511.1	u	.	trans
CDC7	04110(Cell cycle)	MSTRG.15512.1	u	.	trans
CDC7	04110(Cell cycle)	MSTRG.15585.1	u	.	trans
CDC7	04110(Cell cycle)	MSTRG.15675.1	u	.	trans
CDC7	04110(Cell cycle)	MSTRG.15717.1	u	.	trans
CDC7	04110(Cell cycle)	MSTRG.15789.1	u	.	trans
CDC7	04110(Cell cycle)	MSTRG.15834.1	u	.	trans
CDC7	04110(Cell cycle)	MSTRG.15848.1	u	.	trans
CDC7	04110(Cell cycle)	MSTRG.16055.1	u	.	trans
CDC7	04110(Cell cycle)	MSTRG.16119.1	u	.	trans
CDC7	04110(Cell cycle)	MSTRG.16409.1	u	.	trans
CDC7	04110(Cell cycle)	MSTRG.16447.2	u	.	trans
CDC7	04110(Cell cycle)	MSTRG.16938.1	u	.	trans
CDC20	4110(Cell cycle)	MSTRG.636.1	u	.	trans
CDC20	4110(Cell cycle)	MSTRG.1039.1	u	.	trans
CDC20	4110(Cell cycle)	MSTRG.1041.1	u	.	trans
CDC20	4110(Cell cycle)	MSTRG.1226.1	u	.	trans
CDC20	4110(Cell cycle)	MSTRG.1392.1	u	.	trans
CDC20	4110(Cell cycle)	MSTRG.1438.2	i	GPC5	trans
CDC20	4110(Cell cycle)	MSTRG.2310.1	i	ENSGALG00000034649	trans
CDC20	4110(Cell cycle)	MSTRG.4207.1	x	ENSGALG00000036473	trans
CDC20	4110(Cell cycle)	MSTRG.5597.1	o	ENSGALG00000044384	trans
CDC20	4110(Cell cycle)	MSTRG.7038.1	i	PRPF3	trans
CDC20	4110(Cell cycle)	MSTRG.8045.2	u	.	trans
CDC20	4110(Cell cycle)	MSTRG.10533.1	o	ENSGALG00000046416	trans
CDC20	4110(Cell cycle)	MSTRG.12193.1	j	ENSGALG00000043632	trans
CDC20	4110(Cell cycle)	MSTRG.12709.1	u	.	trans
CDC20	4110(Cell cycle)	MSTRG.13046.1	u	.	trans
CDC20	4110(Cell cycle)	MSTRG.13222.1	u	.	trans
CDC20	4110(Cell cycle)	MSTRG.13254.1	u	.	trans
CDC20	4110(Cell cycle)	MSTRG.13438.1	u	.	trans
CDC20	4110(Cell cycle)	MSTRG.13472.1	u	.	trans
CDC20	4110(Cell cycle)	MSTRG.13603.1	u	.	trans
CDC20	4110(Cell cycle)	MSTRG.13877.1	u	.	trans
CDC20	4110(Cell cycle)	MSTRG.13942.1	u	.	trans
CDC20	4110(Cell cycle)	MSTRG.14360.1	u	.	trans
CDC20	4110(Cell cycle)	MSTRG.14723.1	u	.	trans
CDC20	4110(Cell cycle)	MSTRG.14733.1	u	.	trans
CDC20	4110(Cell cycle)	MSTRG.14869.1	u	.	trans
CDC20	4110(Cell cycle)	MSTRG.15435.1	u	.	trans
CDC20	4110(Cell cycle)	MSTRG.15490.1	u	.	trans
CDC20	4110(Cell cycle)	MSTRG.15511.1	u	.	trans
CDC20	4110(Cell cycle)	MSTRG.15512.1	u	.	trans
CDC20	4110(Cell cycle)	MSTRG.15585.1	u	.	trans
CDC20	4110(Cell cycle)	MSTRG.15717.1	u	.	trans
CDC20	4110(Cell cycle)	MSTRG.15789.1	u	.	trans
CDC20	4110(Cell cycle)	MSTRG.15848.1	u	.	trans
CDC20	4110(Cell cycle)	MSTRG.16055.1	u	.	trans
CDC20	4110(Cell cycle)	MSTRG.16119.1	u	.	trans
CDC20	4110(Cell cycle)	MSTRG.16273.2	u	.	trans
CDC20	4110(Cell cycle)	MSTRG.16347.1	u	.	trans
CDC20	4110(Cell cycle)	MSTRG.16409.1	u	.	trans
CDC20	4110(Cell cycle)	MSTRG.16447.2	u	.	trans
CDC20	4110(Cell cycle)	MSTRG.16461.3	u	.	trans
CDC20	4110(Cell cycle)	MSTRG.16941.1	u	.	trans
CDC20	4110(Cell cycle)	MSTRG.16938.1	u	.	trans
ENSGALG00000002578	04330(Notch signaling pathway)	MSTRG.4207.1	x	ENSGALG00000036473	trans
ENSGALG00000002578	04330(Notch signaling pathway)	MSTRG.7038.1	i	PRPF3	trans
ENSGALG00000002578	04330(Notch signaling pathway)	MSTRG.8045.2	u	.	trans
ENSGALG00000002578	04330(Notch signaling pathway)	MSTRG.12709.1	u	.	trans
ENSGALG00000002578	04330(Notch signaling pathway)	MSTRG.13581.1	u	.	trans
ENSGALG00000002578	04330(Notch signaling pathway)	MSTRG.13797.1	u	.	trans
ENSGALG00000002578	04330(Notch signaling pathway)	MSTRG.13865.1	u	.	trans
ENSGALG00000002578	04330(Notch signaling pathway)	MSTRG.13960.1	u	.	trans
ENSGALG00000002578	04330(Notch signaling pathway)	MSTRG.15675.1	u	.	trans
ENSGALG00000002578	04330(Notch signaling pathway)	MSTRG.15848.1	u	.	trans
ENSGALG00000002578	04330(Notch signaling pathway)	MSTRG.16025.1	u	.	trans
ENSGALG00000002578	04330(Notch signaling pathway)	MSTRG.16119.1	u	.	trans
ENSGALG00000002578	04330(Notch signaling pathway)	MSTRG.16409.1	u	.	trans
ENSGALG00000002578	04330(Notch signaling pathway)	MSTRG.16447.2	u	.	trans
RAC2	04310(Wnt signaling pathway)	MSTRG.12936.1	u	.	trans
RAC2	4311(Wnt signaling pathway)	MSTRG.13432.1	u	.	trans
RAC2	4312(Wnt signaling pathway)	MSTRG.14192.1	u	.	trans
RAC2	4313(Wnt signaling pathway)	MSTRG.14434.1	u	.	trans
RAC2	4314(Wnt signaling pathway)	MSTRG.14681.1	u	.	trans
WNT5B	4315(Wnt signaling pathway)	MSTRG.4207.1	x	ENSGALG00000036473	trans
WNT5B	4316(Wnt signaling pathway)	MSTRG.7038.1	i	PRPF3	trans
WNT5B	4317(Wnt signaling pathway)	MSTRG.8045.2	u	.	trans
WNT5B	4318(Wnt signaling pathway)	MSTRG.12096.2	u	.	trans
WNT5B	4319(Wnt signaling pathway)	MSTRG.12709.1	u	.	trans
WNT5B	4320(Wnt signaling pathway)	MSTRG.13046.1	u	.	trans
WNT5B	4321(Wnt signaling pathway)	MSTRG.13581.1	u	.	trans
WNT5B	4322(Wnt signaling pathway)	MSTRG.13849.1	u	.	trans
WNT5B	4323(Wnt signaling pathway)	MSTRG.13865.1	u	.	trans
WNT5B	4324(Wnt signaling pathway)	MSTRG.14452.1	u	.	trans
WNT5B	4325(Wnt signaling pathway)	MSTRG.15390.1	u	.	trans
WNT5B	4326(Wnt signaling pathway)	MSTRG.15469.1	u	.	trans
WNT5B	4327(Wnt signaling pathway)	MSTRG.15675.1	u	.	trans
WNT5B	4328(Wnt signaling pathway)	MSTRG.15717.1	u	.	trans
WNT5B	4329(Wnt signaling pathway)	MSTRG.15848.1	u	.	trans
WNT5B	4330(Wnt signaling pathway)	MSTRG.16119.1	u	.	trans
WNT5B	4331(Wnt signaling pathway)	MSTRG.16409.1	u	.	trans
WNT5B	4332(Wnt signaling pathway)	MSTRG.16447.2	u	.	trans
VANGL1	4333(Wnt signaling pathway)	MSTRG.13776.1	u	.	trans
VANGL1	4334(Wnt signaling pathway)	MSTRG.13804.1	u	.	trans
VANGL1	4335(Wnt signaling pathway)	MSTRG.14023.1	u	.	trans
VANGL1	4336(Wnt signaling pathway)	MSTRG.15946.1	u	.	trans
SERPINF1	4337(Wnt signaling pathway)	MSTRG.636.1	u	.	trans
SERPINF1	4338(Wnt signaling pathway)	MSTRG.1392.1	u	.	trans
SERPINF1	4339(Wnt signaling pathway)	MSTRG.12096.2	u	.	trans
SERPINF1	4340(Wnt signaling pathway)	MSTRG.13046.1	u	.	trans
SERPINF1	4341(Wnt signaling pathway)	MSTRG.13286.1	u	.	trans
SERPINF1	4342(Wnt signaling pathway)	MSTRG.13438.1	u	.	trans
SERPINF1	4343(Wnt signaling pathway)	MSTRG.13472.1	u	.	trans
SERPINF1	4344(Wnt signaling pathway)	MSTRG.15717.1	u	.	trans
SERPINF1	4345(Wnt signaling pathway)	MSTRG.15774.1	u	.	trans
SERPINF1	4346(Wnt signaling pathway)	MSTRG.15848.1	u	.	trans
SERPINF1	4347(Wnt signaling pathway)	MSTRG.3857.1	x	ENSGALG00000042684	trans
SERPINF1	4348(Wnt signaling pathway)	MSTRG.12709.1	u	.	trans
SERPINF1	4349(Wnt signaling pathway)	MSTRG.12843.1	u	.	trans
SERPINF1	4350(Wnt signaling pathway)	MSTRG.13662.1	u	.	trans
SERPINF1	4351(Wnt signaling pathway)	MSTRG.13865.1	u	.	trans
SERPINF1	4352(Wnt signaling pathway)	MSTRG.13877.1	u	.	trans
SERPINF1	4353(Wnt signaling pathway)	MSTRG.15390.1	u	.	trans
SERPINF1	4354(Wnt signaling pathway)	MSTRG.15833.1	u	.	trans
BAMBI	4355(Wnt signaling pathway)	MSTRG.636.1	u	.	trans
BAMBI	4356(Wnt signaling pathway)	MSTRG.1039.1	u	.	trans
BAMBI	4357(Wnt signaling pathway)	MSTRG.1041.1	u	.	trans
BAMBI	4358(Wnt signaling pathway)	MSTRG.1226.1	u	.	trans
BAMBI	4359(Wnt signaling pathway)	MSTRG.1392.1	u	.	trans
BAMBI	4360(Wnt signaling pathway)	MSTRG.7038.1	i	PRPF3	trans
BAMBI	4361(Wnt signaling pathway)	MSTRG.11864.1	u	.	trans
BAMBI	4362(Wnt signaling pathway)	MSTRG.12096.2	u	.	trans
BAMBI	4363(Wnt signaling pathway)	MSTRG.13046.1	u	.	trans
BAMBI	4364(Wnt signaling pathway)	MSTRG.13286.1	u	.	trans
BAMBI	4365(Wnt signaling pathway)	MSTRG.13438.1	u	.	trans
BAMBI	4366(Wnt signaling pathway)	MSTRG.13472.1	u	.	trans
BAMBI	4367(Wnt signaling pathway)	MSTRG.14192.1	u	.	trans
BAMBI	4368(Wnt signaling pathway)	MSTRG.14360.1	u	.	trans
BAMBI	4369(Wnt signaling pathway)	MSTRG.14675.1	u	.	trans
BAMBI	4370(Wnt signaling pathway)	MSTRG.14723.1	u	.	trans
BAMBI	4371(Wnt signaling pathway)	MSTRG.15490.1	u	.	trans
BAMBI	4372(Wnt signaling pathway)	MSTRG.15512.1	u	.	trans
BAMBI	4373(Wnt signaling pathway)	MSTRG.15585.1	u	.	trans
BAMBI	4374(Wnt signaling pathway)	MSTRG.15717.1	u	.	trans
BAMBI	4375(Wnt signaling pathway)	MSTRG.15774.1	u	.	trans
BAMBI	4376(Wnt signaling pathway)	MSTRG.15789.1	u	.	trans
BAMBI	4377(Wnt signaling pathway)	MSTRG.15848.1	u	.	trans
BAMBI	4378(Wnt signaling pathway)	MSTRG.16055.1	u	.	trans
BAMBI	4379(Wnt signaling pathway)	MSTRG.16119.1	u	.	trans
BAMBI	4380(Wnt signaling pathway)	MSTRG.16447.2	u	.	trans
Lef-1	4381(Wnt signaling pathway)	MSTRG.2437.1	u	.	trans
Lef-1	4382(Wnt signaling pathway)	MSTRG.13057.1	u	.	trans
Lef-1	4383(Wnt signaling pathway)	MSTRG.13088.1	u	.	trans
Lef-1	4384(Wnt signaling pathway)	MSTRG.13557.1	u	.	trans
Lef-1	4385(Wnt signaling pathway)	MSTRG.13558.1	u	.	trans
Lef-1	4386(Wnt signaling pathway)	MSTRG.14655.1	u	.	trans
Lef-1	4387(Wnt signaling pathway)	MSTRG.14905.1	u	.	trans
Lef-1	4388(Wnt signaling pathway)	MSTRG.15736.1	u	.	trans
Lef-1	4389(Wnt signaling pathway)	MSTRG.16025.1	u	.	trans
Lef-1	4390(Wnt signaling pathway)	MSTRG.16265.1	u	.	trans
Lef-1	4391(Wnt signaling pathway)	MSTRG.16938.3	u	.	trans
SMO	04340(Hedgehog signaling pathway)	MSTRG.3562.1	u	.	trans
SMO	04340(Hedgehog signaling pathway)	MSTRG.4207.1	x	ENSGALG00000036473	trans
SMO	04340(Hedgehog signaling pathway)	MSTRG.5597.1	o	ENSGALG00000044384	trans
SMO	04340(Hedgehog signaling pathway)	MSTRG.7038.1	i	PRPF3	trans
SMO	04340(Hedgehog signaling pathway)	MSTRG.8045.2	u	.	trans
SMO	04340(Hedgehog signaling pathway)	MSTRG.12193.1	j	ENSGALG00000043632	trans
SMO	04340(Hedgehog signaling pathway)	MSTRG.12709.1	u	.	trans
SMO	04340(Hedgehog signaling pathway)	MSTRG.12710.1	u	.	trans
SMO	04340(Hedgehog signaling pathway)	MSTRG.12870.1	u	.	trans
SMO	04340(Hedgehog signaling pathway)	MSTRG.13006.1	u	.	trans
SMO	04340(Hedgehog signaling pathway)	MSTRG.13057.1	u	.	trans
SMO	04340(Hedgehog signaling pathway)	MSTRG.13088.1	u	.	trans
SMO	04340(Hedgehog signaling pathway)	MSTRG.13222.1	u	.	trans
SMO	04340(Hedgehog signaling pathway)	MSTRG.13267.1	u	.	trans
SMO	04340(Hedgehog signaling pathway)	MSTRG.13319.1	u	.	trans
SMO	04340(Hedgehog signaling pathway)	MSTRG.13353.1	u	.	trans
SMO	04340(Hedgehog signaling pathway)	MSTRG.13515.1	u	.	trans
SMO	04340(Hedgehog signaling pathway)	MSTRG.13518.1	u	.	trans
SMO	04340(Hedgehog signaling pathway)	MSTRG.13558.1	u	.	trans
SMO	04340(Hedgehog signaling pathway)	MSTRG.13581.1	u	.	trans
SMO	04340(Hedgehog signaling pathway)	MSTRG.13603.1	u	.	trans
SMO	04340(Hedgehog signaling pathway)	MSTRG.13662.1	u	.	trans
SMO	04340(Hedgehog signaling pathway)	MSTRG.13797.1	u	.	trans
SMO	04340(Hedgehog signaling pathway)	MSTRG.13863.1	u	.	trans
SMO	04340(Hedgehog signaling pathway)	MSTRG.13942.1	u	.	trans
SMO	04340(Hedgehog signaling pathway)	MSTRG.13960.1	u	.	trans
SMO	04340(Hedgehog signaling pathway)	MSTRG.14126.1	u	.	trans
SMO	04340(Hedgehog signaling pathway)	MSTRG.14481.1	u	.	trans
SMO	04340(Hedgehog signaling pathway)	MSTRG.14723.1	u	.	trans
SMO	04340(Hedgehog signaling pathway)	MSTRG.14727.1	u	.	trans
SMO	04340(Hedgehog signaling pathway)	MSTRG.14829.1	u	.	trans
SMO	04340(Hedgehog signaling pathway)	MSTRG.14838.1	u	.	trans
SMO	04340(Hedgehog signaling pathway)	MSTRG.14869.1	u	.	trans
SMO	04340(Hedgehog signaling pathway)	MSTRG.14895.1	u	.	trans
SMO	04340(Hedgehog signaling pathway)	MSTRG.15511.1	u	.	trans
SMO	04340(Hedgehog signaling pathway)	MSTRG.15517.1	u	.	trans
SMO	04340(Hedgehog signaling pathway)	MSTRG.15518.1	u	.	trans
SMO	04340(Hedgehog signaling pathway)	MSTRG.15736.1	u	.	trans
SMO	04340(Hedgehog signaling pathway)	MSTRG.15797.1	u	.	trans
SMO	04340(Hedgehog signaling pathway)	MSTRG.16119.1	u	.	trans
SMO	04340(Hedgehog signaling pathway)	MSTRG.16409.1	u	.	trans
SMO	04340(Hedgehog signaling pathway)	MSTRG.16447.2	u	.	trans
SMO	04340(Hedgehog signaling pathway)	MSTRG.16495.1	x	ENSGALG00000044788	trans
SMO	04340(Hedgehog signaling pathway)	MSTRG.16958.27	o	ENSGALG00000044346	trans
SMO	04340(Hedgehog signaling pathway)	MSTRG.16941.1	u	.	trans
SMO	04340(Hedgehog signaling pathway)	MSTRG.16938.1	u	.	trans
SMO	04340(Hedgehog signaling pathway)	MSTRG.16938.3	u	.	trans
PRKACB	04010(MAPK signaling pathway);04310(Wnt signaling pathway)	MSTRG.1041.1	u	.	trans
PRKACB	04010(MAPK signaling pathway);04310(Wnt signaling pathway)	MSTRG.1226.1	u	.	trans
PRKACB	04010(MAPK signaling pathway);04310(Wnt signaling pathway)	MSTRG.1438.2	i	GPC5	trans
PRKACB	04010(MAPK signaling pathway);04310(Wnt signaling pathway)	MSTRG.2310.1	i	ENSGALG00000034649	trans
PRKACB	04010(MAPK signaling pathway);04310(Wnt signaling pathway)	MSTRG.5597.1	o	ENSGALG00000044384	trans
PRKACB	04010(MAPK signaling pathway);04310(Wnt signaling pathway)	MSTRG.10533.1	o	ENSGALG00000046416	trans
PRKACB	04010(MAPK signaling pathway);04310(Wnt signaling pathway)	MSTRG.10794.1	o	Metazoa_SRP	trans
PRKACB	04010(MAPK signaling pathway);04310(Wnt signaling pathway)	MSTRG.12193.1	j	ENSGALG00000043632	trans
PRKACB	04010(MAPK signaling pathway);04310(Wnt signaling pathway)	MSTRG.12709.1	u	.	trans
PRKACB	04010(MAPK signaling pathway);04310(Wnt signaling pathway)	MSTRG.12721.1	u	.	trans
PRKACB	04010(MAPK signaling pathway);04310(Wnt signaling pathway)	MSTRG.12870.1	u	.	trans
PRKACB	04010(MAPK signaling pathway);04310(Wnt signaling pathway)	MSTRG.13222.1	u	.	trans
PRKACB	04010(MAPK signaling pathway);04310(Wnt signaling pathway)	MSTRG.13267.1	u	.	trans
PRKACB	04010(MAPK signaling pathway);04310(Wnt signaling pathway)	MSTRG.13319.1	u	.	trans
PRKACB	04010(MAPK signaling pathway);04310(Wnt signaling pathway)	MSTRG.13353.1	u	.	trans
PRKACB	04010(MAPK signaling pathway);04310(Wnt signaling pathway)	MSTRG.13471.1	u	.	trans
PRKACB	04010(MAPK signaling pathway);04310(Wnt signaling pathway)	MSTRG.13567.1	u	.	trans
PRKACB	04010(MAPK signaling pathway);04310(Wnt signaling pathway)	MSTRG.13603.1	u	.	trans
PRKACB	04010(MAPK signaling pathway);04310(Wnt signaling pathway)	MSTRG.13824.1	u	.	trans
PRKACB	04010(MAPK signaling pathway);04310(Wnt signaling pathway)	MSTRG.13863.1	u	.	trans
PRKACB	04010(MAPK signaling pathway);04310(Wnt signaling pathway)	MSTRG.13877.1	u	.	trans
PRKACB	04010(MAPK signaling pathway);04310(Wnt signaling pathway)	MSTRG.13942.1	u	.	trans
PRKACB	04010(MAPK signaling pathway);04310(Wnt signaling pathway)	MSTRG.14503.1	u	.	trans
PRKACB	04010(MAPK signaling pathway);04310(Wnt signaling pathway)	MSTRG.14684.1	u	.	trans
PRKACB	04010(MAPK signaling pathway);04310(Wnt signaling pathway)	MSTRG.14723.1	u	.	trans
PRKACB	04010(MAPK signaling pathway);04310(Wnt signaling pathway)	MSTRG.14733.1	u	.	trans
PRKACB	04010(MAPK signaling pathway);04310(Wnt signaling pathway)	MSTRG.14734.1	u	.	trans
PRKACB	04010(MAPK signaling pathway);04310(Wnt signaling pathway)	MSTRG.14838.1	u	.	trans
PRKACB	04010(MAPK signaling pathway);04310(Wnt signaling pathway)	MSTRG.14869.1	u	.	trans
PRKACB	04010(MAPK signaling pathway);04310(Wnt signaling pathway)	MSTRG.15377.1	u	.	trans
PRKACB	04010(MAPK signaling pathway);04310(Wnt signaling pathway)	MSTRG.15435.1	u	.	trans
PRKACB	04010(MAPK signaling pathway);04310(Wnt signaling pathway)	MSTRG.15511.1	u	.	trans
PRKACB	04010(MAPK signaling pathway);04310(Wnt signaling pathway)	MSTRG.15517.1	u	.	trans
PRKACB	04010(MAPK signaling pathway);04310(Wnt signaling pathway)	MSTRG.15518.1	u	.	trans
PRKACB	04010(MAPK signaling pathway);04310(Wnt signaling pathway)	MSTRG.15833.1	u	.	trans
PRKACB	04010(MAPK signaling pathway);04310(Wnt signaling pathway)	MSTRG.16154.4	u	.	trans
PRKACB	04010(MAPK signaling pathway);04310(Wnt signaling pathway)	MSTRG.16273.2	u	.	trans
PRKACB	04010(MAPK signaling pathway);04310(Wnt signaling pathway)	MSTRG.16347.1	u	.	trans
PRKACB	04010(MAPK signaling pathway);04310(Wnt signaling pathway)	MSTRG.16461.3	u	.	trans
PRKACB	04010(MAPK signaling pathway);04310(Wnt signaling pathway)	MSTRG.16495.1	x	ENSGALG00000044788	trans
PRKACB	04010(MAPK signaling pathway);04310(Wnt signaling pathway)	MSTRG.16941.1	u	.	trans
PRKACB	04010(MAPK signaling pathway);04310(Wnt signaling pathway)	MSTRG.272.2	j	HMGI-C	trans
PRKACB	04010(MAPK signaling pathway);04310(Wnt signaling pathway)	MSTRG.1039.1	u	.	trans
PRKACB	04010(MAPK signaling pathway);04310(Wnt signaling pathway)	MSTRG.1041.1	u	.	trans
PRKACB	04010(MAPK signaling pathway);04310(Wnt signaling pathway)	MSTRG.1226.1	u	.	trans
PRKACB	04010(MAPK signaling pathway);04310(Wnt signaling pathway)	MSTRG.1392.1	u	.	trans
PRKACB	04010(MAPK signaling pathway);04310(Wnt signaling pathway)	MSTRG.1438.2	i	GPC5	trans
PRKACB	04010(MAPK signaling pathway);04310(Wnt signaling pathway)	MSTRG.2310.1	i	ENSGALG00000034649	trans
PRKACB	04010(MAPK signaling pathway);04310(Wnt signaling pathway)	MSTRG.5597.1	o	ENSGALG00000044384	trans
PRKACB	04010(MAPK signaling pathway);04310(Wnt signaling pathway)	MSTRG.10533.1	o	ENSGALG00000046416	trans
PRKACB	04010(MAPK signaling pathway);04310(Wnt signaling pathway)	MSTRG.10794.1	o	Metazoa_SRP	trans
PRKACB	04010(MAPK signaling pathway);04310(Wnt signaling pathway)	MSTRG.12193.1	j	ENSGALG00000043632	trans
PRKACB	04010(MAPK signaling pathway);04310(Wnt signaling pathway)	MSTRG.13046.1	u	.	trans
PRKACB	04010(MAPK signaling pathway);04310(Wnt signaling pathway)	MSTRG.13222.1	u	.	trans
PRKACB	04010(MAPK signaling pathway);04310(Wnt signaling pathway)	MSTRG.13438.1	u	.	trans
PRKACB	04010(MAPK signaling pathway);04310(Wnt signaling pathway)	MSTRG.13603.1	u	.	trans
PRKACB	04010(MAPK signaling pathway);04310(Wnt signaling pathway)	MSTRG.13613.1	u	.	trans
PRKACB	04010(MAPK signaling pathway);04310(Wnt signaling pathway)	MSTRG.13640.1	u	.	trans
PRKACB	04010(MAPK signaling pathway);04310(Wnt signaling pathway)	MSTRG.13877.1	u	.	trans
PRKACB	04010(MAPK signaling pathway);04310(Wnt signaling pathway)	MSTRG.13942.1	u	.	trans
PRKACB	04010(MAPK signaling pathway);04310(Wnt signaling pathway)	MSTRG.14360.1	u	.	trans
PRKACB	04010(MAPK signaling pathway);04310(Wnt signaling pathway)	MSTRG.14675.1	u	.	trans
PRKACB	04010(MAPK signaling pathway);04310(Wnt signaling pathway)	MSTRG.14723.1	u	.	trans
PRKACB	04010(MAPK signaling pathway);04310(Wnt signaling pathway)	MSTRG.14733.1	u	.	trans
PRKACB	04010(MAPK signaling pathway);04310(Wnt signaling pathway)	MSTRG.15010.1	u	.	trans
PRKACB	04010(MAPK signaling pathway);04310(Wnt signaling pathway)	MSTRG.15104.1	u	.	trans
PRKACB	04010(MAPK signaling pathway);04310(Wnt signaling pathway)	MSTRG.15435.1	u	.	trans
PRKACB	04010(MAPK signaling pathway);04310(Wnt signaling pathway)	MSTRG.15511.1	u	.	trans
PRKACB	04010(MAPK signaling pathway);04310(Wnt signaling pathway)	MSTRG.15512.1	u	.	trans
PRKACB	04010(MAPK signaling pathway);04310(Wnt signaling pathway)	MSTRG.15585.1	u	.	trans
PRKACB	04010(MAPK signaling pathway);04310(Wnt signaling pathway)	MSTRG.15717.1	u	.	trans
PRKACB	04010(MAPK signaling pathway);04310(Wnt signaling pathway)	MSTRG.15789.1	u	.	trans
PRKACB	04010(MAPK signaling pathway);04310(Wnt signaling pathway)	MSTRG.15833.1	u	.	trans
PRKACB	04010(MAPK signaling pathway);04310(Wnt signaling pathway)	MSTRG.16055.1	u	.	trans
PRKACB	04010(MAPK signaling pathway);04310(Wnt signaling pathway)	MSTRG.16119.1	u	.	trans
PRKACB	04010(MAPK signaling pathway);04310(Wnt signaling pathway)	MSTRG.16273.2	u	.	trans
PRKACB	04010(MAPK signaling pathway);04310(Wnt signaling pathway)	MSTRG.16347.1	u	.	trans
PRKACB	04010(MAPK signaling pathway);04310(Wnt signaling pathway)	MSTRG.16461.3	u	.	trans
PRKACB	04010(MAPK signaling pathway);04310(Wnt signaling pathway)	MSTRG.16495.1	x	ENSGALG00000044788	trans
PRKACB	04010(MAPK signaling pathway);04310(Wnt signaling pathway)	MSTRG.16941.1	u	.	trans
