# Supplementary material for: Identification and characterization of long noncoding RNAs and mRNAs expression profiles related to postnatal liver maturation of breeder roosters using Ribo-zero RNA sequencing
Source: BMC Genomics. 2018 Jun 27;19:498. doi: 10.1186/s12864-018-4891-7 (PMC6020324; doi:10.1186/s12864-018-4891-7)
Supplement: Supplementary file 10 — Table S10. Quality parameters of the RNA samples used in Ribo-zero RNA Sequencing. (XLSX 9 kb) [file 12864_2018_4891_MOESM10_ESM.xlsx]

## Sheet: Sheet1
Sample ID	Conc. (µg/µL)	O.D. 260/280	O.D. 260/230	Amount (µg)	rRNA 28S/18S	RIN
M1	0.5048	2.14	2.11	25.24	0.9	7.8
M2	0.4545	2.16	2.08	22.725	1	8.9
M3	0.8236	2.14	2.23	41.18	1.3	8.8
IM1-1	0.659	2.15	2.27	32.95	1.3	8.8
IM1-2	0.7325	2.16	2.35	36.625	1.2	8.8
IM1-3	0.8012	2.15	2.36	40.06	1.3	8.2
IM1-4	0.8015	2.18	2.35	40.075	1.2	8.8
IM2-1	1.3013	2.16	2.16	65.065	1.5	8.4
IM2-2	1.1868	2.16	2.33	59.34	1.4	8.8
IM2-3	1.128	2.18	2.18	56.4	1.8	8.9
IM2-4	1.3288	2.16	2.32	66.44	1.4	8.5
IM3-1	1.2858	2.17	2.33	64.29	1.4	8.5
IM3-2	1.2827	2.18	2.35	64.135	1.4	8.5
IM3-3	1.3083	2.2	2.32	65.415	1.3	8.5
IM3-4	0.5522	2.22	2.16	27.61	1	8.7
