# Supplementary material for: Identification and characterization of long noncoding RNAs and mRNAs expression profiles related to postnatal liver maturation of breeder roosters using Ribo-zero RNA sequencing
Source: BMC Genomics. 2018 Jun 27;19:498. doi: 10.1186/s12864-018-4891-7 (PMC6020324; doi:10.1186/s12864-018-4891-7)
Supplement: Supplementary file 11 — Table S11. Primers used in the qRT-PCR analysis. (XLSX 10 kb) [file 12864_2018_4891_MOESM11_ESM.xlsx]

## Sheet: Sheet1
Table S11. Primer sequences for real-time PCR in this studies
Gene name	Forward primer	Reverse primer
FGG	GAACACTTTCGGCTGCTGAC	GGTAGCAATGTACGCCATGC
APOA1	GGGCAAACAGCTTGACCTGA	GCCGGATCTTCTCCTTCACC
DHRS7	GAGCACAGCCAATGACCTGA	ACGAGACATCAGCATCCACTC
PSPH	TCCACACAAAGGCAATCCGA	CGCTTTCACCGCCTCGT
UGP2	CGTCCTTCGCCAAAGATTTCA	TGCTCCAGCTCATTTGAGGG
β-actin	ATTGTCCACCGCAAATGCTTC	AAATAAAGCCATGCCAATCTCGTC
MSTRG12721	CTTTAGTTCGTCTTGCGCCG	GTTGGTTTTCGGAAACGGGG
MSTRG13863	CCCCGTTTCCGAAAACCAAC	GGCCCGAAGCGTTTACTTTG
MSTRG12856	ATCCAAGTAACGGGAGGGGA	CGGCTACCTGGTTGATCCTG
MSTRG12760	TCGTCCCGGTATGGCAGTA	TCCTTTCACCACGCCACATT
MSTRG12096	CCACAGCCCATAGTGGGAAT	ATACACCATGCACCAGCCTC
